# Supplementary material for: A crowdsourcing approach for reusing and meta-analyzing gene expression data
Source: Nat Biotechnol. 2016 Jun 20;34(8):803–6. doi: 10.1038/nbt.3603 (PMC6871002; doi:10.1038/nbt.3603)
Supplement: Supplementary Table 1 — CGPs used in the meta-analyses of inflammatory bowel diseases use case (XLSX 10 kb) [file 41587_2016_BFnbt3603_MOESM26_ESM.xlsx]

## Sheet: IBD meta-analysis
Supplementary Table 1 CGPs used for IBD meta-analysis use case (information exported from the OMiCC analysis result link provided in Supplementary Note 2).
Discovery CGPs (Crohn's Disease)
Control Group Name	Perturbation Group Name	Number of control samples	Number of perturbation samples	Study	Platform	Control Samples	Perturbation Samples
GSE9686.Colon.Healthy	GSE9686.Colon.CrohnsDiseases	8	11	GSE9686	GPL5760	GSM244750;GSM244751;GSM244746;GSM244748;GSM244745;GSM244747;GSM244752;GSM244749	GSM244754;GSM244759;GSM244757;GSM244755;GSM244762;GSM244756;GSM244753;GSM244761;GSM244763;GSM244758;GSM244760
GSE36807.Colon.Healthy	GSE36807.Colon.CrohnsDisease	7	13	GSE36807	GPL570	GSM901325;GSM901319;GSM901323;GSM901324;GSM901320;GSM901322;GSM901321	GSM901335;GSM901327;GSM901328;GSM901330;GSM901332;GSM901338;GSM901326;GSM901329;GSM901333;GSM901337;GSM901336;GSM901331;GSM901334
GSE16879.Colon.Healthy	GSE16879.Colon.CrohnsDisease	6	19	GSE16879	GPL570	GSM364629;GSM364628;GSM364631;GSM364630;GSM364632;GSM364627	GSM423027;GSM423017;GSM423010;GSM423025;GSM423041;GSM423019;GSM423023;GSM423021;GSM423029;GSM423033;GSM423045;GSM423039;GSM423012;GSM423015;GSM423031;GSM423043;GSM423013;GSM423037;GSM423035
GSE10616.Colon.Healthy	GSE10616.Colon.CrohnsDisease	11	14	GSE10616	GPL5760	GSM267573;GSM267565;GSM267574;GSM267568;GSM267570;GSM267571;GSM267567;GSM267564;GSM267566;GSM267569;GSM267572	GSM267537;GSM267530;GSM267532;GSM267529;GSM267535;GSM267531;GSM267533;GSM267536;GSM267539;GSM267538;GSM267534;GSM267540;GSM267527;GSM267528
Discovery CGPs (ulcerative colitis)
Control Group Name	Perturbation Group Name	Number of control samples	Number of perturbation samples	Study	Platform	Control Samples	Perturbation Samples
GSE36807.Colon.Healthy	GSE36807.Colon.UlcerativeColitis	7	15	GSE36807	GPL570	GSM901320;GSM901323;GSM901324;GSM901319;GSM901321;GSM901322;GSM901325	GSM901340;GSM901347;GSM901341;GSM901352;GSM901346;GSM901345;GSM901350;GSM901339;GSM901349;GSM901353;GSM901342;GSM901348;GSM901344;GSM901351;GSM901343
GSE10616.Colon.Healthy	GSE10616.Colon.UlcerativeColitis	11	10	GSE10616	GPL5760	GSM267565;GSM267572;GSM267566;GSM267564;GSM267567;GSM267571;GSM267574;GSM267568;GSM267573;GSM267569;GSM267570	GSM267578;GSM267581;GSM267577;GSM267576;GSM267584;GSM267575;GSM267583;GSM267580;GSM267579;GSM267582
GSE16879.Colon.Healthy	GSE16879.Colon.UlcerativeColitis	6	24	GSE16879	GPL570	GSM364631;GSM364632;GSM364627;GSM364630;GSM364628;GSM364629	GSM364644;GSM364636;GSM364655;GSM364651;GSM364640;GSM364647;GSM364634;GSM364649;GSM364653;GSM364645;GSM364638;GSM364633;GSM364639;GSM364648;GSM364646;GSM364641;GSM364637;GSM364643;GSM364635;GSM364652;GSM364654;GSM364650;GSM364642;GSM364656
GSE9686.Colon.Healthy	GSE9686.Colon.UlcerativeColitis	8	5	GSE9686	GPL5760	GSM244749;GSM244750;GSM244751;GSM244748;GSM244747;GSM244746;GSM244745;GSM244752	GSM244774;GSM244775;GSM244773;GSM244776;GSM244777
Validation CGPs (ulcerative colitis)
Control Group Name	Perturbation Group Name	Number of control samples	Number of perturbation samples	Study	Platform	Control Samples	Perturbation Samples
GSE22619.Colon.Healthy.Twin	GSE22619.Colon.UlcerativeColitis.Twin	10	10	GSE22619	GPL570	GSM560967;GSM1012179;GSM560965;GSM560963;GSM560964;GSM560968;GSM1012177;GSM560966;GSM560962;GSM560961	GSM560975;GSM560974;GSM560973;GSM560972;GSM560969;GSM1012180;GSM560970;GSM560976;GSM560971;GSM1012178
GSE9452.Colon.Healthy	GSE9452.Colon.UlcerativeColitis	3	8	GSE9452	GPL570	GSM240023;GSM240026;GSM240024	GSM239714;GSM239718;GSM239716;GSM239719;GSM239720;GSM239617;GSM239717;GSM239618
GSE38713.Colon.Healthy	GSE38713.Colon.UlcerativeColitis	13	15	GSE38713	GPL570	GSM948561;GSM948558;GSM948559;GSM948556;GSM948551;GSM948552;GSM948553;GSM948562;GSM948557;GSM948560;GSM948550;GSM948555;GSM948554	GSM948591;GSM948571;GSM948586;GSM948583;GSM948575;GSM948585;GSM948573;GSM948589;GSM948577;GSM948579;GSM948581;GSM948587;GSM948588;GSM948590;GSM948592
GSE13367.Colon.Healthy	GSE13367.Colon.UlcerativeColitis	10	8	GSE13367	GPL570	GSM337516;GSM337498;GSM337502;GSM337511;GSM337505;GSM337512;GSM337492;GSM337504;GSM337501;GSM337509	GSM337495;GSM337496;GSM337515;GSM337494;GSM337503;GSM337490;GSM337513;GSM337500
