# Supplementary material for: A crowdsourcing approach for reusing and meta-analyzing gene expression data
Source: Nat Biotechnol. 2016 Jun 20;34(8):803–6. doi: 10.1038/nbt.3603 (PMC6871002; doi:10.1038/nbt.3603)
Supplement: Supplementary Table 2 — Meta-analysis results of ulcerative colitis (UC) and Crohn's disease (CD) (output from OMiCC, which uses the RankProd1 package for computing these statistics). (XLSX 4485 kb) [file 41587_2016_BFnbt3603_MOESM27_ESM.xlsx]

## Sheet: UC
ID	pfp.DOWNregulated	pfp.UPregulated	pval.DOWNregulated	pval.UPregulated	FC.avg	FC.GSE9686.Colon.Healthy:GSE9686.Colon.UlcerativeColitis	FC.GSE36807.Colon.Healthy:GSE36807.Colon.UlcerativeColitis	FC.GSE16879.Colon.Healthy:GSE16879.Colon.UlcerativeColitis	FC.GSE10616.Colon.Healthy:GSE10616.Colon.UlcerativeColitis
A1BG	1.23502	1.1505	0.995454	0.366322	0.166277	0.161749	0.184725	0.18771	0.130926
A1CF	0	1.00825	0	1	-1.34091	-1.53425	-1.08144	-1.51328	-1.23467
A2M	1.17437	0.114243	0.999254	0.0186889	0.446685	0.866038	0.166123	0.259739	0.494842
A2ML1	0.575342	1.20814	0.154178	0.998631	-0.256197	-0.0604424	-0.07261	-0.845353	-0.0463824
A4GALT	0.772817	1.60456	0.243991	0.79976	-0.12858	-0.576585	-0.0647994	0.413076	-0.28601
A4GNT	0.179518	1.20621	0.0299902	0.998695	-0.383614	-0.317784	0.01763	-1.02374	-0.210568
AAAS	1.31208	1.29816	0.668325	0.453122	-0.0384738	-0.456719	0.116819	0.438714	-0.252708
AACS	1.39887	1.51233	0.89612	0.621075	-0.0436219	-0.172548	0.18252	-0.105432	-0.0790274
AADAC	1.4031	0.0180403	0.859138	0.00228487	0.372558	-0.304029	0.702129	1.14783	-0.0556969
AADACL2	0.0549255	1.28404	0.00652128	0.99486	-0.428459	0.0719234	0.000985258	-1.80148	0.0147378
AADAT	1.38758	0.374318	0.924688	0.0794231	0.247461	-0.130474	-0.0484881	1.21956	-0.0507509
AAED1	1.01604	0	1	0	1.15225	0.925367	0.615511	2.4314	0.636735
AAGAB	0.52335	1.21586	0.133597	0.99841	-0.24755	-0.100474	-0.116131	-0.685599	-0.0879953
AAK1	0.701964	1.55332	0.20944	0.91246	-0.173454	-0.333754	0.00892872	-0.194098	-0.174893
AAMP	1.16213	1.25975	0.505645	0.996584	-0.149487	-0.160219	-0.113392	-0.138942	-0.185395
AANAT	1.23069	0.318006	0.995916	0.065184	0.314536	0.194688	0.0925015	0.900509	0.0704448
AARS	1.06456	0.0513978	0.999999	0.00748919	0.357208	0.318274	0.431316	0.360587	0.318654
AARS2	0.492057	1.36171	0.12187	0.986013	-0.323416	-0.712061	0.0079906	-0.27051	-0.319082
AASDH	0.745996	1.2783	0.230003	0.99535	-0.172708	-0.322494	-0.25765	0.0735317	-0.184218
AASDHPPT	1.18308	0.288245	0.998917	0.0575357	0.388023	0.695176	0.0873875	0.412007	0.357521
AASS	1.10227	0.00236893	0.999982	0.000239686	0.586932	0.422624	0.0295594	1.39796	0.497589
AATF	1.24391	1.60271	0.99456	0.755067	0.0749371	0.0965244	0.0985356	0.0313974	0.0732909
ABAT	0	1.00972	0	1	-1.27555	-1.13438	-1.22986	-1.70988	-1.0281
ABCA1	1.18287	0.775978	0.524198	0.201541	0.290625	0.897734	-0.202819	0.0315506	0.436034
ABCA12	1.00613	0	1	0	1.57512	0.414627	1.34674	3.69834	0.840786
ABCA13	1.24813	0.00514371	0.994091	0.000562541	0.59022	0.0573539	-0.00665867	2.2482	0.0619851
ABCA2	0.0496059	1.15474	0.00576948	0.999638	-0.401118	-0.261167	-0.129251	-1.01961	-0.194446
ABCA3	1.29323	1.57548	0.64035	0.703447	0.0427257	0.116008	-0.0618537	0.18313	-0.0663821
ABCA4	1.28771	1.60184	0.634745	0.82704	-0.0587831	-0.0591354	0.0461235	-0.203284	-0.018836
ABCA5	0	1.03849	0	1	-0.753215	-0.813456	-0.671243	-0.973788	-0.554371
ABCA6	1.28517	0.419488	0.629876	0.090683	0.208635	0.333787	-0.110933	0.354634	0.257054
ABCA7	1.39631	0.914246	0.902346	0.256612	0.0193625	-0.324303	0.338738	0.193728	-0.130713
ABCA8	0.0225495	1.40404	0.00223576	0.524836	-0.104611	0.498083	-0.038145	-0.673485	-0.204895
ABCA9	0.0671488	1.10526	0.00842109	0.999946	-0.475983	-0.487915	-0.0409149	-1.13508	-0.240023
ABCB1	0	1.00217	0	1	-1.77975	-0.946714	-1.5461	-3.24483	-1.38137
ABCB10	0.750861	1.29635	0.232536	0.993781	-0.139329	0.109803	-0.0826726	-0.596829	0.0123829
ABCB11	0	1.08067	0	0.99999	-0.945548	-0.785013	0.0318343	-2.22995	-0.799058
ABCB4	1.38956	0.000632818	0.917822	5.63196e-05	0.711983	1.25081	0.0724214	0.83413	0.690573
ABCB5	1.36865	1.52813	0.750383	0.933891	-0.0411718	-0.0212551	-0.0318155	-0.0753791	-0.0362378
ABCB6	1.33578	0.770639	0.969514	0.199145	0.0519369	-0.0058092	0.329479	-0.280297	0.164374
ABCB7	0.208331	1.07202	0.0368638	0.999995	-0.292665	-0.133368	-0.293007	-0.615622	-0.128663
ABCB8	0.880338	1.31192	0.305726	0.992318	-0.224401	-0.299263	0.0249294	-0.408557	-0.214715
ABCB9	0.0072471	1.07248	0.000572364	0.999994	-0.53283	-0.528947	-0.202	-1.08489	-0.31548
ABCC1	1.01394	0	1	0	0.688522	0.339117	1.00367	1.10061	0.310697
ABCC10	1.24341	1.31627	0.994643	0.464101	0.0362086	-0.237173	0.302985	0.122555	-0.0435325
ABCC11	1.40239	1.60214	0.877984	0.806107	0.0168838	-0.191883	0.027076	0.33667	-0.104328
ABCC12	1.32269	1.54723	0.686207	0.916887	-0.0389495	-0.21213	-0.0267917	0.248477	-0.165353
ABCC2	1.19206	1.11037	0.535294	0.345253	0.0783266	-0.254521	0.284857	0.430006	-0.147035
ABCC3	0.000326371	1.04268	1.6372e-05	1	-0.687615	-0.965648	-0.261466	-0.804047	-0.719299
ABCC4	0.925383	0.156728	0.333247	0.0271991	0.319287	1.09377	-0.272872	-0.245813	0.702069
ABCC5	0.0268347	1.10806	0.00275377	0.99994	-0.393524	-0.391641	-0.398588	-0.515702	-0.268165
ABCC6	0.000761124	1.10662	4.25671e-05	0.999943	-0.575387	-0.633258	-0.240144	-1.01124	-0.416905
ABCC8	0.890662	1.34507	0.311119	0.988586	-0.204953	-0.167674	0.00552063	-0.440988	-0.216672
ABCC9	1.2876	1.58285	0.634523	0.879014	-0.0462998	-0.186027	0.000525421	0.0528932	-0.0525909
ABCD1	1.39795	1.4448	0.844995	0.556346	0.0273065	0.0160143	0.105943	-0.0175846	0.00485363
ABCD2	1.16289	0.0157399	0.999538	0.00195743	0.48458	0.679582	0.154023	0.649878	0.454835
ABCD3	1.71233e-05	1.05057	6.54879e-07	1	-0.596444	-0.044986	-0.626561	-1.326	-0.388223
ABCD4	0.122219	1.08304	0.0181048	0.99999	-0.409196	-0.509003	-0.0533801	-0.663844	-0.410559
ABCE1	1.16882	0.125434	0.999432	0.0209057	0.429025	0.774036	0.154362	0.293036	0.494667
ABCF2	1.40021	1.60427	0.886157	0.804234	0.00302283	-0.0786672	0.021949	0.127239	-0.0584294
ABCF3	1.40165	1.60511	0.882664	0.784578	-0.0538411	-0.269255	0.135258	0.0568082	-0.138176
ABCG1	1.23491	0.986946	0.572167	0.28891	0.243594	1.0123	-0.218285	-0.122127	0.302489
ABCG2	0	1.04432	0	1	-2.77067	-2.34345	-1.71017	-4.41495	-2.61411
ABCG4	0.77478	1.21868	0.24522	0.998325	-0.266645	-0.487426	-0.0157788	-0.396412	-0.166964
ABCG5	1.12651	0	0.999919	0	0.876877	0.325137	0.732808	1.99312	0.456446
ABCG8	1.25352	1.27046	0.593429	0.434887	-0.0137823	-0.150838	0.187568	-0.224925	0.133065
ABHD1	1.30229	1.60548	0.65268	0.768676	-0.0134996	-0.28966	0.0443217	0.444059	-0.252718
ABHD10	1.01968	1.26595	0.391177	0.996259	-0.135241	-0.153623	-0.154967	-0.125692	-0.106682
ABHD11	0.0132191	1.09373	0.00116176	0.999974	-0.564903	-0.889694	0.00044064	-0.876011	-0.494349
ABHD12	0.020762	1.06448	0.00201637	0.999996	-0.544319	-0.846505	-0.0417973	-0.833024	-0.455948
ABHD13	1.40322	0.977178	0.858749	0.28477	0.244181	0.827289	-0.0727782	-0.125485	0.347696
ABHD14A	1.09516	0.0767188	0.999991	0.0118972	0.427939	0.698521	0.20581	0.337978	0.469448
ABHD14B	0.0069386	1.07067	0.000540275	0.999995	-0.522204	-0.728044	-0.255009	-0.590707	-0.515054
ABHD15	0.383881	1.16737	0.0854492	0.999487	-0.214514	-0.0284873	-0.188921	-0.447863	-0.192786
ABHD16B	1.2354	1.46065	0.573445	0.962961	-0.143059	-0.328534	0.114901	-0.093682	-0.264922
ABHD2	1.05383	0.00323641	0.999999	0.000335298	0.487822	0.376057	0.614926	0.68574	0.274564
ABHD3	0.301103	1.20776	0.0614826	0.99864	-0.249529	-0.228551	-0.230252	-0.299907	-0.239408
ABHD4	0.943968	1.34366	0.344329	0.988786	-0.194767	-0.251619	0.137525	-0.401149	-0.263823
ABHD5	0.00105737	1.15035	6.15586e-05	0.999686	-0.561462	-0.643803	-0.0647224	-0.890628	-0.646695
ABHD6	0.0846493	1.16491	0.0113032	0.999515	-0.378403	-0.478476	0.0247938	-0.63118	-0.428751
ABHD8	0.935104	1.53569	0.338462	0.65179	-0.0729284	-0.233087	0.103549	-0.00145157	-0.160723
ABI1	1.35032	1.56548	0.726274	0.900639	0.0332591	0.297117	-0.0874105	-0.191105	0.114435
ABI2	1.04711	0.0280246	0.999999	0.00373477	0.472365	0.398771	0.259049	0.905939	0.325704
ABI3	1.23543	0.970104	0.995385	0.281311	0.178829	0.420938	0.233884	-0.155179	0.215673
ABI3BP	1.18783	0.359166	0.530985	0.0755966	0.31358	0.808603	-0.0563736	0.0515427	0.450547
ABL1	0.676924	1.11144	0.196605	0.999935	-0.243145	-0.203462	-0.0557417	-0.497209	-0.216165
ABL2	1.24155	0.946628	0.994863	0.27066	0.167042	0.00878737	0.339457	0.376921	-0.056997
ABLIM1	1.38536	1.52667	0.928289	0.643659	0.133729	0.277807	-0.232129	0.352456	0.13678
ABLIM2	0.00181535	1.02794	0.000114604	1	-0.634074	-1.0224	-0.198506	-0.562734	-0.752654
ABLIM3	1.18064	0.0101615	0.999022	0.00119515	0.460112	0.481766	0.337914	0.675351	0.345417
ABO	0.535176	1.30579	0.138333	0.992897	-0.206521	-0.195117	-0.161977	-0.295243	-0.173745
ABR	0.0034986	1.04069	0.000244925	1	-0.605117	-0.955401	-0.265058	-0.530852	-0.669159
ABRA	0.993892	1.2316	0.373735	0.997859	-0.217696	-0.281456	0.035268	-0.514636	-0.109959
ABT1	1.04975	1.14219	0.415018	0.999768	-0.171537	-0.0807824	-0.150357	-0.381593	-0.0734155
ABTB1	1.38024	1.57383	0.934082	0.700341	0.0653373	-0.104869	0.0252863	0.441217	-0.100286
ABTB2	0.986638	1.37445	0.369779	0.983805	-0.181689	-0.50285	-0.0797603	0.0997053	-0.243853
ACAA1	0.000315789	1.03057	1.57171e-05	1	-0.653623	-0.747035	-0.266938	-1.02356	-0.576955
ACAA2	0.000762016	1.03406	4.25671e-05	1	-0.579848	-0.471983	-0.407381	-0.94201	-0.498019
ACACA	0.951425	0.929822	0.348482	0.263845	-0.205368	-0.782578	0.338366	-0.102767	-0.274491
ACACB	1.7452e-05	1.01354	6.54879e-07	1	-0.7303	-0.789647	-0.698672	-0.862004	-0.570877
ACAD10	0.0617333	1.06167	0.00758022	0.999996	-0.451881	-0.312454	-0.116047	-1.1073	-0.271721
ACAD8	0.0390274	1.05828	0.00428356	0.999997	-0.449323	-0.6114	-0.0705294	-0.642675	-0.472687
ACAD9	1.32074	1.27712	0.684417	0.995435	-0.139102	-0.284098	-0.0418644	-0.109016	-0.121429
ACADL	1.38064	1.60561	0.77974	0.794289	0.0213008	-0.0444584	-0.0410563	0.214899	-0.0441815
ACADM	0	1.03561	0	1	-0.717578	-0.352661	-0.559336	-1.5238	-0.434513
ACADS	0	1.00414	0	1	-1.4336	-1.91634	-0.771488	-1.69766	-1.34893
ACADSB	0	1.026	0	1	-0.678632	-0.395082	-0.67046	-1.35178	-0.297201
ACADVL	0.000344828	1.0555	1.76817e-05	0.999997	-0.66626	-0.958566	-0.311009	-0.772701	-0.622763
ACAN	0.774336	1.17388	0.244775	0.99937	-0.272934	-0.374893	0.00935789	-0.58906	-0.137143
ACAP1	1.38905	0.43959	0.813238	0.0961513	0.160878	0.20991	0.212233	0.0529038	0.168463
ACAP2	0.310304	1.3712	0.0642351	0.984447	-0.227867	-0.117592	-0.0551592	-0.560953	-0.177763
ACAT1	0	1.00752	0	1	-0.773279	-0.774137	-0.319126	-1.31364	-0.686215
ACAT2	0.941197	0.613547	0.341962	0.146697	-0.0965474	-0.293634	0.506728	-0.402047	-0.197236
ACBD3	1.09102	0.00283248	0.999993	0.000290111	0.602652	0.888292	0.064406	0.82565	0.632259
ACBD4	0.0626702	1.08666	0.00771578	0.999982	-0.474926	-0.760452	-0.0013745	-0.630373	-0.507504
ACBD5	0.654717	1.43323	0.187411	0.971726	-0.0937665	0.205813	-0.321751	-0.248439	-0.0106885
ACBD6	1.28287	1.38521	0.98782	0.511903	0.146146	0.465706	0.0839137	-0.236141	0.271108
ACCS	0.000770128	1.2225	4.3222e-05	0.998175	-0.592126	-0.65267	-0.24668	-1.20519	-0.263969
ACD	1.14632	0.0720333	0.99978	0.0110432	0.328741	-0.0592679	0.399028	0.901275	0.0739273
ACE	1.3261	1.08242	0.693096	0.331249	0.0782156	0.07562	0.405944	-0.117108	-0.0515933
ACE2	1.11382	0	0.999962	0	0.897888	1.20176	0.864131	0.835623	0.690044
ACER3	1.22901	1.38357	0.564522	0.510482	-0.106143	-0.279589	0.257353	-0.182988	-0.219349
ACHE	1.06366	1.59277	0.426997	0.859702	-0.0765245	-0.340882	-0.0730803	0.307269	-0.199405
ACIN1	1.33337	1.55869	0.702314	0.90857	-0.0680357	-0.178992	-0.0133178	0.0910624	-0.170895
ACLY	1.07641	0.190025	0.999998	0.0343091	0.282536	0.243122	0.398506	0.214142	0.274373
ACMSD	1.39447	0.182384	0.833211	0.0325711	0.261473	0.101758	0.0453341	0.761466	0.137334
ACN9	1.25019	1.60629	0.588578	0.768011	-0.00600971	0.11756	0.017649	-0.135857	-0.0233913
ACO1	1.20416	0.25465	0.998105	0.049279	0.176952	-0.0745709	0.351833	0.404899	0.0256455
ACO2	0.00127036	1.01604	7.66208e-05	1	-0.616471	-0.753192	-0.309997	-0.824501	-0.578192
ACOT11	7.40741e-05	1.01159	3.27439e-06	1	-0.725124	-0.708433	-0.31578	-1.34941	-0.526874
ACOT12	1.36881	0.245024	0.944903	0.0471113	0.282574	-0.127333	0.167448	1.1511	-0.0609196
ACOT13	0	1.00706	0	1	-0.765203	-0.641884	-0.705361	-1.22076	-0.492803
ACOT4	0	1.07656	0	0.999991	-1.31	-2.33953	-0.0869472	-1.48207	-1.33143
ACOT6	1.06927	1.59883	0.432819	0.745805	-0.114309	-0.0807783	0.151236	-0.431419	-0.0962739
ACOT7	0.56967	1.57463	0.151427	0.70183	-0.294135	-0.873213	0.266389	-0.197219	-0.372497
ACOT8	0	1.02566	0	1	-0.896659	-1.32544	-0.348854	-1.04849	-0.863852
ACOT9	1.03687	0.00550984	1	0.000605108	0.445764	0.378833	0.595642	0.408578	0.400002
ACOX1	0	1.01482	0	1	-1.30082	-1.20641	-0.790594	-2.07742	-1.12887
ACOX2	0.000563549	1.24403	3.07793e-05	0.997343	-0.437941	0.0298785	-0.385126	-1.13718	-0.259337
ACOX3	1.08084	1.4562	0.443945	0.964697	-0.207514	-0.380662	0.100043	-0.321854	-0.227584
ACP1	1.3653	1.60567	0.947482	0.770447	0.105896	0.290991	-0.0701568	0.117115	0.0856347
ACP2	1.32576	1.29751	0.974569	0.452387	0.128308	0.354418	0.107159	-0.0762076	0.127862
ACP5	1.06352	0	0.999999	0	1.14292	1.44195	0.563415	1.51941	1.0469
ACP6	1.38899	1.55934	0.813021	0.676022	0.0349544	0.162525	0.0369719	0.007048	-0.0667272
ACPL2	0.418601	1.24024	0.096632	0.997555	-0.226836	-0.144745	-0.0472131	-0.585324	-0.130062
ACPP	1.00686	0	1	0	1.4372	1.3423	0.982018	2.40431	1.02017
ACPT	1.36989	1.54117	0.753037	0.922585	-0.0535838	-0.281018	0.021228	0.224769	-0.179314
ACRBP	0.307251	1.2868	0.0633215	0.994633	-0.299011	-0.493635	-0.0360769	-0.388087	-0.278244
ACRC	1.3669	0.672873	0.748261	0.165949	0.069455	-0.145219	0.36889	0.0988692	-0.0447194
ACRV1	1.31275	1.29684	0.668752	0.993733	-0.144184	-0.16806	0.0486882	-0.310207	-0.147158
ACSBG1	0.989874	1.53824	0.371511	0.924354	-0.134775	-0.239759	0.000534686	-0.29649	-0.00338692
ACSBG2	1.32831	1.59717	0.696079	0.744613	0.00729895	-0.0358017	-0.0474746	0.113761	-0.00128928
ACSF2	0	1.01428	0	1	-1.57855	-1.43489	-1.09182	-2.79013	-0.997346
ACSF3	0.678566	1.22469	0.197749	0.998115	-0.240471	-0.179045	-0.0278673	-0.689952	-0.0650191
ACSL1	1.05042	0	0.999999	0	0.767322	0.463989	1.40127	0.830357	0.373671
ACSL3	1.25999	0.520911	0.992147	0.118339	0.289108	0.628999	-0.12648	0.265624	0.388291
ACSL4	1.02814	0	1	0	1.1777	1.85288	0.317865	1.2583	1.28176
ACSL5	0.00388224	1.05924	0.000276359	0.999997	-0.457567	-0.244147	-0.399206	-0.82827	-0.358646
ACSL6	1.15832	1.55166	0.501558	0.667307	0.0317114	0.539898	-0.0383162	-0.699668	0.324932
ACSM1	1.14104	1.4812	0.488024	0.95458	-0.0879366	-0.0382335	-0.0238275	-0.208278	-0.0814078
ACSM3	0	1.06233	0	0.999996	-0.857109	-0.577685	-1.0873	-1.11538	-0.648078
ACSM5	1.30353	1.59725	0.656204	0.85082	0.0340983	0.0171783	-0.115745	0.287799	-0.0528389
ACSS1	1.39	1.48543	0.917745	0.591157	0.098307	0.0208462	-0.0443338	0.371672	0.0450436
ACSS2	0	1.02884	0	1	-1.04436	-1.42935	-0.745635	-1.04389	-0.958589
ACSS3	1.35285	0.735431	0.957181	0.187109	0.16072	0.000990818	0.190837	0.178553	0.272497
ACTA1	1.25604	1.56894	0.59742	0.898517	-0.0334205	-0.0350912	-0.146833	-0.00263731	0.0508801
ACTA2	1.40183	0.37285	0.861206	0.0789895	0.24204	0.496214	-0.0616134	-0.100846	0.634405
ACTC1	1.39543	0.954919	0.903508	0.274469	0.0718941	0.30565	0.195888	-0.508267	0.294305
ACTG1	1.23305	1.5962	0.995729	0.854337	0.0575065	0.0830865	0.0902716	0.00803485	0.0486329
ACTG2	0.0860528	1.28978	0.0115357	0.447747	-0.312767	-0.840748	-0.0740588	-0.744663	0.408403
ACTL10	0.336518	1.3616	0.0716451	0.986024	-0.365638	-0.892142	0.167723	-0.336796	-0.401338
ACTL6A	1.39476	1.47943	0.90929	0.585766	0.120628	0.428709	0.0554298	-0.20207	0.200442
ACTL6B	1.27941	1.49995	0.624541	0.947515	-0.110712	-0.365745	0.0817624	0.0823303	-0.241197
ACTL7A	0.486665	1.18242	0.120025	0.999212	-0.269635	-0.19675	-0.0648816	-0.691068	-0.12584
ACTL7B	0.648535	1.27401	0.184665	0.995678	-0.2486	-0.245571	-0.0026466	-0.586837	-0.159345
ACTL8	0.120036	1.15768	0.0177105	0.999606	-0.315358	-0.201394	-0.313807	-0.647084	-0.099145
ACTL9	1.37168	0.240027	0.943112	0.045852	0.254408	0.125116	0.152572	0.666801	0.0731455
ACTN1	1.02614	0.000223325	1	1.76817e-05	0.682463	0.619943	0.429892	1.21255	0.467466
ACTN2	1.35094	1.38737	0.727488	0.981695	-0.0863613	-0.137996	-0.0633217	-0.0649748	-0.0791531
ACTN3	1.39998	1.60646	0.853005	0.7642	0.00295801	0.00116152	0.0728877	-0.0955266	0.0333093
ACTN4	0.232973	1.34103	0.0430092	0.989127	-0.348182	-0.789077	-0.0894549	-0.0729841	-0.441211
ACTR10	1.35641	1.55328	0.954286	0.912029	0.0379629	0.216806	-0.0297238	-0.194356	0.159125
ACTR1A	1.21414	1.1343	0.997316	0.357077	0.0724312	0.0246743	0.357625	-0.145156	0.0525817
ACTR1B	0.481916	1.16771	0.118443	0.999478	-0.310964	-0.490067	-0.0540248	-0.325442	-0.374323
ACTR2	0.661432	1.40222	0.190243	0.978797	-0.0930394	0.17017	-0.363639	-0.203796	0.0251068
ACTR3	1.07497	0.28041	0.999998	0.0556045	0.301699	0.336901	0.414914	0.245259	0.209723
ACTR3B	1.19847	1.33417	0.541392	0.990009	-0.148941	-0.12483	0.00449017	-0.386963	-0.0884595
ACTR5	1.36168	1.51799	0.949696	0.632147	0.0240246	0.0844066	0.209223	-0.286901	0.08937
ACTR6	1.2954	1.30666	0.984572	0.458144	0.196811	0.605779	0.0330022	-0.0943131	0.242776
ACTR8	1.36519	1.55803	0.947674	0.909512	0.0459568	0.146986	-0.121047	-0.0324081	0.190296
ACTRT2	0.28289	1.20611	0.0560223	0.998697	-0.322992	-0.429654	-0.00924885	-0.568046	-0.285019
ACTRT3	1.252	0.0766864	0.993323	0.0118972	0.427789	0.228561	0.0902318	1.39889	-0.00652318
ACVR1	1.02974	0	1	0	0.907542	1.30389	0.428376	1.0578	0.840108
ACVR1B	0.30949	1.08136	0.0640059	0.99999	-0.341042	-0.357555	-0.0497401	-0.693859	-0.263015
ACVR1C	0	1.03687	0	1	-0.960213	-0.449696	-1.0643	-1.62317	-0.703691
ACVR2A	0	1.00925	0	1	-0.81482	-0.60149	-0.717813	-1.29865	-0.641328
ACVR2B	0.325423	1.18665	0.0683026	0.999129	-0.239398	0.00808324	-0.318039	-0.53956	-0.108077
ACVRL1	0.649718	1.35529	0.185299	0.986957	-0.186624	-0.219165	-0.3346	-0.162377	-0.0303533
ACY1	0.0253368	1.33229	0.00256189	0.990274	-0.479739	-1.06492	-0.097674	-0.199808	-0.556559
ACY3	1.40111	0.591144	0.885348	0.139753	0.0597796	-0.327794	0.435305	0.364357	-0.23275
ACYP1	0.0416627	1.22678	0.00464375	0.998057	-0.386962	-0.793377	-0.259913	0.0959049	-0.590462
ACYP2	1.14012	0.0460347	0.999825	0.00659921	0.480401	0.979059	0.219607	0.207416	0.515522
ADA	1.04517	0	0.999999	0	0.945414	0.319368	1.05062	2.04089	0.370776
ADAD1	1.37445	1.60499	0.770843	0.796505	-7.92986e-05	-0.282512	0.000549673	0.464948	-0.183302
ADAD2	0.0575736	1.17414	0.00691487	0.999365	-0.401793	-0.476959	-0.115918	-0.709832	-0.304463
ADAL	0.111603	1.10327	0.0162325	0.999954	-0.402926	-0.57243	-0.0920402	-0.530556	-0.41668
ADAM10	1.05234	1.39281	0.417768	0.980711	-0.0573355	0.254619	-0.265977	-0.317168	0.099183
ADAM11	0.576627	1.27411	0.154598	0.995677	-0.255983	-0.531341	-0.0809246	-0.179696	-0.231972
ADAM12	1.12767	0.0329223	0.999911	0.00449312	0.447943	0.360188	0.395751	0.783296	0.252537
ADAM15	1.18256	0.17961	0.998939	0.0319581	0.22669	-0.250762	0.306963	0.908475	-0.0579128
ADAM17	1.39466	1.47332	0.909134	0.577462	0.0630061	0.0239344	0.103451	0.158935	-0.0342964
ADAM18	1.29456	1.59764	0.642701	0.84862	-0.0438267	-0.0552659	0.0513972	-0.0175144	-0.153924
ADAM19	1.07505	2.08117e-05	0.999998	1.30976e-06	0.872868	1.38862	0.326177	0.78847	0.98821
ADAM2	0.858336	1.60138	0.291789	0.824496	-0.093469	0.074183	-0.0877193	-0.391567	0.0312275
ADAM20	0.863745	1.19782	0.295438	0.998893	-0.193971	-0.0880558	-0.0565194	-0.528967	-0.102341
ADAM21	1.00697	1.35103	0.381885	0.987836	-0.166892	-0.254184	-0.0550306	-0.277995	-0.080358
ADAM22	1.36607	1.34101	0.747537	0.989206	-0.0578308	0.0138642	-0.0736437	-0.105968	-0.0655758
ADAM23	1.38194	1.20292	0.932966	0.3953	0.0729426	-0.185952	0.144015	0.407267	-0.0735592
ADAM28	1.22439	0.0115225	0.996591	0.00137787	0.624516	1.11529	0.101055	0.741202	0.540522
ADAM29	1.13196	1.514	0.481547	0.940626	-0.119551	-0.0585707	0.0216397	-0.323536	-0.117738
ADAM30	1.31539	1.60425	0.672859	0.800233	-0.0281772	-0.012341	-0.0157974	-0.0795472	-0.00502308
ADAM32	0.173671	1.52942	0.0286608	0.933075	-0.213637	-0.309426	-0.180178	-0.220165	-0.144779
ADAM33	1.10626	1.4858	0.462645	0.590623	-0.0349076	-0.584242	-0.098676	0.724874	-0.181586
ADAM7	1.23621	1.59886	0.574145	0.842252	-0.095083	-0.11668	0.0833165	-0.325002	-0.0219663
ADAM8	1.21531	0.230225	0.997238	0.0435874	0.294311	0.0841826	0.298589	0.696626	0.0978467
ADAM9	1.07444	0	0.999998	0	0.856221	1.15729	0.331158	1.09172	0.844721
ADAMDEC1	0.0109648	0.0991582	0.000937787	0.0159679	0.355287	1.77726	-0.996697	-0.13237	0.772958
ADAMTS1	1.07165	0	0.999999	0	1.54958	1.65853	0.39218	2.96871	1.17891
ADAMTS10	1.25517	1.58222	0.59635	0.879804	-0.0418774	-0.309937	-0.0558868	0.464437	-0.266123
ADAMTS12	1.25028	0.261619	0.993591	0.0509018	0.256559	-0.0323174	0.431465	0.617993	0.00909751
ADAMTS13	0.41841	1.28659	0.0965056	0.994645	-0.235454	-0.362811	-0.169978	-0.0846882	-0.324339
ADAMTS15	1.2991	1.13734	0.983555	0.359153	0.0965638	-0.0236447	0.170065	0.26418	-0.0243457
ADAMTS17	0.266105	1.1291	0.0517223	0.999849	-0.321978	-0.165974	-0.079548	-0.854294	-0.188097
ADAMTS18	1.36244	1.56911	0.743499	0.689812	-0.00225296	0.0429039	0.0792368	-0.208892	0.0777395
ADAMTS19	1.36977	1.28062	0.944035	0.44088	0.161372	0.0329298	-0.0307195	0.660666	-0.0173891
ADAMTS2	1.06248	0.000619013	0.999999	5.50098e-05	0.572372	0.088263	0.624625	1.55711	0.0194932
ADAMTS20	1.35068	1.50729	0.729739	0.943954	-0.0610048	0.0179065	0.019621	-0.308377	0.0268302
ADAMTS3	1.05777	4.57875e-05	0.999999	3.27439e-06	0.769389	0.579917	0.259884	1.78706	0.450694
ADAMTS5	1.04389	0	0.999999	0	0.960863	0.842292	1.13085	1.27807	0.592238
ADAMTS6	1.21316	0.541528	0.997383	0.124654	0.257323	0.250406	0.0855481	0.404489	0.288851
ADAMTS7	0.875018	1.46941	0.302503	0.959979	-0.164016	-0.0971397	0.0330954	-0.538645	-0.053374
ADAMTS8	1.04994	1.59185	0.414406	0.728583	-0.164132	-0.405266	0.179274	-0.314112	-0.116422
ADAMTS9	1.01253	0	1	0	1.03129	1.12313	0.238345	1.94641	0.817262
ADAMTSL1	1.05402	1.3141	0.420436	0.992073	-0.147614	-0.23635	0.00685159	-0.0971961	-0.26376
ADAMTSL3	0.735881	1.44338	0.225005	0.968396	-0.0539241	0.391385	-0.248458	-0.517892	0.159269
ADAMTSL4	1.28363	1.54311	0.628616	0.921922	-0.0818138	-0.171475	0.0555621	-0.177266	-0.0340766
ADAMTSL5	0.214118	1.30932	0.0383084	0.992582	-0.349421	-0.27556	0.0399093	-0.969097	-0.192935
ADAP1	0.0737894	1.22232	0.00950033	0.998184	-0.456497	-0.777643	-0.214689	-0.40218	-0.431478
ADAP2	1.37827	0.954584	0.935909	0.274122	0.184205	0.267122	0.0176619	0.275487	0.176548
ADAR	1.05719	0.195108	0.999999	0.0353929	0.328942	0.269614	0.3504	0.500136	0.195619
ADARB1	1.38735	0.972047	0.925265	0.282384	0.17354	0.584298	0.0782984	-0.283159	0.314724
ADARB2	0.0576349	1.13561	0.006926	0.999813	-0.45827	-0.452387	-0.0198709	-1.14752	-0.213306
ADAT1	1.18638	0.629997	0.998825	0.151991	0.20406	0.299465	0.343611	-0.0180585	0.191222
ADAT2	0.133103	1.23996	0.0201965	0.997569	-0.35474	-0.514774	-0.0500949	-0.432336	-0.421755
ADAT3	0.565598	1.57576	0.149863	0.886428	-0.301788	-0.652512	0.257952	-0.507418	-0.305173
ADC	0.145153	1.18098	0.0226333	0.999235	-0.409626	-0.582496	-0.0424204	-0.562089	-0.451497
ADCK1	0.210232	1.28043	0.0373104	0.995164	-0.400459	-0.720854	0.0673647	-0.465222	-0.483123
ADCK2	0.133825	1.06634	0.0203674	0.999996	-0.346884	-0.171095	-0.22217	-0.733781	-0.260489
ADCK3	0.202647	1.06403	0.0353936	0.999996	-0.336011	-0.1532	-0.244037	-0.789505	-0.157303
ADCK4	0.969012	1.49212	0.35962	0.950384	-0.1515	-0.528455	-0.109169	0.327741	-0.296119
ADCK5	0.0591536	1.57033	0.00718599	0.695491	-0.328078	-1.07854	-0.0941512	0.372641	-0.512266
ADCY1	1.2342	1.58575	0.570221	0.874602	-0.112547	0.0219582	0.168788	-0.673745	0.0328109
ADCY10	0.224204	1.09342	0.0409352	0.999974	-0.337822	0.00334545	-0.0956621	-1.14785	-0.111116
ADCY2	1.38679	1.4893	0.80746	0.595722	0.011011	-0.197171	0.122944	0.224984	-0.106712
ADCY3	1.13533	0.0479418	0.999862	0.00691028	0.414769	0.892968	0.476577	-0.209463	0.498994
ADCY4	1.38764	0.125813	0.802597	0.0209771	0.103696	-0.450656	0.319654	0.626088	-0.0803021
ADCY6	1.76991e-05	1.03378	6.54879e-07	1	-0.791962	-1.001	-0.520448	-0.83978	-0.80662
ADCY7	1.22053	0.46395	0.996885	0.102756	0.349466	0.786827	0.102051	0.149048	0.359936
ADCY8	0.0720256	1.3076	0.00922135	0.992731	-0.435657	-0.56205	0.157872	-0.961604	-0.376844
ADCY9	0.206517	1.18583	0.0363805	0.999143	-0.339779	-0.433028	0.0327239	-0.49248	-0.466333
ADCYAP1	1.24174	0.114205	0.994857	0.0186752	0.349624	0.56946	0.189363	0.285756	0.353916
ADCYAP1R1	1.11936	1.51863	0.471933	0.938725	-0.124469	-0.405058	0.0450363	0.111144	-0.248998
ADD1	1.35582	1.23724	0.736866	0.997655	-0.105384	-0.0474218	-0.0677479	-0.181911	-0.124454
ADD2	1.39435	1.59313	0.835606	0.731671	0.0248597	0.106942	0.0381802	-0.0769641	0.031281
ADD3	0	1.00905	0	1	-0.672462	-0.397677	-0.819088	-1.09518	-0.3779
ADH1A	0	1.00513	0	1	-0.995555	-0.987599	-0.543063	-1.6005	-0.851061
ADH1B	0.0662716	0.272386	0.00827636	0.0536031	0.153442	0.868796	-0.219315	-0.625907	0.590194
ADH1C	0	1.00052	0	1	-2.43647	-1.49332	-2.73949	-3.9438	-1.56928
ADH4	0.943244	1.54576	0.34388	0.661731	-0.101458	-0.244334	0.135521	-0.0867087	-0.210312
ADH5	0.115662	1.10415	0.0169365	0.99995	-0.280065	-0.116483	-0.363773	-0.513554	-0.12645
ADH6	1.86567e-05	1.0809	6.54879e-07	0.99999	-0.701749	-0.241774	-0.482459	-1.59698	-0.485781
ADH7	0.290419	1.13101	0.0580838	0.999836	-0.317212	-0.142585	-0.060017	-0.895598	-0.170648
ADHFE1	0.00224016	1.03413	0.000145383	1	-0.56709	-0.673126	-0.383672	-0.720686	-0.490878
ADI1	1.12164	1.33657	0.473779	0.989602	-0.14841	-0.195001	-0.100521	-0.209894	-0.0882246
ADIG	1.11523	1.58687	0.469754	0.870339	-0.0829755	-0.188712	0.0390826	0.0200275	-0.202301
ADIPOQ	1.1856	1.5013	0.528125	0.946888	-0.12635	-0.303332	0.0548606	-0.102925	-0.154003
ADIPOR1	1.304	1.60235	0.982229	0.808311	0.0568125	0.185826	0.0852641	-0.179731	0.135891
ADIPOR2	0.289369	1.10034	0.0577033	0.999961	-0.311211	-0.245364	-0.238019	-0.567083	-0.19438
ADK	1.40232	1.37408	0.881705	0.503471	0.0148415	-0.092136	0.222236	-0.0326573	-0.0380762
ADM	1.01046	0	1	0	1.5335	1.58544	0.956662	2.32609	1.26583
ADM2	1.3348	1.54563	0.70499	0.661475	0.0241076	0.0203504	-0.0279793	0.0843458	0.0197134
ADNP	1.3941	1.54234	0.828609	0.922274	0.0750941	0.458517	-0.152788	-0.137228	0.131877
ADNP2	1.4034	1.50046	0.868139	0.947344	0.0304841	0.191451	-0.12808	-0.0319454	0.0905112
ADO	1.2607	0.759727	0.992051	0.195031	0.27338	0.573587	0.0828286	0.0484875	0.388616
ADORA1	0.68333	1.2932	0.200077	0.994077	-0.235265	-0.313421	0.0485078	-0.49103	-0.185117
ADORA2A	1.07414	0.000208681	0.999998	1.6372e-05	0.751591	1.26042	0.512208	0.503736	0.729994
ADORA3	0.149609	0.628788	0.0235828	0.151535	-0.071253	-0.185435	0.319803	-0.260337	-0.159043
ADPGK	1.17209	0.866201	0.999306	0.235639	0.190963	0.264155	0.268512	0.0146731	0.216511
ADPRH	1.08014	0.0331751	0.999998	0.0045298	0.436093	0.303485	0.435679	0.753539	0.251667
ADPRHL1	0.146008	1.08921	0.0228238	0.99998	-0.364358	-0.377601	-0.156881	-0.64615	-0.2768
ADPRHL2	1.14198	0.835364	0.999812	0.223147	0.149051	-0.00490406	0.322387	0.20698	0.0717413
ADRA1A	1.28777	1.37078	0.634694	0.984681	-0.119795	0.0387616	0.0175386	-0.507816	-0.0276647
ADRA1B	0.399506	1.5327	0.0904971	0.930358	-0.21477	-0.116256	-0.0206107	-0.577858	-0.144355
ADRA1D	1.26121	1.43311	0.601282	0.971735	-0.10349	-0.139119	0.0291707	-0.142418	-0.161595
ADRA2A	0.000512195	1.10279	2.75049e-05	0.340947	-0.67068	-1.70672	0.704739	-0.637966	-1.04278
ADRA2B	0.294024	1.45067	0.0592862	0.966447	-0.240055	-0.631326	-0.0809584	0.107847	-0.355785
ADRA2C	0.144483	1.18459	0.0225193	0.999179	-0.320978	-0.253934	-0.185456	-0.583232	-0.261292
ADRB1	0.683663	1.5432	0.200443	0.921474	-0.105996	0.168145	-0.129498	-0.48339	0.0207593
ADRB2	1.26812	0.0129768	0.990749	0.00157302	0.563645	0.565452	-0.0220922	1.37713	0.334091
ADRB3	1.40006	1.59266	0.887349	0.864022	-0.00156651	-0.189879	0.0314278	0.316628	-0.164443
ADRBK1	1.34604	1.51655	0.962593	0.630059	0.0892641	0.00510044	0.0533633	0.390603	-0.0920103
ADRBK2	1.06985	0.00489722	0.999999	0.000530452	0.579736	0.543013	0.25855	1.08944	0.427937
ADRM1	1.15564	0.554026	0.99966	0.128511	0.16143	-0.00177371	0.351764	0.205626	0.0901018
ADSL	1.25768	1.53611	0.992635	0.652773	0.123992	0.214816	0.0805162	0.0566819	0.143954
ADSS	1.2011	0.809923	0.99824	0.213858	0.243358	0.455714	0.0746081	0.153548	0.289561
ADSSL1	1.31917	1.58099	0.679798	0.881193	-0.0321638	0.195695	0.0408138	-0.509685	0.144521
ADTRP	0.0410436	1.52326	0.00455861	0.936603	-0.351462	-0.247078	-0.0537015	-0.774796	-0.330274
AEBP1	1.04482	0	0.999999	0	0.969404	0.893876	0.823325	1.43136	0.72905
AEBP2	1.4027	0.798057	0.857694	0.209784	0.319731	0.861781	-0.0807495	0.178552	0.319341
AEN	1.16602	0.0546776	0.999479	0.00805305	0.326735	-0.0128851	0.308953	0.783079	0.227793
AES	0.388856	1.19972	0.0872698	0.998821	-0.186173	-0.00896872	-0.385233	-0.192951	-0.157541
AFAP1	0.825526	1.38793	0.270688	0.981642	-0.113648	0.192412	-0.244756	-0.508936	0.106688
AFAP1L1	1.08259	0.00891464	0.999997	0.00103274	0.48761	0.406859	0.367779	0.901257	0.274545
AFAP1L2	1.05667	0.00122463	0.999999	0.000114604	0.538858	0.425169	0.636014	0.791014	0.303234
AFF1	1.37347	1.4113	0.769303	0.977097	-0.0480967	0.0293087	-0.0804697	-0.103927	-0.0372989
AFF2	0.110136	1.12529	0.0159398	0.999868	-0.361064	-0.310598	-0.102648	-0.736234	-0.294776
AFF3	1.33544	1.60561	0.969531	0.790713	0.0763322	-0.0780784	0.0171412	0.372015	-0.00574907
AFF4	1.28055	1.47805	0.988214	0.583961	0.136235	0.252997	0.143481	0.0957865	0.0526742
AFG3L2	0	1.00203	0	1	-0.8009	-0.804518	-0.675622	-1.06447	-0.658989
AFM	0.552425	1.60129	0.144419	0.823925	-0.170914	-0.195072	0.0632267	-0.471546	-0.0802626
AFP	1.1945	1.59945	0.537722	0.83984	-0.0900464	-0.316079	0.0153959	0.158126	-0.217629
AFTPH	1.24953	1.24606	0.587861	0.997259	-0.0903727	0.0837173	-0.135138	-0.266923	-0.0431469
AGA	1.38566	0.201964	0.926314	0.0369804	0.398017	1.13948	-0.0103964	-0.1532	0.616186
AGAP1	0.0254916	1.11378	0.00258088	0.999924	-0.320187	0.0230101	-0.710958	-0.43945	-0.153348
AGAP2	1.40303	1.22242	0.877103	0.406671	0.0857577	-0.176142	0.117628	0.451433	-0.0498882
AGAP3	1.15422	1.60454	0.497742	0.797122	-0.0675063	-0.165028	-0.0123999	0.00951257	-0.10211
AGBL1	0.606189	1.33359	0.166454	0.990107	-0.247672	-0.434749	-0.0235479	-0.275992	-0.256397
AGBL2	0	1.02718	0	1	-1.21986	-2.0583	-0.166595	-1.25769	-1.39686
AGBL3	0.326299	1.34347	0.0685933	0.98882	-0.293712	0.00637561	0.0520095	-1.21725	-0.0159845
AGBL4	1.40249	1.59153	0.860687	0.727811	0.0731126	-0.142034	-0.0325008	0.673705	-0.206719
AGBL5	0.255579	1.12332	0.0488396	0.999878	-0.272033	-0.114716	-0.39515	-0.536741	-0.041524
AGER	1.39085	0.380693	0.81602	0.0809253	0.207902	0.188708	-0.0435046	0.671014	0.0153904
AGFG1	1.38134	1.42998	0.933285	0.546332	0.148932	0.3542	-0.204763	0.231146	0.215145
AGFG2	0.00743399	1.05434	0.000590046	0.999999	-0.552639	-0.683097	-0.156357	-0.812126	-0.558974
AGGF1	1.24932	1.46006	0.587517	0.96324	-0.00898245	0.272424	-0.289881	-0.139937	0.121464
AGK	1.23347	1.3392	0.568995	0.989361	-0.0577529	0.212286	-0.128317	-0.303704	-0.0112766
AGL	0.00962234	1.12695	0.000800917	0.99986	-0.417368	-0.441578	-0.402933	-0.507185	-0.317776
AGMAT	0.00680169	1.42489	0.000527832	0.974092	-0.576692	-1.20121	0.203813	-0.658518	-0.650851
AGPAT2	0.0115443	1.16377	0.00099869	0.99953	-0.509332	-0.533097	0.0353591	-1.1018	-0.437791
AGPAT3	0.693826	1.13553	0.205558	0.999813	-0.225234	-0.144606	-0.0815259	-0.482058	-0.192748
AGPAT4	1.01226	0	1	0	1.46081	1.33219	0.941779	2.62343	0.945855
AGPAT5	0.0378824	1.08976	0.00413556	0.999978	-0.365949	-0.155881	-0.276369	-0.884541	-0.147005
AGPAT9	0.156805	1.5911	0.0250354	0.725218	-0.216883	-0.209224	-0.126797	-0.424904	-0.106605
AGPS	1.21281	1.56729	0.552395	0.687165	0.0483061	0.453064	-0.0411685	-0.453761	0.23509
AGR2	1.08397	3.86473e-05	0.999996	2.61952e-06	0.701094	1.08078	0.280076	0.76133	0.682193
AGR3	0.701162	1.58958	0.208971	0.868285	-0.114578	-0.0631163	-0.570888	0.0940388	0.081655
AGRN	1.34402	1.55632	0.964224	0.672467	0.0119571	-0.0487307	0.136386	-0.081413	0.0415862
AGRP	0.224613	1.29193	0.0410393	0.994202	-0.279542	-0.268259	-0.0953767	-0.525056	-0.229476
AGT	1.00992	0	1	0	1.89196	2.79434	1.32671	1.57158	1.87522
AGTPBP1	1.28763	0.445364	0.986505	0.097706	0.281961	0.652481	0.100105	0.0215932	0.353667
AGTR1	0.051806	1.13018	0.00608644	0.99984	-0.323753	-0.280613	-0.427165	-0.406025	-0.181212
AGTR2	1.05143	1.60404	0.416508	0.802967	-0.113642	-0.144717	0.112058	-0.38332	-0.038589
AGTRAP	1.04069	0.000152542	0.999999	1.17878e-05	0.548026	0.179494	0.691264	1.0657	0.255642
AGXT	0.0716256	1.08381	0.00914669	0.999986	-0.405628	-0.161695	-0.242282	-1.1315	-0.087038
AGXT2	0.810127	1.49548	0.262403	0.948706	-0.174209	-0.136805	-0.00112782	-0.550916	-0.00798682
AHCTF1	1.19242	1.51484	0.536083	0.624289	0.0985115	0.479758	-0.233929	-0.104247	0.252464
AHCY	1.21904	1.47734	0.557469	0.956546	-0.137009	-0.312805	0.00676263	-0.0666338	-0.175358
AHCYL1	1.16142	1.13449	0.999563	0.357287	0.184489	0.195538	0.167984	0.262978	0.111455
AHCYL2	0	1.00427	0	1	-1.0824	-0.981816	-1.11413	-1.33114	-0.902524
AHDC1	1.28762	1.60256	0.634786	0.821008	-0.0498239	-0.189128	0.0755879	-0.0288911	-0.0568645
AHI1	1.39521	1.48513	0.907113	0.590163	0.0713226	-0.030219	-0.0429255	0.295932	0.0625031
AHNAK	0.452053	1.60224	0.107995	0.756212	-0.120108	0.145703	-0.199726	-0.494696	0.068289
AHR	1.05616	0.000127986	0.999999	9.82318e-06	0.746868	0.733366	0.391904	1.35043	0.511771
AHSA1	1.04335	1.31228	0.407981	0.992248	-0.116778	-0.205724	-0.153269	0.0492906	-0.157409
AHSA2	0.00253227	1.5805	0.000166994	0.710861	-0.621317	-1.7518	0.197309	-0.00709233	-0.923684
AHSG	1.00728	1.33798	0.382067	0.98942	-0.142147	-0.205534	-0.0801076	-0.184297	-0.0986503
AHSP	0.660932	1.14134	0.190012	0.999774	-0.269222	-0.263791	-0.119148	-0.619526	-0.0744212
AICDA	0.259183	5.45951e-05	0.049647	3.92927e-06	0.247437	-1.30678	0.239627	2.52197	-0.465069
AIDA	1.17148	0.0446599	0.999325	0.00636411	0.504227	0.972226	0.255999	0.256302	0.532379
AIF1L	1.31897	0.618597	0.977435	0.148147	0.0991153	-0.121863	0.303467	0.169561	0.0452958
AIFM1	0.0902319	1.10184	0.0122318	0.999957	-0.378704	-0.353884	-0.105599	-0.599513	-0.45582
AIFM2	0.49265	1.60154	0.122114	0.807485	-0.289752	-0.752534	0.367444	-0.383366	-0.390551
AIFM3	0	1.00171	0	1	-1.81976	-2.70438	-1.26423	-1.54202	-1.7684
AIG1	0.91476	1.44714	0.327085	0.967414	-0.156317	-0.360209	-0.0283789	-0.0390759	-0.197603
AIM1	1.07891	1.38262	0.441383	0.982504	-0.133937	-0.114217	-0.0289973	-0.121458	-0.271076
AIM1L	0.235039	1.48534	0.0434984	0.953069	-0.334982	-0.545698	-0.040526	-0.310217	-0.443489
AIM2	1.10658	0	0.999978	0	1.40245	1.04284	1.20102	2.73647	0.62946
AIMP1	0.898122	1.16333	0.317019	0.999535	-0.149444	-0.0261762	-0.279723	-0.203434	-0.0884438
AIMP2	0.302383	1.16842	0.0619024	0.999468	-0.353029	-0.629299	0.0213739	-0.423304	-0.380886
AIP	1.37829	1.49074	0.776335	0.950871	-0.0563832	-0.0318351	0.0407124	-0.165981	-0.0684295
AIPL1	0.447441	1.11873	0.106249	0.999895	-0.301909	-0.256191	-0.00546508	-0.73329	-0.21269
AIRE	1.31418	1.59717	0.670862	0.851822	-0.0606943	0.0552408	-0.00225258	-0.404282	0.108516
AJAP1	1.25524	0.633615	0.993015	0.153238	0.228371	-0.0494658	0.113099	0.817887	0.0319617
AJUBA	1.03315	2.07469e-05	1	1.30976e-06	0.820007	1.29706	0.414029	0.659218	0.909724
AK1	0.00179353	1.4475	0.000112639	0.967277	-0.753827	-1.69665	0.0747692	-0.60709	-0.786342
AK2	0.412374	1.19454	0.0946542	0.998973	-0.316014	-0.424242	0.11373	-0.644043	-0.309502
AK3	0.0118216	1.0451	0.00102423	1	-0.431206	-0.240314	-0.44945	-0.8033	-0.231759
AK5	0.629554	1.42451	0.176374	0.974113	-0.202625	-0.169441	0.00952654	-0.507612	-0.142974
AK7	1.26548	0.605873	0.99117	0.144227	0.137962	-0.0433867	0.231667	0.416913	-0.0533469
AK8	0.826926	1.40414	0.271851	0.978483	-0.170178	-0.140939	-0.152145	-0.36567	-0.0219583
AKAP1	0	1.00388	0	1	-0.856588	-0.919358	-0.818641	-0.97489	-0.713464
AKAP10	1.0865	1.37689	0.448046	0.983482	-0.115579	-0.196024	0.00559554	-0.128632	-0.143254
AKAP11	1.36726	1.38409	0.74917	0.510853	0.120283	0.309961	-0.0039263	-0.03585	0.210949
AKAP12	1.33352	0.00146877	0.970578	0.000140144	0.720189	1.50447	0.154203	0.212041	1.01004
AKAP13	1.39426	1.60503	0.830346	0.790219	-0.00460709	-0.0946817	0.0101024	0.0406314	0.0255195
AKAP14	1.32033	1.22227	0.976972	0.406704	0.136123	0.11832	0.0964038	0.314335	0.0154347
AKAP17A	1.37253	1.55811	0.76617	0.673955	-0.058102	-0.246601	0.156748	-0.0429016	-0.0996535
AKAP3	0.728117	1.28842	0.221105	0.99454	-0.238681	-0.210271	-0.0459658	-0.67667	-0.0218188
AKAP4	1.35077	1.53683	0.727046	0.653378	0.018651	-3.17857e-05	-0.0145198	0.0489441	0.0402117
AKAP5	1.0808	1.49641	0.443857	0.602189	0.0869158	0.709011	-0.212742	-0.48536	0.336753
AKAP6	0.832217	1.20064	0.275062	0.998807	-0.213207	-0.374669	-0.0596505	-0.256227	-0.16228
AKAP7	0	1.0182	0	1	-0.718913	-0.402524	-0.845891	-1.31266	-0.314583
AKAP8	1.40214	1.48172	0.874434	0.954338	-0.08824	-0.343478	0.0936425	0.0540593	-0.157183
AKAP8L	1.15479	1.22975	0.498139	0.411125	-0.0339453	-0.278525	-0.0231289	0.199458	-0.0335849
AKAP9	0.00110862	1.1693	6.4833e-05	0.999457	-0.577407	-0.773586	0.0363267	-0.901073	-0.671296
AKIP1	1.10322	0.704788	0.999982	0.176682	0.227457	0.22736	0.260164	0.199105	0.223198
AKIRIN1	1.3111	1.18349	0.980189	0.384885	0.171196	0.338484	0.134239	0.0958544	0.116208
AKIRIN2	1.03238	0.00659264	1	0.000738703	0.493322	0.298745	0.459966	0.96938	0.245196
AKNA	1.15452	0.0452477	0.999678	0.00645972	0.48182	0.55501	0.0657229	0.897058	0.409488
AKNAD1	1.05174	1.56797	0.417185	0.899504	-0.039965	-0.102032	-0.0987709	0.152552	-0.11161
AKR1A1	1.13241	0.233795	0.999885	0.0444165	0.174095	-0.193366	0.418749	0.422842	0.0481548
AKR1B1	1.05895	0	0.999999	0	0.956634	1.18626	0.424091	1.51402	0.702164
AKR1B10	1.74825e-05	1.37226	6.54879e-07	0.984213	-0.668837	-0.572159	-0.521404	-1.04075	-0.541038
AKR1C1	1.35725	0.0421923	0.953277	0.00594892	0.466532	1.04726	-0.0961006	0.220361	0.694612
AKR1C3	0.611376	1.37494	0.168719	0.504413	-0.0858303	0.342846	-0.129948	-0.547939	-0.00828099
AKR1C4	1.40015	1.30276	0.886213	0.455669	0.0875023	0.159391	0.0325252	0.108285	0.0498075
AKR1D1	1.28859	0.141489	0.986232	0.024017	0.35254	0.0274444	0.0376349	1.28098	0.0640957
AKR1E2	0.303394	1.32429	0.0622881	0.99118	-0.263244	-0.237755	-0.0911013	-0.570181	-0.153938
AKR7A2	0.0660872	1.11573	0.00824034	0.999917	-0.420717	-0.635125	-0.362113	-0.362488	-0.323141
AKR7A3	1.89036e-05	1.2763	6.54879e-07	0.995549	-0.941043	-1.87852	-0.254054	-0.740476	-0.891122
AKT1	1.38989	1.60162	0.814999	0.822313	-0.0633336	-0.13827	0.103672	-0.0739234	-0.144813
AKT1S1	1.33087	1.58699	0.97205	0.719807	0.0438373	0.141887	0.154617	-0.129844	0.00868859
AKT2	0.291269	1.13856	0.0583111	0.999801	-0.329139	-0.318608	-0.0359978	-0.789258	-0.172693
AKT3	1.20959	0.813045	0.997695	0.215268	0.23548	0.161612	0.123129	0.540245	0.116934
AKTIP	0.653405	1.14058	0.186993	0.999784	-0.21136	-0.0648743	-0.21846	-0.490342	-0.0717635
ALAD	0.00153682	1.03617	9.43026e-05	1	-0.533079	-0.253122	-0.435208	-1.10865	-0.335339
ALAS1	1.24068	0.201491	0.994902	0.0368278	0.161747	-0.131739	0.405529	0.36174	0.0114602
ALAS2	1.39066	1.60117	0.91554	0.82879	-0.0214039	-0.139841	0.0412029	-0.00788505	0.0209081
ALB	1.24369	1.53537	0.581122	0.927659	-0.0907128	-0.0894727	0.0272619	-0.262909	-0.0377317
ALCAM	1.04403	3.92542e-05	0.999999	2.61952e-06	0.793277	1.00321	0.286026	1.19205	0.691822
ALDH16A1	1.34733	1.08423	0.961571	0.332084	0.0141474	-0.225366	0.376956	-0.00649571	-0.0885038
ALDH18A1	1.8315e-05	1.01888	6.54879e-07	1	-0.72307	-0.676429	-0.372904	-1.10558	-0.737366
ALDH1A1	0.00255676	1.37503	0.000169614	0.983772	-0.400127	-0.171909	-0.415474	-0.681778	-0.331345
ALDH1A2	1.0312	1.07066e-05	1	6.54879e-07	0.751547	0.565669	0.345296	1.54948	0.545739
ALDH1A3	1.06955	0	0.999999	0	1.13942	1.68104	0.934558	1.03815	0.903914
ALDH1B1	0.282378	1.26378	0.0559024	0.996372	-0.255019	-0.154853	-0.102407	-0.674054	-0.0887622
ALDH1L1	0.110054	1.45772	0.0159064	0.567052	-0.373307	-0.986505	0.215402	-0.140168	-0.581958
ALDH1L2	1.40274	0.359122	0.860475	0.0755167	0.183269	0.158625	0.385958	0.0802006	0.108292
ALDH2	1.08551	1.34213	0.447213	0.988973	-0.191701	-0.335668	-0.0181846	-0.13871	-0.274243
ALDH3A1	0.0137638	1.1871	0.00122135	0.99912	-0.47789	-0.737539	-0.253392	-0.509391	-0.41124
ALDH3A2	0.342982	1.20018	0.0735154	0.998813	-0.273313	-0.121402	-0.0862801	-0.679207	-0.206363
ALDH3B1	1.23463	0.706654	0.995551	0.177196	0.201244	0.231981	0.0787842	0.398604	0.0956083
ALDH3B2	1.2426	0.711014	0.994733	0.178661	0.227356	-0.117851	0.115304	0.961902	-0.0499315
ALDH4A1	1.19761	0.746869	0.998401	0.190752	0.134105	-0.201021	0.268535	0.511343	-0.0424351
ALDH5A1	0.000389447	1.07914	2.03012e-05	0.999991	-0.490083	-0.356663	-0.663386	-0.630532	-0.309749
ALDH6A1	0	1.01882	0	1	-0.747505	-0.682138	-0.736492	-1.08781	-0.483576
ALDH7A1	0.435422	1.27139	0.102026	0.995883	-0.194254	-0.010269	-0.227937	-0.370633	-0.168177
ALDH8A1	0.311641	1.17629	0.0645324	0.380542	-0.227764	-1.0994	0.167181	0.518464	-0.497297
ALDH9A1	0.812439	1.122	0.263737	0.99988	-0.185924	-0.109124	-0.244929	-0.320661	-0.0689824
ALDOA	1.35984	1.34223	0.951086	0.480898	0.00677191	-0.246555	0.153638	0.267697	-0.147693
ALDOB	1.23809	0	0.995177	0	0.880784	0.376498	1.43941	1.05237	0.65485
ALDOC	0.474453	1.53516	0.115832	0.650858	-0.132447	-0.0112195	-0.28291	-0.469122	0.233462
ALG1	1.17619	0.362266	0.999182	0.0764388	0.265688	0.425576	0.147189	0.164359	0.325626
ALG10	1.25681	0.818911	0.992769	0.217196	0.210289	0.387474	0.176412	0.0799756	0.197294
ALG12	0.110619	1.14185	0.0160314	0.999771	-0.440557	-0.512487	0.00194183	-0.921754	-0.329931
ALG13	1.35456	1.51141	0.734141	0.620201	0.0573803	0.0820378	0.111023	0.0856594	-0.0491991
ALG14	1.01439	1.44205	0.386888	0.96873	-0.146928	-0.0993399	0.0406924	-0.280285	-0.248781
ALG2	1.23001	1.08474	0.996012	0.332738	0.16866	0.131696	0.15142	0.279167	0.112357
ALG3	1.34202	1.51216	0.965871	0.620609	0.010071	-0.125975	0.255352	0.0109314	-0.100025
ALG5	1.19634	0.123784	0.998442	0.0206064	0.341306	0.47719	0.233027	0.355132	0.299874
ALG6	1.31676	1.59309	0.977955	0.860705	0.0449529	0.106012	0.0968806	-0.0285535	0.00547217
ALG8	1.18575	1.12878	0.998842	0.35327	0.204634	0.348035	0.133011	0.153462	0.184029
ALG9	1.1266	0.590053	0.999919	0.139418	0.299765	0.6436	0.107487	0.0977551	0.350217
ALK	1.18818	1.51179	0.531217	0.941925	-0.0987267	-0.450707	-0.0921911	0.365611	-0.21762
ALKBH1	0.956203	1.2013	0.352424	0.998798	-0.206924	-0.23096	-0.00734793	-0.417289	-0.172101
ALKBH2	1.38494	1.50612	0.79378	0.945292	-0.0536957	-0.12038	0.0357504	-0.0313243	-0.0988292
ALKBH3	1.19304	0.397388	0.998577	0.0848906	0.327472	0.790938	0.141791	-0.155335	0.532495
ALKBH4	0.383983	1.17449	0.0854217	0.999358	-0.219158	-0.197049	-0.176907	-0.299518	-0.20316
ALKBH6	1.35657	0.90646	0.95484	0.252883	-0.00203482	-0.415166	0.342441	0.185282	-0.120697
ALKBH7	0.00186406	1.01739	0.000118533	1	-0.577282	-0.416878	-0.299363	-1.18529	-0.407594
ALKBH8	1.38674	1.60335	0.796446	0.819314	0.0611912	0.375454	-0.0687208	-0.262855	0.200887
ALLC	1.28257	1.05394	0.627424	0.318115	0.101106	-0.395648	-0.0532026	1.01146	-0.15818
ALMS1	1.39152	1.59378	0.821788	0.85816	0.07334	0.29045	-0.24065	0.0490758	0.194484
ALOX12	1.26967	1.28256	0.611635	0.442555	0.042787	-0.35874	0.0191512	0.674859	-0.164123
ALOX12B	0.0871533	1.16604	0.0117289	0.999498	-0.358286	-0.0773266	-0.157459	-1.16537	-0.0329894
ALOX15	0.137587	1.18764	0.0211382	0.999112	-0.38578	-0.340827	-0.0214026	-0.95631	-0.22458
ALOX15B	1.30616	1.16373	0.981883	0.374117	0.0739445	-0.122835	0.205779	0.171008	0.0418271
ALOX5	1.02828	2.0429e-05	1	1.30976e-06	0.848608	0.99581	0.334296	1.5153	0.549024
ALOX5AP	1.19797	0	0.998389	0	1.02708	1.78767	0.310179	1.15087	0.859596
ALOXE3	1.17485	1.50117	0.516872	0.946908	-0.113793	-0.0923171	0.0130431	-0.302372	-0.0735274
ALPI	0	1.08281	0	0.99999	-0.836235	-0.973888	-0.256623	-1.45378	-0.66065
ALPK1	1.33343	1.49392	0.970601	0.600113	0.0730805	0.0540397	0.142178	0.180214	-0.0841096
ALPK2	1.3992	0.000351562	0.850605	2.94695e-05	0.370283	-0.0234933	0.54951	0.768788	0.186327
ALPK3	1.32212	0.783991	0.976312	0.204392	0.211178	0.0774622	-0.017171	0.649233	0.135189
ALPL	1.07535	0.127018	0.999998	0.021203	0.31607	0.0840065	0.367064	0.687078	0.126132
ALPP	1.30713	1.40256	0.66238	0.978762	-0.113143	-0.212442	0.00891282	-0.0239694	-0.225076
ALPPL2	0.0416755	1.05938	0.00465881	0.999997	-0.45986	-0.411565	-0.133534	-0.910936	-0.383407
ALS2	1.10283	0.0423041	0.999982	0.00597577	0.439547	0.19408	0.154295	1.19191	0.217902
ALS2CL	0.0137177	1.25419	0.00121546	0.996861	-0.630361	-1.36913	-0.158209	-0.494201	-0.499904
ALS2CR11	1.15468	1.32599	0.498015	0.990891	-0.149762	-0.0767413	0.00303375	-0.461143	-0.0641979
ALS2CR12	1.39843	1.49157	0.898768	0.597898	0.102753	0.268752	0.00330439	0.049903	0.0890507
ALX1	1.30337	1.55118	0.656207	0.913643	-0.0388325	-0.0194435	-0.0635946	0.00554937	-0.0778411
ALX3	0.31618	1.52825	0.065907	0.933866	-0.216729	-0.387714	-0.0816853	-0.185326	-0.212192
ALX4	0.337138	1.47357	0.0718874	0.958255	-0.265839	-0.622046	-0.0786166	-0.142598	-0.220094
ALYREF	1.0217	1.49449	0.39309	0.600832	-0.094082	-0.518299	-0.0406954	0.235037	-0.0523711
AMACR	0.00019943	1.12827	9.1683e-06	0.999854	-0.639752	-0.558926	0.00605537	-1.25562	-0.750515
AMBN	1.3868	1.16864	0.798661	0.376767	0.0219103	-0.296274	0.27645	0.265891	-0.158425
AMBP	1.05113	1.48133	0.415977	0.954568	-0.0949185	-0.402442	-0.077697	0.38335	-0.282885
AMBRA1	1.38971	1.60401	0.918284	0.786878	0.0176147	-0.017208	0.107196	0.0768033	-0.0963322
AMD1	1.27826	1.27206	0.988701	0.435515	0.111139	0.170122	0.279609	-0.0880086	0.0828352
AMDHD1	0.826505	1.57122	0.271172	0.697738	-0.0289474	0.0866442	0.0503052	-0.145707	-0.107032
AMELX	1.23483	1.2869	0.57221	0.994633	-0.13394	0.00882397	-0.0283038	-0.51684	0.000559255
AMELY	0.563664	1.43504	0.149203	0.970976	-0.187166	-0.286933	-0.0446045	-0.189116	-0.228012
AMFR	0.365121	0.101133	0.0797433	0.0163058	0.266909	1.14973	-0.2517	-0.372773	0.542377
AMH	0.314959	1.37907	0.0655494	0.983139	-0.258182	-0.696657	-0.0686231	0.0642192	-0.331666
AMHR2	1.27741	1.6015	0.621555	0.822773	-0.0713259	-0.377589	-0.0216812	0.207674	-0.0937075
AMICA1	1.11845	3.89484e-05	0.999942	2.61952e-06	0.885121	1.28521	0.106578	1.37633	0.772362
AMIGO2	1.40022	2.0555e-05	0.889285	1.30976e-06	0.898612	1.72539	0.0593781	0.782839	1.02684
AMMECR1	1.13082	0.282227	0.999892	0.0560203	0.266955	0.25046	0.224924	0.401465	0.190969
AMMECR1L	1.4003	1.56423	0.892725	0.903502	0.0324449	-0.0296964	-0.12549	0.27671	0.00825672
AMN	0.00133765	1.05267	8.1205e-05	0.999999	-0.593341	-0.439442	-0.312087	-1.28536	-0.336474
AMOT	1.05295	1.59731	0.418213	0.846771	-0.0853136	0.0072189	-0.0352508	-0.312912	-0.00031076
AMOTL1	1.1187	0.172739	0.999942	0.0304754	0.320287	0.284417	0.324404	0.409162	0.263167
AMOTL2	1.04804	0.000620384	0.999999	5.50098e-05	0.659696	0.928353	0.31542	0.719449	0.67556
AMPD1	0	1.60245	0	0.817073	-0.357994	0.188764	-1.35313	0.117202	-0.384814
AMPD2	1.10794	0.0542246	0.999973	0.00796857	0.314258	-0.09209	0.411718	0.84158	0.0958243
AMPD3	1.31433	1.0383	0.978991	0.311149	0.14151	0.0324598	0.217413	0.251738	0.0644289
AMPH	1.09172	0.00159184	0.999993	0.000153242	0.606171	0.455901	0.335449	1.26128	0.372052
AMT	0	1.00125	0	1	-1.02058	-1.14555	-0.887862	-1.27726	-0.771646
AMZ1	1.39465	1.50604	0.835967	0.94564	-0.052329	-0.144604	-0.0113862	-0.0019352	-0.0513903
AMZ2	1.20173	0.87874	0.998218	0.240316	0.273233	0.564282	0.0879326	0.148533	0.292183
ANAPC10	1.35671	0.841113	0.953959	0.225619	0.286923	0.798496	-0.0592161	-0.148021	0.556433
ANAPC11	1.40122	1.6017	0.885145	0.810711	0.0033315	-0.0331489	0.0612075	0.0420464	-0.056779
ANAPC13	1.37295	1.1334	0.941647	0.35546	0.183334	0.495439	0.0265	-0.085681	0.297079
ANAPC15	0.799261	1.30219	0.257156	0.993311	-0.285827	-0.655131	0.0370975	-0.294698	-0.230575
ANAPC16	1.16437	1.32155	0.507304	0.991468	-0.0332304	0.12477	-0.269633	-0.0258746	0.0378161
ANAPC2	0.74575	1.58302	0.22983	0.878589	-0.231239	-0.42627	0.0759787	-0.373277	-0.201386
ANAPC4	1.21034	1.36911	0.550556	0.984914	-0.0920469	-0.0947018	-0.131537	-0.0870882	-0.0548609
ANAPC5	1.36881	1.41647	0.754323	0.975944	-0.0666671	0.0747451	-0.0479466	-0.354729	0.0612619
ANG	1.1593	0.746703	0.502895	0.190759	0.11202	0.324689	-0.481403	0.293841	0.310951
ANGEL1	1.32765	1.60224	0.9737	0.753586	0.0167767	-0.104188	0.1758	0.0425638	-0.0470694
ANGEL2	1.24957	1.50284	0.587797	0.946582	-0.074557	0.0301826	0.062701	-0.383405	-0.00770709
ANGPT1	1.38238	0.618926	0.785794	0.148307	0.289365	0.691851	-0.0963437	0.269495	0.292457
ANGPT2	1.03694	0	1	0	0.843092	1.04702	0.755478	0.722111	0.847758
ANGPT4	0.647457	1.54775	0.184273	0.916488	-0.218068	-0.170944	0.145234	-0.727074	-0.11949
ANGPTL1	7.54148e-05	1.37539	3.27439e-06	0.98376	-0.504336	-0.570988	-0.558151	-0.588592	-0.299611
ANGPTL2	1.01462	0	1	0	1.10917	1.1631	1.03066	1.32193	0.920988
ANGPTL3	0.134405	1.22421	0.020482	0.998124	-0.376069	-0.239864	-0.0419375	-1.13405	-0.0884239
ANGPTL4	1.08129	1.06838e-05	0.999997	6.54879e-07	0.765195	0.215596	0.484218	2.19019	0.17078
ANGPTL6	1.34862	0.163463	0.96073	0.0286248	0.321939	0.107987	0.134385	0.906585	0.138799
ANGPTL7	0.849918	1.51148	0.285644	0.61845	0.0331575	0.0813344	-0.0962386	0.153856	-0.00632222
ANK1	1.03336	0.000870185	1	7.98952e-05	0.652784	0.356332	0.252086	1.76958	0.233136
ANK2	1.32265	1.36805	0.686443	0.497406	0.103391	0.329917	0.0148145	-0.189335	0.258168
ANK3	0	1.00157	0	1	-1.36348	-1.4845	-1.01967	-1.45019	-1.49955
ANKAR	1.38621	1.60162	0.795325	0.833325	-0.00650694	-0.0461102	0.0192757	0.00519717	-0.00439042
ANKDD1A	1.12816	8.62069e-05	0.999906	6.54879e-06	0.802784	1.10101	0.0205709	1.3238	0.765753
ANKFN1	0.686068	1.31025	0.201462	0.992511	-0.155442	-0.0390277	-0.249116	-0.269331	-0.0642923
ANKFY1	1.30561	1.45915	0.660075	0.96369	-0.0758568	0.136219	-0.0657489	-0.469167	0.0952695
ANKH	7.70416e-05	1.02614	3.27439e-06	1	-0.627494	-0.216768	-0.320276	-1.50014	-0.472788
ANKHD1	1.38302	0.734504	0.787245	0.186777	0.179823	0.170637	0.0679812	0.364588	0.116087
ANKLE1	0.513311	1.58119	0.130059	0.712105	-0.128451	-0.447552	0.025426	0.245492	-0.337172
ANKMY1	0.899599	1.50542	0.318483	0.945745	-0.143487	-0.0879378	0.0306442	-0.280677	-0.235977
ANKMY2	0.019446	1.10232	0.00186182	0.999957	-0.316079	0.193369	-0.625507	-0.765705	-0.0664725
ANKRA2	0.461294	1.18045	0.111139	0.999244	-0.196036	-0.0346224	-0.233545	-0.409879	-0.106097
ANKRD1	1.40209	1.32926	0.866231	0.474162	0.118354	-0.074644	-0.0392969	0.624226	-0.0368698
ANKRD10	1.40285	1.57785	0.869455	0.88523	-0.0199684	-0.0247855	0.078601	-0.0452262	-0.0884628
ANKRD11	1.02661	1.59778	0.396524	0.84995	0.0325179	0.221741	-0.383607	0.139639	0.152299
ANKRD12	1.32646	1.60537	0.692328	0.772616	0.0569844	-0.0613053	-0.164099	0.508956	-0.0556138
ANKRD13A	0.858936	1.28811	0.292387	0.994549	-0.137534	-0.255097	-0.169214	0.0525655	-0.178392
ANKRD13B	0.241996	1.07022	0.0452456	0.999995	-0.356094	-0.356189	-0.107543	-0.687263	-0.273381
ANKRD13C	0.71113	1.22497	0.213805	0.998107	-0.160434	0.126948	-0.168065	-0.618748	0.0181294
ANKRD13D	1.35398	1.45233	0.956654	0.56324	0.0586981	-0.232774	0.179406	0.407861	-0.1197
ANKRD16	1.36218	1.40018	0.949513	0.522018	0.133529	0.47523	-0.0195442	-0.233555	0.311986
ANKRD17	1.34499	1.42916	0.718559	0.972896	-0.0275902	-0.0163115	-0.267532	0.116056	0.057427
ANKRD18A	0.176793	0.921929	0.029315	0.2607	-0.290274	-1.08755	-0.149311	0.419281	-0.343513
ANKRD2	0.0372306	1.29888	0.00404977	0.993597	-0.396275	-0.380798	-0.13813	-0.851063	-0.215109
ANKRD22	1.07188	0	0.999999	0	1.00708	0.647633	1.22461	1.43723	0.71884
ANKRD23	0.458533	1.44413	0.110114	0.968238	-0.263681	-0.206355	0.0730202	-0.865199	-0.0561908
ANKRD26	1.30061	1.46778	0.65073	0.960452	-0.0438702	-0.111343	-0.100132	0.121149	-0.0851554
ANKRD27	0.196501	1.08821	0.0338697	0.99998	-0.2482	-0.0412897	-0.503286	-0.384726	-0.0635
ANKRD28	1.22036	0.753244	0.99691	0.19312	0.263362	0.372432	0.145538	0.348147	0.18733
ANKRD29	1.39557	0.00179435	0.903782	0.000174853	0.443994	0.232623	0.430038	0.904961	0.208355
ANKRD30A	1.01309	1.59037	0.386196	0.724364	0.00412423	-0.183617	-0.0796113	0.450166	-0.17044
ANKRD32	1.38545	1.42274	0.92799	0.540771	0.121003	0.098235	0.0299572	0.464497	-0.108678
ANKRD33	0.506606	1.44327	0.127365	0.968515	-0.193997	-0.382564	-0.0720905	-0.101388	-0.219947
ANKRD34A	0.252198	1.2283	0.047797	0.998005	-0.275638	-0.132858	-0.184011	-0.739978	-0.0457034
ANKRD35	1.27542	0.00413284	0.989181	0.000440079	0.546583	0.860137	0.0288401	0.690828	0.606525
ANKRD37	0.381381	1.15918	0.0847931	0.370832	-0.337799	-1.24973	0.109319	0.205253	-0.41604
ANKRD39	1.04855	0.00145604	0.999999	0.000138834	0.583256	0.965706	0.432837	0.330348	0.604131
ANKRD44	1.12437	0.0113352	0.999927	0.00135102	0.593641	0.752973	0.115408	1.11887	0.387311
ANKRD45	1.38385	0.28806	0.931629	0.05748	0.284805	0.121944	0.0630099	0.967186	-0.0129206
ANKRD46	0.253123	1.27072	0.0480884	0.995938	-0.176333	0.105415	-0.271552	-0.556872	0.0176769
ANKRD49	0.0267497	1.02607	0.00274329	1	-0.453195	-0.533456	-0.253193	-0.61688	-0.40925
ANKRD50	1.35551	0.890986	0.95534	0.245707	0.268382	0.631981	-0.239695	0.290623	0.39062
ANKRD53	0.0656036	1.07731	0.00814997	0.999991	-0.453069	-0.682977	-0.106037	-0.70897	-0.314293
ANKRD54	1.10135	1.3051	0.458861	0.992973	-0.177303	-0.279717	-0.00749782	-0.17052	-0.251478
ANKRD55	1.40234	0.185797	0.873366	0.0332901	0.378274	0.913768	0.0648808	0.276299	0.258148
ANKRD6	1.23107	0.0663342	0.995898	0.0100609	0.472225	0.650422	0.198316	0.724927	0.315237
ANKRD7	1.31776	1.25462	0.675276	0.426011	0.10433	-0.204142	0.00440366	0.76146	-0.144402
ANKRD9	0.00608997	1.04833	0.000461035	1	-0.526876	-0.692356	-0.32383	-0.507226	-0.584092
ANKS1A	1.32842	1.26357	0.696048	0.996378	-0.080929	0.0371232	-0.156168	-0.227116	0.0224453
ANKS1B	1.24992	1.57668	0.588289	0.888392	-0.0440442	0.0474529	-0.0938512	-0.164489	0.0347107
ANKS3	0.0843412	1.20564	0.0112344	0.998702	-0.47373	-0.674071	-0.00978848	-1.01225	-0.198815
ANKS4B	0.0054978	1.09295	0.000408644	0.999974	-0.542373	-0.494313	-0.32919	-0.99577	-0.35022
ANKS6	1.39404	1.60248	0.82994	0.805961	-0.0163117	-0.262204	0.0356725	0.304549	-0.143264
ANKZF1	0.803703	1.60559	0.259532	0.772616	-0.183126	-0.712091	0.0783886	0.268277	-0.367079
ANLN	1.04432	0	0.999999	0	0.735494	0.426737	0.819971	1.24737	0.447894
ANO1	1.40245	0.306318	0.863974	0.0621061	0.243154	0.147616	-0.221851	0.694757	0.352092
ANO10	0.000159652	1.04339	7.20367e-06	1	-0.665225	-0.749266	-0.329534	-0.939373	-0.642727
ANO3	1.35181	0.265257	0.957686	0.0517832	0.262873	0.0829579	0.0800413	0.880346	0.00814723
ANO4	0.170833	1.18018	0.0280694	0.99925	-0.370428	-0.239247	0.0875567	-1.03192	-0.298106
ANO6	1.15007	5.47945e-05	0.99974	3.92927e-06	0.781269	1.07771	0.288317	1.02532	0.733725
ANO8	1.14381	1.3576	0.490333	0.986592	-0.156373	-0.241382	0.0157997	-0.239089	-0.160819
ANO9	0	1.31765	0	0.991733	-0.994388	-2.03081	-0.0910003	-0.842985	-1.01275
ANP32A	0.75469	1.32653	0.234166	0.990772	-0.0827086	0.187032	-0.294724	-0.272544	0.0494011
ANP32B	1.3252	1.58706	0.974847	0.720359	0.1512	0.233918	-0.15665	0.404489	0.123043
ANP32D	1.40272	0.649029	0.88067	0.158411	0.2134	-0.0981123	0.0639487	0.963595	-0.07583
ANP32E	1.21152	0.00534925	0.997539	0.000586771	0.626161	1.09561	0.111396	0.612458	0.685183
ANPEP	0	1.59493	0	0.740018	-1.38788	-3.64032	0.0693182	0.51219	-2.4927
ANTXR1	1.12379	0.0486809	0.999929	0.00703274	0.44701	0.691393	0.0948544	0.469804	0.531989
ANTXR2	1.32604	1.38263	0.974338	0.509682	0.157344	0.356802	-0.0157671	0.117083	0.171256
ANXA1	1.0052	0	1	0	2.12689	2.44476	0.801104	3.58417	1.67751
ANXA10	1.38315	0	0.932242	0	1.15318	0.71344	0.265079	3.20856	0.425634
ANXA11	1.29856	1.3763	0.64741	0.983686	-0.0776367	-0.0811348	-0.167093	0.0485784	-0.110898
ANXA13	0.00254455	0.857647	0.000168304	0.231795	-0.0912762	0.900261	-1.3117	-0.410831	0.457164
ANXA2	1.16725	0.237296	0.99946	0.0452371	0.186602	-0.195234	0.494004	0.457675	-0.0100359
ANXA2R	1.18449	0.00922773	0.998865	0.00107204	0.499303	0.4085	0.25872	0.994699	0.335294
ANXA3	1.02325	0	1	0	1.18439	1.80291	0.528715	1.18997	1.21596
ANXA4	1.09618	0.112346	0.99999	0.0183491	0.267324	0.160867	0.34676	0.420809	0.14086
ANXA5	1.00593	0	1	0	1.25061	1.35556	0.645717	2.08329	0.917877
ANXA6	1.0816	0.00020816	0.999997	1.6372e-05	0.751788	1.0823	0.37849	0.812469	0.733897
ANXA7	1.30157	1.59868	0.982957	0.84373	0.0873817	0.302909	-0.0506817	-0.0995862	0.196886
ANXA9	1.34722	1.48493	0.961669	0.590179	0.0818764	-0.146079	0.0237962	0.425094	0.0246945
AOAH	0.606995	1.47262	0.166834	0.958603	-0.174704	0.0820253	0.114402	-0.890697	-0.00454584
AOC2	1.38736	1.20566	0.806068	0.397149	0.0983367	-0.147006	0.0325874	0.591284	-0.0835189
AOC3	0.262948	1.35778	0.0507642	0.491451	0.0490097	0.567948	-0.53826	-0.216587	0.382937
AOX1	1.37257	0.0385768	0.942373	0.0053962	0.401787	0.788629	0.435289	0.0389188	0.344311
AP1AR	0.010717	1.16055	0.000910282	0.999576	-0.373187	0.147037	-0.260858	-1.13763	-0.2413
AP1B1	1.25162	1.36552	0.590809	0.985551	-0.164347	-0.239394	0.0842475	-0.368761	-0.133482
AP1G1	1.19734	1.31511	0.998411	0.463433	0.109532	0.036242	0.222076	0.22235	-0.0425413
AP1G2	0.174602	1.53411	0.0288487	0.92931	-0.358028	-0.587974	0.0170924	-0.560363	-0.300866
AP1M1	1.06664	0.0450735	0.999999	0.00642895	0.402574	0.222459	0.450062	0.75874	0.179034
AP1M2	0.00637372	1.12777	0.000489194	0.999856	-0.621221	-1.16218	-0.36116	-0.391775	-0.569772
AP1S1	0.197039	1.40005	0.0339882	0.97921	-0.356079	-0.795168	0.0911226	-0.170965	-0.549304
AP1S2	1.13441	0.055262	0.999867	0.00814997	0.485629	0.654599	0.174433	0.735014	0.37847
AP1S3	1.07527	0.00344005	0.999998	0.000358874	0.53832	0.371398	0.255182	1.20032	0.326384
AP2A1	0.805756	1.31163	0.260354	0.992357	-0.251071	-0.391235	0.0823198	-0.411894	-0.283474
AP2A2	1.1573	1.23236	0.500286	0.997832	-0.188291	-0.375724	-0.00702218	-0.134464	-0.235953
AP2B1	1.1727	0.615732	0.999294	0.1473	0.172978	-0.0815202	0.234859	0.478238	0.0603338
AP2M1	1.34431	1.59826	0.964082	0.843405	0.0254744	0.0396466	0.0921247	0.020936	-0.0508095
AP2S1	1.09457	1.50636	0.454027	0.944851	-0.229606	-0.653842	0.163936	-0.0993836	-0.329134
AP3B1	1.34075	1.59329	0.966972	0.860919	0.0260008	0.15465	0.100527	-0.146637	-0.0045365
AP3B2	1.37335	1.41502	0.769688	0.533389	0.0610661	0.0665725	0.0567575	0.240002	-0.119067
AP3D1	1.24865	0.43093	0.993932	0.0938055	0.268845	0.282751	0.00622419	0.739225	0.0471797
AP3M1	1.36323	1.59459	0.948547	0.854939	0.0735707	0.114563	-0.128456	0.195291	0.112885
AP3M2	1.22991	1.40063	0.565743	0.978972	-0.096746	-0.276171	-0.0300034	0.0407675	-0.121577
AP4B1	0.55408	1.29512	0.145142	0.993861	-0.288402	-0.464948	-0.0397366	-0.493825	-0.155097
AP4E1	1.39414	1.5591	0.835116	0.906462	-0.0410889	-0.0923538	0.0253452	-0.0347355	-0.0626115
AP4M1	0.385428	1.37113	0.0861722	0.984485	-0.272991	-0.211915	-0.10545	-0.614416	-0.160184
AP4S1	1.25558	1.19962	0.99295	0.393116	0.218137	0.644176	-0.0425284	-0.143096	0.413997
AP5B1	1.25061	1.53555	0.589351	0.927563	-0.0623496	-0.0582638	0.0416823	-0.174614	-0.0582028
AP5M1	0.0186957	1.03197	0.00177407	1	-0.426601	-0.264256	-0.366248	-0.74335	-0.332551
AP5S1	0.71863	1.14329	0.217424	0.999758	-0.297147	-0.42101	-0.0455019	-0.586159	-0.135917
AP5Z1	0.0762179	1.25556	0.00989784	0.996799	-0.361566	-0.286541	-0.307034	-0.702329	-0.150361
APAF1	1.20219	0.58228	0.998207	0.136819	0.214206	0.0168937	0.177229	0.601772	0.0609283
APBA1	0.000769231	1.02346	4.3222e-05	1	-0.564174	-0.278653	-0.5847	-1.12068	-0.272664
APBA2	1.0627	0.000264848	0.999999	2.1611e-05	0.692793	0.844068	0.466879	0.98878	0.471446
APBA3	1.38815	1.57052	0.805616	0.695883	-0.0328673	-0.0579191	0.151208	-0.288816	0.0640583
APBB1	0.482322	1.52925	0.118638	0.933372	-0.193796	-0.139727	0.0339439	-0.429102	-0.2403
APBB1IP	1.07588	0.000111206	0.999998	8.51343e-06	0.862154	1.19719	0.134536	1.44305	0.673839
APBB2	1.08244	1.56323	0.445308	0.904874	-0.11973	-0.357066	-0.0558657	0.116828	-0.182816
APBB3	0.0524972	1.17833	0.0061814	0.999304	-0.455782	-0.872048	-0.0876814	-0.242304	-0.621095
APC	0.1141	1.14388	0.0166929	0.999756	-0.334903	-0.0820037	-0.0895135	-1.04743	-0.120669
APC2	1.40262	1.59518	0.87565	0.854626	-0.000248744	-0.0670355	0.0446183	0.116444	-0.095022
APCDD1	1.1256	0	0.999923	0	1.46345	2.06213	0.542138	1.88798	1.36154
APCDD1L	0.205179	1.12315	0.0360642	0.999878	-0.355394	-0.418936	-0.128216	-0.652909	-0.221514
APCS	0.942262	1.38745	0.342904	0.981667	-0.1806	-0.239066	0.0186841	-0.359928	-0.142092
APEH	0.671151	1.17868	0.194049	0.999291	-0.300422	-0.46909	0.0206974	-0.509435	-0.243862
APEX1	1.06202	1.28149	0.425574	0.995065	-0.113956	-0.00173328	-0.188424	-0.231887	-0.0337807
APEX2	0.885084	1.34112	0.308417	0.989105	-0.191338	-0.0400551	-0.0677295	-0.579848	-0.0777174
APH1A	0.64388	1.15586	0.18258	0.999625	-0.229756	-0.0391448	-0.199749	-0.636227	-0.0439034
APH1B	1.10346	0.0634985	0.999982	0.00956843	0.40842	0.357693	0.202546	0.701137	0.372303
API5	1.4022	1.6012	0.871897	0.825349	0.0692673	0.349547	-0.130332	-0.169663	0.227517
APIP	1.19447	0.000415704	0.998525	3.53635e-05	0.579113	0.541596	0.397312	1.02127	0.356277
APLF	1.40326	1.58012	0.879083	0.709758	0.0542389	0.217315	0.065647	-0.19976	0.133754
APLN	0.0493461	1.23563	0.00573281	0.997728	-0.443167	-0.714307	-0.0171304	-0.76039	-0.280841
APLNR	1.02188	0	1	0	1.22046	1.26838	0.82496	1.90955	0.878958
APLP1	1.39487	1.28265	0.908447	0.44267	0.117538	-0.084519	-0.0556636	0.655687	-0.0453507
APLP2	0.000433705	1.03148	2.29208e-05	1	-0.61245	-0.605098	-0.343079	-1.00652	-0.495101
APOA1BP	0.891146	1.3147	0.311639	0.992007	-0.199	-0.228471	-0.00831066	-0.346407	-0.212809
APOA2	1.36887	1.60146	0.75409	0.806814	-0.010639	0.0448489	0.0438387	-0.117813	-0.0134304
APOA5	1.3946	1.59601	0.833104	0.852775	-0.0293885	-0.119466	0.0864313	0.0293714	-0.113891
APOB	1.29863	1.60628	0.647531	0.782522	0.0859403	-0.0150656	0.49744	-0.136871	-0.00174183
APOBEC1	0.149705	1.07643e-05	0.0236176	6.54879e-07	0.110254	-1.09605	1.81879	0.430562	-0.712281
APOBEC2	1.36536	1.56499	0.746879	0.683286	-0.064692	-0.473526	0.114108	0.259798	-0.159148
APOBEC3A	0	0.0193487	0	0.00247086	-1.13644	-3.48501	0.927844	-0.219203	-1.76939
APOBEC3B	0	1.02223	0	1	-2.0261	-2.56767	-0.582359	-2.98278	-1.97159
APOBEC3C	0.510075	0.812554	0.128404	0.215031	0.0145622	-0.293153	-0.179148	0.745806	-0.215256
APOBEC3D	0.692772	1.14193	0.204429	0.999769	-0.280059	-0.225307	0.0114894	-0.735663	-0.170757
APOBEC3F	1.16891	0.0421701	0.999432	0.00594303	0.461817	1.05258	0.0731903	-0.0198892	0.74139
APOBEC3G	1.04005	0	1	0	1.13058	1.95605	0.476993	0.901257	1.188
APOBEC4	0.895745	1.3485	0.315124	0.988192	-0.201674	-0.269321	0.0366149	-0.434163	-0.139827
APOBR	0.0430134	1.29004	0.00484217	0.994356	-0.358652	-0.388719	-0.568437	-0.179765	-0.297686
APOC1	1.38382	3.75587e-05	0.931702	2.61952e-06	0.608465	-0.101741	0.0997338	2.13619	0.29968
APOC2	1.21428	1.5549	0.553303	0.670633	-0.0412447	0.00866945	-0.032237	-0.443441	0.30203
APOD	0.102089	1.34567	0.0143405	0.48328	-0.276561	-0.491463	0.342928	-0.646557	-0.311152
APOE	1.31344	0.000844667	0.979449	7.72757e-05	0.536674	0.213361	0.401132	1.37578	0.15642
APOF	0.480088	1.47713	0.117743	0.956606	-0.209111	0.186444	-0.0937515	-1.04473	0.115595
APOH	7.34214e-05	1.01861	3.27439e-06	1	-0.628561	-0.719115	-0.50683	-0.669055	-0.619245
APOL1	1.00151	0	1	0	1.77008	1.25422	1.71663	3.06553	1.04395
APOL2	1.11148	0.0154502	0.999966	0.00191028	0.323093	-0.16577	0.524497	0.879601	0.054045
APOL3	1.01233	0	1	0	0.961384	1.04152	1.16449	0.887885	0.751635
APOL4	1.21197	0.065368	0.997513	0.00988867	0.415537	0.583164	0.0617558	0.610577	0.40665
APOL5	1.40208	1.60434	0.872009	0.797967	0.028113	-0.0726874	-0.0645717	0.241701	0.00801027
APOL6	1.09918	0.00035074	0.99999	2.94695e-05	0.555211	0.40725	0.758668	0.727995	0.326932
APOLD1	1.16785	3.83509e-05	0.999445	2.61952e-06	0.668088	0.482466	0.804494	1.24815	0.137246
APOO	0.336053	1.10951	0.07148	0.999937	-0.289027	-0.291877	-0.256485	-0.286976	-0.320769
APOOL	0.0255039	1.09797	0.00258546	0.999967	-0.372883	-0.212938	-0.483684	-0.614544	-0.180366
APOPT1	0.606911	1.23094	0.166891	0.99789	-0.182974	-0.282837	-0.266174	0.069785	-0.252672
APP	1.14972	1.55999	0.494447	0.905655	0.0169421	0.239127	-0.367636	0.10633	0.0899484
APPBP2	1.38236	1.4399	0.783788	0.969551	0.0145526	0.273138	-0.130986	-0.208715	0.124773
APPL1	0.0186878	1.36968	0.0017721	0.984786	-0.192156	0.55594	-0.573388	-0.985159	0.233982
APPL2	0	1.00408	0	1	-0.974704	-0.48929	-0.986367	-1.59083	-0.832329
APRT	1.39211	1.60552	0.914124	0.771426	-0.0187153	-0.0597171	0.110789	-0.095982	-0.0299515
APTX	1.25486	1.53505	0.993039	0.649606	0.0563454	-0.0939434	0.21282	0.164248	-0.0577428
AQP1	1.33243	0.43523	0.699895	0.0949411	0.186385	0.221418	0.0139517	0.299426	0.210744
AQP10	0.99109	1.47236	0.372097	0.95872	-0.14435	-0.113097	0.0569699	-0.392292	-0.128982
AQP11	0	1.07075	0	0.999995	-0.871277	-0.520731	-0.533798	-1.93145	-0.499126
AQP2	1.19187	1.34689	0.535445	0.988335	-0.135478	-0.124998	-0.0209979	-0.329985	-0.0659306
AQP3	1.05638	0.000805176	0.999999	7.33464e-05	0.607768	0.829611	0.375874	0.60414	0.621446
AQP4	1.34552	1.46147	0.962745	0.570329	0.112987	-0.0861191	0.0424377	0.51738	-0.021752
AQP6	1.2753	1.43211	0.617607	0.97209	-0.124541	-0.249258	-0.011888	-0.0897827	-0.147237
AQP8	0	1.00441	0	1	-5.49893	-4.10836	-5.33662	-8.53425	-4.01647
AQP9	1.01909	0	1	0	2.37553	1.17377	1.76398	5.26645	1.29792
AQPEP	1.36121	0.362112	0.741938	0.0763589	0.199283	-0.00759219	0.0633734	0.793509	-0.0521593
AQR	1.2853	1.39516	0.630191	0.980359	-0.042158	0.150318	-0.253652	-0.179705	0.114407
AR	0.925014	1.40503	0.332629	0.978367	-0.126894	-0.0757656	-0.121485	-0.293342	-0.0169827
ARAF	1.0806	1.38974	0.442996	0.981375	-0.12838	-0.110514	-0.126627	-0.165775	-0.110604
ARAP1	1.36859	1.54366	0.751695	0.920738	-0.0590079	-0.177821	0.0284909	0.00936019	-0.096062
ARAP2	0.897826	1.60156	0.317032	0.832664	-0.0436904	0.129795	-0.16153	-0.219158	0.0761318
ARAP3	1.27653	0.462195	0.989037	0.102337	0.271258	-0.0740273	0.0228973	1.14491	-0.00874485
ARC	1.30234	1.58887	0.652621	0.868728	-0.0523501	-0.129533	0.0190851	-0.0279034	-0.0710491
ARCN1	1.10538	1.00458	0.999979	0.296177	0.226085	0.348449	0.0910604	0.218501	0.246329
ARF1	1.16926	0.35261	0.999426	0.0738703	0.268029	-0.00825294	0.226031	0.851606	0.00273352
ARF3	0.462418	1.49349	0.111592	0.949596	-0.306518	-0.537594	0.32456	-0.648419	-0.36462
ARF4	1.11391	0.15242	0.999962	0.0263117	0.360324	0.549573	0.0756578	0.440728	0.375338
ARF5	0.169392	1.07968	0.0277105	0.999991	-0.416393	-0.740522	-0.152862	-0.436785	-0.335402
ARF6	1.26517	1.32092	0.606073	0.991509	-0.108454	-0.144157	-0.118217	-0.066811	-0.104631
ARFGAP1	1.19358	0.105214	0.998558	0.0170465	0.24667	-0.328499	0.239287	1.18845	-0.112558
ARFGAP2	0.599012	1.43135	0.163228	0.972322	-0.23277	-0.385192	-0.0534609	-0.260333	-0.232095
ARFGAP3	1.00507	0	1	0	1.54352	1.99185	0.946972	2.03644	1.1988
ARFGEF1	0.0835943	1.06463	0.0111185	0.999996	-0.327517	0.0391286	-0.350074	-0.884985	-0.114139
ARFGEF2	1.3963	1.21085	0.903065	0.399731	0.180215	0.648176	-0.133423	-0.19486	0.400966
ARFIP1	0.232899	1.12381	0.0429804	0.999874	-0.244841	0.00519375	-0.38527	-0.487329	-0.111957
ARFIP2	0.878581	1.57472	0.30454	0.890175	-0.250063	-0.670128	0.0164106	-0.136201	-0.210333
ARFRP1	0.692565	1.14286	0.204731	0.999763	-0.271888	-0.209569	-0.028914	-0.762602	-0.086468
ARG1	0.986537	1.58502	0.369418	0.874823	-0.170249	-0.335493	0.0489816	-0.441482	0.0469973
ARG2	0.161275	0.197467	0.0260131	0.0359889	-0.294026	-1.01355	0.68398	-0.279305	-0.567231
ARGLU1	0.896594	1.35935	0.315775	0.98626	-0.154958	-0.445676	-0.174716	0.194428	-0.19387
ARHGAP1	1.2529	1.288	0.993214	0.446288	0.167776	0.313748	-0.0211647	0.19265	0.185869
ARHGAP10	1.23837	0.27714	0.995157	0.0547747	0.33115	0.45642	0.0779999	0.500337	0.289844
ARHGAP11A	1.36861	0.220053	0.94494	0.0411284	0.209469	0.130372	0.195884	0.475206	0.0364156
ARHGAP12	0.271715	1.2063	0.0531329	0.99869	-0.1907	0.198828	-0.415183	-0.536466	-0.00998098
ARHGAP15	1.15255	0.000479087	0.999703	4.12574e-05	0.778465	1.05378	0.19634	1.24852	0.615219
ARHGAP17	0.981596	1.15517	0.366861	0.999633	-0.194088	-0.182615	-0.0977796	-0.326827	-0.169131
ARHGAP18	0.0132615	1.20925	0.00116896	0.9986	-0.329402	-0.162749	-0.658177	-0.205316	-0.291365
ARHGAP19	1.23079	1.22242	0.995916	0.407312	0.161604	0.165647	0.195955	0.159668	0.125145
ARHGAP20	0.0992944	1.1336	0.0138245	0.999824	-0.326695	0.0676545	-0.129844	-1.10005	-0.144536
ARHGAP21	0.849459	1.28701	0.284878	0.994628	-0.127276	-0.0118716	-0.203169	-0.217619	-0.0764452
ARHGAP22	1.03547	1.55055	0.402253	0.913979	-0.155321	-0.320853	-0.00506896	-0.328071	0.0327103
ARHGAP24	1.10482	0.00702718	0.99998	0.000795678	0.576341	0.563142	0.179614	1.14927	0.413337
ARHGAP25	1.04927	0	0.999999	0	0.981903	1.21879	0.625347	1.27713	0.806346
ARHGAP26	1.10762	0.174646	0.999974	0.0308919	0.334072	0.300096	0.157259	0.635814	0.243118
ARHGAP27	1.25786	1.47195	0.59936	0.576825	0.0310977	0.444995	-0.063422	-0.478391	0.221209
ARHGAP28	1.33472	0.446551	0.969876	0.0980249	0.291537	0.465919	0.00303123	0.48871	0.208489
ARHGAP29	1.18957	0.0482169	0.998708	0.0069594	0.459447	0.845129	0.0831537	0.277389	0.632115
ARHGAP30	1.1205	0.000127877	0.999938	9.82318e-06	0.842907	1.5219	0.353808	0.616223	0.879699
ARHGAP31	1.19152	0.574179	0.998627	0.134238	0.269586	0.359392	0.193406	0.362773	0.162772
ARHGAP32	0.0312957	1.10359	0.00330583	0.999954	-0.419188	-0.379068	-0.510039	-0.405111	-0.382535
ARHGAP33	1.02745	1.53371	0.397051	0.92977	-0.116325	-0.481496	-0.0232049	0.347656	-0.308256
ARHGAP35	0.457825	1.17062	0.109854	0.999431	-0.287259	-0.371327	-0.0569469	-0.467001	-0.253759
ARHGAP36	0.497493	1.54814	0.123966	0.916009	-0.107584	0.221849	-0.120072	-0.503527	-0.0285848
ARHGAP39	1.40308	1.57052	0.859028	0.896439	-0.0230752	0.141482	-0.0176583	-0.240133	0.024008
ARHGAP4	0.399329	1.60066	0.0904309	0.74928	-0.275552	-0.422054	0.33785	-0.806812	-0.211192
ARHGAP44	0	1.00079	0	1	-1.19809	-1.33967	-0.933906	-1.36968	-1.14912
ARHGAP5	0.333661	1.5345	0.0708402	0.928739	-0.0839424	0.383318	-0.456215	-0.402251	0.139379
ARHGAP6	1.22993	0.00159075	0.996029	0.000153242	0.752098	1.21414	-0.0318281	1.06635	0.759738
ARHGAP9	1.10394	0	0.999981	0	0.932955	0.811921	0.690809	1.71245	0.516643
ARHGDIA	1.40011	1.44911	0.887009	0.560286	-0.0410943	-0.274417	0.267436	0.00745349	-0.16485
ARHGDIB	1.06123	0	0.999999	0	1.23579	1.15306	0.643059	2.40454	0.742492
ARHGDIG	0.134424	1.50666	0.0204761	0.944645	-0.298329	-0.651486	-0.11419	-0.160345	-0.267294
ARHGEF1	1.24645	1.57763	0.584042	0.885312	-0.0803171	-0.224072	-0.0356928	-0.0624212	0.000917355
ARHGEF10	1.288	0.382424	0.986456	0.0814185	0.307714	0.534373	-0.0622283	0.38009	0.378621
ARHGEF10L	0.0107846	1.04575	0.00091814	1	-0.494617	-0.683012	-0.48568	-0.332047	-0.477731
ARHGEF11	0.822433	1.33338	0.269458	0.990124	-0.206387	-0.275529	0.057727	-0.364963	-0.242784
ARHGEF12	1.3471	1.40505	0.961761	0.525858	0.157964	0.254181	0.00118008	0.305937	0.0705569
ARHGEF15	1.27706	1.28515	0.98895	0.444541	0.125839	0.0938362	0.0161496	0.220189	0.173182
ARHGEF16	0.439032	1.55726	0.103332	0.909776	-0.271811	-0.652958	-0.122815	0.0266528	-0.338124
ARHGEF17	1.38307	1.42272	0.788992	0.54067	0.0361513	0.0218468	0.0781395	0.0680692	-0.0234502
ARHGEF18	1.40144	1.55635	0.883358	0.672076	-0.0119007	-0.0970069	0.177344	0.00628759	-0.134227
ARHGEF19	0.0713853	1.32314	0.00911133	0.99127	-0.440441	-0.474715	0.14215	-1.10769	-0.321511
ARHGEF2	1.37645	1.60442	0.937196	0.787183	0.0537475	0.0905447	0.00575233	0.100208	0.0184848
ARHGEF25	1.22899	1.59703	0.564916	0.847043	-0.0678962	-0.207144	0.0116923	0.0884624	-0.164596
ARHGEF26	1.26842	1.30223	0.610286	0.993262	-0.13143	-0.162469	-0.0134573	-0.254402	-0.0953917
ARHGEF3	1.04083	0	0.999999	0	1.22714	1.85576	0.435799	1.45532	1.16167
ARHGEF37	0	1.01112	0	1	-0.867135	-1.06953	-0.174643	-1.45245	-0.771922
ARHGEF38	1.36866	1.44569	0.751373	0.557826	0.0289222	-0.0226148	-0.0515376	0.114732	0.0751087
ARHGEF4	1.3338	1.591	0.702974	0.866244	-0.0207086	-0.252415	-0.0185816	0.314137	-0.125975
ARHGEF40	0.0310608	1.10058	0.00327898	0.99996	-0.407942	-0.748415	-0.373411	-0.139566	-0.370377
ARHGEF5	0.731176	1.40859	0.222657	0.97762	-0.201328	-0.280826	-0.0955362	-0.107463	-0.321486
ARHGEF6	1.0842	2.11416e-05	0.999996	1.30976e-06	0.940679	1.41776	0.475878	1.08826	0.780817
ARHGEF7	0.0309882	1.12579	0.00326523	0.999864	-0.34894	-0.376528	-0.636988	-0.154192	-0.228053
ARHGEF9	0	1.00348	0	1	-0.760851	-0.658312	-0.670781	-1.2105	-0.503815
ARID1A	1.35085	1.59041	0.959042	0.866864	0.0611708	0.163369	-0.0372739	0.0556828	0.0629052
ARID1B	0.343431	1.11597	0.0736791	0.999914	-0.336415	-0.503798	-0.124604	-0.36264	-0.354617
ARID2	1.09306	1.58644	0.453329	0.87353	0.0516273	0.530505	-0.272865	-0.344651	0.29352
ARID3A	1.06152	9.45017e-05	0.999999	7.20367e-06	0.669141	0.593086	0.714826	0.79645	0.5722
ARID4A	0.674165	1.53738	0.195362	0.925549	-0.0202171	0.439823	-0.310814	-0.387054	0.177176
ARID4B	1.26032	1.2972	0.992079	0.451938	0.194572	0.349906	0.0587355	0.12707	0.242576
ARID5A	1.24164	0.275305	0.99486	0.0543759	0.242794	0.0200345	0.326836	0.480573	0.143732
ARID5B	1.09563	0.137872	0.99999	0.0232947	0.369402	0.181653	0.224257	0.934001	0.137699
ARIH1	1.2646	1.38356	0.991388	0.510385	0.188767	0.486033	-0.136727	0.107157	0.298606
ARIH2	1.27526	1.33688	0.617668	0.989571	-0.133618	-0.176027	0.0100469	-0.315746	-0.0527453
ARL1	1.13174	0.628832	0.999887	0.151628	0.285988	0.495548	0.0814929	0.224799	0.342111
ARL10	1.05383	1.23571	0.419187	0.997716	-0.176702	-0.249576	-0.0103559	-0.281888	-0.164988
ARL11	1.1042	1.48954	0.460771	0.951179	-0.0860531	0.0797578	-0.0339007	-0.424288	0.0342184
ARL13B	1.23561	0.0740026	0.995367	0.0113936	0.470946	0.908213	0.178326	0.218575	0.578668
ARL14	0.00249252	1.42347	0.00016372	0.974337	-0.445827	-0.351826	-0.606647	-0.468263	-0.356571
ARL15	0.445259	1.36632	0.105468	0.985418	-0.239776	-0.231798	0.00954939	-0.441109	-0.295748
ARL16	0.286414	1.40904	0.0569077	0.977559	-0.334704	-0.494633	0.114064	-0.571041	-0.387207
ARL2	0.0435325	1.04303	0.00491487	1	-0.453086	-0.406034	-0.154753	-0.867793	-0.383765
ARL2BP	1.19109	0.775821	0.998662	0.201551	0.280925	0.576906	-0.00407565	0.143388	0.407483
ARL3	1.17402	0.295931	0.999261	0.0594381	0.311026	0.482165	0.000212498	0.323003	0.438726
ARL4C	1.09001	0	0.999993	0	1.21435	1.87301	0.348202	1.55064	1.08555
ARL4D	1.15839	1.41175	0.501361	0.976943	-0.0776047	-0.238454	-0.137474	0.228536	-0.163026
ARL5A	1.40234	1.13517	0.86556	0.357872	0.0855323	0.0715367	0.162255	-0.0741802	0.182517
ARL5B	1.18046	0.0284958	0.999023	0.00380878	0.375377	0.141813	0.379027	0.962198	0.0184683
ARL6	1.22591	0.730914	0.996467	0.185337	0.280268	0.558542	0.0272812	0.282628	0.252621
ARL6IP1	1.12043	1.1999	0.472827	0.998818	-0.121309	0.0635236	-0.169221	-0.345381	-0.0341566
ARL6IP4	1.05342	1.24422	0.418745	0.997335	-0.195659	-0.39221	-0.108581	-0.0678988	-0.213947
ARL6IP5	1.24279	1.15887	0.99472	0.371187	0.196882	0.433338	0.0586948	0.0211722	0.274323
ARL6IP6	0.591412	1.12414	0.16015	0.999872	-0.211921	0.0145955	-0.15766	-0.608631	-0.0959902
ARL8A	1.06042	0.0280894	0.999999	0.00374525	0.510653	0.552809	0.145992	0.99867	0.345142
ARL8B	1.27203	1.56531	0.989964	0.683733	0.126073	0.383565	0.0817987	-0.162301	0.201231
ARL9	1.2941	0.214339	0.984941	0.0398219	0.28335	-0.256258	0.0994088	1.20047	0.0897822
ARMC1	1.31096	1.50373	0.980259	0.60868	0.139377	0.248859	0.0407146	0.0889269	0.179006
ARMC10	1.37303	1.41627	0.768162	0.97599	-0.0292164	0.131242	-0.115347	-0.164572	0.0318109
ARMC12	1.05203	1.45861	0.417436	0.567492	-0.0852585	-0.282363	0.102516	-0.0370723	-0.124114
ARMC2	1.0171	1.0753	0.389191	0.328083	0.0226263	-0.556718	0.00156445	0.915063	-0.269405
ARMC3	1.3447	0.783234	0.963837	0.20399	0.254744	0.22126	-0.0537137	0.777085	0.0743453
ARMC4	1.18422	1.01266	0.998872	0.299489	0.217367	0.130998	0.0410285	0.611748	0.085692
ARMC5	0.29148	1.17158	0.0584296	0.999414	-0.3485	-0.448542	-0.00879173	-0.670289	-0.266377
ARMC6	0.452074	1.10959	0.107912	0.999937	-0.333964	-0.554307	-0.0783851	-0.4468	-0.256365
ARMC7	0.0498255	1.03962	0.0057983	1	-0.47013	-0.567644	-0.1608	-0.785064	-0.36701
ARMC8	1.18002	0.0925944	0.999039	0.0147714	0.444706	0.887396	0.171609	0.199976	0.519842
ARMC9	1.15058	0.00393078	0.99973	0.000416503	0.508293	0.438463	0.172535	1.01992	0.402257
ARMCX1	1.30244	0.00941639	0.98276	0.00109889	0.613989	1.04095	0.00216294	0.812062	0.600777
ARMCX2	1.04332	0	0.999999	0	1.04871	1.18221	0.406009	1.80989	0.796751
ARMCX3	1.03856	7.89474e-05	1	5.89391e-06	0.805096	1.12687	0.241319	1.1218	0.730393
ARMCX5	1.16206	1.58545	0.505461	0.874646	0.0369594	0.421191	-0.218196	-0.306679	0.251521
ARNT	1.04489	1.23179	0.409403	0.997854	-0.132231	0.0821799	-0.150078	-0.423188	-0.0378371
ARNT2	0.493211	0.497383	0.122511	0.111789	0.170357	0.777486	-0.130816	-0.395221	0.42998
ARNTL	0.0376757	1.55957	0.00410806	0.905714	-0.451993	-0.812522	0.31333	-0.731112	-0.577669
ARNTL2	1.00039	0	1	0	1.91928	1.07288	1.47364	4.02275	1.10783
ARPC1A	1.34683	1.28949	0.721219	0.994432	-0.114015	-0.0796641	-0.133788	-0.214268	-0.0283411
ARPC1B	1.00965	0	1	0	0.709223	0.450027	0.940419	1.09332	0.353125
ARPC2	1.14947	1.31103	0.999745	0.461309	0.155094	0.234013	0.232579	-0.00501606	0.158799
ARPC3	1.09328	0.40954	0.999992	0.0881035	0.286956	0.301434	0.274316	0.370398	0.201675
ARPC4	0.805983	1.42321	0.260691	0.974346	-0.221831	-0.294684	0.0304266	-0.470072	-0.152994
ARPC5	1.3968	1.54784	0.901925	0.916134	0.0291458	0.246166	-0.028189	-0.17325	0.0718564
ARPC5L	1.07376	0.281017	0.999998	0.0557616	0.271891	0.102762	0.309208	0.55449	0.121102
ARPP19	1.07816	0.107788	0.999998	0.01752	0.405502	0.502273	0.30772	0.45562	0.356396
ARPP21	1.36551	1.56512	0.947274	0.683957	0.0879594	-0.0464836	-0.0519718	0.453496	-0.00320255
ARR3	1.24687	1.55873	0.584813	0.675449	-0.0204001	-0.4096	0.0194916	0.542767	-0.234259
ARRB1	0.0844112	1.08589	0.0112659	0.999983	-0.364561	-0.262717	-0.233557	-0.686096	-0.275875
ARRB2	1.33475	0.454587	0.970253	0.100146	0.284798	0.274327	0.0206054	0.687382	0.156878
ARRDC1	0.859369	1.51911	0.290902	0.938328	-0.202104	-0.43605	-0.067633	-0.104653	-0.200079
ARRDC2	1.40203	1.43466	0.866376	0.549154	-0.0131036	-0.477541	0.293675	0.383383	-0.251931
ARRDC3	1.2939	0.0176324	0.985043	0.00222397	0.575299	0.836096	-0.069496	0.944064	0.590532
ARRDC4	0.00352612	1.10534	0.000247544	0.999945	-0.45228	-0.334395	-0.491665	-0.480851	-0.50221
ARSA	1.3872	1.20288	0.806699	0.395132	0.0019084	0.103346	0.105217	-0.383266	0.182337
ARSB	1.04768	0.00496981	0.999999	0.000538965	0.567175	0.409232	0.227064	1.26638	0.366021
ARSD	0	1.03301	0	1	-0.863132	-1.28928	-0.752395	-0.611635	-0.799216
ARSE	0	1.18287	0	0.999208	-1.54658	-3.32817	-0.914686	-0.601563	-1.34189
ARSF	0.512729	1.46347	0.129811	0.962132	-0.205262	-0.492168	-0.075064	0.0385194	-0.292335
ARSG	1.21712	0.0232316	0.997126	0.00304126	0.49088	0.796244	0.0607853	0.603569	0.502921
ARSJ	1.33221	0.00209593	0.971635	0.000208906	0.539553	0.867635	-0.136819	0.754129	0.673269
ARSK	1.3515	1.04352	0.728679	0.313671	0.18356	0.207927	-0.238524	0.598317	0.16652
ART1	0.803257	1.35461	0.259231	0.987079	-0.196495	-0.272507	0.0448878	-0.376419	-0.181941
ART3	1.11326	0	0.999963	0	1.00027	-0.117998	1.30337	2.55236	0.263341
ART4	1.38671	1.58244	0.798695	0.8792	-0.00527744	-0.180801	-0.0111623	0.257737	-0.0868835
ART5	1.40024	0.854965	0.88865	0.230286	0.133169	-0.277151	0.0392817	0.844897	-0.0743539
ARTN	1.04458	1.55658	0.409486	0.671768	-0.145123	-0.405176	0.115485	-0.139886	-0.150915
ARV1	0.142018	1.08274	0.0220327	0.99999	-0.268908	0.035684	-0.379687	-0.614166	-0.117464
ARVCF	0.652239	1.35221	0.18636	0.987546	-0.176858	-0.239866	-0.141295	-0.0840306	-0.242243
ARX	0.110651	1.42873	0.0160288	0.972975	-0.2475	-0.247246	-0.31258	-0.373055	-0.0571193
AS3MT	0.0665288	1.1171	0.00832155	0.999904	-0.399219	-0.454237	-0.241541	-0.688812	-0.212287
ASAH1	1.02143	1.60191	0.392852	0.806724	0.0604124	0.565559	-0.386003	-0.252762	0.314855
ASAP1	1.01059	0	1	0	1.10089	1.40193	0.753637	1.37415	0.873846
ASAP2	0.071752	1.08228	0.00917223	0.99999	-0.373898	-0.259987	-0.42848	-0.518963	-0.288162
ASAP3	0	1.00454	0	1	-1.18288	-1.51114	-0.501995	-1.75652	-0.961873
ASB1	1.34528	1.57621	0.719421	0.8872	0.0152694	0.163375	-0.0597318	-0.0874043	0.0448384
ASB10	1.38808	1.60523	0.805306	0.778964	-0.0480749	-0.27108	0.101145	0.115478	-0.137842
ASB11	0.443288	1.54859	0.104885	0.915261	-0.1447	-0.231565	-0.0314454	-0.0991073	-0.216683
ASB12	0.690851	1.57568	0.203636	0.889275	-0.15087	-0.591256	-0.102827	0.484147	-0.393545
ASB13	0	1.01644	0	1	-0.784125	-0.807397	-0.426913	-1.22465	-0.677539
ASB14	1.0807	1.3319	0.443179	0.990333	-0.186946	-0.387227	-0.00777738	-0.176831	-0.175948
ASB15	0.751052	1.57916	0.232447	0.883793	-0.125179	-0.106113	-0.0269242	-0.2245	-0.143176
ASB16	1.00567	1.60411	0.381126	0.804051	-0.134096	-0.208384	0.131439	-0.374563	-0.0848762
ASB17	0.271487	1.31683	0.0530707	0.991802	-0.315467	0.166376	0.0383919	-1.47829	0.0116494
ASB2	1.38733	0.0876244	0.925162	0.0138409	0.388536	0.519486	0.0357993	0.724575	0.274285
ASB4	0.0543481	1.10026	0.00644204	0.999961	-0.48172	-0.0972481	-0.0372349	-1.80586	0.0134618
ASB5	0.25328	1.56412	0.0481349	0.903645	-0.248581	-0.0142802	-0.045014	-0.936892	0.00186054
ASB6	1.18466	1.31631	0.526	0.991842	-0.174177	-0.253657	-0.0250479	-0.249403	-0.1686
ASB7	0.743467	1.35342	0.228785	0.987278	-0.147392	0.12187	-0.0530213	-0.612443	-0.0459732
ASB8	1.08077	1.15526	0.443563	0.999633	-0.169058	-0.151738	-0.140124	-0.240902	-0.143468
ASB9	1.27178	0.51229	0.990024	0.116012	0.201589	0.226503	0.119704	0.253081	0.207069
ASCC2	0.0097956	1.08473	0.000815979	0.999984	-0.587641	-0.944259	-0.0708472	-0.80214	-0.533316
ASCC3	1.01902	8.6881e-05	1	6.54879e-06	0.67475	0.878299	0.608424	0.620533	0.591745
ASCL1	1.12874	1.47319	0.479512	0.958392	-0.0902343	-0.123188	-0.0768503	-0.121309	-0.0395894
ASCL2	1.04306	1.60085	0.407457	0.814054	0.00248212	0.281294	-0.281142	-0.136116	0.145892
ASCL3	1.18558	1.03645	0.527961	0.310459	0.0273365	-0.241308	0.136333	0.349707	-0.135387
ASF1A	0.70304	1.56256	0.209899	0.904996	0.052843	0.658032	-0.414173	-0.329883	0.297396
ASF1B	1.30839	0.410249	0.98116	0.0883903	0.142346	-0.167821	0.277575	0.557326	-0.0976947
ASGR1	1.25853	0.0294146	0.992479	0.00394892	0.406483	0.0804307	0.16864	1.27561	0.101253
ASGR2	1.38692	1.33313	0.80672	0.475895	0.0592655	-0.209175	0.0692009	0.398615	-0.021579
ASH1L	1.0211	1.56705	0.392525	0.9	-0.011619	0.0955157	-0.39684	0.212629	0.0422194
ASH2L	0.698766	1.09939	0.207708	0.999964	-0.210739	-0.194997	-0.24889	-0.185374	-0.213695
ASIC1	1.39903	1.60593	0.898418	0.782665	0.0959984	-0.000559356	-0.155983	0.536925	0.00361163
ASIC2	0.179714	1.23697	0.0300465	0.997676	-0.333991	0.0788651	-0.140774	-1.34987	0.075813
ASIC4	0.216061	1.3143	0.0387976	0.99205	-0.328127	-0.462909	-0.0525779	-0.598163	-0.198856
ASIC5	1.31026	0.527459	0.980422	0.120587	0.270001	0.100561	0.0042486	1.01257	-0.037381
ASIP	1.39854	0.0439577	0.847642	0.0062554	0.264588	-0.296325	0.223113	1.31642	-0.184862
ASL	0.692994	1.42269	0.204948	0.540473	-0.242737	-0.672535	0.180149	-0.107455	-0.371105
ASMT	1.07493	1.4751	0.437433	0.957897	-0.163202	-0.184292	0.120526	-0.511886	-0.0771577
ASMTL	1.37047	1.59605	0.757754	0.74294	0.0801204	0.516674	-0.113665	-0.364536	0.282008
ASNA1	1.33961	1.59702	0.710771	0.851848	-0.122499	-0.300895	0.11673	-0.164734	-0.141097
ASNS	1.27259	0.199892	0.989906	0.0364964	0.270772	0.55037	0.333786	-0.131941	0.330871
ASNSD1	1.12165	0.578961	0.999936	0.135697	0.29608	0.425893	0.225099	0.328467	0.204861
ASPA	0	1.05194	0	0.999999	-1.00143	-1.58342	-0.214613	-0.784167	-1.42353
ASPDH	0.341108	1.27278	0.073002	0.9958	-0.26465	-0.512867	-0.120633	-0.0882748	-0.336825
ASPH	1.05953	0.00171177	0.999999	0.000165684	0.584902	0.784695	0.278016	0.820039	0.456857
ASPHD1	1.39725	1.60295	0.900666	0.820056	-0.0179987	-0.191084	0.0410832	0.0858398	-0.00783341
ASPHD2	1.00626	0	1	0	1.37465	1.55924	0.83992	1.9112	1.18824
ASPM	1.21134	0.2513	0.997552	0.048499	0.255294	0.16622	0.209594	0.418697	0.226664
ASPN	0.473576	0.0208806	0.115432	0.00270203	0.267704	0.520207	-0.236368	0.0372424	0.749736
ASPRV1	0.58131	1.411	0.156348	0.977257	-0.266972	-0.478755	0.0848322	-0.314968	-0.358995
ASPSCR1	0.710594	1.55019	0.213085	0.914075	-0.270909	-0.546842	0.242058	-0.506808	-0.272043
ASRGL1	1.19322	0	0.998572	0	0.791501	-0.195327	1.0017	2.11866	0.240972
ASS1	1.16481	0	0.999511	0	0.632714	-0.476835	1.07776	1.48828	0.441652
ASTE1	1.80505e-05	1.00309	6.54879e-07	1	-0.723228	-0.590946	-0.496669	-1.23027	-0.575021
ASTN1	0.223515	1.57965	0.0407217	0.881895	-0.236049	-0.085041	-0.0146871	-0.783652	-0.0608173
ASTN2	1.29704	1.60288	0.644698	0.754623	0.00357811	-0.0299005	0.017602	0.112678	-0.0860667
ASUN	1.10434	0.339406	0.99998	0.0706817	0.292683	0.369157	0.349966	0.226735	0.224875
ASXL1	1.11601	0.315379	0.999949	0.064501	0.295063	0.349587	0.449466	0.181894	0.199306
ASXL2	1.38976	1.51659	0.814017	0.939548	-0.0541652	0.048706	0.0862166	-0.431613	0.0800299
ASZ1	0.299226	1.55094	0.0609817	0.913702	-0.217931	-0.0662218	0.000131319	-0.750262	-0.0553701
ATAD1	0.107334	1.12595	0.0153445	0.999863	-0.235791	0.093841	-0.497306	-0.555726	0.0160249
ATAD2	1.12116	0.0528891	0.999937	0.0077446	0.381203	0.335068	0.341793	0.640787	0.207162
ATAD3A	1.25188	1.56618	0.590771	0.685548	-0.154365	-0.664841	0.235699	0.0941012	-0.282417
ATAD3B	1.29464	1.60577	0.64257	0.774599	-0.139403	-0.607813	0.282284	0.031535	-0.263617
ATAD5	1.19187	1.60313	0.535367	0.80524	-0.0664825	-0.443473	0.0172752	0.399879	-0.239612
ATE1	0.722349	1.2387	0.218881	0.997613	-0.177888	-0.0520447	-0.148994	-0.421097	-0.0894171
ATF1	0.222796	1.11386	0.0404885	0.999923	-0.241574	0.0856532	-0.271161	-0.676005	-0.104784
ATF2	0.399066	1.36391	0.0903451	0.985642	-0.1387	0.264115	-0.393357	-0.484311	0.0587548
ATF3	1.23446	0.0018775	0.99557	0.000184676	0.470967	0.599916	0.190463	0.672238	0.421253
ATF5	1.33889	1.46801	0.967652	0.57461	0.136009	0.260926	-0.0865249	0.173497	0.196136
ATF6	1.34642	1.41454	0.962334	0.53284	0.195716	0.62025	-0.196552	-0.027953	0.387118
ATF6B	1.36871	1.11936	0.751847	0.349589	0.0391179	-0.45857	0.0110747	0.783869	-0.179901
ATF7	1.26399	1.55814	0.60377	0.90927	-0.0553091	0.045173	-0.0487849	-0.178291	-0.0393336
ATF7IP	1.19206	0.101959	0.998614	0.0164591	0.377868	0.503455	0.263211	0.36288	0.381928
ATF7IP2	1.38862	1.1343	0.81162	0.357003	-0.0309782	-0.374087	0.418714	0.0100197	-0.17856
ATG10	1.39319	1.11581	0.913468	0.348114	0.19729	0.724184	0.0298255	-0.280589	0.315738
ATG12	1.36952	1.59447	0.944132	0.736463	0.0337639	0.130212	0.199865	-0.280494	0.0854721
ATG13	1.12957	0.678689	0.999898	0.168139	0.213879	0.288602	0.226916	0.234298	0.105702
ATG14	0.113208	1.08343	0.0165252	0.999988	-0.31715	-0.142292	-0.281963	-0.654034	-0.190309
ATG16L1	1.18565	1.40265	0.52768	0.978732	-0.101948	-0.169257	-0.0357199	-0.0620547	-0.140761
ATG16L2	0.153186	1.43176	0.0243071	0.547388	-0.275121	-1.12302	-0.0920678	0.659767	-0.545168
ATG2A	1.30829	1.12133	0.981177	0.350426	0.0883122	0.0556463	0.135848	0.159071	0.00268269
ATG2B	1.2196	1.2008	0.997004	0.393662	0.126475	0.141001	0.288668	0.020126	0.0561064
ATG3	1.30378	1.59465	0.982403	0.738115	0.111377	0.166599	-0.0321844	0.180639	0.130454
ATG4A	1.19966	0.969141	0.998303	0.280714	0.103173	-0.106462	0.316961	0.234638	-0.0324458
ATG4D	0.00419472	1.10854	0.000301899	0.999939	-0.561267	-0.818918	-0.175528	-0.630542	-0.620082
ATG5	1.06196	1.20981	0.425617	0.998587	-0.143552	0.0753158	-0.156746	-0.441629	-0.0511476
ATG7	1.16838	1.09066	0.999436	0.335625	0.15906	0.295408	0.228139	-0.128479	0.241172
ATG9A	0.801157	1.21699	0.258081	0.998382	-0.240868	-0.318294	-0.00571657	-0.396743	-0.242719
ATG9B	1.08636	1.60554	0.448202	0.783212	-0.104403	-0.276533	0.0414483	-0.0623878	-0.120138
ATHL1	1.36541	0.000979418	0.946755	9.03733e-05	0.433019	0.385095	0.400699	0.668629	0.277654
ATIC	1.39062	1.60146	0.916513	0.83167	0.0185551	0.0665626	0.0173776	-0.0134535	0.00373389
ATL1	1.39796	0.892358	0.844908	0.246611	0.238835	0.85963	-0.0971382	-0.098203	0.29105
ATL2	0.101385	1.10161	0.0141886	0.999958	-0.296635	-0.124921	-0.565623	-0.389895	-0.106099
ATL3	1.08737	0.0466895	0.999995	0.0067053	0.337694	0.303621	0.572597	0.303334	0.171224
ATM	1.10738	7.87402e-05	0.999975	5.89391e-06	0.854079	1.47012	0.198469	0.877953	0.86977
ATMIN	1.39429	1.48586	0.838034	0.952918	0.0166862	0.208318	-0.101174	-0.111523	0.0711238
ATN1	1.3972	1.51539	0.843171	0.939902	-0.0683738	-0.119777	0.100401	-0.126663	-0.127456
ATOH1	0.00352941	1.47578	0.000247544	0.957276	-0.28169	0.574984	-1.01454	-0.884026	0.196819
ATOH7	0.0166216	1.1808	0.00153045	0.999237	-0.52666	-0.909662	-0.00694611	-0.684567	-0.505465
ATOH8	0.95604	1.46131	0.352551	0.962815	-0.161441	-0.104322	0.0285866	-0.529575	-0.0404546
ATOX1	1.04033	0.00418305	1	0.000445972	0.432814	0.107133	0.680464	0.731867	0.211791
ATP10A	1.37906	1.18335	0.777314	0.38515	0.0657863	0.167992	0.120011	-0.196595	0.171737
ATP10D	1.01617	8.67303e-05	1	6.54879e-06	0.684442	0.73089	0.630672	0.811834	0.564371
ATP11A	1.09493	0.0802515	0.999991	0.0125396	0.493551	0.366901	0.014882	1.40662	0.1858
ATP11B	1.09658	0.117603	0.99999	0.0193772	0.375408	0.641312	0.294705	0.177086	0.38853
ATP11C	1.19287	0.642749	0.99859	0.156162	0.24571	0.360788	0.211249	0.219982	0.190822
ATP12A	0.0158895	1.06181	0.00145056	0.999996	-0.473007	-0.372624	-0.275211	-0.968813	-0.275378
ATP13A1	1.26422	1.15355	0.991427	0.367822	0.0686355	-0.056627	0.383333	-0.0727665	0.020603
ATP13A2	1.30293	0.466212	0.982701	0.103409	0.150681	0.116431	0.155669	0.168028	0.162596
ATP13A4	0.0266155	1.08828	0.0027243	0.99998	-0.443027	-0.0513339	-0.241922	-1.36767	-0.111187
ATP13A5	1.23303	1.57153	0.568548	0.893212	-0.124473	-0.493063	-0.00504883	0.222593	-0.222374
ATP1A1	0.861511	1.27381	0.293546	0.995688	-0.175604	-0.224202	-0.115751	-0.191866	-0.170596
ATP1A2	0.000346598	1.1817	1.76817e-05	0.999219	-0.59494	-0.788787	-0.362039	-0.640555	-0.588379
ATP1A3	0.202248	1.29133	0.0352842	0.994248	-0.336862	-0.22	-0.00301071	-1.00974	-0.114699
ATP1A4	0.907571	1.30455	0.322731	0.993067	-0.183717	-0.259894	0.0148608	-0.338344	-0.151491
ATP1B1	1.38678	1.60047	0.806821	0.839226	0.00565458	0.131748	-0.216264	0.0968937	0.0102403
ATP1B2	0.030475	1.21099	0.00319319	0.998535	-0.414045	-0.682215	-0.138053	-0.447564	-0.388348
ATP1B3	0.160715	1.14796	0.0259018	0.999713	-0.303606	-0.240621	-0.227025	-0.493621	-0.253157
ATP1B4	1.37368	1.5862	0.769515	0.871425	-0.0297774	-0.104573	0.0108237	0.0265942	-0.0519542
ATP2A1	0.701131	1.16974	0.209145	0.999446	-0.235525	-0.148762	-0.0268762	-0.588889	-0.177573
ATP2A2	1.32516	1.41234	0.689828	0.9768	-0.0441276	0.0731708	-0.230814	-0.0989558	0.0800884
ATP2A3	1.39436	0.786325	0.838257	0.205413	0.156829	0.411389	-0.170794	0.106762	0.279961
ATP2B1	0.00426111	1.07444	0.000307793	0.999993	-0.430032	-0.236034	-0.458372	-0.622928	-0.402794
ATP2B2	1.24793	1.26964	0.58621	0.996003	-0.145586	-0.154846	-0.0463707	-0.345767	-0.0353614
ATP2B3	0.683682	1.17619	0.200403	0.99934	-0.231484	-0.03623	-0.118265	-0.719343	-0.0520994
ATP2B4	1.08244	0.0128247	0.999997	0.00155206	0.496654	0.668329	0.470726	0.356649	0.490912
ATP2C1	1.03016	3.91007e-05	1	2.61952e-06	0.796387	1.33655	0.495777	0.635904	0.717315
ATP2C2	0	1.09632	0	0.999971	-0.963339	-1.2896	-1.22588	-0.72988	-0.607998
ATP4A	1.36119	1.37142	0.95025	0.500517	0.172193	0.0250126	-0.0639633	0.788685	-0.0609629
ATP4B	1.33654	1.44645	0.70748	0.967614	-0.115398	-0.281962	0.0813661	-0.0504941	-0.210502
ATP5A1	0.940258	1.29093	0.341375	0.994275	-0.175106	-0.000842674	-0.0407882	-0.615023	-0.0437724
ATP5B	0.0988521	1.03631	0.0137046	1	-0.380281	-0.301725	-0.363809	-0.626947	-0.228643
ATP5C1	0.173975	1.03736	0.0287223	1	-0.352635	-0.284502	-0.333506	-0.589428	-0.203106
ATP5D	0.066	1.11971	0.00821218	0.999893	-0.428653	-0.676133	-0.238359	-0.379177	-0.420942
ATP5E	1.0863	1.30078	0.448248	0.993428	-0.131578	-0.0214476	-0.0649232	-0.354364	-0.0855772
ATP5F1	0.00322034	1.01651	0.000223969	1	-0.507103	-0.348363	-0.559375	-0.881547	-0.239128
ATP5G1	0.000456227	1.02711	2.42305e-05	1	-0.685014	-1.10334	-0.407203	-0.583779	-0.645732
ATP5G2	0.859047	1.354	0.290906	0.98717	-0.120496	-0.32869	-0.200547	0.292719	-0.245468
ATP5G3	0.141071	1.05748	0.0218304	0.999997	-0.356883	-0.356691	-0.330507	-0.480007	-0.260328
ATP5H	0.481437	1.08182	0.118294	0.99999	-0.302928	-0.508916	-0.145664	-0.255465	-0.301665
ATP5I	0.0566466	1.0703	0.00678127	0.999995	-0.446657	-0.870803	-0.263845	-0.11103	-0.54095
ATP5J	0.176823	1.04948	0.0293084	1	-0.344663	-0.322653	-0.239477	-0.506091	-0.310433
ATP5J2	0.769767	1.2359	0.242323	0.997703	-0.286891	-0.661505	-0.0144995	-0.196648	-0.274913
ATP5L	0.798606	1.1744	0.256631	0.999358	-0.235688	-0.547731	-0.0976087	0.0326779	-0.33009
ATP5O	0.954164	1.16886	0.350673	0.999461	-0.176729	-0.258022	-0.207416	-0.0441795	-0.1973
ATP5S	0.295485	1.13001	0.059871	0.99984	-0.255619	-0.0674975	-0.281267	-0.580815	-0.0928953
ATP5SL	0.129564	1.10822	0.0194558	0.99994	-0.386782	-0.0724192	-0.024768	-1.32255	-0.127394
ATP6AP1	1.40219	1.49911	0.882175	0.947671	-0.0338838	0.087604	0.0118019	-0.282487	0.047546
ATP6AP2	1.29622	1.40699	0.984264	0.527231	0.204045	0.593015	-0.0413972	-0.0785973	0.34316
ATP6V0A1	1.23499	1.44628	0.571959	0.967694	-0.124235	-0.279109	0.0261007	0.00682666	-0.250758
ATP6V0A2	1.34604	1.59236	0.720711	0.864168	0.0181615	0.316447	-0.147628	-0.281294	0.185121
ATP6V0A4	1.0814	1.5872	0.444527	0.720631	-0.0683255	-0.0494491	0.0528318	-0.207948	-0.0687373
ATP6V0B	1.32902	1.00677	0.973046	0.297284	0.0300516	-0.233997	0.222927	0.111176	0.0201002
ATP6V0C	1.19626	1.1765	0.998447	0.38084	0.104379	-0.0600253	0.221039	0.295321	-0.0388196
ATP6V0D1	0.240815	1.14788	0.0449142	0.999714	-0.386663	-0.593129	-0.0329643	-0.609262	-0.311298
ATP6V0D2	0.267382	0.105224	0.0521107	0.0170413	0.224753	0.611469	-0.350671	0.244647	0.393569
ATP6V0E1	1.25458	1.59736	0.993064	0.847533	0.0778994	0.212542	0.0640786	-0.104517	0.139494
ATP6V0E2	1.26098	0.343463	0.992024	0.0717066	0.272321	0.48989	0.184203	0.0393649	0.375827
ATP6V1A	1.02471	1.46765	0.395121	0.960843	-0.0391131	0.177022	-0.268614	-0.116875	0.0520148
ATP6V1B1	1.37355	1.60231	0.769528	0.75572	0.00983103	0.0416677	-0.0247332	0.00323828	0.0191513
ATP6V1B2	1.04754	0.0963321	0.999999	0.0154623	0.378618	0.371816	0.426274	0.442846	0.273534
ATP6V1C1	1.23262	0.940147	0.995781	0.267945	0.217874	0.512828	0.224723	-0.18029	0.314236
ATP6V1C2	1.28503	1.50846	0.62989	0.943402	-0.0175179	0.152083	-0.232393	-0.0610475	0.0712855
ATP6V1D	1.20722	1.2282	0.547872	0.998005	-0.157522	-0.253267	-0.0911698	-0.143105	-0.142544
ATP6V1E1	1.24826	1.59996	0.994031	0.746751	0.058042	0.0237157	0.132716	0.0717626	0.00397354
ATP6V1F	1.05332	0.143214	0.999999	0.0243379	0.354133	0.12408	0.238522	0.816213	0.237716
ATP6V1G1	1.13466	0.881856	0.999865	0.241456	0.215343	0.225721	0.171371	0.31998	0.1443
ATP6V1G3	0.127715	1.37528	0.0191447	0.983771	-0.422465	-0.502377	0.129711	-1.09259	-0.224604
ATP6V1H	1.38728	1.48891	0.803295	0.951657	0.0101249	0.152325	-0.0867126	-0.0640001	0.0388876
ATP7B	0.556255	1.54196	0.146113	0.922349	-0.197158	-0.362908	0.00730228	-0.121279	-0.311747
ATP8A1	0	1.03336	0	1	-1.12712	-1.39044	-0.604297	-1.5216	-0.992136
ATP8A2	1.34163	1.5982	0.712986	0.844105	0.0106709	-0.0344881	-0.107831	0.253107	-0.0681045
ATP8B2	1.14444	0.0023037	0.999795	0.000232482	0.653722	0.944575	0.362004	0.712025	0.596285
ATP8B3	1.24814	1.48907	0.586388	0.951559	-0.0890815	-0.120236	-0.0175759	-0.162542	-0.0559718
ATP8B4	1.39861	2.98507e-05	0.847777	1.96464e-06	0.874951	1.83286	0.214263	0.504003	0.948675
ATP9A	1.88324e-05	1.00593	6.54879e-07	1	-0.703806	-0.512888	-0.703111	-1.05381	-0.545414
ATP9B	1.35641	1.47032	0.737722	0.959417	-0.0676219	0.164746	0.0739317	-0.486498	-0.0226668
ATPAF1	0	1.00646	0	1	-0.736943	-0.554819	-0.82358	-1.00079	-0.568587
ATPAF2	0.681504	1.16254	0.199363	0.99954	-0.255262	-0.318545	-0.0701268	-0.405244	-0.227131
ATPIF1	0.643897	1.12439	0.182543	0.999872	-0.260163	-0.324162	-0.17729	-0.398391	-0.140807
ATR	1.09063	0.0311434	0.999993	0.00420956	0.40887	0.204694	0.427187	0.828496	0.175106
ATRIP	1.30165	0.541559	0.982932	0.124697	0.142304	-0.0653913	0.306146	0.235083	0.0933783
ATRN	0.267538	1.17548	0.0521585	0.999348	-0.20952	0.115831	-0.221175	-0.686355	-0.0463809
ATRNL1	1.32821	1.0273	0.973235	0.305769	0.180912	0.185828	0.0199816	0.433783	0.0840537
ATXN1	1.18098	0.0800545	0.998997	0.0124984	0.401475	0.680415	0.138238	0.380643	0.406604
ATXN10	1.36016	1.60297	0.951576	0.81891	0.10347	0.341	-0.0821969	-0.0060839	0.16116
ATXN2	0.923844	1.18719	0.331906	0.99912	-0.174903	-0.229246	-0.238377	-0.156147	-0.0758427
ATXN2L	1.3948	1.60255	0.831402	0.757409	0.0070964	-0.277454	-0.0325735	0.454458	-0.116045
ATXN3	1.3691	1.56562	0.754573	0.900618	0.0229828	0.186112	-0.112241	0.0711963	-0.0531356
ATXN7	0.855142	1.53526	0.288631	0.649999	-0.110866	-0.142883	0.0408331	-0.172259	-0.169156
ATXN7L1	0.178764	1.50251	0.0297472	0.946669	-0.323675	-0.726472	-0.0284498	-0.0599111	-0.479868
ATXN7L2	1.31748	1.41161	0.674961	0.530533	0.0292525	-0.16395	0.0641853	0.249079	-0.0323044
AUH	0	1.01153	0	1	-0.882616	-0.830491	-0.698348	-1.3463	-0.655328
AUP1	0.660852	1.23957	0.190033	0.997579	-0.306226	-0.616616	0.0795833	-0.430266	-0.257607
AURKA	1.37809	0.104492	0.936053	0.0168952	0.107913	-0.510375	0.525726	0.616201	-0.1999
AURKB	1.25062	0.137607	0.589028	0.0232318	-0.0242596	-0.906594	0.304698	0.745101	-0.240243
AURKC	1.36662	1.20101	0.946077	0.393651	0.115914	-0.03379	0.0375881	0.384388	0.0754695
AUTS2	0.396365	1.34528	0.0895521	0.988568	-0.262886	-0.509745	0.0399142	-0.262291	-0.319421
AVEN	1.0461	0.0302238	0.999999	0.00406745	0.410564	0.467047	0.417174	0.417191	0.340844
AVIL	0	1.02939	0	1	-0.982964	-1.38947	-0.600831	-1.01308	-0.928484
AVL9	1.12594	0.129103	0.999923	0.0215933	0.348175	0.746068	0.243572	0.0813492	0.321709
AVP	0.405503	1.38407	0.0924663	0.982357	-0.23195	-0.293494	-0.0526636	-0.401933	-0.179708
AVPI1	0.00913078	1.07678	0.000749836	0.999991	-0.518399	-0.707888	-0.369008	-0.439687	-0.557013
AVPR1A	1.21705	1.5975	0.555286	0.850639	-0.0260311	-0.0839855	0.0820647	0.0086998	-0.110903
AVPR1B	0.872405	1.2749	0.3012	0.437074	-0.011642	-0.642891	-0.0645651	1.00373	-0.342843
AVPR2	1.16789	1.38374	0.510753	0.982391	-0.136751	-0.0927927	0.00111851	-0.32004	-0.135291
AWAT1	0.0174074	1.32642	0.0016313	0.990773	-0.427562	0.124364	0.00316248	-1.82534	-0.0124321
AXDND1	1.38926	0.107974	0.81345	0.0175573	0.204959	0.281319	0.423766	0.0132039	0.101546
AXIN1	0.858779	1.58154	0.291096	0.880255	-0.18972	-0.851486	-0.00264413	0.516132	-0.420883
AXIN2	0.783911	1.60246	0.24965	0.754742	0.0110936	0.56977	-0.241796	-0.511735	0.228135
AXL	1.1926	0.0421773	0.998595	0.00594957	0.514094	0.575549	0.0405189	1.11813	0.322179
AZGP1	1.005	0	1	0	1.44801	1.2255	1.39557	2.47728	0.693701
AZI1	1.31482	1.29254	0.672392	0.449553	0.0494709	-0.0468125	0.00901341	0.31907	-0.0833869
AZI2	1.32017	1.5696	0.977033	0.689306	0.0774588	0.245466	0.144462	-0.223419	0.143326
AZIN1	1.35302	0.940827	0.957035	0.2682	0.289062	0.785918	-0.0893289	0.0375763	0.422081
AZU1	1.26105	0.296546	0.991996	0.0596005	0.32211	0.0318238	-0.0126929	1.26231	0.00700451
B2M	1.25433	1.586	0.993111	0.871935	0.0654467	0.137437	0.0452898	0.0183038	0.0607559
B3GALNT1	1.09203	2.04499e-05	0.999993	1.30976e-06	0.858468	1.05889	0.204972	1.4581	0.711914
B3GALT1	0.16974	1.18468	0.0278009	0.999179	-0.290016	-0.109396	-0.259006	-0.73001	-0.0616501
B3GALT2	0.41494	1.60553	0.0953792	0.77154	-0.0334395	0.220487	-0.227641	-0.119962	-0.00664178
B3GALT5	1.39288	0.000111016	0.913813	8.51343e-06	0.65042	1.51141	0.125977	0.0903479	0.873943
B3GALT6	1.23223	0.491796	0.995788	0.110115	0.296833	0.492728	0.0500258	0.332839	0.311741
B3GALTL	1.29479	1.59381	0.642986	0.861721	-0.0682361	-0.16765	0.080614	-0.0839105	-0.101997
B3GAT1	0.418546	1.44047	0.0966739	0.969371	-0.250646	-0.118938	0.00573663	-0.847174	-0.0422108
B3GAT3	1.38293	1.59749	0.932462	0.846661	0.0028665	-0.199634	0.0337277	0.22674	-0.0493672
B3GNT1	1.32476	1.43852	0.688927	0.969844	-0.0453892	0.19177	-0.0819828	-0.338248	0.0469037
B3GNT2	0.792322	1.44118	0.253885	0.554011	0.0585633	0.802781	-0.137053	-0.786772	0.355297
B3GNT3	0.00484821	1.04625	0.000355599	1	-0.591613	-0.859594	-0.380328	-0.635373	-0.491158
B3GNT4	0.534087	1.51293	0.137876	0.941248	-0.192355	-0.421419	-0.0440607	-0.0185004	-0.285441
B3GNT6	0.830008	1.49833	0.273354	0.603748	-0.133086	-0.352976	-0.230804	0.190192	-0.138757
B3GNT7	0.0114199	1.16098	0.000984938	0.99957	-0.382285	-0.0324225	-1.22498	-0.251043	-0.0206928
B3GNT8	0	1.04197	0	1	-0.918124	-0.882629	-0.657372	-1.45728	-0.675211
B3GNT9	1.28181	1.06029	0.988008	0.320656	0.14067	0.150858	0.182983	0.0500444	0.178795
B3GNTL1	1.39738	1.35177	0.900566	0.487769	0.0631795	0.12388	0.120992	-0.107109	0.114955
B4GALNT1	0.571726	1.33241	0.152498	0.990274	-0.248711	-0.461361	0.0346122	-0.333592	-0.234504
B4GALNT2	0	1.12877	0	0.999849	-1.78153	-2.72817	-0.162612	-2.53673	-1.69859
B4GALNT3	0.0127524	1.12893	0.00111657	0.999849	-0.510118	-0.665979	-0.232037	-0.778105	-0.36435
B4GALNT4	0.639817	1.42701	0.180716	0.973392	-0.208091	0.0243182	0.0449524	-0.824281	-0.0773545
B4GALT1	0.811723	1.56683	0.263238	0.90008	-0.150989	-0.386745	0.0163881	-0.0116685	-0.221929
B4GALT2	1.15927	1.47927	0.502656	0.955662	-0.113938	-0.0189775	-0.0924471	-0.293816	-0.050513
B4GALT3	1.37728	1.41343	0.936857	0.532048	0.087094	0.336023	0.0697613	-0.293507	0.236099
B4GALT4	0.823074	1.33542	0.269722	0.989802	-0.143819	0.0737051	-0.200363	-0.370398	-0.0782196
B4GALT5	0.617081	1.40793	0.170819	0.977713	-0.198654	-0.348555	-0.0550832	-0.0539515	-0.337025
B4GALT6	1.39059	1.31033	0.915128	0.460204	0.12838	0.145751	0.0460839	0.24369	0.0779936
B4GALT7	1.24169	1.37087	0.578723	0.984568	-0.176975	-0.251774	0.0740797	-0.446816	-0.0833919
B9D1	1.09973	0.0357224	0.999988	0.00493844	0.329286	0.06401	0.385195	0.597361	0.270577
B9D2	1.12626	1.40021	0.477499	0.979046	-0.172295	-0.258657	0.0806851	-0.26877	-0.24244
BAALC	1.4025	1.48918	0.860607	0.595576	0.0822337	-0.0448872	0.0542718	0.383105	-0.063555
BAAT	0.403478	1.42399	0.0918461	0.974134	-0.234217	-0.0992277	0.0240881	-0.683583	-0.178143
BABAM1	1.36507	1.58534	0.947768	0.876559	-0.0191696	-0.0731381	0.114142	-0.0160675	-0.101615
BACE1	1.03624	0.0165936	1	0.00208317	0.434808	0.426088	0.413377	0.538563	0.361202
BACE2	1.10155	0	0.999982	0	0.907167	-0.106039	1.37617	1.87858	0.479958
BACH1	1.34064	0.38045	0.966981	0.0808487	0.34296	0.927538	-0.00651876	-0.0157677	0.466587
BACH2	1.26679	0.000236542	0.607927	1.89915e-05	0.63498	0.693024	0.261313	1.28318	0.302399
BAD	0.000741176	1.03652	4.12574e-05	1	-0.644488	-0.970501	-0.4753	-0.565356	-0.566793
BAG1	0.826642	1.24354	0.27165	0.997353	-0.174786	-0.139707	-0.163766	-0.309047	-0.0866243
BAG2	1.06337	0	0.999999	0	1.00999	1.55712	0.351834	0.971106	1.15992
BAG3	1.02787	1.07875e-05	1	6.54879e-07	0.707461	0.283573	0.632096	1.52318	0.390994
BAG4	0.97463	1.53572	0.362981	0.926764	-0.0399239	-0.172318	-0.346922	0.408314	-0.0487704
BAG5	1.22231	1.59295	0.560084	0.863346	0.0423723	0.3248	-0.333345	0.0574611	0.120573
BAG6	1.40215	1.55013	0.881511	0.914139	-0.0297511	0.0250068	0.0172517	-0.179685	0.0184222
BAHD1	0.147078	1.08504	0.0230779	0.999984	-0.339774	-0.166418	-0.11089	-0.857508	-0.22428
BAI1	1.34455	1.57383	0.716037	0.700544	0.0323727	-0.0821758	-0.0407183	0.339473	-0.0870883
BAI2	0.14851	1.24433	0.0233707	0.997335	-0.402747	-0.465903	0.114981	-0.96462	-0.295447
BAI3	0.0127491	1.49762	0.0011146	0.602971	-0.42401	-1.42081	0.0372579	0.46577	-0.778263
BAIAP2	1.05134	1.54668	0.416199	0.916967	-0.0495228	-0.324308	-0.108273	0.453333	-0.218843
BAIAP2L1	1.14266	0.00767949	0.999808	0.000875573	0.422846	0.293372	0.141625	0.937991	0.318396
BAIAP2L2	0	1.05843	0	0.999997	-0.951984	-1.67059	-0.270176	-0.866235	-1.00094
BAIAP3	0.0691568	1.10383	0.00875442	0.999951	-0.480128	-0.807206	-0.0447524	-0.633063	-0.435492
BAK1	1.34858	0.118448	0.960789	0.0195475	0.0838468	-0.487331	0.610374	0.389919	-0.177575
BAMBI	0.000399002	1.57947	2.09561e-05	0.881898	-0.357928	0.0053602	-0.737468	-0.70865	0.00904626
BANF1	1.31486	1.5474	0.672068	0.916787	-0.0775458	-0.183175	-0.0314169	0.0219892	-0.11758
BANF2	1.37118	0.76026	0.943392	0.195268	0.179552	-0.176418	0.11691	0.906169	-0.128452
BANK1	1.25377	0	0.993162	0	1.72111	2.0235	0.808102	2.77971	1.2731
BANP	1.39053	1.60522	0.916824	0.766555	0.0129751	-0.265341	0.0145196	0.430904	-0.128183
BAP1	1.27256	1.30881	0.614781	0.992623	-0.169833	-0.323447	0.0625761	-0.235637	-0.182825
BARD1	1.39545	0.688672	0.905807	0.171469	0.126118	-0.0568811	0.0238133	0.380931	0.156611
BARHL1	1.29355	1.60093	0.64076	0.839154	-0.0445779	-0.327065	0.0317791	0.324244	-0.20727
BARX1	0.429259	1.49287	0.100217	0.950176	-0.195046	-0.184421	-0.0750748	-0.404155	-0.116534
BARX2	0.00748971	1.33384	0.00059594	0.990028	-0.427798	-0.990742	-0.183484	0.0150491	-0.552015
BASP1	1.08144	0	0.999997	0	1.02694	0.872721	0.636927	1.98748	0.610636
BATF	1.05238	0	0.999999	0	0.779161	0.653156	0.623013	1.25936	0.581116
BATF2	1.09966	0	0.999988	0	0.639152	0.147974	0.670607	1.23753	0.500501
BATF3	1.02401	0	1	0	0.793004	0.658651	0.763623	1.19122	0.558522
BAX	0.293684	1.15543	0.0590445	0.99963	-0.341758	-0.553884	-0.0823117	-0.358579	-0.372256
BAZ1A	1.09336	0.156459	0.999992	0.0271421	0.393475	0.499071	0.239056	0.567281	0.268492
BAZ1B	1.33619	1.53022	0.706774	0.932464	-0.0342672	0.310634	-0.0775071	-0.533948	0.163752
BAZ2A	1.38672	1.50567	0.796797	0.9457	-0.0891648	-0.270418	0.0342853	-0.0694504	-0.0510759
BAZ2B	1.39072	1.10119	0.915033	0.340094	0.0908503	-0.076674	0.0933601	0.345238	0.00147742
BBC3	0.15574	1.08205	0.0248245	0.99999	-0.333171	-0.242007	-0.289642	-0.528205	-0.272828
BBOX1	0.834097	1.57538	0.27623	0.889517	-0.175362	-0.17089	0.0436445	-0.598773	0.0245695
BBS1	0.177352	1.08991	0.0294309	0.999978	-0.348045	-0.377535	-0.178655	-0.555246	-0.280745
BBS10	1.39906	1.14611	0.848691	0.364322	0.185713	0.566253	0.0467655	-0.111292	0.241124
BBS12	1.19196	1.60215	0.53533	0.807371	-0.0476321	0.0739266	0.152974	-0.271722	-0.145706
BBS2	0.0767841	1.08859	0.00999149	0.99998	-0.382073	-0.567698	-0.288438	-0.315146	-0.357012
BBS4	1.12214	0.135441	0.999935	0.0228042	0.383708	0.296653	0.109823	0.958515	0.169841
BBS5	1.37248	1.02922	0.765606	0.306744	0.115786	-0.0277255	0.0916814	0.413762	-0.0145747
BBS7	1.37305	1.36782	0.941172	0.497594	0.0759766	0.0351063	0.220263	0.0179826	0.0305546
BBS9	1.15929	1.57136	0.502056	0.893213	0.0344389	0.371859	-0.242992	-0.123613	0.132501
BBX	1.32965	0.115604	0.972725	0.0189267	0.439067	0.758944	-0.236533	0.844826	0.389032
BCAM	0.678699	1.44686	0.197743	0.967513	-0.175868	-0.416561	-0.125307	0.0324233	-0.194027
BCAN	0.92095	1.43053	0.330263	0.97261	-0.193953	-0.294865	0.0604783	-0.3564	-0.185026
BCAP29	0.943191	1.35171	0.343798	0.487396	0.119947	0.903656	-0.304057	-0.660211	0.540401
BCAP31	1.36304	1.3454	0.744271	0.988568	-0.145278	-0.262378	0.089852	-0.259898	-0.148686
BCAR1	0.701255	1.43071	0.208953	0.972546	-0.230096	-0.599656	-0.00614997	-0.0293902	-0.285188
BCAR3	0.00103955	1.05645	6.02489e-05	0.999997	-0.539852	-0.112547	-0.3775	-1.38456	-0.284802
BCAS1	0.00718568	1.32389	0.00056516	0.991225	-0.38481	-0.062057	-0.891436	-0.444879	-0.140866
BCAS2	1.22387	1.34956	0.996646	0.486002	0.197004	0.374123	0.0291914	0.132526	0.252174
BCAS3	1.3597	1.6036	0.95072	0.759267	0.0814834	0.129241	0.0278559	0.144709	0.0241278
BCAS4	1.09166	1.60474	0.451461	0.779564	-0.049394	-0.316592	0.0893113	0.292061	-0.262356
BCAT1	1.06963	0	0.999999	0	1.05584	0.785704	0.571687	2.31554	0.550409
BCAT2	0	1.02004	0	1	-0.746602	-1.0035	-0.614192	-0.574076	-0.794637
BCCIP	0.882123	1.30254	0.306692	0.993244	-0.199231	-0.101383	0.0312188	-0.669655	-0.0571049
BCDIN3D	1.39004	1.60455	0.919138	0.803749	0.0359239	0.106162	0.0804498	-0.0866151	0.0436984
BCHE	0	1.04546	0	1	-1.26116	-0.957381	-1.42995	-2.16391	-0.493397
BCKDHA	1.24002	1.29807	0.577621	0.99366	-0.135191	-0.0231409	-0.016435	-0.464803	-0.0363859
BCKDHB	0.0106327	1.07846	0.000902423	0.999991	-0.426629	-0.282666	-0.409787	-0.664798	-0.349265
BCKDK	1.24453	0.84409	0.994481	0.226528	0.104592	0.0365954	0.378118	-0.042987	0.0466403
BCL10	1.18619	0.455012	0.998827	0.100299	0.298687	0.482927	0.0858362	0.281992	0.343995
BCL11A	0.0239295	1.24991	0.00240079	0.997065	-0.305635	-0.164815	-0.534674	-0.287771	-0.235279
BCL11B	1.39985	0.0766878	0.886295	0.0119024	0.444598	1.14741	0.239506	-0.0468459	0.438322
BCL2	1.2309	1.40528	0.566601	0.978356	-0.107245	-0.049408	0.0228358	-0.400699	-0.00170833
BCL2A1	1.0058	0	1	0	2.18892	1.47106	2.00743	4.13822	1.13895
BCL2L1	1.21004	1.05022	0.997669	0.316028	0.134672	0.129801	0.212256	0.140032	0.0566012
BCL2L10	1.85874e-05	1.03427	6.54879e-07	1	-0.795624	-0.703958	-0.165152	-1.75857	-0.55482
BCL2L11	0.756673	1.11064	0.235475	0.999936	-0.231526	-0.218424	-0.107294	-0.432251	-0.168137
BCL2L12	1.21823	0.494179	0.997081	0.110745	0.196714	0.182245	0.260936	0.224215	0.119461
BCL2L13	0.402594	1.09303	0.091592	0.999974	-0.288727	-0.282946	-0.14633	-0.443336	-0.282297
BCL2L14	0.0155371	1.193	0.00141126	0.999014	-0.490866	-0.756102	-0.135202	-0.570261	-0.501899
BCL2L15	0.00924723	1.40374	0.000764244	0.97857	-0.541125	-0.845512	-0.329674	-0.695916	-0.293399
BCL2L2	0.636843	1.14202	0.179542	0.999768	-0.230842	-0.214359	-0.202559	-0.349832	-0.156617
BCL3	1.1493	0.0362665	0.999746	0.00502554	0.278687	-0.218477	0.612362	0.745723	-0.0248591
BCL6	1.17279	0	0.999291	0	0.760099	-0.146755	0.69792	2.46693	0.0223047
BCL6B	1.32734	1.37225	0.973817	0.502259	0.0976202	0.0717141	0.155649	0.153491	0.00962671
BCL7A	0.265069	1.1184	0.0513301	0.999898	-0.256776	-0.256231	-0.319315	-0.260876	-0.190683
BCL7B	0.908724	1.19072	0.32332	0.999051	-0.22755	-0.261463	-0.00129825	-0.387155	-0.260281
BCL7C	0.445569	1.17965	0.105629	0.999267	-0.270531	-0.180659	-0.132454	-0.666876	-0.102137
BCL9	1.35634	1.59901	0.954944	0.840866	0.0881243	0.311207	-0.100603	0.00771043	0.134183
BCL9L	1.18815	1.10314	0.998762	0.341127	0.147242	-0.0320269	0.337849	0.324867	-0.0417213
BCLAF1	1.32684	1.03081	0.974149	0.307555	0.251171	0.526216	-0.0946098	0.217942	0.355137
BCMO1	0.00704603	1.33372	0.000551408	0.990029	-0.468294	-0.564163	-0.0582911	-0.671153	-0.579568
BCO2	0.147228	1.42022	0.0231303	0.536932	-0.250468	-0.42858	0.0871814	-0.293575	-0.366898
BCOR	1.35065	0.52087	0.959163	0.118364	0.360346	0.903859	-0.143462	0.251517	0.429468
BCORL1	1.38783	1.50509	0.804887	0.94583	-0.0533169	-0.204713	-0.0217195	0.0433815	-0.0302169
BCR	1.3446	1.32428	0.963675	0.470394	0.0762624	0.140762	0.0882415	0.025398	0.0506482
BCS1L	0.0490068	1.13469	0.00568697	0.999818	-0.433598	-0.693036	-0.191766	-0.432112	-0.417476
BDH1	0	1.00613	0	1	-1.13144	-1.29702	-0.502513	-1.69214	-1.0341
BDH2	0	1.02106	0	1	-0.929411	-0.707171	-0.423463	-1.9217	-0.665309
BDKRB1	0.00367006	1.28974	0.000259332	0.994377	-0.539827	-0.558545	-0.131076	-1.1317	-0.337988
BDKRB2	1.20604	1.47683	0.546862	0.582126	0.0270547	0.363158	-0.0765519	-0.404411	0.226024
BDNF	1.1441	0.0597546	0.999795	0.00892993	0.394582	0.161435	0.158352	1.02	0.238538
BECN1	0.323074	1.06671	0.0676614	0.999996	-0.267884	-0.0718184	-0.340602	-0.526939	-0.132178
BEGAIN	0.298453	1.41657	0.0607656	0.975918	-0.27038	-0.741764	-0.105944	0.0385475	-0.272359
BEND2	1.05288	1.4228	0.41805	0.974437	-0.176117	-0.0702473	0.0195464	-0.646574	-0.00719495
BEND5	1.39492	0.0978892	0.831377	0.0157315	0.411298	0.542312	-0.0138117	0.857206	0.259485
BEND6	1.33618	0.412486	0.969449	0.0890072	0.331456	0.598529	0.0732148	0.446916	0.207162
BEND7	0.997828	1.3765	0.376652	0.983561	-0.119622	-0.252755	-0.192482	0.102326	-0.135579
BEST1	0.894312	1.38971	0.313624	0.981444	-0.175889	-0.201369	-0.0906785	-0.395982	-0.0155273
BEST2	0	1.0812	0	0.99999	-1.33864	-0.410122	-2.43286	-1.94348	-0.568093
BEST3	1.04326	1.59894	0.408286	0.841984	-0.0669048	-0.0123427	-0.0404292	-0.193741	-0.0211064
BEST4	0	1.12052	0	0.999887	-2.00242	-1.86263	-0.942443	-3.58583	-1.61877
BET1	1.07991	0.0724861	0.999998	0.0111316	0.412466	0.529351	0.290167	0.574533	0.255812
BET1L	1.05172	0.057692	0.999999	0.00856123	0.430837	0.320164	0.221142	0.932235	0.249805
BEX1	0.0576211	1.35274	0.00693189	0.987491	-0.317324	-0.356101	-0.207377	-0.50428	-0.201539
BEX2	0.28937	0.381745	0.0577413	0.0812489	0.212269	0.886877	-0.679015	0.00927576	0.631939
BEX5	0.133682	0.00256113	0.0203281	0.000260642	0.502481	1.71025	-0.299944	0.154818	0.444799
BFAR	1.06374	0.197423	0.999999	0.0359162	0.371476	0.503334	0.235089	0.429425	0.318057
BFSP1	1.29291	1.5116	0.640105	0.618599	-0.0409302	-0.12876	0.0911796	-0.156624	0.0304834
BFSP2	1.39041	0.600262	0.917108	0.142538	0.107724	0.0796102	0.31095	-0.0312913	0.0716268
BGN	1.02704	0	1	0	1.00471	0.367314	1.66522	1.6639	0.322421
BHLHB9	0.648991	1.59232	0.184965	0.730568	-0.053833	0.225897	-0.087142	-0.509221	0.155134
BHLHE22	1.20661	0.0838183	0.997921	0.0131683	0.322722	0.493117	0.476006	-0.00686484	0.32863
BHLHE23	0.188331	1.27441	0.0320052	0.995657	-0.330807	-0.424616	-0.076398	-0.553051	-0.269163
BHLHE40	1.00296	0	1	0	1.30355	1.23133	0.888846	2.09426	0.999757
BHLHE41	1.31842	1.53054	0.67803	0.646394	0.0575339	0.20094	-0.190986	-0.0253517	0.245534
BHMT	0.301745	1.5934	0.0617125	0.862961	-0.214086	-0.397952	-0.066922	-0.101735	-0.289735
BHMT2	1.35207	0.291083	0.957427	0.0582547	0.268219	-0.214058	0.0640512	1.31433	-0.0914516
BICD1	1.04317	3.72787e-05	0.999999	2.61952e-06	0.763289	0.511101	0.407762	1.77287	0.361421
BICD2	1.22775	0.135583	0.996269	0.0228369	0.38709	0.285146	0.235704	0.881889	0.14562
BID	1.05267	0.0417776	0.999999	0.0058795	0.385239	0.283803	0.301275	0.604713	0.351165
BIK	1.21107	0.015874	0.99757	0.00198035	0.243027	-0.168136	0.366136	0.574938	0.199171
BIN1	1.3762	1.57086	0.937565	0.695312	0.0266231	-0.034357	0.0456681	0.132572	-0.0373909
BIN2	1.36285	0.091251	0.74399	0.0145213	0.405099	0.853673	-0.017556	0.281364	0.502914
BIN3	1.35495	1.60376	0.735061	0.800934	-0.0725422	-0.351494	0.0373912	0.246192	-0.222257
BIRC2	0.877998	1.14924	0.304166	0.999699	-0.198353	-0.238348	-0.135606	-0.242073	-0.177383
BIRC3	1.03828	0	1	0	1.03068	0.635851	1.3203	1.79302	0.373571
BIRC5	1.33139	0.037893	0.97191	0.00528815	0.133944	-0.457808	0.559805	0.521461	-0.0876825
BIRC6	1.39407	1.39442	0.833889	0.980479	-0.0814611	-0.152711	-0.0229571	-0.161626	0.0114503
BIRC7	0.307637	1.30686	0.0634414	0.992768	-0.288462	-0.148189	-0.133005	-0.77768	-0.0949719
BIVM	1.31475	1.39311	0.6721	0.980652	-0.0623079	0.00322974	-0.117612	-0.0775828	-0.057266
BLCAP	0.00472122	1.04076	0.000343811	1	-0.489863	-0.503583	-0.627918	-0.520468	-0.307483
BLID	1.32692	0.857147	0.692832	0.231547	0.187411	-0.26818	-0.15812	1.32513	-0.149182
BLK	1.10615	0.0122482	0.462234	0.00147348	0.383477	0.367887	0.131361	0.683528	0.351134
BLM	1.08698	0.0160063	0.999995	0.002	0.385265	0.154949	0.701673	0.457226	0.22721
BLMH	1.18912	0.988545	0.998716	0.289701	0.187326	0.275765	0.273214	0.110639	0.0896876
BLNK	1.20679	0.3015	0.997917	0.0608134	0.308195	0.230766	0.402275	0.502727	0.0970111
BLOC1S1	0.000564904	1.02018	3.07793e-05	1	-0.663065	-0.875565	-0.398594	-0.807866	-0.570237
BLOC1S2	1.18152	0.359922	0.99899	0.0758736	0.335537	0.666868	0.186408	0.0513746	0.437499
BLVRA	1.01637	0	1	0	1.09331	1.25119	0.676736	1.60834	0.836955
BLVRB	0.01045	1.09131	0.000882122	0.999976	-0.555139	-0.969211	-0.23359	-0.527969	-0.489784
BLZF1	1.24955	0.968091	0.993747	0.280347	0.222216	0.471891	0.178419	0.094887	0.143669
BMF	0.772201	1.51736	0.243342	0.939136	-0.167817	0.0207912	0.201986	-0.762895	-0.131148
BMP1	0.294105	1.42387	0.0592639	0.974147	-0.277414	-0.00717393	0.0867379	-1.12445	-0.0647682
BMP10	0.356729	1.33863	0.0773497	0.989379	-0.306704	-0.124435	0.0185666	-1.06043	-0.060521
BMP15	0.831289	1.38923	0.274157	0.981469	-0.227074	-0.110992	0.0526903	-0.771673	-0.07832
BMP2	1.04471	1.53578	0.409743	0.651927	0.00302062	0.0242746	-0.342726	0.306828	0.023705
BMP2K	1.17436	0.986833	0.516578	0.288941	0.252587	1.06588	-0.191028	-0.322483	0.457983
BMP3	0	1.00144	0	1	-1.48642	-0.887657	-0.881186	-3.20108	-0.975767
BMP4	0.365641	0.512167	0.0799764	0.11595	0.28924	1.16879	-0.562087	-0.0199013	0.570155
BMP5	0.000145985	0.972198	6.54879e-06	0.282364	-0.0899948	0.830084	-1.04001	-0.391776	0.241728
BMP6	1.20183	0.000264211	0.998215	2.1611e-05	0.817749	1.83261	0.135895	0.253229	1.04926
BMP7	1.33163	0.869812	0.971817	0.236963	0.112594	0.163918	0.199514	-0.194064	0.281007
BMP8A	1.3992	1.57647	0.84905	0.887862	-0.0143754	-0.01939	-0.0160633	-0.0670951	0.0450468
BMP8B	1.28066	1.03147	0.988213	0.30782	0.1738	0.00536098	0.037022	0.558302	0.0945135
BMPER	0.698117	1.3526	0.207332	0.488424	0.0553784	0.392349	-0.150151	-0.220282	0.199598
BMPR1A	0.857887	1.5537	0.290288	0.911872	0.014161	0.57303	-0.262039	-0.442715	0.188368
BMPR1B	0.247303	1.2813	0.0464807	0.995088	-0.300056	-0.00778102	-0.0831034	-1.06528	-0.0440621
BMPR2	1.19868	0.571984	0.998353	0.13365	0.31062	0.650437	0.0614782	0.168741	0.361825
BMS1	1.177	1.20539	0.999176	0.396901	0.126935	-0.0660535	0.153198	0.390502	0.0300936
BMX	0.0030277	0.584459	0.000207597	0.137675	0.0213405	1.17616	-0.600248	-0.877339	0.386794
BNC1	1.31789	1.16801	0.977584	0.376332	0.166302	0.154313	0.0266769	0.396578	0.08764
BNC2	1.18903	0.018414	0.998719	0.00234185	0.499388	0.810776	0.372788	0.185373	0.628614
BNIP1	1.39056	1.59758	0.917021	0.849111	0.0126101	0.0451938	-0.0406537	-0.0284034	0.0743038
BNIP2	1.1517	0.0533363	0.999724	0.00782056	0.422681	0.348722	0.479194	0.632103	0.230704
BNIP3	1.02877	0	1	0	1.25992	1.38787	0.821673	1.90352	0.926626
BNIP3L	1.12791	0.0250644	0.999907	0.00331565	0.478425	0.593036	0.122297	0.685599	0.512767
BNIPL	0.569539	1.21334	0.15143	0.998479	-0.265898	-0.263003	-0.00169126	-0.645847	-0.153051
BOC	1.16987	0.0869461	0.999404	0.0137223	0.354047	0.345261	0.320164	0.369225	0.381536
BOD1	1.33843	1.39093	0.709972	0.981031	-0.0487232	-0.0451914	-0.146454	0.0114551	-0.0147026
BOD1L1	1.39358	0.624186	0.913171	0.149895	0.276766	0.336809	-0.204589	0.899001	0.0758455
BOK	1.2124	0.102396	0.997472	0.0165429	0.246416	-0.0215514	0.484512	0.250765	0.271939
BOLA1	0.321126	1.08358	0.0670642	0.999987	-0.303721	-0.193643	-0.185231	-0.633828	-0.20218
BOLA3	0.831409	1.37399	0.274305	0.983925	-0.224253	-0.578991	-0.128296	0.00913086	-0.198858
BOLL	1.24125	1.5496	0.578356	0.91484	-0.0846849	-0.238798	0.0863459	-0.0107931	-0.175494
BOP1	0.843206	1.60054	0.280958	0.813268	-0.231909	-0.522247	0.321517	-0.403845	-0.323061
BORA	1.30767	1.36473	0.981567	0.495305	0.0769198	0.0530918	0.16253	0.0494997	0.0425576
BPGM	1.16533	0.265662	0.999498	0.0518972	0.311483	0.478281	0.291636	0.130751	0.345264
BPHL	0.000172414	1.04568	7.85855e-06	1	-0.653213	-0.839454	-0.279235	-0.867941	-0.626224
BPI	0.862477	1.37019	0.294101	0.984709	-0.165788	-0.342757	-0.0120983	-0.114564	-0.193732
BPIFA1	0.448532	1.52706	0.106625	0.934738	-0.180101	-0.462	-0.124803	0.134239	-0.267841
BPIFA2	0.409311	1.27906	0.0937636	0.99527	-0.339765	-0.441971	0.0696518	-0.744232	-0.242508
BPIFA3	1.16199	1.60372	0.505661	0.801018	-0.0865203	-0.336039	-0.0266961	0.148655	-0.132002
BPIFB1	1.04843	1.39291	0.411819	0.980694	-0.153833	-0.0989408	-0.0418459	-0.462603	-0.0119418
BPIFB2	0.758609	1.60198	0.236426	0.822286	-0.148331	0.0794798	0.021008	-0.832803	0.138991
BPIFB4	0.287019	1.52358	0.0571218	0.936595	-0.264672	-0.529462	0.0627074	-0.289145	-0.302788
BPIFB6	1.40259	1.54418	0.863877	0.660449	-0.00679674	-0.173634	0.152133	0.0456707	-0.0513566
BPNT1	0.000356234	1.11031	1.83366e-05	0.999936	-0.663641	-1.09455	-0.210045	-0.63593	-0.714037
BPTF	1.21576	1.0854	0.997213	0.333011	0.157637	0.139794	0.372087	0.0726703	0.0459985
BPY2	0.0108206	1.27523	0.000924034	0.995631	-0.514748	-0.429493	-0.0522031	-1.38537	-0.191925
BRAF	1.33248	1.40254	0.971565	0.523633	0.0947982	0.121097	0.241579	0.0511073	-0.0345908
BRAP	1.15947	1.1909	0.50327	0.999046	-0.149513	-0.0584436	-0.150749	-0.425853	0.0369928
BRAT1	1.38346	1.51565	0.786859	0.939862	-0.115671	-0.223176	0.0997187	-0.279139	-0.0600894
BRCA1	1.32157	1.28267	0.685104	0.442844	-0.0791198	-0.629021	0.205684	0.4254	-0.318543
BRCA2	1.143	0.177001	0.999805	0.0313897	0.267994	-0.00446069	0.379037	0.52736	0.170041
BRCC3	0.798061	1.34998	0.256299	0.987952	-0.111498	0.135007	-0.299447	-0.338295	0.0567417
BRD1	0.427359	1.08712	0.0996051	0.999981	-0.284984	-0.369592	-0.186468	-0.353542	-0.230336
BRD3	0.253805	1.12951	0.0483176	0.999845	-0.335293	-0.668086	-0.192076	-0.106987	-0.374025
BRD4	1.40258	1.5981	0.875164	0.850333	-0.0287245	-0.170766	0.0837626	0.0611417	-0.0890363
BRD7	1.36954	1.47663	0.7532	0.957054	0.0185423	0.239492	-0.285751	-0.0708427	0.191272
BRD8	1.00268	1.58061	0.379798	0.881293	-0.0864133	-0.402698	-0.0681402	0.339229	-0.214044
BRD9	1.36146	1.60559	0.949809	0.774719	-0.0144494	-0.284948	0.0662446	0.20032	-0.0394138
BRDT	0.20548	1.56993	0.0361441	0.898058	-0.286848	0.109175	0.0506145	-1.36473	0.0575445
BRE	1.35168	1.53927	0.957771	0.923966	-0.00144274	0.0277017	0.0659155	-0.0630147	-0.0363735
BRF1	0.946444	1.27024	0.345666	0.995978	-0.166203	-0.25205	-0.0892632	-0.0944448	-0.229055
BRF2	0.563465	1.13662	0.149003	0.999811	-0.218749	0.00152241	-0.229655	-0.590463	-0.0563999
BRI3	0.871021	1.2168	0.29998	0.998385	-0.189612	-0.264514	-0.193966	-0.138384	-0.161584
BRIP1	1.32533	1.28107	0.690697	0.441369	0.0872456	0.351015	-0.014731	-0.0879061	0.100604
BRIX1	1.15298	0.315851	0.999701	0.0646182	0.376525	0.590647	0.0559302	0.52872	0.330802
BRK1	1.38366	1.33789	0.931318	0.478031	0.0816302	0.143092	0.0385561	0.00976921	0.135104
BRMS1	1.38684	1.60471	0.807401	0.79836	-0.0669947	-0.173635	0.0866072	-0.0449407	-0.13601
BRMS1L	1.20073	0.487497	0.998247	0.108929	0.338026	0.782908	0.0839387	0.0317988	0.453459
BROX	0.224342	0.920084	0.0409751	0.259756	-0.163353	-0.367547	-0.0189206	-0.520981	0.254037
BRPF1	1.38357	1.52643	0.78973	0.935054	-0.0385757	-0.0363267	0.0288846	-0.170806	0.0239456
BRPF3	1.17289	1.4211	0.515472	0.974762	-0.123336	-0.263327	0.0137616	0.0390293	-0.282806
BRS3	0.772216	1.23067	0.243448	0.997911	-0.236525	-0.152574	-0.0480406	-0.718148	-0.0273376
BRSK1	0.562501	1.23966	0.14849	0.997574	-0.26755	-0.177415	0.00223494	-0.769483	-0.125538
BRSK2	1.2314	1.492	0.567478	0.950504	-0.0990804	-0.103773	-0.0483941	-0.211608	-0.032547
BRWD1	0.457277	1.12069	0.109543	0.999886	-0.20825	-0.0163262	-0.22609	-0.510156	-0.0804279
BRWD3	1.25567	1.53646	0.597491	0.926606	-0.0289498	-0.0665395	-0.0631422	0.0626838	-0.0488011
BSDC1	0.831736	1.14109	0.274468	0.999777	-0.205182	-0.316074	-0.178438	-0.100664	-0.225553
BSG	0	1.00507	0	1	-1.30986	-1.39456	-0.800331	-1.85855	-1.18598
BSN	1.38067	1.60327	0.780479	0.801739	-0.0188236	-0.168989	0.0418099	0.0823731	-0.0304881
BSND	0.296965	1.15793	0.0603071	0.999599	-0.315539	-0.169364	-0.125879	-0.825992	-0.140921
BSPRY	1.39778	1.42173	0.846267	0.537686	0.0143599	-0.0565271	-0.0731182	0.193131	-0.00604635
BST1	0.00143165	1.4755	8.70989e-05	0.957387	-0.578907	-1.04823	0.0996889	-0.851082	-0.516002
BST2	1.01496	0	1	0	1.2978	1.04663	0.935472	2.61087	0.598224
BTAF1	1.3483	1.34219	0.960851	0.480623	0.0712312	-0.146693	0.149196	0.238129	0.0442926
BTBD1	0.969257	1.17956	0.359774	0.999269	-0.124211	0.111201	-0.173515	-0.459885	0.0253545
BTBD10	1.29443	1.23687	0.642384	0.99768	-0.090719	-0.00896237	-0.138557	-0.128067	-0.0872893
BTBD11	1.39912	0.401238	0.896554	0.0859758	0.230689	0.45597	0.28651	-0.0327332	0.21301
BTBD16	1.35242	1.36888	0.732097	0.498787	0.0454818	-0.201539	0.0379604	0.412733	-0.0672276
BTBD2	0.532003	1.22278	0.137094	0.998164	-0.208149	0.0839502	-0.141206	-0.676118	-0.0992236
BTBD3	0	1.01624	0	1	-0.746322	-0.7422	-0.548635	-1.01614	-0.678307
BTBD6	0.863959	1.14857	0.295794	0.999711	-0.220929	-0.283159	-0.18047	-0.237259	-0.18283
BTBD7	0.465474	1.24914	0.112482	0.997103	-0.149287	0.0037361	-0.51226	0.00604707	-0.0946725
BTBD8	1.25387	0.990851	0.594253	0.290507	0.0571136	-0.109786	0.0640481	0.443138	-0.168946
BTBD9	1.06537	1.3227	0.428867	0.991291	-0.0840971	0.147053	-0.241354	-0.277262	0.0351736
BTC	0.879362	1.41703	0.305099	0.975681	-0.175745	-0.37955	-0.186446	0.0199456	-0.156928
BTD	0.0314312	1.06887	0.0033222	0.999995	-0.459115	-0.443967	-0.190411	-0.893066	-0.309017
BTF3	1.33435	1.56971	0.703704	0.898342	0.079075	0.484194	-0.309709	-0.155077	0.296892
BTF3L4	1.37267	1.20504	0.942348	0.396707	0.216711	0.604887	-0.059479	-0.127816	0.44925
BTG1	0.402073	1.17185	0.0913157	0.999407	-0.196662	-0.106214	-0.181561	-0.381489	-0.117385
BTG2	1.28894	0.0453254	0.986159	0.00647675	0.431197	0.790553	-0.0415079	0.385856	0.589886
BTG3	0.466076	1.34019	0.112719	0.479204	0.11921	0.964068	-0.650426	-0.416526	0.579723
BTG4	0.899389	1.57065	0.318821	0.895897	-0.114381	-0.511711	-0.0328811	0.349071	-0.262002
BTK	1.09242	0	0.999993	0	1.15947	1.22341	0.542627	2.07708	0.794748
BTLA	1.26356	0	0.991565	0	0.862676	1.30309	0.693084	0.606328	0.848203
BTN1A1	1.2309	0.536072	0.566519	0.123153	0.129487	-0.12671	0.0531455	0.627795	-0.0362813
BTN2A1	1.29041	0.76192	0.985763	0.196193	0.101719	-0.371825	0.27099	0.635573	-0.127863
BTN2A2	1.0709	0.000531437	0.999999	4.64964e-05	0.648916	0.631591	0.324316	1.17978	0.459972
BTN3A1	1.079	0.00608132	0.999998	0.000675835	0.422033	0.257205	0.555938	0.571919	0.303068
BTN3A2	1.07248	0	0.999999	0	0.790613	0.930225	0.75728	0.991595	0.483351
BTN3A3	1.00653	0	1	0	1.08349	0.91391	1.09941	1.63211	0.688523
BTNL3	0	1.09412	0	0.999972	-0.846696	-0.876312	-0.794404	-1.03209	-0.683982
BTNL9	0.47429	1.56382	0.115762	0.680422	-0.202132	-0.695803	-0.0660238	0.173198	-0.219898
BTRC	1.26114	1.18374	0.991982	0.384814	0.157997	0.0360882	0.0965074	0.5002	-0.000806859
BUB1	1.29454	0.083628	0.984767	0.0131329	0.340819	0.282187	-0.0365535	0.733421	0.384223
BUB1B	1.38465	0.119972	0.928991	0.0198461	0.12682	-0.394867	0.405496	0.581398	-0.084747
BUB3	1.34307	1.60241	0.96495	0.75566	0.10757	0.220681	-0.0358687	0.0988499	0.146618
BUD13	1.27121	1.58614	0.990075	0.718488	0.0806291	0.0964225	0.0634474	0.110606	0.0520403
BUD31	1.39379	1.5331	0.91185	0.930305	-0.0211511	-0.0917584	0.0116141	0.052923	-0.0573831
BVES	1.39528	1.59045	0.906609	0.725649	0.0447782	0.348786	0.0787922	-0.465271	0.216806
BYSL	1.18351	0.120573	0.998896	0.0199692	0.2917	0.227994	0.276383	0.451558	0.210867
BZRAP1	0.166268	1.53262	0.0270472	0.93061	-0.179034	-0.437744	-0.250791	0.279604	-0.307205
BZW2	0.0410324	1.03308	0.00455468	1	-0.397554	-0.427395	-0.464329	-0.361306	-0.337185
C10orf10	1.30578	0.0194933	0.98194	0.00249443	0.333583	-0.275793	0.703861	1.01063	-0.10437
C10orf11	0.26028	1.45378	0.0499424	0.965378	-0.12448	0.388884	-0.387883	-0.774253	0.275333
C10orf113	0	1.60354	0	0.804921	-0.993208	-2.53196	-0.0483231	-0.69922	-0.693335
C10orf118	1.39581	0.257939	0.903394	0.0500845	0.280171	0.429637	-0.089636	0.569631	0.211053
C10orf12	1.39511	1.08018	0.904857	0.330068	0.173016	0.441167	-0.0455141	0.0708062	0.225606
C10orf2	1.40031	1.44864	0.891084	0.560389	0.0652087	-0.137153	0.0576005	0.365174	-0.0247867
C10orf25	1.38383	1.45439	0.791239	0.564898	0.0176579	-0.0101268	-0.0103693	0.00764473	0.083483
C10orf32	0.111318	1.06992	0.0161546	0.999995	-0.333514	-0.378776	-0.280277	-0.386103	-0.288901
C10orf35	1.34886	1.50867	0.960541	0.615323	0.0467442	0.0660924	0.022481	-0.043227	0.14163
C10orf53	1.39174	1.54521	0.914335	0.661902	0.0476134	0.234223	0.0893802	-0.195996	0.0628463
C10orf54	1.25387	0.79577	0.993158	0.208557	0.136284	0.232505	0.489188	-0.29251	0.115953
C10orf55	1.40224	1.01792	0.872842	0.301644	0.119211	-0.0157043	0.0945879	0.415506	-0.0175461
C10orf62	0.0214448	1.05806	0.00209954	0.999997	-0.490917	-0.20034	-0.127933	-1.47206	-0.163337
C10orf67	1.36065	1.41211	0.950492	0.531277	0.130641	-0.0522658	-0.0158338	0.689037	-0.0983737
C10orf76	0.485948	1.09679	0.119785	0.999969	-0.272494	-0.157082	-0.176235	-0.616684	-0.139975
C10orf82	0.579034	1.50872	0.155471	0.943172	-0.104914	-0.0276421	-0.170405	-0.0976542	-0.123954
C10orf88	1.20009	0.625192	0.998269	0.1503	0.301543	0.572538	0.0781327	0.27839	0.277112
C10orf90	0.729716	1.60338	0.221734	0.801165	-0.0859604	-0.0709679	-0.0741281	-0.142121	-0.0566244
C10orf95	0.303434	1.13637	0.0622567	0.999811	-0.345035	-0.485328	-0.034431	-0.679423	-0.180958
C10orf99	0	1.06159	0	0.999996	-1.08113	-1.28917	-1.12799	-1.02051	-0.886858
C11orf1	0.167983	1.12496	0.0274361	0.99987	-0.225833	-0.0153473	-0.481337	-0.289619	-0.117028
C11orf16	0.162296	1.15456	0.0261991	0.999638	-0.334434	-0.554536	-0.145915	-0.342068	-0.295218
C11orf24	1.06641	0.0444276	0.999999	0.00632809	0.304511	0.0398348	0.613555	0.396926	0.167728
C11orf30	1.23917	1.44036	0.576331	0.969387	-0.00814491	0.169996	-0.20601	-0.0708953	0.0743296
C11orf31	1.23866	1.58583	0.995144	0.717933	0.103816	0.130287	0.105508	0.0698984	0.109573
C11orf35	0.058457	1.14092	0.00707073	0.999779	-0.474239	-0.810155	-0.191684	-0.419331	-0.475787
C11orf40	1.37279	1.47798	0.767937	0.58432	0.0471642	-0.0236596	0.0282785	0.194191	-0.010153
C11orf42	0.884139	1.60447	0.307914	0.79677	-0.0838931	-0.288645	-0.0458969	0.249245	-0.250275
C11orf45	1.3374	0.0423576	0.968501	0.00598887	0.470997	0.304111	-0.0268248	1.45672	0.14998
C11orf48	1.27958	1.21871	0.988384	0.404081	0.0568927	-0.203783	0.331138	0.142743	-0.0425273
C11orf49	0.900652	1.30638	0.319563	0.992835	-0.158439	-0.392723	-0.143531	0.172678	-0.27018
C11orf53	0.891163	1.59913	0.311528	0.84198	-0.0399462	-0.151839	-0.152871	0.338833	-0.193907
C11orf54	0	1.01556	0	1	-0.827084	-0.841771	-0.776583	-0.999983	-0.69
C11orf57	1.35437	1.60454	0.956398	0.800064	0.0909785	0.337733	-0.0183453	-0.0796168	0.124144
C11orf58	1.39692	1.4536	0.842454	0.564496	0.172888	0.599992	-0.172514	-0.143129	0.407202
C11orf63	1.33366	1.44939	0.702815	0.560773	0.109135	0.303686	-0.102101	0.0386435	0.196312
C11orf65	1.34472	0.239595	0.963671	0.0457538	0.357993	0.148873	-0.014957	1.26368	0.0343709
C11orf68	1.32633	1.32565	0.693481	0.990981	-0.107509	-0.0933522	-0.0441433	-0.24414	-0.0484008
C11orf70	1.11188	0.034686	0.999966	0.00477472	0.527458	0.414335	-0.0262409	1.4204	0.301341
C11orf71	0.0731992	1.06537	0.00940995	0.999996	-0.373527	-0.234331	-0.271893	-0.739997	-0.247886
C11orf73	1.14913	0.146455	0.999747	0.0250806	0.31232	0.315062	0.464856	0.374043	0.0953209
C11orf74	0.581699	1.20027	0.156491	0.998813	-0.199444	-0.0719692	-0.225581	-0.352014	-0.148211
C11orf80	1.35236	0.0410252	0.957367	0.00576555	0.206472	-0.0469093	0.425414	0.285243	0.16214
C11orf82	1.10458	3.00903e-05	0.99998	1.96464e-06	0.65361	0.085374	0.569176	1.78281	0.177081
C11orf84	1.40312	1.42267	0.878902	0.540185	0.0505466	0.00166855	0.25124	0.184836	-0.235559
C11orf85	0.573603	1.29818	0.153374	0.993658	-0.253423	-0.222177	-0.0321112	-0.620301	-0.139103
C11orf87	1.39547	1.51224	0.904358	0.62074	0.104143	0.223359	-0.0610828	0.195138	0.0591579
C11orf88	1.27721	0.831306	0.621042	0.221682	0.123189	-0.244081	0.0875683	0.868027	-0.218759
C12orf10	1.37511	1.60189	0.939521	0.815318	-0.00917896	0.045995	0.135539	-0.240741	0.0224919
C12orf23	1.01963	0	1	0	1.05317	1.25504	0.537663	1.44123	0.978735
C12orf29	1.30607	1.42617	0.660821	0.543289	0.11151	0.308379	-0.147943	0.0169339	0.268668
C12orf39	1.02665	1.40468	0.396609	0.9784	-0.130689	-0.0151906	-0.0285004	-0.460988	-0.0180759
C12orf4	1.17073	1.31618	0.999376	0.464153	0.138461	0.0955509	0.203203	0.159897	0.0951919
C12orf40	1.40284	1.57137	0.880656	0.692145	0.0835023	-0.198096	-0.0289672	0.648777	-0.0877048
C12orf42	0.872905	1.37456	0.301658	0.983799	-0.169421	-0.242461	0.0116061	-0.376372	-0.0704575
C12orf43	1.12198	0.510515	0.999935	0.115443	0.253369	0.202796	0.230058	0.294151	0.28647
C12orf44	1.06978	0.153942	0.999999	0.0266451	0.298173	0.146847	0.345033	0.577108	0.123703
C12orf45	1.15144	0.920174	0.999724	0.259902	0.212908	0.346995	0.147857	0.130115	0.226665
C12orf49	1.09838	1.39129	0.456829	0.981012	-0.18843	-0.36032	0.00120537	-0.203566	-0.191041
C12orf5	1.02939	0	1	0	0.723926	0.483208	0.869577	1.09219	0.450729
C12orf50	1.32568	1.09801	0.974682	0.338463	0.196662	0.0232266	0.00215977	0.785063	-0.0238012
C12orf54	1.38722	1.4841	0.80844	0.589267	0.0833931	-0.115364	-0.0064213	0.616221	-0.160863
C12orf57	1.36579	1.56652	0.747292	0.900109	-0.00108373	0.0146538	-0.216883	0.103715	0.0941787
C12orf60	1.18471	1.50402	0.526407	0.608305	0.053246	0.136369	-0.00376375	0.0561028	0.0242756
C12orf61	1.17384	0.544701	0.999265	0.125813	0.246265	0.194317	0.187795	0.47277	0.130179
C12orf65	1.3889	1.51425	0.921931	0.624642	0.113727	0.171104	-0.0310173	0.217245	0.0975765
C12orf66	1.35482	1.40056	0.734638	0.521792	0.0234938	0.134043	0.14206	-0.281013	0.0988855
C12orf68	1.40292	1.37857	0.859297	0.506016	0.052552	-0.248868	0.0188593	0.390472	0.0497448
C12orf74	1.38506	0.923352	0.794029	0.261405	0.115322	0.227943	0.0604051	0.0805885	0.0923497
C12orf76	0.75605	1.23399	0.235034	0.997775	-0.217475	-0.286725	-0.127062	-0.299108	-0.157004
C14orf1	1.14727	1.48409	0.492792	0.953532	-0.17173	-0.373242	0.025311	-0.159123	-0.179866
C14orf105	0.813776	1.52103	0.264491	0.937518	-0.177175	-0.100377	0.0923565	-0.648304	-0.0523739
C14orf119	1.22134	1.59442	0.996829	0.7379	0.079375	0.0169616	0.068673	0.171303	0.0605624
C14orf142	0.000325521	1.04019	1.6372e-05	1	-0.675905	-1.05451	-0.343575	-0.692643	-0.612889
C14orf159	0.0425553	1.04876	0.00478782	1	-0.437219	-0.724232	-0.312875	-0.255917	-0.455854
C14orf166	1.12916	1.14997	0.999902	0.365927	0.20029	0.283299	0.166124	0.159664	0.192075
C14orf166B	1.38764	1.55486	0.802685	0.911331	0.00636663	0.0308608	-0.0737193	0.058083	0.0102421
C14orf178	1.38302	1.48552	0.787786	0.591872	0.0655672	0.0117082	-0.0381894	0.37523	-0.08648
C14orf180	0.279591	1.1454	0.0550943	0.999734	-0.355802	-0.42699	-0.000652554	-0.705718	-0.289849
C14orf182	0.135073	1.09931	0.0206103	0.999965	-0.370937	-0.174807	0.0375294	-1.0653	-0.281169
C14orf183	1.32464	1.59568	0.689125	0.739425	-0.0294318	-0.223753	0.0907902	0.0533001	-0.0380639
C14orf2	0.0501854	1.03758	0.00585003	1	-0.473862	-0.751611	-0.236888	-0.474326	-0.432623
C14orf28	0.0668567	1.12003	0.00837132	0.999889	-0.280337	0.0857547	-0.370026	-0.754272	-0.0828066
C14orf37	1.36906	0.913829	0.754013	0.256195	0.11073	0.330434	0.0249088	-0.0694487	0.157027
C14orf39	1.2276	1.50995	0.563474	0.616835	-0.0647258	0.048019	0.132308	-0.495789	0.0565585
C14orf79	0.408369	1.44741	0.0933071	0.967308	-0.28006	-0.563002	0.0133145	-0.33198	-0.238573
C14orf93	0.00202247	1.03554	0.000129666	1	-0.558116	-0.503342	-0.371719	-0.885373	-0.472028
C15orf26	0.123225	1.34701	0.018294	0.988335	-0.332299	0.0467685	-0.0875855	-1.25435	-0.0340256
C15orf27	1.23436	1.57613	0.570217	0.8886	-0.0303097	0.0558688	-0.08976	-0.161876	0.0745288
C15orf32	1.39465	1.57509	0.909674	0.702241	0.0655687	0.0643638	0.0182703	0.212797	-0.0331558
C15orf38	0.440836	1.2358	0.103901	0.997703	-0.230372	-0.114313	-0.197387	-0.507155	-0.102632
C15orf39	1.14708	0.970952	0.999773	0.281875	0.197272	0.344788	0.19473	0.0476484	0.201922
C15orf40	0.227929	1.18036	0.0417944	0.999244	-0.209422	0.0992581	-0.33358	-0.621599	0.0182336
C15orf41	1.35572	1.58509	0.737169	0.874757	-0.0268992	0.016171	0.0753073	-0.127431	-0.0716441
C15orf43	1.39533	0.151315	0.90637	0.0260714	0.340126	0.071397	-0.0266599	1.31012	0.00564443
C15orf48	0.06602	1.05653	0.00822331	0.999997	-0.402364	-0.294186	-0.592322	-0.487609	-0.235337
C15orf52	0	1.20999	0	0.998579	-1.0094	-1.83512	-0.172834	-1.06374	-0.965924
C15orf54	1.3723	1.5875	0.764158	0.721498	0.0238831	-0.142585	-0.0344071	0.284813	-0.0122887
C15orf56	1.30645	0.910192	0.66135	0.25446	0.101091	0.159839	0.00155119	0.23228	0.0106958
C15orf57	1.29915	1.5948	0.649492	0.740691	0.00355345	-0.00251049	0.221349	-0.121579	-0.0830454
C15orf59	0.0945941	1.09892	0.0129718	0.999966	-0.39265	-0.384812	-0.173051	-0.853343	-0.159395
C15orf60	0.632935	1.25409	0.177653	0.996863	-0.245575	-0.412254	-0.0496215	-0.288864	-0.231559
C16orf11	1.02592	1.60589	0.396123	0.775391	-0.11032	-0.271926	0.0674242	-0.129725	-0.107053
C16orf13	1.18843	1.35094	0.531485	0.987857	-0.196431	-0.422658	0.0327135	-0.230668	-0.16511
C16orf3	1.35149	0.29301	0.958788	0.0587747	0.249247	0.0591861	0.0768841	0.752001	0.108919
C16orf45	1.15555	0.316022	0.999661	0.0646739	0.295218	0.362126	0.107125	0.321069	0.390553
C16orf46	1.38292	1.60121	0.784834	0.831327	-0.07117	-0.416653	0.157727	0.12815	-0.153905
C16orf58	1.19858	1.45278	0.541362	0.965571	-0.117495	-0.0453373	-0.0349921	-0.31577	-0.0738787
C16orf59	0.170467	1.43404	0.0279646	0.971335	-0.371478	-0.299485	0.18562	-1.20119	-0.170861
C16orf62	1.3972	1.58375	0.899439	0.878273	0.0108512	-0.0754753	-0.046317	0.209979	-0.0447822
C16orf70	0.476622	1.20583	0.116612	0.9987	-0.266849	-0.452535	-0.103064	-0.2272	-0.284598
C16orf71	1.10111	1.6038	0.458615	0.804733	-0.0692624	-0.191223	0.0312519	0.0326305	-0.149709
C16orf72	1.35398	1.60318	0.956477	0.801799	0.0567246	0.244012	0.0808248	-0.181647	0.0837084
C16orf74	1.14088	1.59142	0.487656	0.865851	-0.011746	0.294141	-0.197032	-0.372975	0.228881
C16orf78	0.00633333	1.06865	0.000485265	0.999995	-0.578502	-0.382001	-0.135875	-1.55981	-0.236323
C16orf80	1.40229	1.56325	0.864422	0.904576	0.0397787	0.267199	-0.132949	-0.122296	0.147161
C16orf86	0.997329	1.53335	0.376268	0.930155	-0.117774	-0.215603	-0.00930937	-0.0515737	-0.194609
C16orf87	1.27435	0.18996	0.989604	0.03426	0.334305	0.790745	0.351826	-0.204225	0.398872
C16orf89	0.303366	1.03651	0.0622626	0.310206	0.109469	0.530276	-0.358864	0.035515	0.23095
C16orf93	0.59031	0.994435	0.159813	0.292079	-0.22357	-0.751978	0.24158	-0.178604	-0.205279
C17orf103	0.293958	1.13443	0.0591958	0.999818	-0.353788	-0.690215	-0.0737788	-0.267361	-0.383795
C17orf47	1.39054	1.38264	0.917464	0.509233	0.0591272	0.0317886	0.164078	0.0765267	-0.0358843
C17orf50	0.186526	1.3052	0.0315763	0.992961	-0.279317	-0.159258	-0.108074	-0.644113	-0.205823
C17orf53	1.24564	1.50237	0.583256	0.606555	-0.0513203	-0.491495	0.0266387	0.487742	-0.228167
C17orf58	1.25578	1.54247	0.597626	0.922247	-0.0341279	0.183553	-0.055424	-0.354595	0.0899548
C17orf59	0.841698	1.36028	0.28007	0.986139	-0.190242	-0.486346	-0.0568396	0.037778	-0.25556
C17orf62	1.05865	0.00773509	0.999999	0.000883432	0.431577	0.201648	0.574611	0.739489	0.210559
C17orf64	0.516011	1.36841	0.13098	0.985037	-0.197715	-0.109358	-0.0564941	-0.568072	-0.0569361
C17orf66	0.658139	1.50059	0.188735	0.947325	-0.173296	0.0105131	-0.0447518	-0.680258	0.0213145
C17orf70	1.33474	1.60649	0.705042	0.768003	0.0180168	-0.240731	-0.0552384	0.5342	-0.166164
C17orf74	0.0018595	1.21457	0.000117878	0.998458	-0.637261	-0.0787315	0.092239	-2.60348	0.0409228
C17orf75	1.39699	0.761855	0.901409	0.196077	0.206061	0.604417	0.00807989	-0.180357	0.392103
C17orf77	1.39925	1.06523	0.897465	0.322847	0.132755	-0.0125623	0.0698387	0.466197	0.00754623
C17orf78	1.30294	0.338816	0.653176	0.0704925	0.26489	0.113503	0.53609	0.381135	0.0288303
C17orf80	1.38984	1.57466	0.814153	0.702563	0.0563109	0.226269	0.0182679	-0.110567	0.0912733
C17orf82	1.20389	0.353406	0.998115	0.0741297	0.338038	0.486789	-0.0225633	0.655615	0.23231
C17orf97	0.00890136	1.60508	0.000726916	0.798964	-0.25991	0.0386433	-0.686514	-0.23852	-0.153251
C18orf21	1.32706	1.48731	0.694121	0.952388	-0.093213	-0.0942512	0.065841	-0.31141	-0.0330318
C18orf25	1.40306	1.51664	0.870322	0.939483	-0.0315693	0.0854372	0.101686	-0.279374	-0.0340268
C18orf54	1.36407	1.60439	0.948238	0.78612	0.0138402	0.00748823	0.0933239	-0.128603	0.0831519
C18orf56	1.24484	1.31865	0.581821	0.465887	-0.0532039	-0.345964	0.112901	0.194505	-0.174258
C18orf8	1.40246	1.48597	0.857362	0.590788	0.056457	0.194773	-0.00202949	-0.0935325	0.126617
C19orf10	1.0335	0.000314713	1	2.61952e-05	0.545448	0.329798	0.642519	0.800409	0.409063
C19orf12	1.36837	1.57903	0.750944	0.884651	-0.0324015	-0.0151383	0.125981	-0.231949	-0.00849877
C19orf18	0.12074	1.24383	0.0178461	0.997346	-0.319119	-0.0467244	-0.0606502	-0.953754	-0.215347
C19orf24	1.40343	1.58605	0.879646	0.871858	-0.0521148	-0.169119	0.12455	-0.135938	-0.0279526
C19orf25	0.0754224	1.09061	0.0097649	0.999978	-0.47284	-0.876523	-0.109282	-0.436932	-0.468623
C19orf26	1.04932	1.29144	0.412787	0.994246	-0.183168	-0.150298	-0.0854355	-0.460553	-0.0363863
C19orf33	7.69231e-05	1.02849	3.27439e-06	1	-0.740671	-0.880557	-0.806567	-0.7295	-0.546058
C19orf40	0.761667	1.33474	0.237878	0.98991	-0.237972	-0.428537	-0.0421122	-0.431701	-0.0495386
C19orf43	1.36725	1.49413	0.748897	0.949413	-0.0780062	-0.189903	-0.0328238	-0.0220563	-0.0672417
C19orf44	0.599301	1.30425	0.163503	0.993091	-0.272114	-0.474971	0.0471463	-0.419638	-0.240995
C19orf45	1.23123	1.59912	0.567234	0.84124	-0.0926752	-0.287891	0.0631419	0.0359665	-0.181918
C19orf48	1.22309	1.58459	0.560602	0.717165	-0.0988585	-0.475036	-0.0474826	0.324908	-0.197823
C19orf52	1.09375	0.334404	0.999992	0.0693117	0.295021	0.21259	0.171708	0.578088	0.217698
C19orf53	1.21894	1.13736	0.997025	0.359083	0.0891934	-0.165616	0.280351	0.178207	0.063832
C19orf54	0.0452354	1.2245	0.00516045	0.998122	-0.51651	-1.05662	0.0872499	-0.44544	-0.651234
C19orf55	0.778732	1.17396	0.246981	0.999367	-0.241027	-0.447511	-0.0617101	-0.246537	-0.208351
C19orf57	0.800996	1.57861	0.257976	0.884103	-0.184557	-0.196385	0.0584251	-0.533755	-0.066515
C19orf59	1.06843	0	0.999999	0	0.847104	0.0314074	0.642594	2.21726	0.497151
C19orf66	1.0991	0.00108222	0.99999	0.000100851	0.425004	0.000983648	0.936093	0.716931	0.0460078
C19orf70	0.0363202	1.07686	0.00393648	0.999991	-0.497207	-0.843666	-0.125546	-0.544977	-0.474641
C19orf73	0.0587473	1.54509	0.00712508	0.919871	-0.340232	0.443664	0.0381741	-1.96086	0.118095
C19orf80	1.24269	1.44363	0.57984	0.96828	-0.107715	-0.0475383	0.0200985	-0.323631	-0.0797898
C1D	0.594134	1.59851	0.161237	0.845317	-0.112303	-0.0262237	-0.0195561	-0.327575	-0.0758586
C1GALT1	1.3197	0.499765	0.977286	0.112619	0.262871	0.637876	-0.158349	0.0958279	0.476128
C1GALT1C1	1.14131	0.490225	0.99982	0.109699	0.337316	0.737439	0.0934882	0.106955	0.41138
C1orf100	0.409474	1.52603	0.0937204	0.935106	-0.267965	-0.366262	0.0548756	-0.549661	-0.210813
C1orf101	1.08187	1.60548	0.44479	0.778138	-0.0544948	0.0434907	-0.0247475	-0.240665	0.00394281
C1orf105	1.25503	1.36739	0.596203	0.49663	-0.0305851	-0.468074	0.138878	0.325127	-0.118271
C1orf109	1.19021	0.233136	0.998697	0.0442606	0.395681	0.590212	0.0417205	0.652059	0.298731
C1orf111	0.00738627	1.16029	0.000584807	0.99958	-0.583861	-0.697424	-0.0261753	-1.35657	-0.255276
C1orf112	1.40123	0.00608491	0.883684	0.000675835	0.312691	-0.311327	0.455716	1.22556	-0.119182
C1orf115	7.4184e-05	1.05086	3.27439e-06	1	-0.60838	-0.443711	-0.385942	-0.913616	-0.69025
C1orf116	0.0157399	1.58466	0.00143484	0.877322	-0.497004	-1.02817	-0.240944	-0.166716	-0.552187
C1orf122	1.05136	0.0244754	0.999999	0.00322331	0.383636	0.234432	0.440432	0.659778	0.199903
C1orf123	1.38765	1.35815	0.803602	0.986546	-0.0398277	0.106492	-0.0440022	-0.158968	-0.0628322
C1orf131	0.0755584	1.03743	0.0097924	1	-0.386112	-0.480906	-0.363892	-0.349871	-0.349779
C1orf158	0.402586	1.36153	0.0915377	0.986059	-0.297673	-0.380034	0.0369499	-0.742912	-0.104697
C1orf159	0.554634	1.57987	0.145396	0.708303	-0.229541	-0.644598	0.03751	-0.0639385	-0.247139
C1orf162	1.12874	2.07039e-05	0.999904	1.30976e-06	0.923924	1.38089	0.541795	1.21111	0.5619
C1orf168	0.210011	1.30563	0.0372436	0.992942	-0.260651	-0.155358	-0.148007	-0.583707	-0.155533
C1orf172	1.71527e-05	1.03043	6.54879e-07	1	-0.794846	-0.967993	-0.535991	-1.03906	-0.636339
C1orf173	1.37142	1.59456	0.943289	0.73661	0.0460436	0.0433452	0.056758	0.0711283	0.0129429
C1orf174	1.35048	1.5817	0.959306	0.880138	0.0414865	0.121696	0.00568204	-0.0453692	0.0839374
C1orf177	0.754752	1.60337	0.234136	0.759893	-0.209737	-0.582477	0.126314	-0.00419984	-0.378585
C1orf192	0.267287	1.53169	0.0520747	0.931454	-0.273548	-0.51979	0.0271474	-0.377914	-0.223634
C1orf198	1.12742	0.393052	0.999911	0.0839129	0.296044	0.478573	0.190941	0.160862	0.353802
C1orf21	0.0113982	1.13788	0.000982318	0.999802	-0.342514	0.208605	-0.652202	-0.94143	0.0149683
C1orf210	0	1.03162	0	1	-0.959822	-0.788874	-0.850068	-1.48661	-0.713735
C1orf216	1.02312	2.079e-05	1	1.30976e-06	0.71355	0.664132	0.946863	0.631366	0.611838
C1orf227	1.35083	1.56853	0.729731	0.687811	-0.016959	0.0105591	0.20643	-0.195726	-0.089099
C1orf27	1.31828	1.38395	0.67753	0.982359	-0.0237442	0.259086	-0.195175	-0.261961	0.103073
C1orf35	1.10116	1.17405	0.45871	0.999366	-0.208213	-0.429247	-0.12262	-0.141078	-0.139908
C1orf43	1.27368	1.27432	0.616071	0.995671	-0.0806117	0.139887	-0.214823	-0.279303	0.0317932
C1orf50	0.442278	1.15198	0.10453	0.999665	-0.323444	-0.433	-0.0550107	-0.628884	-0.176881
C1orf51	0.31438	1.50855	0.0652024	0.614485	-0.196993	-0.45551	0.179034	-0.445496	-0.0660014
C1orf52	0.978861	1.27774	0.36539	0.995418	-0.168174	-0.221808	-0.0986072	-0.214993	-0.137286
C1orf53	0.000326797	1.08844	1.6372e-05	0.99998	-0.711727	-1.1177	-0.212645	-0.893975	-0.62259
C1orf54	1.01725	0	1	0	0.852799	0.589092	0.765942	1.43988	0.616284
C1orf56	1.39438	1.57298	0.835713	0.891458	0.0151678	0.215391	-0.0228543	-0.257226	0.12536
C1orf61	1.40053	1.58182	0.888931	0.879891	-0.0347168	0.0100403	0.0248021	-0.308299	0.134589
C1orf63	0.000325098	1.11023	1.6372e-05	0.999936	-0.68347	-1.41154	-0.260088	-0.29859	-0.763665
C1orf64	0.929029	1.51256	0.335229	0.621069	-0.00192651	-0.434792	-0.0481879	0.809653	-0.334379
C1orf65	0.240176	1.34072	0.0446693	0.989254	-0.312844	-0.27758	-0.0232205	-0.819391	-0.131185
C1orf74	0.571837	1.12587	0.15249	0.999864	-0.277831	-0.416939	-0.129412	-0.376631	-0.188341
C1orf85	1.26887	1.04281	0.990666	0.313253	0.107364	-0.0214653	0.203172	0.120142	0.127608
C1orf86	1.37935	1.42185	0.934472	0.537827	0.0793761	0.111524	0.0343715	0.152386	0.0192232
C1orf87	1.35661	0.371631	0.954066	0.0786582	0.263999	-0.336335	0.0779093	1.46116	-0.146738
C1orf94	1.08401	1.4585	0.446242	0.96393	-0.159541	-0.536067	-0.0049378	0.0792162	-0.176376
C1orf95	1.38076	1.59588	0.779446	0.742967	-0.0222874	-0.174596	0.0423373	0.0997508	-0.0566412
C1QA	1.11221	0	0.999965	0	1.14842	1.3871	0.5179	1.69802	0.990654
C1QB	1.20985	0	0.997671	0	1.20236	1.90768	0.5418	1.11201	1.24796
C1QBP	1.39533	1.45105	0.906827	0.561794	0.0485145	0.000408196	0.153364	0.0762645	-0.0359789
C1QC	1.38592	2.95858e-05	0.927122	1.96464e-06	0.859943	1.30785	0.141518	1.19285	0.797552
C1QL1	1.38741	1.57436	0.801284	0.701606	-0.013359	-0.12227	-0.0554741	0.0513095	0.0729985
C1QTNF1	1.30876	1.37302	0.98093	0.502633	0.0953278	0.0535644	0.160947	0.21296	-0.0461596
C1QTNF2	1.40034	0.189076	0.891375	0.0340386	0.334731	0.373897	-0.120716	0.865734	0.220009
C1QTNF3	0.500249	1.39835	0.125046	0.979579	-0.251398	-0.151685	0.0617123	-0.841228	-0.0743888
C1QTNF4	1.2035	1.56744	0.544608	0.899919	-0.0821975	-0.26392	0.0595504	0.131101	-0.255522
C1QTNF6	1.37226	1.34402	0.942965	0.482069	0.0533845	-0.0303037	0.111968	0.102245	0.0296285
C1QTNF7	0.384156	1.44376	0.0856614	0.968271	-0.144312	0.382316	-0.123154	-1.00734	0.17093
C1QTNF9	0.148104	1.24108	0.0232777	0.997494	-0.360703	-0.25853	-0.00138723	-0.900953	-0.28194
C1R	1.00368	0	1	0	1.68055	1.80373	1.22896	2.47159	1.21791
C1RL	1.04339	0.0332423	0.999999	0.00454551	0.440879	0.494862	0.357643	0.556448	0.354565
C1S	1.03659	0	1	0	1.76828	2.13426	0.96077	2.67123	1.30686
C20orf112	0.0515067	1.07218	0.00604453	0.999995	-0.461488	-0.633003	-0.104515	-0.720725	-0.38771
C20orf141	0.0958115	1.091	0.0131827	0.999976	-0.420293	-0.686312	-0.168943	-0.513309	-0.312608
C20orf144	1.08247	1.57027	0.445394	0.696494	-0.00179026	-0.328213	-0.0471007	0.503797	-0.135644
C20orf166	1.07219	1.57294	0.435125	0.89154	-0.0963503	-0.157749	-0.00428135	-0.0944042	-0.128967
C20orf195	1.30355	0.895065	0.982489	0.247652	0.163449	0.108794	0.149987	0.352512	0.0425029
C20orf196	1.17655	0.888444	0.999177	0.244599	0.161231	0.205472	0.364168	-0.0473273	0.122612
C20orf197	1.39919	0.117565	0.895955	0.0193785	0.276182	0.418993	0.0679761	0.370577	0.247184
C20orf201	0.357342	1.25458	0.0775527	0.996842	-0.266086	-0.371511	-0.0702416	-0.407209	-0.215384
C20orf26	1.05379	1.33139	0.420137	0.990393	-0.160109	-0.223597	-0.096518	-0.158969	-0.161351
C20orf27	1.30647	1.43452	0.661447	0.971098	-0.118567	-0.0545442	0.0828538	-0.434985	-0.0675909
C20orf85	1.40275	1.23984	0.859931	0.418069	0.0634812	-0.203969	0.139175	0.364653	-0.0459341
C20orf96	0.260259	1.5517	0.0499555	0.913437	-0.2196	-0.435827	-0.0640994	-0.122771	-0.255701
C21orf2	1.00849	1.49241	0.383188	0.950278	-0.127755	-0.393164	-0.107844	0.222766	-0.232779
C21orf33	1.82149e-05	1.00865	6.54879e-07	1	-0.728169	-0.814596	-0.599317	-0.978434	-0.52033
C21orf58	1.24958	1.50645	0.587719	0.944811	-0.150515	-0.539279	0.083094	0.125339	-0.271215
C21orf59	1.38861	1.59746	0.922285	0.848735	0.0462004	0.124888	-0.0593126	0.012447	0.106779
C21orf62	1.40057	1.59317	0.890511	0.860333	0.0040072	-0.0281253	0.0249353	-0.020181	0.0393998
C21orf91	1.08729	0.00238526	0.999995	0.00024165	0.681665	1.12109	0.216237	0.799764	0.589564
C22orf15	1.38434	1.21066	0.929422	0.399747	0.0933793	-0.207361	0.116225	0.586113	-0.12146
C22orf23	0.2278	1.40753	0.0417112	0.977805	-0.340735	-0.315367	0.0985445	-1.00549	-0.140627
C22orf26	0.89149	1.45269	0.311934	0.965606	-0.143523	-0.357149	-0.0798629	0.100259	-0.23734
C22orf29	1.38088	1.44727	0.781054	0.967312	-0.0755569	-0.191889	0.0115468	0.0171895	-0.139075
C22orf31	1.39518	0.944002	0.832811	0.269538	0.116651	0.0902575	0.0612486	0.203953	0.111145
C22orf39	0.503981	1.23018	0.126606	0.997923	-0.217871	0.0514498	-0.153314	-0.701382	-0.0682374
C22orf42	0.307034	1.5935	0.0632567	0.856754	-0.280663	-1.03436	0.0125992	0.448896	-0.54979
C22orf43	0.863187	1.58706	0.295134	0.86992	-0.163202	-0.35762	0.0208546	-0.0961801	-0.219861
C2CD2	1.05093	0.00431277	0.999999	0.000462344	0.555064	0.677376	0.444303	0.614232	0.484346
C2CD2L	0.00491087	1.11241	0.000360838	0.999933	-0.564402	-0.648931	-0.114487	-1.06117	-0.433021
C2CD3	1.27066	1.31658	0.990232	0.464639	0.129045	-0.0404289	0.0558572	0.566082	-0.0653283
C2CD4B	1.40283	1.40055	0.871282	0.521883	0.140134	0.114084	0.0262134	0.679571	-0.259332
C2orf16	0.232142	1.49151	0.042795	0.950676	-0.296242	-0.766729	-0.0414231	-0.0588246	-0.317991
C2orf40	0	1.22659	0	0.998058	-0.899434	-1.0311	-1.15446	-1.12471	-0.287478
C2orf42	1.39831	1.60246	0.847225	0.756631	-0.0126012	-0.0954801	0.156017	-0.035762	-0.0751801
C2orf43	1.33251	1.55191	0.69985	0.913157	-0.039294	0.169926	0.036003	-0.269414	-0.0936913
C2orf44	1.39531	1.29621	0.832802	0.451509	0.0615961	0.185655	0.16234	-0.258457	0.156847
C2orf47	0.260501	1.12233	0.050053	0.999879	-0.353691	-0.497283	-0.0706981	-0.519131	-0.327654
C2orf49	1.35171	1.48849	0.728612	0.951872	-0.0406213	-0.0326319	-0.10911	-0.0402181	0.0194747
C2orf50	1.39168	1.59041	0.821612	0.724487	0.0136376	-0.0298123	0.0510987	0.179889	-0.146626
C2orf53	1.25783	1.55866	0.599259	0.674907	0.001295	-0.430167	-0.148515	0.788579	-0.204717
C2orf54	0	1.01206	0	1	-0.852026	-0.832524	-0.203105	-1.70072	-0.671751
C2orf57	1.37918	1.59335	0.77765	0.732085	0.0272956	-0.136651	0.0154134	0.369871	-0.13945
C2orf61	1.38911	1.17986	0.812999	0.382392	0.12735	-0.18218	-0.0791071	0.826774	-0.0560872
C2orf68	0.0692554	1.18691	0.00877145	0.999122	-0.289158	-0.119942	-0.254749	-0.620476	-0.161466
C2orf69	1.37547	1.50394	0.938147	0.607582	0.0751333	0.0658392	0.0748062	0.104851	0.0550366
C2orf71	0.0604448	1.15327	0.00738638	0.999654	-0.403893	-0.177248	-0.105358	-1.11903	-0.213938
C2orf76	1.32875	1.2299	0.973115	0.411256	0.211624	0.562685	0.0304348	-0.0714363	0.324811
C2orf82	0.000158501	1.02925	7.20367e-06	1	-0.656436	-0.403026	-0.601584	-1.28432	-0.336816
C2orf83	0.0992941	1.18872	0.0138179	0.999083	-0.387656	0.00678931	-0.101865	-1.44308	-0.0124653
C2orf88	0	1.00626	0	1	-1.43419	-1.06413	-1.3607	-2.31943	-0.992486
C3	1.08305	0	0.999996	0	2.14907	2.84938	1.29007	2.86995	1.58687
C3AR1	1.11633	0	0.999948	0	1.03801	1.45647	0.440055	1.32474	0.930779
C3orf14	1.25021	0.0689863	0.993615	0.0105174	0.422864	0.434644	0.105349	0.910352	0.241111
C3orf17	1.38783	1.41053	0.924675	0.529574	0.143815	0.40791	0.0410594	-0.0988125	0.225105
C3orf18	1.076	1.6056	0.438926	0.794386	-0.0885524	-0.263899	-0.0441696	0.0495453	-0.0956864
C3orf20	1.34858	1.47701	0.724099	0.582775	0.071614	0.0141416	-0.0685685	0.447816	-0.106933
C3orf22	0.898635	1.50706	0.317847	0.944506	-0.140547	0.127332	-0.0364525	-0.740461	0.0873933
C3orf27	1.35099	1.58235	0.728931	0.879358	-0.070824	-0.264764	0.0605084	0.0955033	-0.174543
C3orf30	0.711068	1.5357	0.2136	0.652193	-0.0210554	-0.24698	-0.118176	0.442683	-0.161749
C3orf33	1.39509	0.466285	0.839432	0.103395	0.276441	0.137045	0.0181447	0.983618	-0.0330421
C3orf35	0.184843	1.6058	0.0312187	0.775872	-0.277827	-0.186778	0.108889	-1.10474	0.0713222
C3orf36	1.21062	1.41658	0.551003	0.534904	-0.00642652	-0.291547	0.0532869	0.374238	-0.161684
C3orf38	1.40014	1.5716	0.853285	0.693379	0.132956	0.470063	-0.0313579	-0.101298	0.194415
C3orf52	1.13304	1.60157	0.482301	0.82732	-0.0617409	-0.0512861	-0.243544	0.0419502	0.00591611
C3orf56	0.184104	1.13713	0.0310216	0.999808	-0.390594	-0.169596	0.00742283	-1.3136	-0.0866051
C3orf58	0.332031	1.28583	0.0703418	0.994726	-0.219412	0.02678	-0.187899	-0.718592	0.00206366
C3orf62	1.00765	1.07544	0.382472	0.328056	-0.00645374	-0.190735	0.0973542	0.120247	-0.0526805
C3orf67	1.36289	0.0246647	0.949117	0.00325147	0.41208	-0.0528358	0.0947883	1.6454	-0.039031
C3orf70	0.326323	1.27695	0.0685769	0.995472	-0.144218	0.116904	-0.52046	-0.179807	0.00649168
C4BPA	1.03504	0	1	0	2.28348	2.51276	2.19496	2.86083	1.56536
C4BPB	1.00118	0	1	0	2.65719	2.22478	2.66597	4.01789	1.72012
C4orf17	0.00235471	1.09014	0.000153897	0.999978	-0.664065	-1.0011	-0.0467735	-1.17391	-0.434477
C4orf19	0.00607112	1.1083	0.000458415	0.999939	-0.46644	-0.0703317	-0.715433	-0.751282	-0.328712
C4orf21	1.39269	1.57629	0.914048	0.88714	-0.0144431	-0.15364	0.0666995	0.0904645	-0.0612961
C4orf22	1.18309	1.60496	0.523674	0.795439	0.019862	-0.139661	-0.123921	0.400603	-0.0575725
C4orf26	1.39995	1.14713	0.895617	0.364724	0.0937063	0.165598	0.0697335	0.0213607	0.118133
C4orf27	1.38577	1.59169	0.926115	0.728403	0.0420556	0.0831454	0.0788438	-0.00609037	0.0123237
C4orf29	0.51961	1.24044	0.132506	0.99755	-0.232044	-0.253813	-0.10118	-0.421207	-0.151975
C4orf3	1.02298	0.000314961	1	2.61952e-05	0.677071	0.656618	0.440364	1.19217	0.419133
C4orf32	1.14249	0.0002589	0.999811	2.09561e-05	0.599788	0.921373	0.585674	0.222671	0.669433
C4orf33	0.0162902	1.39401	0.00149247	0.980552	-0.442666	-0.877907	-0.0242394	-0.275797	-0.592718
C4orf36	0.00508429	1.08373	0.000375246	0.999986	-0.523944	-0.216472	-0.198646	-1.47358	-0.207078
C4orf45	1.2185	0.0472073	0.997066	0.00678585	0.424129	-0.0380711	0.134141	1.59436	0.00608946
C4orf46	1.33778	0.714093	0.968423	0.179622	0.244048	0.431242	0.0412408	0.228805	0.274904
C4orf6	0.862747	1.60093	0.294927	0.829716	-0.13106	-0.643926	0.0154098	0.322591	-0.218316
C5	1.12671	1.58059	0.478057	0.881382	-0.0709328	0.161159	-0.0840577	-0.513332	0.1525
C5AR1	1.02435	0	1	0	1.20754	0.515422	1.2424	2.53413	0.538189
C5orf15	1.20977	0.961087	0.997681	0.277249	0.218156	0.441151	0.112223	0.072168	0.247081
C5orf22	0.611457	1.57729	0.168701	0.885434	-0.0481708	0.433426	-0.181498	-0.626419	0.181809
C5orf24	1.35491	1.32191	0.955976	0.468164	0.16974	0.491419	0.106492	-0.0981837	0.179232
C5orf28	1.40222	0.666152	0.865392	0.163593	0.280302	0.639752	0.168527	0.0477811	0.265148
C5orf30	1.5949e-05	1.02463	6.54879e-07	1	-0.652512	-0.370154	-0.819387	-0.90033	-0.520176
C5orf34	1.38396	1.42162	0.791404	0.539601	-0.0280543	-0.312228	0.148612	0.268138	-0.216739
C5orf42	1.31977	1.54041	0.68279	0.923741	0.0113958	0.249135	-0.144833	-0.109378	0.0506585
C5orf45	1.3855	1.13963	0.793189	0.361369	0.0757074	-0.301596	-0.0305912	0.780518	-0.145501
C5orf46	0.734213	1.25927	0.223822	0.996609	-0.201185	-0.234058	-0.0535202	-0.371648	-0.145514
C5orf48	0.683425	1.52522	0.200194	0.935805	-0.11627	-0.294593	-0.126075	0.112973	-0.157386
C5orf51	1.1795	0.5806	0.999061	0.136158	0.300004	0.405067	0.0272497	0.508455	0.259246
C5orf54	0.0540299	1.27838	0.0063831	0.995327	-0.383999	-0.497697	-0.06778	-0.553479	-0.41704
C5orf64	0.872408	1.52881	0.300858	0.933703	-0.124565	-0.0139564	-0.060302	-0.39969	-0.0243121
C6	0.00181724	1.05536	0.000114604	0.999997	-0.599273	-0.725365	-0.204402	-0.979926	-0.487397
C6orf1	1.1901	1.37167	0.53278	0.501058	0.000670381	-0.0705944	0.0504159	-0.0334872	0.0563472
C6orf106	1.14572	0.546162	0.999785	0.126365	0.174597	0.15705	0.426698	-0.0208847	0.135524
C6orf118	0.864079	1.42044	0.295779	0.974866	-0.191448	0.083715	0.0356358	-0.862279	-0.0228648
C6orf120	0.170558	1.13586	0.028002	0.999813	-0.208959	0.22982	-0.399339	-0.674502	0.00818414
C6orf136	0	1.00666	0	1	-1.13148	-1.57801	-0.809236	-1.05261	-1.08606
C6orf163	0.0591653	1.18791	0.00719515	0.999109	-0.430409	-0.855762	-0.18043	-0.215757	-0.469687
C6orf195	1.12634	1.6001	0.477753	0.835783	-0.105051	-0.0512317	0.0300271	-0.458322	0.0593219
C6orf203	0.403652	1.10089	0.0919384	0.999959	-0.265853	-0.258953	-0.265109	-0.32459	-0.214757
C6orf211	1.2281	0.657913	0.996234	0.161269	0.25214	0.503859	0.191203	0.0777844	0.235714
C6orf57	0.816438	1.60599	0.266318	0.782589	0.0297982	0.461013	-0.430904	-0.233578	0.322662
C6orf58	1.32731	1.47538	0.694601	0.957597	-0.086289	-0.0599596	-0.022463	-0.209706	-0.0530276
C6orf62	1.39909	1.51004	0.897724	0.616772	0.150866	0.384771	-0.177648	0.202399	0.193941
C6orf89	1.33243	1.35711	0.69946	0.986683	-0.0349061	0.267646	-0.218934	-0.317939	0.129602
C7	0.00914081	1.60168	0.000752456	0.827064	-0.367503	-0.454016	-0.141334	-0.712127	-0.162536
C7orf26	1.38681	1.50298	0.79921	0.94657	-0.0640201	0.0683632	0.0928707	-0.423349	0.00603448
C7orf31	0	1.01066	0	1	-1.02572	-0.742316	-1.10502	-1.36362	-0.891919
C7orf33	1.40019	1.6029	0.852403	0.816356	0.055621	0.00217565	-0.101789	0.385499	-0.0634026
C7orf34	0.734833	1.34	0.224155	0.989339	-0.210616	-0.398578	-0.00203021	-0.248009	-0.193848
C7orf43	0.0583225	1.08573	0.00703536	0.999983	-0.479991	-0.693718	-0.103127	-0.789151	-0.333969
C7orf50	1.25206	1.54483	0.592329	0.920324	-0.0215517	0.258784	-0.226125	-0.323117	0.204251
C7orf55	0.00798046	1.02766	0.000641781	1	-0.506124	-0.619477	-0.404939	-0.557639	-0.442442
C7orf61	0.767058	1.32222	0.240767	0.991365	-0.246457	-0.387599	0.0628511	-0.402738	-0.258344
C7orf62	1.38978	1.10087	0.919238	0.339777	0.187686	0.0212397	-0.0696837	0.901244	-0.102056
C7orf63	1.18735	1.50831	0.530305	0.614487	-0.0375484	-0.499418	0.0986086	0.604911	-0.354296
C7orf69	0.393076	1.31736	0.0885259	0.991774	-0.208534	-0.228258	-0.196261	-0.190265	-0.219351
C8A	1.15343	1.59799	0.496874	0.844726	-0.0901789	0.0563185	0.0572627	-0.515193	0.0408966
C8B	0.374408	1.4012	0.0826542	0.978915	-0.270042	-0.228459	-0.00568287	-0.680075	-0.165952
C8G	0	1.21766	0	0.998367	-0.840589	-0.815794	0.0482313	-1.87299	-0.7218
C8orf22	0.20424	1.4067	0.0358324	0.977966	-0.301963	-0.0478662	0.00440165	-1.08842	-0.0759652
C8orf31	1.36708	0.967079	0.749342	0.279864	0.113492	0.100273	0.00937322	0.298009	0.0463126
C8orf33	0.0279696	1.28438	0.00289587	0.443856	0.0262241	1.14387	-0.897212	-0.66636	0.524601
C8orf34	0.994509	1.58703	0.374227	0.869802	-0.084685	-0.114124	-0.03341	-0.0999938	-0.0912117
C8orf4	1.04168	0	0.999999	0	1.29554	0.790366	0.645237	2.90124	0.845326
C8orf44	0.0500675	1.10462	0.00583301	0.999948	-0.408855	-0.336423	-0.113436	-0.919022	-0.266538
C8orf46	0.00477212	1.05478	0.000349705	0.999999	-0.601066	-0.243991	-0.0617482	-1.97119	-0.12734
C8orf47	0.00420237	1.17423	0.000301899	0.999365	-0.377955	0.274965	-0.68591	-1.17256	0.0716808
C8orf58	1.37521	1.5716	0.9395	0.693481	0.0623421	0.0269167	0.0304242	0.185238	0.0067892
C8orf74	0.212476	1.12307	0.0378756	0.999878	-0.377635	-0.246873	-0.0254797	-1.07908	-0.159103
C8orf76	1.04196	0.0091135	0.999999	0.00105697	0.428439	0.287837	0.600509	0.588558	0.23685
C8orf82	0.00159067	1.03448	9.82318e-05	1	-0.557371	-0.568166	-0.522847	-0.666514	-0.471959
C9orf114	1.38652	1.60499	0.925706	0.785256	0.00759612	0.0161104	0.0732303	-0.045976	-0.0129802
C9orf116	1.1776	0.796761	0.99915	0.209234	0.194531	-0.00619169	0.164372	0.600815	0.0191281
C9orf117	1.37223	1.55616	0.763938	0.910563	-0.0588974	-0.223492	0.0631916	0.0688374	-0.144127
C9orf131	0.0948353	1.20093	0.0130111	0.998805	-0.424254	-0.575403	0.0175861	-0.804595	-0.334602
C9orf135	1.1062	1.55028	0.462548	0.666409	-0.0689446	-0.173516	0.0820212	-0.164766	-0.0195181
C9orf142	1.30955	1.26317	0.665065	0.430651	-0.015413	-0.331547	0.0576827	0.308914	-0.0967021
C9orf152	1.81159e-05	1.08243	6.54879e-07	0.99999	-0.704415	-0.428034	-1.15339	-0.920174	-0.316064
C9orf156	0.982132	1.32468	0.36719	0.991124	-0.186492	-0.0294483	0.0127844	-0.734298	0.00499305
C9orf16	1.24207	0.723533	0.994792	0.182944	0.0904039	-0.170844	0.320111	0.144681	0.0676672
C9orf163	0.406588	1.53159	0.0927937	0.931492	-0.155685	-0.314249	-0.18289	0.108506	-0.234106
C9orf173	0.239468	1.13201	0.0444905	0.999834	-0.387481	-0.408023	-0.064521	-0.924731	-0.152651
C9orf24	0	1.01267	0	1	-1.16456	-1.51014	-0.752957	-1.41026	-0.984857
C9orf37	0.384222	1.4672	0.0855756	0.961127	-0.22964	-0.667253	-0.103691	0.204556	-0.352174
C9orf40	0.000674556	1.05136	3.73281e-05	1	-0.554825	-0.451386	-0.421749	-1.01025	-0.335917
C9orf41	1.30412	1.53104	0.658293	0.931758	0.00758663	0.41191	-0.0776375	-0.368842	0.0649152
C9orf43	1.05634	0.980772	0.421981	0.286267	0.0384998	0.323906	0.0120277	-0.261311	0.0793769
C9orf47	1.36734	1.60219	0.945859	0.752199	0.070323	-0.120777	0.0133618	0.459242	-0.0705347
C9orf50	0.0361729	1.18124	0.00391814	0.999223	-0.415809	-0.372749	-0.0923023	-0.986993	-0.211193
C9orf64	1.13031	1.56337	0.480624	0.904131	-0.101657	-0.402285	0.015487	0.239345	-0.259174
C9orf66	1.39912	1.57117	0.849828	0.697407	0.0825678	-0.000257084	-0.113595	0.411622	0.0325015
C9orf72	1.12428	0.0337685	0.999927	0.0046241	0.495286	0.764843	0.194125	0.585584	0.436593
C9orf78	0.265034	1.0653	0.0512711	0.999996	-0.281297	-0.0515265	-0.248465	-0.712886	-0.112309
C9orf84	0.98636	1.53066	0.369481	0.932132	-0.131569	-0.0487925	-0.0411889	-0.402323	-0.0339713
C9orf85	0.67616	1.41735	0.19625	0.975626	-0.0764853	0.294396	-0.28057	-0.316707	-0.00306039
C9orf89	1.23425	1.56904	0.570647	0.898472	-0.165802	-0.652904	0.0142201	0.192827	-0.21735
C9orf9	0.547666	1.30119	0.142278	0.993405	-0.237597	-0.0985942	-0.0514872	-0.781031	-0.0192733
C9orf96	0.334692	1.1919	0.0711467	0.999029	-0.299647	-0.124762	-0.0500498	-0.875675	-0.1481
CA1	0	1.00039	0	1	-2.3665	-2.30812	-2.28069	-2.71533	-2.16186
CA10	0.994337	1.45482	0.373967	0.96502	-0.128863	-0.0971252	-0.0573275	-0.26743	-0.0935704
CA11	1.32129	1.28194	0.684875	0.442088	0.0336836	-0.0731161	0.223533	0.129364	-0.145047
CA12	0	1.02175	0	1	-0.892184	-0.406817	-1.26089	-1.35308	-0.547953
CA14	0.698051	1.45723	0.207358	0.566383	-0.119316	-0.661379	0.0764323	0.518004	-0.410321
CA2	0	1.00533	0	1	-1.17987	-0.675913	-1.91267	-1.5279	-0.603
CA3	0.0404677	1.19727	0.0044761	0.998904	-0.423211	-0.0113133	-0.0639022	-1.53758	-0.0800546
CA4	0	1.06263	0	0.999996	-1.17765	-0.938518	-1.47353	-1.57425	-0.724307
CA5A	0.157749	1.53664	0.0252895	0.926413	-0.263772	-0.572149	-0.0249138	-0.116683	-0.341341
CA5B	1.38359	1.53201	0.786843	0.930943	-0.0317672	0.00580733	-0.0413067	-0.114595	0.0230254
CA6	1.04937	1.33932	0.412739	0.989361	-0.184176	-0.329786	0.0246619	-0.241242	-0.190337
CA7	0	1.13738	0	0.999805	-1.30545	-0.752627	-1.02295	-2.97868	-0.467527
CA8	1.37268	0.0536591	0.941998	0.00787492	0.451247	0.679658	-0.177285	0.854704	0.44791
CA9	1.38786	1.52069	0.804453	0.635663	0.0526457	0.147903	-0.00929377	0.0159355	0.0560383
CAAP1	0.132615	1.10248	0.0200616	0.999957	-0.289522	-0.11477	-0.336876	-0.566601	-0.13984
CAB39	0.146713	1.11459	0.0230013	0.999921	-0.253353	0.171219	-0.298636	-0.808915	-0.0770789
CAB39L	0.169924	1.08105	0.0278644	0.99999	-0.302061	-0.0761698	-0.289741	-0.666331	-0.176001
CABIN1	1.30955	1.40635	0.664809	0.978001	-0.162861	-0.367978	0.0943528	-0.228538	-0.149282
CABLES1	0.759267	1.58583	0.23673	0.874542	0.000661634	0.486988	-0.266031	-0.34752	0.12921
CABLES2	1.27935	1.45971	0.623926	0.963486	-0.0953772	-0.0209995	-0.0639318	-0.313041	0.0164635
CABP1	0.459404	1.31209	0.110473	0.992274	-0.23042	-0.374742	-0.0587302	-0.17384	-0.314368
CABP2	1.04972	1.58408	0.414801	0.877726	-0.0900972	0.0311601	0.025262	-0.370018	-0.0467934
CABP4	1.40152	1.23438	0.854585	0.414611	0.123302	-0.0678926	-0.025799	0.679648	-0.0927506
CABP5	1.38444	0.0744454	0.929667	0.0114715	0.25635	-0.525041	0.258691	1.56403	-0.27228
CABP7	1.21739	1.0403	0.997109	0.312158	0.165806	-0.0517183	0.182331	0.543774	-0.0111631
CABS1	1.30172	1.45466	0.652056	0.5651	0.072345	-0.0543041	-0.048156	0.426184	-0.034344
CABYR	0.955768	1.36643	0.351888	0.985403	-0.188344	0.0412779	0.0658563	-0.826121	-0.0343905
CACFD1	0.0251691	1.03673	0.00253504	1	-0.491397	-0.641191	-0.250987	-0.58858	-0.484831
CACHD1	1.38355	0.157771	0.931968	0.0274008	0.457336	0.969653	-0.155042	0.478445	0.536288
CACNA1A	1.27509	1.57465	0.617336	0.70153	-0.026515	-0.149654	-0.0666676	0.0343145	0.0759465
CACNA1B	0.506391	1.21775	0.127278	0.998361	-0.290246	-0.191837	0.0505959	-0.88829	-0.131453
CACNA1C	1.38576	1.5273	0.792977	0.934482	-0.0517707	-0.235485	0.0214161	0.172133	-0.165148
CACNA1D	0.00189744	1.0924	0.000121153	0.999974	-0.614302	-1.01716	-0.242664	-0.681096	-0.516288
CACNA1E	1.22413	1.29046	0.996623	0.44824	0.150882	0.00695345	0.00962933	0.556592	0.0303534
CACNA1F	0.145795	1.35995	0.0227714	0.986168	-0.405079	-0.661334	0.152515	-0.764375	-0.347122
CACNA1G	1.23456	1.5195	0.571279	0.938072	-0.112149	-0.222789	0.0758339	-0.177101	-0.12454
CACNA1H	0.832327	1.33666	0.275262	0.989583	-0.217263	-0.156693	-0.0131152	-0.723894	0.0246487
CACNA1I	0.496029	1.26896	0.123439	0.996055	-0.321549	-0.407815	0.100291	-0.840995	-0.137677
CACNA1S	0.0598336	1.59364	0.00729993	0.857248	-0.351669	0.0172402	0.0806997	-1.42713	-0.0774867
CACNA2D1	1.29661	0.922749	0.984215	0.261113	0.179348	-0.10568	0.136953	0.715748	-0.0296287
CACNA2D2	0.0011674	1.17308	6.94172e-05	0.999387	-0.420265	-0.0871039	-0.777665	-0.713724	-0.102566
CACNA2D3	1.38358	0.0012369	0.789826	0.000115914	0.572488	0.806871	0.0944229	1.05067	0.337991
CACNA2D4	0.000651659	1.02373	3.60183e-05	1	-0.631777	-0.698728	-0.224484	-1.04736	-0.556542
CACNB1	0.409554	1.13696	0.0937119	0.99981	-0.327823	-0.567852	-0.0399705	-0.406498	-0.296972
CACNB2	0.0953912	1.07323	0.0130936	0.999993	-0.434308	-0.54946	-0.0373133	-0.72742	-0.423038
CACNB3	0.043542	1.18314	0.0049188	0.9992	-0.484363	-0.662223	-0.114717	-0.786101	-0.374414
CACNB4	0.49236	1.31421	0.12201	0.992066	-0.264182	-0.265122	-0.0472988	-0.555817	-0.188489
CACNG1	0.0460194	1.10927	0.00529208	0.999938	-0.430285	-0.367625	-0.118546	-1.02096	-0.214006
CACNG2	0.789156	1.50554	0.252303	0.94572	-0.203693	-0.460612	0.0722904	-0.189151	-0.237299
CACNG3	0.925899	1.39422	0.333736	0.980516	-0.131748	-0.468222	-0.171833	0.430769	-0.317704
CACNG4	1.06588	1.55282	0.429283	0.912575	-0.168186	-0.133845	0.157224	-0.64978	-0.0463425
CACNG5	0.963381	1.21362	0.356268	0.998473	-0.236572	-0.318992	0.0424566	-0.504765	-0.164988
CACNG6	1.3376	1.54518	0.708919	0.920022	-0.0821343	-0.0117967	0.0182766	-0.363776	0.028759
CACNG7	0.417616	1.22411	0.0962678	0.998129	-0.310172	-0.243008	-0.032966	-0.847448	-0.117267
CACNG8	1.02479	1.60025	0.395016	0.836488	-0.116657	-0.516895	0.0692463	0.189101	-0.208079
CACUL1	1.18916	1.33395	0.531888	0.990026	-0.0691082	0.0749839	-0.376121	0.0853243	-0.0606207
CACYBP	1.28665	1.49368	0.986849	0.600307	0.0862241	-0.110261	0.125558	0.339759	-0.0101602
CAD	1.39871	1.14282	0.847931	0.363053	0.0224286	-0.0783207	0.171032	-0.0235586	0.0205619
CADM1	1.06612	2.10748e-05	0.999999	1.30976e-06	0.869025	1.3233	0.169444	0.826337	1.15702
CADM2	0.497778	1.57585	0.124135	0.889164	-0.110887	-0.271166	-0.0266583	0.191459	-0.337182
CADM3	1.24493	1.32051	0.581944	0.991549	-0.115268	-0.0326494	-0.0429473	-0.298712	-0.0867642
CADM4	0.3028	1.12159	0.0620472	0.999883	-0.341136	-0.205944	-0.043485	-1.01656	-0.0985502
CADPS	1.27968	0.900827	0.988376	0.250426	0.201753	0.322477	0.0450728	0.204214	0.235248
CADPS2	1.08954	0.0709204	0.999993	0.0108494	0.402317	0.60919	0.263185	0.422973	0.313922
CAGE1	1.20559	1.23878	0.546976	0.417632	0.0310853	-0.217478	0.0654977	0.36123	-0.0849089
CALB1	1.08255	1.35261	0.445213	0.488515	0.0499956	0.221291	-0.0390021	-0.175503	0.193196
CALB2	1.34935	1.11211	0.724603	0.34616	0.082052	-0.0220949	0.128637	0.280323	-0.0586576
CALCA	1.32635	1.49273	0.692185	0.950184	-0.100406	-0.135977	0.0968965	-0.273363	-0.0891822
CALCB	1.39321	0.721804	0.913202	0.182413	0.161113	0.100952	0.116941	0.375418	0.0511399
CALCOCO1	0.753533	1.21737	0.233659	0.998375	-0.193967	-0.261354	-0.132574	-0.197954	-0.183988
CALCOCO2	0.0270764	1.02086	0.00278389	1	-0.446713	-0.459392	-0.342124	-0.593618	-0.391718
CALCR	1.36474	1.50658	0.947897	0.611217	0.0921226	-0.180481	0.00497706	0.622446	-0.078452
CALCRL	1.01895	0	1	0	1.51252	1.95632	0.860224	2.02511	1.20841
CALD1	1.22623	0.0107892	0.996403	0.00128029	0.67721	1.65498	0.114033	-0.0734118	1.01324
CALHM1	1.05377	1.24568	0.418611	0.997278	-0.16832	-0.195921	-0.10737	-0.319006	-0.0509859
CALHM2	1.03835	0	1	0	0.886346	0.656362	0.444516	1.95227	0.492235
CALM3	1.38321	1.15021	0.932193	0.366379	0.0608635	-0.144569	0.0324054	0.403064	-0.0474468
CALML3	0.321586	1.37609	0.0671814	0.983717	-0.295899	-0.422188	-0.0331025	-0.795407	0.0671014
CALML4	0.415445	1.28748	0.0955769	0.994572	-0.254433	-0.193929	-0.364023	-0.318559	-0.141221
CALML5	1.35606	1.37132	0.736643	0.501113	0.0514562	0.121804	0.0376583	-0.005233	0.0515955
CALML6	0.934655	1.6014	0.338177	0.828388	-0.111345	-0.315875	0.0482887	-0.0356479	-0.142146
CALN1	0.804993	1.58362	0.260054	0.878508	-0.144785	-0.242597	0.0874791	-0.268701	-0.155322
CALR	1.39988	0.190257	0.894386	0.0343635	0.171216	0.0224463	0.168152	0.332615	0.16165
CALR3	0.989267	1.60439	0.371088	0.789484	-0.0671139	-0.0507417	0.0228861	-0.147034	-0.0935661
CALU	1.01166	0	1	0	1.02223	1.10664	0.582077	1.54385	0.856344
CALY	1.23243	0.218088	0.995787	0.0407184	0.343717	0.00112087	0.0375614	1.27134	0.064846
CAMK1	1.38583	1.23231	0.926517	0.412867	0.0653779	-0.233244	0.248514	0.315822	-0.0695799
CAMK1D	0.000296097	1.29597	1.44073e-05	0.99383	-0.375298	0.280992	-1.06079	-0.884855	0.163457
CAMK1G	1.02922	1.45243	0.398411	0.965717	-0.175999	-0.297729	0.0745645	-0.306082	-0.17475
CAMK2A	0.137128	1.11987	0.0210138	0.999891	-0.392236	-0.23728	-0.0926874	-1.07713	-0.161848
CAMK2B	1.02477	1.36531	0.395211	0.985582	-0.171314	-0.243997	-0.0152145	-0.307242	-0.118802
CAMK2D	0.0127061	1.05368	0.00111002	0.999999	-0.391522	0.00444909	-0.616353	-0.779731	-0.174452
CAMK2G	0.00175916	1.07263	0.00011002	0.999993	-0.6371	-0.980918	-0.137658	-0.745383	-0.68444
CAMK2N1	0	1.00026	0	1	-1.57622	-1.75917	-1.57381	-1.54811	-1.42378
CAMK2N2	1.04461	1.29724	0.409223	0.993699	-0.182613	-0.310871	-0.0667929	-0.244698	-0.108088
CAMK4	1.27148	0.657857	0.990043	0.161212	0.296279	0.301083	0.10415	0.775033	0.0048496
CAMKK1	1.33222	1.60151	0.70022	0.812189	-0.00658937	-0.117411	-0.0710429	0.241583	-0.0794861
CAMKK2	0.713459	1.13932	0.214925	0.999796	-0.244855	-0.191499	-0.101372	-0.524726	-0.161823
CAMKMT	1.05808	1.38878	0.423164	0.981511	-0.153256	-0.108468	0.0615399	-0.382506	-0.183591
CAMKV	0.102156	1.23169	0.0143635	0.997855	-0.328536	-0.698912	-0.172585	-0.0604023	-0.382245
CAMLG	1.32376	1.50522	0.975264	0.610465	0.160833	0.340705	-0.0172167	0.13943	0.180415
CAMP	1.31066	1.48954	0.666487	0.595327	0.0365059	-0.0132202	0.0448205	0.253361	-0.138938
CAMSAP1	1.35646	0.885934	0.954138	0.243269	0.20787	0.446494	-0.00918075	0.136515	0.257652
CAMSAP2	1.1761	0.0564099	0.999183	0.00834512	0.411053	0.625223	0.341531	0.273442	0.404017
CAMTA1	1.36578	1.59829	0.946387	0.843314	0.0366455	0.156151	0.0698941	-0.0987185	0.0192558
CAMTA2	0.968405	1.31809	0.359014	0.991716	-0.169767	-0.022068	-0.0932264	-0.541482	-0.0222924
CAND1	1.37308	1.60505	0.768636	0.788229	0.0910056	0.445731	-0.130875	-0.26075	0.309917
CANT1	0.678655	1.34083	0.197908	0.98925	-0.179703	-0.108174	-0.404821	-0.109976	-0.0958392
CANX	1.30794	0.994719	0.981428	0.291967	0.20486	0.441737	0.056858	0.0345014	0.286344
CAP1	1.07793	0.339182	0.999998	0.0705907	0.266797	0.16668	0.334033	0.423874	0.1426
CAP2	0.584458	1.60459	0.157731	0.785585	-0.0574023	0.211363	-0.431143	-0.276646	0.266817
CAPG	1.33662	0.356633	0.968987	0.0749234	0.201102	-0.013097	-0.0562451	0.719069	0.154679
CAPN1	1.40283	1.6027	0.867147	0.754644	-0.066565	-0.407322	0.118958	0.209317	-0.187213
CAPN10	0.286389	1.38337	0.0568651	0.982399	-0.283043	-0.479532	-0.257996	-0.22575	-0.168894
CAPN11	1.32799	1.1629	0.695739	0.373772	0.0603009	-0.132406	0.0142294	0.434153	-0.0747732
CAPN12	1.17592	0.0407976	0.999187	0.00572823	0.426706	0.530827	0.0559257	0.779839	0.34023
CAPN13	0	1.17123	0	0.999418	-1.4352	-1.16948	-2.12591	-1.62068	-0.824727
CAPN2	0.329181	1.04999	0.0694794	1	-0.288864	-0.200266	-0.264895	-0.482467	-0.207826
CAPN3	0	1.17512	0	0.999356	-0.925388	-1.67878	-0.199708	-0.887448	-0.93561
CAPN5	0.000199715	1.05187	9.1683e-06	0.999999	-0.696104	-0.776698	-0.594365	-0.839416	-0.573939
CAPN6	1.08861	0.00193377	0.999995	0.000191225	0.614486	0.592855	0.094177	1.29323	0.477684
CAPN7	1.26376	1.52543	0.603825	0.935639	0.0273136	0.406721	-0.130025	-0.338349	0.170907
CAPN9	0	1.12365	0	0.999875	-0.965119	-0.889626	-1.10571	-1.22182	-0.643322
CAPNS1	0.998701	1.32537	0.377113	0.991036	-0.209746	-0.382301	-0.0357526	-0.165237	-0.255693
CAPNS2	0.599278	1.59694	0.163536	0.852327	-0.241674	-0.837097	0.018618	0.207284	-0.355503
CAPRIN1	1.25545	1.45351	0.993011	0.564366	0.176021	0.470125	0.00277683	0.00498139	0.2262
CAPRIN2	1.1835	1.50517	0.524632	0.610054	-0.036371	-0.354159	0.00103493	0.393346	-0.185706
CAPS	0.0168555	1.06745	0.00155861	0.999995	-0.518813	-0.642931	-0.109277	-0.917711	-0.405334
CAPS2	0.376968	1.22932	0.0835403	0.997951	-0.296756	0.0935415	-0.0278623	-1.26066	0.007953
CAPSL	1.24703	0.922626	0.994191	0.260957	0.222468	0.154307	0.014698	0.636407	0.084461
CAPZA1	1.35507	1.54565	0.955824	0.661787	0.0836582	0.233458	0.0885094	-0.12315	0.135816
CAPZA2	1.32673	0.676039	0.692906	0.167217	0.0866869	0.0454058	0.18226	-0.0573046	0.176386
CAPZA3	0.013785	1.24905	0.00122593	0.997111	-0.486272	-0.109897	-0.0116261	-1.72708	-0.0964825
CAPZB	1.23689	1.60634	0.995262	0.764037	0.066518	0.0999894	0.0836932	0.0267075	0.0556819
CARD10	0.15342	1.39117	0.0243543	0.981018	-0.332802	0.0772424	0.00451867	-1.53042	0.117456
CARD11	1.27027	0.595907	0.99026	0.141191	0.291857	0.4666	0.0426367	0.326591	0.331602
CARD14	1.36927	1.50861	0.94468	0.614412	0.0272391	-0.223436	0.123888	0.272866	-0.0643608
CARD16	1.04941	3.91773e-05	0.999999	2.61952e-06	0.644486	0.556755	0.557567	0.876414	0.587209
CARD18	0.677176	1.53735	0.196944	0.925331	-0.209318	-0.245635	0.00176346	-0.428503	-0.164898
CARD6	1.0002	0	1	0	1.96286	1.5826	1.56037	3.68602	1.02248
CARD8	1.19851	0.00436242	0.998369	0.000468238	0.494438	0.488772	0.406542	0.731136	0.351302
CARD9	1.38512	0.215264	0.928584	0.040036	0.278312	0.408061	0.0836183	0.345793	0.275774
CARHSP1	1.31568	1.43419	0.978359	0.548692	0.132464	0.261396	-0.0582776	0.168981	0.157755
CARKD	0.599174	1.12868	0.16339	0.999849	-0.25681	-0.407147	-0.228281	-0.120289	-0.271525
CARM1	1.28143	0.887947	0.988056	0.244403	0.0924478	-0.0810722	0.200332	0.267995	-0.0174638
CARS	1.10084	0.273418	0.999986	0.0538599	0.252397	0.248545	0.334082	0.207953	0.219009
CARS2	1.25033	1.60029	0.588564	0.839238	-0.0947731	-0.45803	0.0183141	0.184928	-0.124304
CASC1	1.38885	0.658179	0.921714	0.16142	0.209783	0.167077	0.0618038	0.554359	0.0558905
CASC3	1.2756	1.36175	0.989151	0.493781	0.170136	0.423149	0.0626977	-0.0329674	0.227666
CASC4	1.35597	1.28117	0.736679	0.441739	0.124112	0.416486	-0.00532476	-0.186441	0.271726
CASC5	1.15504	0.146316	0.999671	0.0250472	0.253126	0.0201433	0.367128	0.448209	0.177022
CASD1	1.16681	1.53579	0.509898	0.651631	0.0647163	0.0708501	-0.214365	0.397437	0.00494316
CASK	0.078515	1.09852	0.0102836	0.999967	-0.327922	-0.206977	-0.525048	-0.333175	-0.246488
CASKIN1	0.839253	1.45456	0.278762	0.965231	-0.11632	-0.32806	-0.148991	0.195335	-0.183565
CASKIN2	1.37289	1.60554	0.767274	0.768598	-0.0251015	-0.0925609	-0.00348539	0.103654	-0.108013
CASP1	1.04118	0	0.999999	0	1.02872	0.0993896	1.39743	2.18728	0.430794
CASP10	1.11164	0.0238531	0.999966	0.00312574	0.355139	0.241833	0.284362	0.621201	0.273162
CASP14	1.39183	0.859148	0.82161	0.232369	0.117117	-0.140344	0.0837904	0.5455	-0.0204785
CASP2	0.984242	1.39413	0.368172	0.980546	-0.104289	0.0168207	-0.2941	-0.167754	0.0278793
CASP3	1.19144	1.28731	0.998637	0.445963	0.136171	0.199412	0.191664	0.029243	0.124364
CASP4	1.00547	0	1	0	0.977367	0.998595	0.721587	1.52401	0.665272
CASP5	1.16254	0	0.999544	0	0.939011	-0.314664	1.47744	2.27848	0.31479
CASP6	0.0088764	1.07142	0.000724296	0.999995	-0.478743	-0.409188	-0.456634	-0.657831	-0.391322
CASP7	0.117954	1.42077	0.0173261	0.974815	-0.374006	-0.6038	0.0431276	-0.464995	-0.470358
CASP8	1.25156	0.341592	0.993377	0.0712489	0.286746	0.47403	0.178957	0.183516	0.310483
CASP9	1.38861	1.60082	0.81143	0.825779	-0.0972953	-0.256258	0.216007	-0.189248	-0.159682
CASQ1	0.971303	1.41691	0.360851	0.975875	-0.19439	-0.228827	0.0191006	-0.538493	-0.0293426
CASQ2	0.0171147	1.43636	0.00159267	0.970645	-0.370055	-0.278675	-0.424709	-0.73822	-0.0386173
CASR	1.28537	1.51267	0.630396	0.941677	-0.087771	-0.153983	-0.028719	-0.0802701	-0.0881121
CASS4	1.27213	1.27907	0.989962	0.439842	0.16746	0.110469	0.081765	0.444229	0.033375
CAST	1.40077	1.58334	0.88413	0.878563	-0.0325906	-0.103671	0.0338188	-0.0175841	-0.0429255
CASZ1	0.0391895	1.08852	0.00430648	0.99998	-0.440357	-0.518351	-0.487718	-0.481351	-0.274007
CAT	0	1.01698	0	1	-0.771144	-0.396269	-0.831509	-1.40199	-0.454803
CATSPER1	1.2935	1.23382	0.64167	0.414344	0.0240378	-0.00117503	0.0984287	0.00771155	-0.00881388
CATSPER2	0.0327557	1.4517	0.00350295	0.966187	-0.476204	-0.799113	-0.0412054	-0.599268	-0.46523
CATSPER3	0.135648	1.15224	0.0207158	0.999664	-0.432942	-0.668445	0.0236351	-0.678497	-0.408463
CATSPERB	1.26713	0	0.990967	0	0.530152	0.234984	0.609618	0.627228	0.64878
CATSPERD	1.34236	1.55482	0.713466	0.670089	0.0476411	-0.123922	-0.0222862	0.40528	-0.0685066
CATSPERG	1.25971	1.08482	0.992178	0.33248	0.165809	-0.221792	0.0709772	0.902521	-0.0884679
CAV1	1.09855	0	0.99999	0	0.885859	0.910162	0.460789	1.62285	0.549635
CAV2	1.16386	0.000400616	0.999528	3.40537e-05	0.689937	0.780593	0.486067	1.07385	0.419233
CAV3	1.32475	1.28934	0.689011	0.447088	0.0595831	0.144593	-0.0529431	0.0634364	0.0832462
CBFA2T2	0.0029026	1.03462	0.000197119	1	-0.577979	-0.771636	-0.365833	-0.672376	-0.502073
[truncated: 13,271 more rows]

## Sheet: CD
ID	pfp.DOWNregulated	pfp.UPregulated	pval.DOWNregulated	pval.UPregulated	FC.avg	FC.GSE10616.Colon.Healthy:GSE10616.Colon.CrohnsDisease	FC.GSE9686.Colon.Healthy:GSE9686.Colon.CrohnsDiseases	FC.GSE16879.Colon.Healthy:GSE16879.Colon.CrohnsDisease	FC.GSE36807.Colon.Healthy:GSE36807.Colon.CrohnsDisease
A1BG	1.16472	1.51057	0.97739	0.67743	0.0788231	0.0707569	0.100759	0.115573	0.0282038
A1CF	0	1.07809	0	0.998238	-0.683814	-0.788729	-0.67519	-1.15844	-0.1129
A2M	1.21222	0.136151	0.949138	0.018831	0.270658	0.363998	0.452964	0.278776	-0.0131051
A2ML1	0.892705	1.10016	0.261965	0.996698	-0.22608	-0.113339	-0.099322	-0.707616	0.0159599
A4GALT	0.530288	1.4286	0.102585	0.885975	-0.0978543	-0.316378	-0.382582	0.195217	0.112325
A4GNT	1.01622	1.19662	0.343064	0.984409	-0.195294	-0.0531704	-0.118511	-0.620177	0.0106812
AAAS	1.23787	1.43375	0.593479	0.54383	0.033234	-0.0721421	-0.113334	0.308858	0.00955385
AACS	1.20801	0.861829	0.951139	0.207697	0.0849543	0.000766777	0.160808	-0.0419646	0.220207
AADAC	0.829351	1.29389	0.226646	0.42435	0.0915321	-0.165107	-0.434861	0.721421	0.244676
AADACL2	1.07173	1.24837	0.390158	0.972211	-0.180301	-0.0356237	0.0487087	-0.683257	-0.0510333
AADAT	1.2808	0.774373	0.71245	0.175819	0.210236	-0.0752163	0.0359516	0.866832	0.013377
AAED1	1.02063	0	0.99998	0	0.870834	0.466039	0.419271	2.39105	0.206977
AAGAB	0.813976	1.20697	0.218659	0.982572	-0.200727	-0.131175	-0.118928	-0.608856	0.0560523
AAK1	1.01294	1.4906	0.339571	0.616839	-0.0291013	-0.108212	-0.237784	0.138737	0.0908542
AAMP	1.25109	1.46499	0.907963	0.851937	-0.0145846	0.0225708	0.107774	-0.157842	-0.030841
AANAT	1.03574	0.479137	0.999854	0.0909325	0.285531	0.14018	0.22636	0.709795	0.0657899
AARS	1.02535	0.137156	0.999967	0.018979	0.272243	0.258095	0.427376	0.214278	0.189223
AARS2	0.469189	1.37245	0.0841284	0.92225	-0.191383	-0.266468	-0.329779	-0.196395	0.0271091
AASDH	1.11702	1.17275	0.428372	0.988505	-0.0703851	-0.210633	-0.119615	0.148741	-0.100034
AASDHPPT	1.25551	0.888113	0.901218	0.217579	0.160641	0.139565	0.259047	0.247526	-0.0035748
AASS	1.04983	0.0075	0.999504	0.000618861	0.547337	0.311782	0.307335	1.654	-0.0837681
AATF	1.2006	1.40035	0.957416	0.905048	0.00167214	0.0339906	0.0449427	-0.112495	0.0402498
ABAT	0	1.00059	0	1	-0.750846	-0.521253	-0.536212	-1.55154	-0.394378
ABCA1	0.822792	0.211149	0.223129	0.0321356	0.13181	0.238844	0.0406163	0.303475	-0.055694
ABCA12	1.0743	0.00102167	0.998248	6.4833e-05	0.738582	0.063352	0.0439366	2.1821	0.664937
ABCA13	1.17911	0.12386	0.970773	0.0167904	0.463275	0.0863876	-0.0146797	1.74872	0.0326741
ABCA2	0.231043	1.17751	0.0295802	0.987582	-0.343216	-0.085003	-0.0730123	-1.25108	0.0362314
ABCA3	1.07263	1.42615	0.39126	0.88754	-0.0700603	-0.0330093	0.0142884	-0.157747	-0.103773
ABCA4	1.13465	1.32043	0.445315	0.948684	-0.122093	0.00119144	-0.138031	-0.341624	-0.00991031
ABCA5	0.0023869	1.14416	0.000100196	0.992508	-0.39947	-0.347584	-0.525823	-0.485334	-0.23914
ABCA6	0.305654	1.49202	0.0438965	0.811966	-0.0977577	-0.0946495	0.0105721	0.0708933	-0.377847
ABCA7	1.12741	1.27263	0.437969	0.410375	-0.0372117	-0.137928	-0.205898	-0.107934	0.302913
ABCA8	0.00944374	0.0318525	0.000489194	0.00336673	-0.0293924	0.00566803	0.717845	-0.859016	0.0179336
ABCA9	0.0726632	1.00892	0.00634316	0.999997	-0.406119	-0.274815	-0.270348	-0.963413	-0.1159
ABCB1	0	1.10008	0	0.996702	-1.18439	-0.55938	-0.939097	-2.45616	-0.78293
ABCB10	1.05946	1.29179	0.381392	0.958646	-0.115284	-0.0540238	0.111082	-0.449967	-0.0682294
ABCB11	0	1.48505	0	0.821494	-0.613387	-0.40498	-0.662711	-1.72149	0.33563
ABCB4	1.25483	0.0048145	0.642698	0.000373936	0.391064	0.435892	0.441803	0.681574	0.00498788
ABCB5	1.27814	1.46668	0.853519	0.851	-0.0245168	0.0518867	0.0502306	-0.178684	-0.0215005
ABCB6	1.28694	1.24355	0.798709	0.389026	-0.013662	0.0671848	-0.0626806	-0.259421	0.200269
ABCB7	0.733472	1.02744	0.181663	0.999851	-0.220392	-0.125249	-0.0676169	-0.562597	-0.126105
ABCB8	1.25351	1.36944	0.632502	0.92462	-0.129873	0.00828863	-0.0303349	-0.551479	0.0540339
ABCB9	0.196613	1.08608	0.0241035	0.997811	-0.330097	-0.216294	-0.258755	-0.887367	0.0420264
ABCC1	1.01112	0.00713371	0.999998	0.000583497	0.432772	0.225439	0.175929	0.79031	0.53941
ABCC10	1.16001	1.48386	0.979593	0.605106	0.0599608	-0.0148958	-0.0317827	0.086935	0.199587
ABCC11	1.2833	1.32788	0.826877	0.945602	-0.023404	-0.0498831	-0.117934	0.0225029	0.0516976
ABCC12	1.27998	1.39857	0.838315	0.906457	0.0330772	-0.0672596	-0.0813244	0.28589	-0.00499689
ABCC2	1.25103	0.713575	0.909151	0.15622	0.190417	0.139319	0.00961178	0.541581	0.0711559
ABCC3	0.000943396	1.09723	3.27439e-05	0.996923	-0.462057	-0.531995	-0.838468	-0.615317	0.137553
ABCC4	1.04198	0.0602758	0.36425	0.00715652	0.155959	0.451711	0.427199	0.0836276	-0.338702
ABCC5	0.0920502	1.07336	0.0086444	0.998495	-0.332289	-0.155278	-0.213053	-0.693599	-0.267227
ABCC6	0.411204	1.43445	0.0691264	0.881053	-0.146902	-0.236012	-0.266724	-0.157396	0.0725235
ABCC8	1.28591	1.28059	0.786955	0.416379	-0.00202986	0.0658703	0.226691	-0.35661	0.055929
ABCC9	1.28003	1.44233	0.844801	0.873426	0.0396427	-0.0396171	-0.0872346	0.253214	0.0322089
ABCD1	1.26212	1.47849	0.887703	0.59914	0.0143697	0.0443097	-0.030245	-0.0920996	0.135513
ABCD2	1.18486	1.30127	0.510646	0.429667	-0.0511412	0.142121	0.221706	-0.601102	0.0327107
ABCD3	0.00367583	1.2053	0.000166339	0.98287	-0.417554	-0.359052	-0.177305	-1.09278	-0.0410763
ABCD4	0.741151	1.03776	0.185118	0.999699	-0.214101	-0.193007	-0.197987	-0.399641	-0.0657703
ABCE1	1.27883	0.608157	0.847781	0.125534	0.17994	0.220517	0.325554	0.204864	-0.031177
ABCF2	1.28321	1.45443	0.809843	0.862466	-0.032104	-0.058446	-0.0309883	-0.128057	0.0890754
ABCF3	1.27953	1.45468	0.845729	0.567106	0.026935	-0.0543791	-0.0583561	0.0790969	0.141378
ABCG1	1.28056	0.110055	0.73731	0.0144722	0.174787	0.468306	0.222748	0.0522452	-0.044151
ABCG2	0	1.15387	0	0.336565	-1.68427	-1.15651	-1.94746	-3.79548	0.162369
ABCG4	0.936738	1.10038	0.286236	0.99668	-0.189353	-0.153352	-0.186748	-0.481499	0.0641858
ABCG5	1.21606	0.0119926	0.558816	0.00106025	0.380194	0.101734	-0.359434	1.46996	0.308512
ABCG8	1.26435	1.30386	0.665624	0.431804	-0.105214	0.143379	-0.0600011	-0.731104	0.22687
ABHD1	1.27718	1.46146	0.856304	0.577596	0.0725075	-0.0269592	-0.05128	0.269084	0.0991856
ABHD10	0.81803	1.16619	0.220552	0.989468	-0.119801	-0.18697	0.0223299	-0.186352	-0.128213
ABHD11	0.0164403	1.02472	0.000982973	0.999888	-0.443498	-0.397054	-0.381853	-1.04241	0.0473223
ABHD12	0.106601	1.13308	0.0105763	0.993797	-0.344839	-0.360524	-0.446674	-0.791061	0.218904
ABHD13	1.26097	1.29027	0.656001	0.421556	0.049014	0.176794	0.304954	-0.097367	-0.188325
ABHD14A	1.09237	0.26856	0.996363	0.0432475	0.243565	0.350524	0.493273	0.207544	-0.0770783
ABHD14B	0.394544	1.16274	0.0651631	0.990118	-0.213819	-0.231565	-0.275757	-0.379965	0.0320111
ABHD15	0.770041	1.11341	0.196822	0.995657	-0.196131	-0.0844615	-0.040047	-0.553271	-0.106745
ABHD16B	1.25148	1.34567	0.626722	0.937473	-0.0780916	-0.160662	-0.135524	-0.201961	0.185781
ABHD2	1.06273	0.040806	0.998912	0.0044761	0.298786	0.138089	0.00110406	0.433744	0.622208
ABHD3	1.16456	1.34881	0.481764	0.935952	-0.0720171	-0.187501	-0.122263	-0.0860372	0.107733
ABHD4	1.25555	1.49553	0.637971	0.800258	-0.081731	-0.0251355	-0.175581	-0.340139	0.213931
ABHD5	0.00175207	1.48727	6.94172e-05	0.611466	-0.398732	-0.424131	-0.577577	-0.932999	0.33978
ABHD6	0.573977	1.42821	0.117765	0.886387	-0.173873	-0.324773	-0.333834	-0.375106	0.33822
ABHD8	1.28477	1.20171	0.769011	0.362559	0.0909424	-0.0261648	0.14561	0.200667	0.0436566
ABI1	1.01623	1.28164	0.34287	0.962282	-0.0928193	-0.134366	-0.0514668	-0.128433	-0.0570114
ABI2	1.02808	0.393742	0.99994	0.0708324	0.310526	0.241401	0.205792	0.751486	0.0434242
ABI3	1.23785	1.39818	0.926237	0.506622	0.0362239	0.14189	0.108953	-0.284273	0.178325
ABI3BP	0.228082	0.717254	0.0291264	0.157354	-0.0491344	0.139207	0.107772	-0.346203	-0.0973129
ABL1	1.27816	1.33418	0.84951	0.94275	-0.0692806	0.0396618	0.013207	-0.332067	0.00207605
ABL2	1.16099	1.31683	0.979203	0.443084	0.11438	0.117844	0.0940304	0.265846	-0.0201985
ABLIM1	1.28271	1.47052	0.810957	0.847935	0.0209269	0.0189739	-0.0902341	0.212293	-0.0573252
ABLIM2	0.0208633	1.02676	0.0013294	0.999861	-0.35116	-0.504372	-0.50141	-0.338159	-0.0607008
ABLIM3	1.15888	0.10789	0.979927	0.014131	0.228683	0.380578	0.345183	0.128416	0.0605547
ABO	1.15951	1.45306	0.476257	0.866031	-0.0758171	-0.0270695	0.00420254	-0.181809	-0.0985924
ABR	0.0283189	1.04052	0.00193058	0.99964	-0.377016	-0.434944	-0.530885	-0.55909	0.0168562
ABRA	1.01022	1.05212	0.337006	0.999344	-0.264355	-0.0432725	-0.115305	-0.939647	0.040803
ABT1	1.28079	1.15216	0.735006	0.991672	-0.0955354	-0.022545	0.0641143	-0.337226	-0.086485
ABTB1	1.25852	1.2919	0.648462	0.958561	-0.103625	-0.00697522	-0.0684087	-0.372179	0.0330625
ABTB2	1.27993	1.50994	0.733762	0.770792	-0.003555	-0.0570254	-0.203025	0.191905	0.0539259
ACAA1	0.0275892	1.19472	0.00187361	0.984724	-0.399878	-0.264942	-0.437423	-1.02768	0.130531
ACAA2	0.45219	1.328	0.0795108	0.945599	-0.242731	-0.213019	-0.274379	-0.703242	0.219717
ACACA	1.18316	0.222115	0.506505	0.0342554	0.0723358	-0.183293	-0.0674472	0.196211	0.343873
ACACB	0.0221117	1.02369	0.00142633	0.999895	-0.378786	-0.352425	-0.370715	-0.584318	-0.207688
ACAD10	0.331359	1.01789	0.0498232	0.999955	-0.332439	-0.152031	-0.224918	-0.871019	-0.0817868
ACAD8	0.384504	1.08437	0.0624473	0.997879	-0.257017	-0.273961	-0.277644	-0.618155	0.141692
ACAD9	1.25924	1.29737	0.892268	0.956505	-0.0370863	-0.0783818	-0.0142861	-0.143334	0.087657
ACADL	1.14271	1.44071	0.985031	0.55166	0.174724	-0.0283338	-0.00718081	0.682111	0.0523
ACADM	0.00721704	1.08792	0.000354944	0.997726	-0.443034	-0.231702	-0.297438	-1.12047	-0.122528
ACADS	0	1.03859	0	0.999683	-0.776406	-0.777772	-0.902019	-1.40012	-0.025716
ACADSB	0.0353705	1.02894	0.00253176	0.999828	-0.390326	-0.130325	-0.167568	-0.967653	-0.295759
ACADVL	0.0212972	1.18364	0.00136542	0.98652	-0.368557	-0.369989	-0.3173	-0.774577	-0.0123625
ACAN	1.28057	1.35578	0.718864	0.932352	-0.118358	0.0259149	-0.0961861	-0.539632	0.13647
ACAP1	0.712164	1.29553	0.171768	0.425906	-0.0641995	-0.0763796	0.0205563	-0.322723	0.121748
ACAP2	0.493343	1.51213	0.0904623	0.684174	-0.158459	-0.218383	-0.204806	-0.538426	0.327779
ACAT1	0.0141488	1.01118	0.000821873	0.999989	-0.408694	-0.317054	-0.18946	-0.848774	-0.279489
ACAT2	1.24371	0.0285669	0.602551	0.00296333	0.159178	-0.188484	0.258278	-0.00340748	0.570324
ACBD3	1.28113	0.338154	0.735788	0.0581749	0.213176	0.044927	0.0512615	0.695643	0.060872
ACBD4	0.0521074	1.01412	0.00419384	0.999976	-0.380228	-0.395392	-0.382127	-0.778479	0.035086
ACBD5	1.0626	1.23084	0.383288	0.976528	-0.102384	0.027026	0.0337349	-0.242284	-0.228011
ACBD6	1.22825	1.4224	0.936671	0.529278	0.0474292	0.204594	0.268288	-0.209009	-0.0741557
ACCS	0.176545	1.47005	0.0205796	0.587251	-0.191001	-0.106102	0.0350374	-0.554747	-0.138194
ACD	1.28586	1.20191	0.786003	0.362542	0.156297	-0.0896078	0.00313218	0.686073	0.0255906
ACE	1.24022	1.32988	0.597938	0.451653	-0.0291117	-0.036905	-0.0412265	-0.336176	0.297861
ACE2	1.19752	0	0.960054	0	0.538983	0.408753	0.436255	0.456441	0.854483
ACER3	0.993455	1.14566	0.32367	0.331318	-0.0745388	-0.222681	-0.179629	-0.21373	0.317885
ACHE	1.21817	1.51078	0.563774	0.676931	-0.00960718	-0.0120081	-0.0549514	0.0472119	-0.0186811
ACIN1	1.28082	1.40718	0.741989	0.514769	0.0144504	0.0366226	0.0449621	-0.0283239	0.00454068
ACLY	1.05833	1.02141	0.99914	0.272845	0.151441	0.116508	0.275454	0.0460358	0.167767
ACMSD	1.04527	1.48759	0.368413	0.61228	-0.058792	0.0112157	-0.0471149	-0.227829	0.0285603
ACN9	1.21723	1.5121	0.560708	0.674357	0.00545787	-0.146783	0.138308	0.00544197	0.0248652
ACO1	1.05631	0.0530215	0.99924	0.00612508	0.292292	0.209604	0.288965	0.43609	0.234507
ACO2	0.308949	1.03305	0.044835	0.999761	-0.280625	-0.296205	-0.211698	-0.595902	-0.0186969
ACOT11	0.00435897	1.00381	0.000200393	0.999999	-0.533116	-0.359036	-0.395984	-1.31876	-0.0586866
ACOT12	1.20653	0.68503	0.952659	0.147593	0.323016	-0.0121799	0.00396593	1.2267	0.0735743
ACOT13	0.0462248	1.03416	0.00360838	0.999752	-0.372269	-0.223383	-0.104442	-0.911125	-0.250127
ACOT4	0	1.12709	0	0.99438	-0.857221	-1.08756	-1.30767	-1.2882	0.254554
ACOT6	1.25785	1.48741	0.647705	0.612593	0.0162894	-0.128245	-0.0956831	0.100922	0.188164
ACOT7	1.02365	0.580754	0.350735	0.117596	0.000714406	-0.277335	-0.18902	0.027592	0.441621
ACOT8	0.000224439	1.08839	5.89391e-06	0.997652	-0.538061	-0.613514	-0.776558	-0.86727	0.1051
ACOT9	1.03893	0.404886	0.999807	0.0733143	0.224831	0.227469	0.203342	0.250002	0.218511
ACOX1	0	1.43713	0	0.877051	-0.710131	-0.620468	-0.838523	-1.81721	0.435677
ACOX2	0.0576923	1.24413	0.00476424	0.389453	-0.197197	-0.0154263	-0.00776059	-0.610798	-0.154802
ACOX3	1.27501	1.25531	0.861193	0.396735	-0.0166454	0.0806715	-0.083404	-0.27884	0.214991
ACP1	1.16251	1.38108	0.978348	0.492106	0.0945997	0.146778	0.264317	-0.0167085	-0.0159871
ACP2	1.04746	0.298431	0.999582	0.0495822	0.191305	0.319723	0.3983	-0.114713	0.161911
ACP5	1.19758	0	0.959946	0	0.764144	0.846312	0.745385	1.27461	0.190268
ACP6	1.08565	1.51476	0.400135	0.721075	-0.0247292	-0.162378	0.163655	-0.156661	0.0564679
ACPL2	0.849911	1.24617	0.237496	0.972613	-0.155321	-0.134373	-0.0356758	-0.515167	0.0639298
ACPP	1	0	1	0	1.2762	1.03579	1.03808	2.23949	0.791439
ACPT	1.24589	1.4869	0.916264	0.820278	0.0622618	-0.0903436	-0.149877	0.325805	0.163463
ACRBP	0.764329	1.3627	0.194361	0.928544	-0.224213	-0.0911343	-0.141678	-0.81529	0.15125
ACRC	0.809424	1.43879	0.21643	0.549418	-0.0317482	-0.297515	-0.20074	0.198443	0.172819
ACRV1	1.28007	1.11214	0.714809	0.995755	-0.130201	-0.0725851	-0.091263	-0.388291	0.0313338
ACSBG1	0.961898	1.22341	0.302302	0.978646	-0.18794	-0.0122753	-0.0821013	-0.641018	-0.0163647
ACSBG2	1.27982	1.5077	0.707799	0.780017	0.00877514	0.00246479	-0.0456562	0.102309	-0.0240174
ACSF2	0	1.19239	0	0.985069	-0.830017	-0.508011	-0.7119	-1.96604	-0.134121
ACSF3	1.25247	1.19775	0.630417	0.984242	-0.130344	-0.0491358	-0.0914361	-0.44148	0.0606781
ACSL1	1.0134	0	0.999993	0	0.764139	0.288466	0.719632	0.988551	1.05991
ACSL3	1.04122	0.0429301	0.999761	0.00478782	0.338016	0.395075	0.615238	0.424182	-0.0824288
ACSL4	1.14522	0.00059752	0.984197	3.47086e-05	0.531767	0.572643	0.797189	0.781934	-0.0246994
ACSL5	0.62808	1.21118	0.137133	0.981559	-0.22201	-0.0551955	-0.170264	-0.64424	-0.0183394
ACSL6	0.838131	1.36229	0.231076	0.928711	-0.19089	0.0774692	0.101335	-0.871692	-0.070671
ACSM1	1.22114	0.926613	0.943165	0.233261	0.116573	0.214522	0.188738	0.0432073	0.0198257
ACSM3	0.383224	0.88032	0.0621893	0.214113	-0.0632781	0.0744933	0.236159	-0.342532	-0.221233
ACSM5	1.27936	1.50698	0.839583	0.653914	0.136351	0.0527149	-0.0631353	0.688012	-0.132186
ACSS1	1.21166	1.26323	0.949732	0.404944	0.118577	0.0662425	0.0261403	0.306585	0.075341
ACSS2	0.00200647	1.24762	8.1205e-05	0.972276	-0.408195	-0.488536	-0.48851	-0.598219	-0.0575146
ACSS3	1.1956	1.48714	0.526158	0.612875	-0.00404937	0.105851	-0.179488	0.0363755	0.0210644
ACTA1	1.26638	1.50399	0.87693	0.648379	0.0745808	0.0224566	0.0509591	0.252479	-0.0275715
ACTA2	1.27568	0.0687237	0.696067	0.00835756	0.162003	0.489109	0.458686	-0.225984	-0.0737985
ACTC1	1.25031	1.21813	0.910179	0.371422	-0.00828816	0.220069	0.287161	-0.542403	0.00202081
ACTG1	1.145	1.2628	0.984236	0.968313	0.00324781	-0.00118629	-0.00755509	-0.0165295	0.0382621
ACTG2	0.00861757	0.370309	0.000436804	0.065186	-0.23002	0.332436	0.0103955	-0.860798	-0.402111
ACTL10	0.847762	1.29818	0.236396	0.956337	-0.118065	-0.237332	-0.375545	-0.0172511	0.157868
ACTL6A	1.28633	1.50816	0.780054	0.784303	0.0304677	0.00642138	0.184424	-0.0275681	-0.0414068
ACTL6B	1.26017	1.29603	0.65154	0.95679	-0.0574346	-0.156238	-0.144028	-0.0583683	0.128895
ACTL7A	1.00534	1.24782	0.332086	0.972273	-0.21425	0.0598484	-0.0170666	-0.883273	-0.0165072
ACTL7B	1.27549	1.38693	0.69797	0.91354	-0.0375554	-0.0980078	-0.0684574	-0.0461751	0.0624187
ACTL8	1.02716	1.31118	0.353484	0.952261	-0.135223	-0.0544717	-0.114229	-0.326501	-0.0456891
ACTL9	1.27975	1.11747	0.709268	0.31636	0.104521	-0.00827227	0.0147255	0.282552	0.129077
ACTN1	1.01025	0.00508375	1	0.000397511	0.500391	0.398674	0.496392	0.963189	0.14331
ACTN2	1.27862	1.28714	0.848228	0.960509	-0.0383366	-0.0138886	-0.139204	-0.0174598	0.0172059
ACTN3	1.28015	1.51031	0.837337	0.701648	-0.0561129	0.070501	0.0763814	-0.504444	0.13311
ACTN4	0.267822	1.26573	0.0363235	0.967323	-0.214438	-0.379082	-0.438398	-0.166242	0.125969
ACTR10	1.21193	1.34632	0.949306	0.937133	-0.0130894	0.0725886	0.0655051	-0.180858	-0.00959361
ACTR1A	1.1272	1.38971	0.989673	0.500369	0.032783	0.0549339	0.0249541	-0.225472	0.276716
ACTR1B	1.15083	1.33802	0.46395	0.940908	-0.110553	-0.173803	-0.0709171	-0.260896	0.0634065
ACTR2	0.823611	1.23961	0.223459	0.974477	-0.148335	-0.105015	-0.0455602	-0.427076	-0.0156882
ACTR3	1.07168	1.35901	0.998413	0.476678	0.140139	0.0496808	0.0830774	0.230291	0.197506
ACTR3B	1.25496	1.27321	0.640217	0.964957	-0.116394	0.0135468	0.0020543	-0.440241	-0.0409371
ACTR5	1.24998	1.45658	0.910514	0.860308	-0.024202	0.0323951	0.011272	-0.187997	0.0475218
ACTR6	1.13632	1.23343	0.986892	0.38255	0.147972	0.135538	0.21014	0.266768	-0.020557
ACTR8	1.1886	1.39724	0.965124	0.907517	0.0196933	0.118207	0.0798323	-0.0298841	-0.0893819
ACTRT2	1.0117	1.31354	0.338426	0.951479	-0.133446	-0.127377	-0.0822727	-0.434528	0.110393
ACTRT3	1.28084	0.859839	0.731681	0.206654	0.288768	-0.139448	-0.176782	1.35301	0.118292
ACVR1	1.0504	0.000914826	0.999493	5.69745e-05	0.524299	0.580807	0.73117	0.750807	0.0344137
ACVR1B	0.732772	1.02335	0.181394	0.999895	-0.237761	-0.170462	-0.159676	-0.602595	-0.0183109
ACVR1C	0.00295626	1.51017	0.000128356	0.658758	-0.361203	-0.15156	-0.130804	-0.939464	-0.222983
ACVR2A	0.00714859	1.00985	0.000349705	0.999993	-0.467215	-0.292303	-0.343512	-0.990895	-0.242151
ACVR2B	0.428965	1.08754	0.0738258	0.997733	-0.224496	-0.0929059	-0.0962622	-0.414788	-0.29403
ACVRL1	1.20987	0.79266	0.950469	0.181891	0.111201	0.290402	0.167588	0.0911361	-0.104323
ACY1	0.0186617	1.43591	0.00115979	0.878282	-0.278105	-0.407603	-0.644034	-0.119895	0.0591111
ACY3	1.25979	0.509543	0.89002	0.0984715	0.152383	-0.108565	-0.128762	0.447975	0.398884
ACYP1	0.0128229	1.04087	0.000734774	0.999631	-0.320705	-0.591889	-0.453477	-0.0787347	-0.158718
ACYP2	1.07823	0.0553285	0.997874	0.00645318	0.288928	0.360925	0.32107	0.246516	0.2272
ADA	1.24067	0.000336658	0.920878	1.76817e-05	0.606048	0.0116989	0.135374	1.7018	0.575314
ADAD1	1.14016	1.337	0.451434	0.941331	-0.0315672	-0.137971	-0.279447	0.278318	0.0128311
ADAD2	0.249214	1.2177	0.033	0.979745	-0.283579	-0.166417	-0.298284	-0.758363	0.0887497
ADAL	0.116211	1.06745	0.0118114	0.998799	-0.276878	-0.318298	-0.333385	-0.355254	-0.100574
ADAM10	0.851122	1.1544	0.238392	0.99133	-0.173987	0.0127403	0.073364	-0.550227	-0.231823
ADAM11	1.16118	1.20962	0.478313	0.981794	-0.117964	-0.0812687	-0.213937	-0.205278	0.0286274
ADAM12	1.03851	0.18809	0.999815	0.0276654	0.330872	0.233739	0.1661	0.773864	0.149786
ADAM15	1.09945	0.548196	0.995333	0.109065	0.216057	0.0476391	-0.0803458	0.635131	0.261804
ADAM17	1.27516	1.50593	0.694196	0.788764	-0.0123293	-0.16442	-0.0381584	0.0193844	0.133877
ADAM18	1.2632	1.45105	0.885563	0.86683	0.0382587	-0.0938533	-0.00451253	0.242047	0.00935337
ADAM19	1.09332	0.000112835	0.996234	5.23903e-06	0.573393	0.636358	0.754708	0.809554	0.0929515
ADAM2	1.28618	1.42219	0.795458	0.530692	0.0674045	0.0212887	0.0246276	0.214835	0.00886676
ADAM20	1.27346	1.34494	0.865318	0.93776	-0.0138584	-0.0358349	-0.0872256	0.030323	0.0373038
ADAM21	1.19882	1.38538	0.535033	0.914875	-0.127151	0.0373412	-0.0750875	-0.48971	0.018854
ADAM22	1.27152	1.22478	0.867245	0.97806	-0.0306361	0.033778	0.00462488	-0.0469557	-0.113991
ADAM23	1.2819	1.44956	0.833027	0.560174	0.119616	-0.0499229	-0.220057	0.712704	0.0357388
ADAM28	1.2126	0.00339223	0.949118	0.000251473	0.447693	0.336351	0.642894	0.636403	0.175123
ADAM29	1.18296	1.31809	0.508356	0.94942	-0.0895003	-0.0798533	-0.0899691	-0.17845	-0.00972901
ADAM30	1.2832	1.43885	0.758325	0.875557	-0.0572327	0.00984871	-0.0791848	-0.236955	0.0773601
ADAM32	0.569238	1.35982	0.115935	0.930145	-0.00801483	-0.250016	-0.148053	0.525331	-0.159322
ADAM33	0.808256	1.50904	0.215853	0.696015	-0.00050503	-0.167241	-0.145459	0.413032	-0.102351
ADAM7	1.2775	1.50758	0.855516	0.785481	-0.00734568	0.0437763	-0.0397515	-0.0746695	0.041262
ADAM8	1.16115	0.746672	0.979109	0.166889	0.217872	0.0687264	0.0862333	0.573953	0.142575
ADAM9	1.16077	0.000185185	0.979241	9.1683e-06	0.505549	0.625379	0.70908	0.576747	0.110993
ADAMDEC1	0.0603602	0.00133929	0.00504781	8.84086e-05	0.309678	0.708338	0.853421	0.434044	-0.75709
ADAMTS1	1.24232	0	0.919818	0	1.04625	0.911143	1.12429	2.52737	-0.377796
ADAMTS10	1.21147	1.33872	0.552342	0.940614	-0.0479503	-0.123604	-0.205247	0.0824736	0.0545761
ADAMTS12	1.17373	0.858044	0.97342	0.205942	0.200078	0.076445	-0.0674137	0.581156	0.210123
ADAMTS13	0.970906	1.3107	0.308757	0.952338	-0.097419	-0.172268	-0.140525	-0.0162624	-0.0606201
ADAMTS15	1.10747	1.03903	0.993678	0.281022	0.164128	0.0291062	0.00699798	0.379147	0.241261
ADAMTS17	1.14335	1.14985	0.45532	0.991872	-0.144191	-0.114021	-0.0841689	-0.358796	-0.0197776
ADAMTS18	1.19766	1.4055	0.959851	0.513047	0.101685	0.096916	0.0332744	0.216035	0.0605155
ADAMTS19	1.15682	1.25824	0.980837	0.401697	0.267382	-0.0283764	0.00998204	1.08623	0.00169058
ADAMTS2	1.05783	0.208286	0.999151	0.031427	0.368126	0.0460441	0.0753043	1.07284	0.278314
ADAMTS20	1.27864	1.50859	0.847824	0.775534	0.0462017	-0.0108654	-0.0457969	0.217136	0.0243325
ADAMTS3	1.07612	0.0155035	0.998105	0.00143157	0.552395	0.268255	0.213503	1.72037	0.00745213
ADAMTS5	1.27801	0.000415648	0.851251	2.22659e-05	0.527185	0.148742	0.212296	1.16458	0.583122
ADAMTS6	1.08976	0.94492	0.996701	0.240593	0.194412	0.217043	0.109113	0.424452	0.0270398
ADAMTS7	1.14689	1.45386	0.459506	0.863081	-0.181884	0.11828	-0.094586	-0.799302	0.0480723
ADAMTS8	1.16684	1.50951	0.484388	0.695244	-0.12119	-0.0508961	-0.161115	-0.504192	0.231444
ADAMTS9	1.00217	0.000186418	1	9.1683e-06	0.627787	0.609539	0.468065	1.30571	0.127836
ADAMTSL1	1.26245	1.45068	0.887023	0.867651	0.0300262	0.00885467	-0.0552291	0.160745	0.00573402
ADAMTSL3	1.19761	1.49388	0.532378	0.622889	-0.0306684	0.299015	0.285992	-0.433786	-0.273894
ADAMTSL4	1.25468	1.46572	0.6409	0.851405	-0.0379495	0.0978364	-0.0348513	-0.105918	-0.108865
ADAMTSL5	0.498001	1.4672	0.091871	0.85063	-0.343166	0.0134156	-0.0869271	-1.47378	0.174625
ADAP1	0.0797315	1.26477	0.00719515	0.96759	-0.300807	-0.365273	-0.55417	-0.40949	0.125705
ADAP2	1.15824	0.155354	0.980219	0.0221179	0.215233	0.311855	0.343076	0.086666	0.119334
ADAR	1.01677	0.514257	0.99999	0.0997531	0.24608	0.18483	0.233708	0.375242	0.190539
ADARB1	0.955077	1.40629	0.297156	0.51389	-0.151276	0.222182	0.281621	-1.09099	-0.0179167
ADARB2	0.338044	1.07343	0.0513818	0.998493	-0.318868	-0.176301	-0.156006	-0.984366	0.0412023
ADAT1	1.09777	1.12638	0.995543	0.321465	0.125361	0.151403	0.0695961	0.137701	0.142744
ADAT2	0.083505	1.21169	0.00764506	0.981414	-0.249271	-0.418259	-0.174115	-0.321034	-0.083676
ADAT3	0.715538	1.31764	0.17305	0.443529	-0.154625	-0.148612	-0.340963	-0.540006	0.411081
ADC	1.01854	0.997729	0.346449	0.26299	-0.087955	-0.172163	-0.0196067	-0.471133	0.311083
ADCK1	0.271125	1.23676	0.0369312	0.975316	-0.243859	-0.365971	-0.421565	-0.31968	0.131778
ADCK2	1.04438	1.06623	0.367481	0.998852	-0.175663	-0.0885947	-0.0746715	-0.431586	-0.107801
ADCK3	0.690796	1.04262	0.162543	0.999605	-0.257831	-0.0681621	-0.00710872	-0.788203	-0.167849
ADCK4	0.533883	1.13366	0.104084	0.99372	-0.143909	-0.276225	-0.353326	0.0996741	-0.0457585
ADCK5	0.0856321	1.27875	0.00789587	0.413938	-0.146166	-0.273616	-0.352912	0.0129949	0.0288674
ADCY1	1.25575	1.50409	0.900654	0.648323	-0.0296027	0.071781	0.0295638	-0.423715	0.20396
ADCY10	0.717416	1.03526	0.173974	0.999734	-0.281214	-0.0491541	-0.0819544	-0.888866	-0.104883
ADCY2	1.265	1.3775	0.881029	0.488304	0.0730317	-0.0156808	-0.00310126	0.205094	0.105815
ADCY3	1.04553	0.0248698	0.999652	0.00250164	0.247384	0.555384	0.637674	-0.43016	0.226638
ADCY4	1.19891	0.0716765	0.535229	0.00876359	0.166363	0.0152877	-0.158908	0.590683	0.218387
ADCY6	0.00917303	1.17637	0.000472168	0.987858	-0.381976	-0.462284	-0.358463	-0.565551	-0.141606
ADCY7	1.26464	1.06218	0.667022	0.2909	0.0919874	0.239718	0.477309	-0.0790212	-0.270056
ADCY8	0.99244	1.34883	0.322624	0.470013	-0.0431064	-0.169716	-0.187122	-0.11488	0.299292
ADCY9	0.510862	1.40218	0.0958494	0.903566	-0.236932	-0.146613	-0.240335	-0.702071	0.141291
ADCYAP1	1.13906	0.0631106	0.985991	0.00754682	0.224326	0.440318	0.229406	0.068491	0.159087
ADCYAP1R1	1.18704	1.26614	0.51687	0.967222	-0.0531391	-0.169454	-0.246885	0.174924	0.0288581
ADD1	1.27921	1.15903	0.842081	0.990681	-0.0669055	-0.069601	-0.0543157	-0.157958	0.0142528
ADD2	1.247	1.35955	0.615822	0.930231	-0.0530639	-0.0288136	-0.0392403	-0.121163	-0.023039
ADD3	0.00213037	1.00046	8.77538e-05	1	-0.461643	-0.319092	-0.177316	-0.789498	-0.560666
ADH1A	0.00100372	1.08387	3.53635e-05	0.99791	-0.530903	-0.297466	-0.294292	-1.30302	-0.228837
ADH1B	2.89017e-05	0.0441153	6.54879e-07	0.00496333	-0.108285	0.271575	0.194365	-0.271568	-0.62751
ADH1C	0	1.00666	0	0.999999	-1.00094	-0.716446	-0.550897	-1.93264	-0.803756
ADH4	1.06252	1.334	0.382982	0.455936	-0.0200241	-0.103061	-0.0517213	-0.00767105	0.0823572
ADH5	0.739816	1.07251	0.1843	0.998551	-0.158865	-0.20437	-0.0514674	-0.253379	-0.126243
ADH6	0.00662162	1.28459	0.000320891	0.961634	-0.430923	-0.339238	-0.288302	-1.32797	0.231823
ADH7	0.955191	1.13236	0.297254	0.993836	-0.214352	-0.0971516	-0.0235926	-0.732972	-0.00369216
ADHFE1	0.0600236	1.09233	0.00500393	0.997335	-0.317615	-0.226827	-0.348248	-0.488596	-0.206787
ADI1	1.25239	1.40009	0.630542	0.905154	-0.0442268	-0.0563792	0.0876816	-0.153728	-0.0544812
ADIG	1.26528	1.43946	0.879396	0.550616	0.0433639	0.0222223	0.0464013	0.0230614	0.0817708
ADIPOQ	0.569994	1.19372	0.116276	0.984913	-0.253333	-0.132524	-0.174598	-0.784381	0.0781685
ADIPOR1	1.14082	1.5096	0.9855	0.65772	0.0399882	0.214789	0.193097	-0.226684	-0.0212491
ADIPOR2	1.28287	1.34503	0.758716	0.937648	-0.103735	0.00305746	-0.0596417	-0.436122	0.0777654
ADK	1.2655	1.4937	0.669461	0.622911	0.00274847	-0.15023	0.0630378	-0.0441753	0.142361
ADM	1.00289	0	1	0	1.22117	1.28112	1.35906	1.75028	0.49422
ADM2	1.1514	1.51472	0.464705	0.728295	-0.161853	0.105858	0.0491665	-0.921933	0.119498
ADNP	1.2868	1.39197	0.80326	0.911206	-0.0209053	0.138192	0.14326	-0.145982	-0.219092
ADNP2	1.27775	1.25613	0.855098	0.970351	-0.0158773	-0.0248359	0.0254727	0.00543064	-0.0695767
ADO	1.28627	1.46188	0.775049	0.576232	0.053665	0.0997277	0.141611	0.0206301	-0.0473089
ADORA1	1.26069	1.36657	0.655442	0.925993	-0.129708	0.00426792	-0.0740247	-0.603025	0.153952
ADORA2A	1.21351	0.0365167	0.948633	0.00393386	0.337661	0.407648	0.495214	0.433958	0.0138238
ADORA3	0.161394	0.00434043	0.0182004	0.000333988	0.0713077	0.425286	-0.330384	-0.118332	0.308661
ADPGK	1.1007	1.24817	0.995176	0.392352	0.117406	0.199918	0.208582	0.0677649	-0.00664244
ADPRH	1.12154	0.834765	0.99132	0.196856	0.231336	0.127645	0.0260924	0.662836	0.108769
ADPRHL1	0.778476	1.05808	0.200711	0.999179	-0.201475	-0.126607	-0.236745	-0.40269	-0.0398572
ADPRHL2	1.08049	1.35235	0.997634	0.472483	0.116993	0.0522339	0.104553	0.194905	0.116281
ADRA1A	1.16111	1.12718	0.478055	0.99438	-0.24042	0.0259043	0.00156573	-1.02572	0.0365701
ADRA1B	1.07969	1.48605	0.396876	0.820781	0.00110662	-0.149422	-0.0880132	0.279451	-0.0375889
ADRA1D	1.26261	1.48493	0.886225	0.821815	0.0573745	-0.0999543	-0.121636	0.304856	0.146233
ADRA2A	0	0.245914	0	0.0389404	-0.378148	-0.932583	-1.16406	-0.521998	1.10605
ADRA2B	0.777398	1.47049	0.200331	0.847431	-0.125437	-0.130358	-0.261413	-0.213566	0.103591
ADRA2C	0.100041	1.06702	0.00965029	0.998824	-0.390139	-0.154357	-0.200553	-1.14228	-0.0633645
ADRB1	0.863636	1.28183	0.244046	0.962255	-0.19818	0.0218717	0.0828695	-0.80552	-0.091941
ADRB2	1.2832	0.0287965	0.759414	0.0029928	0.404307	0.284274	0.503913	1.10722	-0.278176
ADRB3	1.21358	1.44429	0.947978	0.872342	0.0730334	-0.0852214	-0.0230566	0.365247	0.0351646
ADRBK1	1.16988	1.51094	0.974976	0.681657	0.0843305	-0.0398378	-0.00191877	0.235095	0.143983
ADRBK2	1.21467	0.270142	0.947554	0.0436437	0.308125	0.148348	0.135628	0.983929	-0.0354052
ADRM1	1.10664	1.07132	0.993874	0.295436	0.103141	0.0298836	0.0643719	0.0937595	0.22455
ADSL	1.27928	1.38723	0.846236	0.913465	0.000881084	0.0571002	0.0973667	-0.0365922	-0.11435
ADSS	1.11632	1.21716	0.99241	0.370807	0.152934	0.10972	0.225271	0.241831	0.0349139
ADSSL1	1.08399	1.45684	0.399166	0.860269	-0.105352	-0.122873	0.294652	-0.659776	0.066588
ADTRP	0.998671	0.341804	0.326285	0.0590714	4.88507e-05	-0.130169	-0.071664	-0.511466	0.713495
AEBP1	1.19475	0.000578704	0.961356	3.27439e-05	0.539848	0.491942	0.348924	1.1325	0.186027
AEBP2	1.04937	1.03983	0.37137	0.281579	0.0950259	0.0682785	0.325586	0.121773	-0.135535
AEN	1.2478	0.805535	0.913499	0.186217	0.158234	0.0701551	-0.0830026	0.52145	0.124334
AES	0.630943	1.18905	0.138006	0.98566	-0.169278	-0.0126951	-0.12719	-0.240643	-0.296584
AFAP1	1.06506	1.23123	0.385153	0.976434	-0.114978	-0.0159042	0.0225119	-0.215344	-0.251174
AFAP1L1	1.09791	0.583396	0.995522	0.11836	0.272402	0.164731	0.055247	0.758548	0.111081
AFAP1L2	1.10524	0.423432	0.994211	0.0776431	0.227433	0.206559	0.105215	0.432984	0.164976
AFF1	1.25971	1.25523	0.650316	0.970563	-0.082335	-0.0239893	-0.10834	-0.153697	-0.043313
AFF2	0.193437	1.03519	0.0236254	0.999734	-0.331573	-0.205356	-0.19735	-0.889948	-0.0336382
AFF3	1.235	1.46765	0.929769	0.850312	0.13673	-0.0777501	-0.0428528	0.713059	-0.0455366
AFF4	1.26568	1.34796	0.669228	0.936333	-0.0466305	-0.0934176	-0.0859729	-0.094961	0.0878293
AFG3L2	0.0277071	1.005	0.00188343	0.999999	-0.419027	-0.321116	-0.38941	-0.796754	-0.168826
AFM	1.28078	1.25007	0.736259	0.394015	0.0826893	-0.015978	-0.0268405	0.297805	0.0757707
AFP	1.18554	1.51104	0.511172	0.662898	-0.0149149	-0.180036	-0.17013	0.162185	0.128321
AFTPH	1.25518	1.09995	0.639262	0.996729	-0.105532	-0.083696	-0.09007	-0.231374	-0.0169889
AGA	1.21847	0.0510553	0.945174	0.00586117	0.253849	0.568917	0.623091	-0.0396141	-0.136998
AGAP1	0.607495	1.26947	0.129297	0.966196	-0.142626	0.0115006	0.0605586	-0.248485	-0.394078
AGAP2	1.27774	1.51398	0.855925	0.73488	0.000867411	0.0622372	0.0116167	-0.114099	0.0437143
AGAP3	1.25286	1.3581	0.904572	0.476268	0.100209	-0.0499272	-0.0176144	0.31497	0.153408
AGBL1	0.591777	1.19671	0.124285	0.984403	-0.220534	-0.18968	-0.194114	-0.539724	0.041383
AGBL2	0	1.00138	0	1	-0.721146	-1.01998	-0.954223	-0.759344	-0.151034
AGBL3	1.09418	1.13708	0.408363	0.993291	-0.190697	-0.0464665	-0.0283779	-0.703295	0.0153524
AGBL4	1.28307	1.5022	0.824207	0.792223	0.0720347	-0.0750894	-0.151139	0.481841	0.0325269
AGBL5	1.22891	1.24228	0.578483	0.973729	-0.120793	0.0532855	-0.0261749	-0.40423	-0.106052
AGER	1.28037	0.0685129	0.733087	0.00832744	0.241104	0.164558	0.138294	0.596441	0.0651228
AGFG1	1.08975	1.27651	0.404428	0.963695	-0.0826288	0.0844886	0.060597	-0.0229278	-0.452673
AGFG2	0.0611691	1.05609	0.00513949	0.999238	-0.365939	-0.375391	-0.227208	-0.913496	0.0523383
AGGF1	1.22949	1.43269	0.935608	0.882885	0.0178044	0.114865	0.150938	-0.0627206	-0.131865
AGK	1.26657	1.51314	0.874906	0.753794	0.00662411	0.0656622	0.297049	-0.256185	-0.0800298
AGL	0.0211988	1.13382	0.00135494	0.993711	-0.339743	-0.595829	-0.439347	-0.360061	0.0362655
AGMAT	0.0121963	1.49145	0.000683694	0.813022	-0.293201	-0.574837	-0.553277	-0.464563	0.419873
AGPAT2	0.0770155	1.39937	0.00684414	0.905697	-0.363243	-0.221436	-0.43987	-1.1541	0.36244
AGPAT3	1.00719	1.06013	0.33441	0.999109	-0.186879	-0.0928683	-0.139379	-0.475371	-0.0398961
AGPAT4	1.00269	0	1	0	0.89546	0.667062	0.568877	1.80123	0.544669
AGPAT5	0.192899	1.05836	0.023446	0.99917	-0.272426	-0.260362	-0.13445	-0.570466	-0.124426
AGPAT9	0.0487126	1.51279	0.00384086	0.704285	-0.278678	-0.376153	-0.469713	-0.453043	0.184196
AGPS	1.00103	1.45305	0.327711	0.564091	-0.0602453	-0.0620054	0.218274	-0.525693	0.128444
AGR2	1.01962	1.59744e-05	0.999986	6.54879e-07	0.592289	0.57844	0.887932	0.729782	0.173001
AGR3	0.944491	1.51211	0.291141	0.672774	-0.0258427	0.0616926	0.0797863	0.152081	-0.396931
AGRN	1.2347	1.51142	0.929862	0.66346	-0.00488469	0.0725124	-0.000810561	-0.235431	0.14419
AGRP	0.808423	1.38748	0.215844	0.913264	-0.134259	-0.121463	-0.0958467	-0.352166	0.0324396
AGT	1.00852	0	1	0	1.08928	1.20121	1.2282	1.1578	0.769897
AGTPBP1	1.12095	0.649916	0.991461	0.137219	0.149469	0.338031	0.302797	-0.0237624	-0.0191892
AGTR1	0.508093	1.46216	0.0947642	0.856328	-0.0343781	0.00755436	0.130026	0.277323	-0.552416
AGTR2	1.28523	1.51239	0.782499	0.675176	-0.047332	0.0080669	-0.0678657	-0.346504	0.216975
AGTRAP	1.05947	0.0213289	0.999112	0.0020812	0.389744	0.179676	0.340966	0.806098	0.232235
AGXT	0.932755	1.17551	0.28398	0.987984	-0.223642	-0.0045377	-0.0411195	-0.795276	-0.0536357
AGXT2	0.783118	1.25732	0.202985	0.969878	-0.167525	-0.0586291	-0.242627	-0.355298	-0.0135482
AHCTF1	1.17203	1.41297	0.490227	0.521326	0.00968269	0.173839	0.236354	-0.114716	-0.256746
AHCY	1.10937	1.28262	0.4205	0.96209	-0.0836123	-0.188407	-0.0950152	-0.0623616	0.0113348
AHCYL1	1.19112	1.51499	0.963507	0.758684	0.0792889	-0.0816374	-0.0517952	0.314863	0.135725
AHCYL2	0	1.04695	0	0.999508	-0.63914	-0.7085	-0.644219	-1.17932	-0.0245209
AHDC1	1.25476	1.49858	0.639704	0.798065	-0.092332	0.0467782	-0.0303869	-0.525031	0.139312
AHI1	1.28607	1.4341	0.778882	0.544713	0.062969	0.033905	0.0337594	0.272776	-0.0885645
AHNAK	0.724837	1.41831	0.177151	0.525991	-0.114304	0.149779	-0.0659428	-0.387499	-0.153553
AHR	1.13625	0.0478953	0.986979	0.00545449	0.400458	0.3205	0.312441	1.02763	-0.0587386
AHSA1	1.08952	1.15671	0.403702	0.991046	-0.0839171	-0.137222	-0.0976278	-1.67053e-05	-0.100802
AHSA2	0	1.3182	0	0.949417	-0.536532	-0.722422	-0.736056	-0.500618	-0.187031
AHSG	1.28028	1.20629	0.732618	0.982646	-0.0658936	-0.0230758	-0.10831	-0.102182	-0.0300069
AHSP	1.0708	1.17599	0.388769	0.987924	-0.221317	0.0161952	0.00122251	-0.857321	-0.0453635
AICDA	0	0.258852	0	0.0413281	-0.206457	-1.18117	-1.42888	1.69709	0.0871353
AIDA	1.28238	0.340847	0.828296	0.0587944	0.192725	0.333945	0.369187	0.117786	-0.050018
AIF1L	1.28642	1.39308	0.796115	0.502495	0.0171924	0.00461944	-0.02737	0.00925333	0.082267
AIFM1	0.894994	1.40129	0.262754	0.904464	-0.139185	-0.232463	-0.038954	-0.459727	0.174405
AIFM2	0.239864	1.51115	0.0312279	0.669675	-0.195184	-0.34179	-0.558949	-0.45861	0.578612
AIFM3	0	1.05038	0	0.999413	-0.834511	-0.982385	-1.00228	-1.01231	-0.34107
AIG1	0.777215	1.29585	0.200335	0.956822	-0.117251	-0.196679	-0.20618	-0.0438854	-0.0222604
AIM1	1.28313	1.5131	0.820549	0.743075	0.000269444	-0.175795	0.00373731	-0.0477355	0.220871
AIM1L	0.0189695	1.48765	0.0011814	0.610745	-0.378104	-0.295028	-0.795418	-0.603848	0.181878
AIM2	0.808257	0	0.215906	0	0.830729	0.0202402	0.502333	2.46667	0.333675
AIMP1	1.18594	1.13982	0.51484	0.992995	-0.0766153	-0.123686	-0.0582969	-0.00032698	-0.124151
AIMP2	0.717389	1.13533	0.173827	0.993544	-0.176052	-0.302909	-0.277572	-0.279211	0.155483
AIP	1.19765	1.23857	0.532081	0.97488	-0.104988	-0.0695896	-0.0619548	-0.242642	-0.0457663
AIPL1	0.845723	1.13823	0.235052	0.993176	-0.250069	-0.0656133	-0.123557	-0.881164	0.070057
AIRE	1.27013	1.49614	0.681312	0.799901	-0.11536	0.0910811	-0.0495368	-0.647322	0.144338
AJAP1	1.04801	0.178665	0.999558	0.0260216	0.42312	0.126851	0.0579362	1.44043	0.0672643
AJUBA	1.07521	0.0394016	0.998175	0.00431172	0.323901	0.480281	0.504722	0.28089	0.0297087
AK1	0.00013089	1.45805	3.27439e-06	0.859172	-0.532833	-0.706073	-1.10623	-0.633647	0.314619
AK2	1.09311	1.22347	0.407323	0.978617	-0.155351	-0.205275	-0.125065	-0.487212	0.196147
AK3	0.571534	1.12175	0.116889	0.995026	-0.221261	-0.0898294	-0.133092	-0.571185	-0.0909359
AK5	0.510799	1.13096	0.095871	0.993946	-0.19673	-0.224613	-0.284372	-0.295654	0.01772
AK7	1.16152	0.25957	0.978961	0.0414768	0.166725	0.0684105	0.298055	0.0622416	0.238194
AK8	1.20586	1.42363	0.544492	0.889789	-0.0758925	0.0344586	-0.0351657	-0.242065	-0.0607978
AKAP1	0.00457223	1.00111	0.000213491	1	-0.450712	-0.433753	-0.386952	-0.712025	-0.27012
AKAP10	0.618269	1.14118	0.133331	0.992831	-0.16942	-0.217747	-0.183672	-0.221092	-0.0551679
AKAP11	0.534018	1.44878	0.104006	0.868697	-0.0992021	-0.221948	-0.193155	0.0852924	-0.0669977
AKAP12	1.17159	0.00512971	0.489198	0.000401441	0.301417	0.729348	0.719007	-0.122359	-0.12033
AKAP13	0.929996	1.2925	0.281983	0.95816	-0.121299	-0.165294	-0.234798	-0.109298	0.024193
AKAP14	1.18725	1.50894	0.966131	0.695475	0.0487348	0.0407791	0.0632901	0.0103355	0.0805347
AKAP17A	1.19742	1.51105	0.531663	0.69269	-0.0398544	-0.099597	-0.0874154	-0.0837095	0.111304
AKAP3	1.25134	1.12925	0.907407	0.323023	0.0122097	0.216117	0.0529868	-0.325711	0.105447
AKAP4	1.26816	1.4094	0.871851	0.517612	0.0527318	0.0186376	-0.00207424	0.0708201	0.123544
AKAP5	1.27876	1.38895	0.847815	0.499912	0.055053	0.155142	0.114651	0.0522282	-0.101809
AKAP6	1.24015	1.15386	0.59782	0.991396	-0.114283	-0.0313669	-0.127204	-0.309306	0.0107463
AKAP7	0.00835724	1.16168	0.000419777	0.990208	-0.377174	-0.101152	0.217501	-0.994441	-0.630604
AKAP8	1.28304	1.26096	0.761001	0.96855	-0.0393395	-0.144604	-0.125869	0.0996676	0.0134473
AKAP8L	0.758283	1.22235	0.192079	0.374469	-0.0605272	0.0129211	-0.0821686	-0.131699	-0.0411619
AKAP9	0.0164254	1.20058	0.000981009	0.983656	-0.33957	-0.24821	-0.213478	-0.644828	-0.251764
AKIP1	1.04545	1.22937	0.999652	0.379117	0.152488	0.130616	0.222266	0.123436	0.133633
AKIRIN1	1.28291	1.51482	0.761932	0.731818	0.00337255	0.00684339	0.03955	-0.0505113	0.0176081
AKIRIN2	1.02746	0.254004	0.999944	0.0404211	0.32585	0.103353	0.0553321	0.832674	0.31204
AKNA	1.17333	0.204723	0.973472	0.0307688	0.300136	0.216867	0.292944	0.707446	-0.0167118
AKNAD1	1.25073	1.31899	0.627739	0.949122	-0.0525141	-0.0475017	-0.0294215	-0.0730511	-0.0600819
AKR1A1	1.07147	0.562234	0.998429	0.112741	0.199726	0.0616691	0.153404	0.386002	0.197828
AKR1B1	1.23321	0.000676275	0.930682	3.99476e-05	0.584683	0.439172	0.63069	1.36788	-0.099008
AKR1B10	0	1.4637	0	0.580688	-0.534626	-0.902075	-1.1491	-0.855828	0.768502
AKR1C1	1.25947	0.0155666	0.891031	0.00143942	0.275559	0.566373	0.165244	0.428717	-0.0580958
AKR1C3	0.730928	0.786631	0.180554	0.179529	-0.0968831	-0.0592606	-0.364946	-0.413062	0.449736
AKR1C4	1.18541	1.50947	0.513136	0.774504	-0.116166	0.0255955	-0.0879635	-0.522061	0.119763
AKR1D1	1.28736	1.15921	0.800489	0.339031	0.144158	-0.0137216	-0.0540424	0.588904	0.0554921
AKR1E2	1.15027	1.51137	0.463498	0.687392	-0.13555	0.0101049	-0.0736697	-0.631767	0.153131
AKR7A2	0.411278	1.1128	0.069112	0.995692	-0.212603	-0.245549	-0.181984	-0.314143	-0.108737
AKR7A3	8.52273e-05	1.51071	1.96464e-06	0.663939	-0.496815	-0.65865	-0.987142	-0.577642	0.236174
AKT1	1.28023	1.50993	0.721777	0.700778	-0.0508993	0.00693858	0.0298922	-0.274615	0.0341876
AKT1S1	1.09929	1.46758	0.995337	0.584917	0.0662317	0.0942148	0.112907	-0.0796733	0.137479
AKT2	1.20173	1.33997	0.539321	0.940172	-0.131472	-0.0329947	-0.0314413	-0.593778	0.132327
AKT3	1.28307	1.51561	0.759005	0.724952	0.0877221	-0.0572195	-0.072559	0.528994	-0.0483267
AKTIP	1.22237	1.21218	0.568199	0.981098	-0.109563	0.0143013	0.0275081	-0.321388	-0.158674
ALAD	0.169292	1.04877	0.0194126	0.999452	-0.338225	-0.178493	-0.168803	-0.940428	-0.0651762
ALAS1	1.14838	0.0212962	0.983531	0.00207662	0.222897	0.107008	-0.0445406	0.20673	0.622389
ALAS2	1.15661	1.51397	0.981033	0.752124	0.0321073	0.0776664	0.119869	-0.069305	0.000198668
ALB	1.25009	1.49193	0.91051	0.809081	0.0171727	0.0283343	-0.0339556	0.0245221	0.0497898
ALCAM	1.00646	5.91716e-05	1	2.61952e-06	0.63438	0.669531	0.741116	1.14274	-0.015863
ALDH16A1	1.26423	1.05215	0.883137	0.286912	0.0557445	-0.0160965	-0.0277536	-0.0100921	0.27692
ALDH18A1	0.00181518	1.01258	7.20367e-05	0.999982	-0.500467	-0.476958	-0.400198	-1.09828	-0.0264341
ALDH1A1	0.0966437	1.51635	0.00918337	0.712794	-0.242121	-0.0992984	-0.345947	-0.485413	-0.0378238
ALDH1A2	1.01046	0.000185923	1	9.1683e-06	0.63249	0.398655	0.248035	1.63364	0.249634
ALDH1A3	1.25186	0	0.90672	0	0.574082	0.577286	0.472232	0.900244	0.346564
ALDH1B1	1.18513	1.5123	0.510606	0.683557	-0.0259547	-0.0984419	0.150972	-0.220958	0.0646084
ALDH1L1	0.0233734	1.29482	0.00152914	0.425077	-0.234885	-0.584982	-0.538967	-0.133254	0.317661
ALDH1L2	1.27773	0.860547	0.848727	0.207219	0.0725254	0.162651	0.23141	-0.141082	0.0371228
ALDH2	1.26918	1.4752	0.677226	0.839519	-0.0577438	-0.192138	-0.246974	-0.103485	0.311621
ALDH3A1	0.0143195	1.40344	0.000833661	0.902998	-0.321032	-0.297628	-0.589817	-0.5151	0.118416
ALDH3A2	0.572483	1.25543	0.117158	0.970554	-0.197423	-0.234507	-0.169914	-0.599674	0.2144
ALDH3B1	1.14485	1.11223	0.984255	0.313348	0.125972	0.0835492	0.214618	0.14804	0.0576791
ALDH3B2	1.10195	1.08999	0.994858	0.303014	0.251923	-0.00239832	-0.0624575	0.933419	0.139127
ALDH4A1	1.13332	1.1183	0.987699	0.317693	0.200128	-0.0727545	-0.168238	0.772617	0.268889
ALDH5A1	0.0365288	1.06808	0.00266012	0.998764	-0.271497	-0.236008	-0.0512813	-0.400713	-0.397986
ALDH6A1	0.000746562	1.00639	2.48854e-05	0.999999	-0.480399	-0.51111	-0.435866	-0.697048	-0.277574
ALDH7A1	1.27897	1.29658	0.840835	0.426418	0.0130714	0.109901	0.187875	-0.320115	0.0746245
ALDH8A1	0.266216	0.922115	0.0360707	0.230438	0.018459	-0.38253	-0.500621	0.860788	0.0961995
ALDH9A1	1.18595	1.08799	0.514534	0.99772	-0.108359	-0.0130167	-0.0465146	-0.178073	-0.195832
ALDOA	1.27801	1.45009	0.848411	0.562467	0.0170726	-0.115236	-0.0390791	0.0365962	0.186009
ALDOB	0.0069571	0	0.000339882	0	0.15648	-0.136616	-0.770778	0.646625	0.88669
ALDOC	0.43322	0.987566	0.0748134	0.258048	-0.107124	0.231788	0.425531	-0.636379	-0.449436
ALG1	1.04913	0.152487	0.999526	0.0215999	0.267758	0.293821	0.461856	0.262801	0.0525557
ALG10	1.20318	1.14638	0.956082	0.331676	0.167509	0.0163038	0.15806	0.473271	0.0224034
ALG12	0.704445	1.4086	0.168753	0.900602	-0.195278	-0.162458	-0.0886878	-0.654521	0.124554
ALG13	1.13427	1.49902	0.444421	0.635833	0.0279336	-0.13655	0.167663	0.176477	-0.0958559
ALG14	0.982864	1.42873	0.316035	0.885211	-0.0991126	-0.25648	-0.09455	-0.188432	0.143012
ALG2	1.21394	1.45988	0.947698	0.574773	0.123662	0.00552114	0.0692953	0.390045	0.0297883
ALG3	1.21128	1.51427	0.949824	0.73016	0.0143851	-0.0362007	0.0811502	-0.137876	0.150467
ALG5	1.04037	0.101858	0.999768	0.0131742	0.295392	0.227188	0.39024	0.354062	0.210077
ALG6	1.25574	1.16754	0.634616	0.989314	-0.0746472	-0.145882	-0.171135	-0.0111872	0.0296152
ALG8	1.10042	1.14686	0.995202	0.332566	0.157107	0.18499	0.292431	0.172052	-0.0210429
ALG9	1.17647	1.47345	0.972229	0.593722	0.0761975	0.219069	0.24897	-0.0303415	-0.132908
ALK	1.19892	1.2504	0.534999	0.971743	-0.0775944	-0.108615	-0.182753	-0.020423	0.00141369
ALKBH1	1.19681	1.20022	0.530062	0.983756	-0.12156	-0.136777	-0.112034	-0.290174	0.0527426
ALKBH2	1.21732	1.20744	0.56282	0.982322	-0.0605721	-0.0925778	-0.11895	0.0517529	-0.0825137
ALKBH3	1.12229	0.427118	0.991024	0.0785147	0.178657	0.417282	0.450959	-0.13593	-0.0176835
ALKBH4	0.710843	1.077	0.171124	0.998291	-0.156019	-0.1405	-0.15568	-0.248751	-0.0791457
ALKBH6	1.22732	0.948845	0.576526	0.242089	0.0375994	-0.20787	-0.0946877	0.181962	0.270993
ALKBH7	0.499777	1.06944	0.0922967	0.998704	-0.280537	-0.167222	-0.101251	-0.852277	-0.00139648
ALKBH8	1.2324	1.43919	0.582788	0.875482	-0.0487858	0.0209401	0.149905	-0.26013	-0.105859
ALLC	1.19144	1.46118	0.522999	0.576624	0.0333383	-0.0134099	-0.214337	0.372036	-0.0109356
ALMS1	1.27999	1.46333	0.844691	0.854422	0.0153454	0.0907939	0.189826	0.00061478	-0.219853
ALOX12	1.28479	1.22627	0.755558	0.377115	0.135111	-0.0557714	-0.185701	0.701921	0.0799936
ALOX12B	0.396503	1.14961	0.0657204	0.99189	-0.376804	-0.000858148	-0.018195	-1.54595	0.0577871
ALOX15	0.887189	1.49289	0.258778	0.805885	-0.200147	-0.0715724	-0.11779	-0.789974	0.178747
ALOX15B	1.09751	1.00767	0.995591	0.266335	0.0966965	0.152964	0.136701	-0.0447948	0.141916
ALOX5	1.11045	0.0211895	0.993222	0.00206483	0.448995	0.36824	0.473811	1.00066	-0.046727
ALOX5AP	1.28519	0	0.772632	0	0.661305	0.688696	0.726821	1.09947	0.13023
ALOXE3	1.14318	1.26217	0.454578	0.968409	-0.12003	-0.0720542	-0.101868	-0.292269	-0.013927
ALPI	0	1.07469	0	0.998395	-0.683715	-0.374998	-0.44058	-1.82993	-0.0893542
ALPK1	1.06018	0.465212	0.999081	0.0876195	0.19879	0.10148	0.2054	0.25895	0.229328
ALPK2	0.272482	0.0858342	0.037241	0.0108487	0.0148233	-0.204201	-0.462829	0.557113	0.16921
ALPK3	1.18825	1.38686	0.518255	0.913583	-0.056912	-0.0334019	-0.0859844	-0.0740906	-0.0341711
ALPL	1.08646	1.05442	0.997095	0.288015	0.158712	0.0532013	-0.0153618	0.325123	0.271884
ALPP	1.27903	1.5108	0.846487	0.768952	-0.0126818	-0.0501414	-0.048628	-0.104855	0.152897
ALPPL2	0.575636	1.16266	0.118331	0.990128	-0.26242	-0.170196	-0.053422	-0.873272	0.047209
ALS2	1.10957	0.288548	0.99338	0.0473733	0.337731	0.192724	0.0952228	1.12366	-0.0606773
ALS2CL	0.00104317	1.3005	3.7983e-05	0.955322	-0.44395	-0.456848	-0.744295	-0.501448	-0.0732091
ALS2CR11	1.23157	1.1028	0.581348	0.996491	-0.142067	-0.0763286	-0.0878462	-0.407129	0.00303738
ALS2CR12	1.21043	1.50348	0.95027	0.647865	0.0819214	0.0603438	0.0596059	0.149237	0.0584991
ALX1	1.27947	1.37604	0.845771	0.920061	-0.0515236	0.0181405	-0.0575463	-0.178158	0.0114696
ALX3	0.741674	1.44249	0.185686	0.873619	-0.129837	-0.0512047	-0.149234	-0.288037	-0.0308733
ALX4	0.440554	1.39306	0.0765416	0.910004	-0.181411	-0.144492	-0.285633	-0.330174	0.034656
ALYREF	0.00282675	1.40771	0.000121807	0.900951	-0.300958	-0.805056	-0.353604	-0.120175	0.0750044
AMACR	0.00128696	1.33021	4.8461e-05	0.453073	-0.41272	-0.154426	-0.208527	-1.48634	0.198413
AMBN	1.25124	1.06204	0.627424	0.29093	0.0818966	-0.11332	-0.234952	0.345585	0.330273
AMBP	1.23147	1.30464	0.582267	0.954002	-0.0141829	-0.219916	-0.163553	0.267542	0.0591958
AMBRA1	1.23001	1.4846	0.934308	0.824065	0.042927	-0.0409788	-0.0169094	0.155067	0.074529
AMD1	1.27498	1.51022	0.860506	0.769944	-0.0110469	-0.0331462	0.0330648	-0.203202	0.159096
AMDHD1	1.03625	1.51474	0.359327	0.717392	-0.12644	0.0338722	0.071867	-0.642595	0.0310942
AMELX	0.987955	1.06539	0.319225	0.998896	-0.221583	-0.103826	-0.0961839	-0.705873	0.0195522
AMELY	1.10543	1.4097	0.41705	0.899548	-0.0654006	-0.0708799	-0.149225	-0.0687203	0.0272223
AMFR	0.191877	0.0286696	0.0232967	0.00297773	0.0652631	0.530561	0.487246	-0.509007	-0.247747
AMH	0.279373	1.13598	0.0384938	0.99344	-0.226032	-0.277958	-0.292275	-0.369408	0.0355143
AMHR2	1.23463	1.51525	0.58942	0.723986	-0.0190786	-0.0513304	-0.186339	0.0665707	0.0947844
AMICA1	1.03698	0	0.999832	0	0.683051	0.617669	0.751628	1.20922	0.153687
AMIGO2	0.717329	0.00286101	0.173766	0.000207597	0.365821	0.580814	0.652379	0.725515	-0.495425
AMMECR1	1.08178	0.457208	0.997549	0.0857826	0.198893	0.0416872	0.174279	0.325785	0.253823
AMMECR1L	1.28661	1.2949	0.7905	0.95714	0.00413638	-0.043754	-0.0862258	0.263097	-0.116572
AMN	0.379437	1.0897	0.0609286	0.99757	-0.276435	-0.16352	-0.0908019	-0.761799	-0.08962
AMOT	1.22028	0.295871	0.943698	0.0490792	0.123074	0.296178	0.429651	-0.264278	0.0307466
AMOTL1	1.05983	0.860678	0.999098	0.207138	0.204014	0.191935	0.0451328	0.452906	0.126082
AMOTL2	1.09129	0.0235178	0.99653	0.00233792	0.330912	0.498247	0.529312	0.386959	-0.0908707
AMPD1	0.000131234	0.385698	3.27439e-06	0.068981	-0.157678	-0.241151	0.387411	0.223965	-1.00094
AMPD2	1.16032	0.687191	0.979315	0.148194	0.220912	0.0455269	0.00254132	0.763437	0.0721427
AMPD3	1.15865	1.41574	0.980182	0.523834	0.0997475	0.112838	0.0353404	0.145643	0.105168
AMPH	1.18065	0.0519795	0.970037	0.00598428	0.422808	0.202578	0.272058	1.28747	-0.0708728
AMT	0.00129758	1.00838	4.91159e-05	0.999997	-0.48971	-0.325214	-0.321847	-0.838424	-0.473353
AMZ1	1.16234	1.49508	0.978358	0.800997	0.0490474	-0.00335945	-0.0479194	0.10916	0.138309
AMZ2	1.10607	0.926582	0.994015	0.232768	0.171947	0.266003	0.260494	0.175096	-0.0138039
ANAPC10	1.28642	0.8301	0.776149	0.195049	0.115433	0.310044	0.485686	-0.11246	-0.221538
ANAPC11	1.2441	1.51477	0.917883	0.729511	0.041165	0.0894269	0.0207183	0.0761223	-0.0216075
ANAPC13	1.27917	1.43735	0.842894	0.548396	0.0319831	0.159454	0.186662	-0.215231	-0.00295257
ANAPC15	1.1465	1.33406	0.457997	0.942751	-0.117713	-0.142161	-0.175988	-0.248579	0.0958772
ANAPC16	1.18495	1.17476	0.511928	0.988122	-0.051415	-0.0212514	0.0657493	0.00781841	-0.257976
ANAPC2	0.795415	1.47153	0.209819	0.589767	-0.11759	-0.0632704	-0.0244851	-0.370622	-0.0119825
ANAPC4	1.17752	1.29456	0.498461	0.957314	-0.0717073	-0.0344897	-0.0257483	-0.0632349	-0.163356
ANAPC5	1.27898	1.29227	0.846959	0.958241	-0.0535229	0.00460014	-0.00591575	-0.197079	-0.0156971
ANG	1.2031	0.214402	0.541039	0.0327289	0.174078	0.409943	0.43221	0.348313	-0.494153
ANGEL1	1.06184	1.35084	0.99898	0.47107	0.125809	0.0387389	0.0788715	0.202012	0.183615
ANGEL2	1.0184	1.25202	0.346202	0.971358	-0.148186	-0.0949074	-0.0899255	-0.399061	-0.00885169
ANGPT1	1.17525	0.3177	0.495422	0.053907	0.239044	0.181317	0.455581	0.692103	-0.372825
ANGPT2	1.0997	0.0198434	0.995277	0.00190897	0.389051	0.38039	0.447195	0.456917	0.271702
ANGPT4	1.18672	1.4199	0.515955	0.891922	-0.0606782	-0.107994	-0.165058	-0.0713627	0.101702
ANGPTL1	0.000342466	1.15239	9.82318e-06	0.335906	-0.391411	0.25219	-0.00627535	-1.04788	-0.763681
ANGPTL2	1.00925	0	1	0	0.692906	0.750745	0.507949	1.24239	0.270539
ANGPTL3	0.574077	1.08452	0.117748	0.997869	-0.29661	-0.0910914	-0.0684677	-0.99857	-0.0283112
ANGPTL4	1.13497	0.291187	0.987281	0.0480544	0.3267	0.0634696	-0.0812644	1.10134	0.223251
ANGPTL6	1.25499	0.425902	0.902084	0.0782076	0.218938	0.127694	-0.0872527	0.72546	0.10985
ANGPTL7	0.239101	1.48896	0.0310033	0.816246	-0.131831	-0.168518	-0.125079	-0.231367	-0.00235931
ANK1	1.00686	0.0148573	1	0.00136411	0.547224	0.224777	0.21378	1.52174	0.228601
ANK2	1.01036	1.48072	0.337318	0.602665	-0.0141496	0.113173	0.063769	-0.118449	-0.115091
ANK3	0	1.07328	0	0.998495	-0.778124	-0.888254	-0.944667	-1.16731	-0.11227
ANKAR	1.24343	1.51522	0.91893	0.738758	0.0496164	0.0616946	-0.0593634	0.191079	0.00505522
ANKDD1A	1.06465	0.00195283	0.998828	0.00013556	0.502651	0.502606	0.558907	0.949532	-0.000443738
ANKFN1	1.15592	1.20682	0.471528	0.982608	-0.0823984	-0.0462678	-0.0695723	-0.0400912	-0.173662
ANKFY1	1.21974	1.50898	0.944243	0.696284	-0.0234375	0.189057	0.171649	-0.466221	0.0117647
ANKH	0.0021169	1.02859	8.77538e-05	0.999831	-0.521067	-0.207658	-0.386123	-1.36312	-0.127363
ANKHD1	1.28408	1.17813	0.766745	0.348654	0.151702	0.000596621	-0.0158504	0.55153	0.0705301
ANKLE1	0.362824	1.46588	0.0572155	0.8514	-0.115547	-0.209733	-0.197693	-0.0146308	-0.040131
ANKMY1	1.24687	1.44439	0.616329	0.556284	-0.0338848	-0.0140901	-0.0475188	-0.242646	0.168716
ANKMY2	0.655138	1.27266	0.148146	0.965202	-0.17906	0.117543	0.146289	-0.645373	-0.334698
ANKRA2	1.17601	1.22797	0.496204	0.977468	-0.101027	-0.0458821	0.0282396	-0.284282	-0.102181
ANKRD1	1.26332	1.38012	0.884739	0.492666	0.119738	0.0223183	-0.0460482	0.457061	0.0456193
ANKRD10	1.23605	1.45816	0.590906	0.859142	-0.0614046	-0.0831753	-0.162746	-0.0938453	0.0941483
ANKRD11	1.0236	1.45442	0.351055	0.862654	-0.0297695	-0.0867624	-0.0412835	0.105545	-0.0965775
ANKRD12	1.15332	1.38756	0.467823	0.913228	0.0332639	-0.13519	-0.0995273	0.55182	-0.184047
ANKRD13A	1.26237	1.25704	0.662768	0.969906	-0.0458512	-0.0464031	-0.000355151	-0.028734	-0.107912
ANKRD13B	0.597325	1.07838	0.126076	0.998227	-0.247789	-0.20864	-0.257268	-0.625362	0.100112
ANKRD13C	0.98102	1.24417	0.314864	0.973172	-0.154979	-0.0917128	-0.0679674	-0.484247	0.0240113
ANKRD13D	1.21308	1.424	0.948938	0.533138	0.136967	-0.130435	0.0445293	0.492709	0.141066
ANKRD16	1.2846	1.51262	0.807941	0.685583	-0.0276992	0.193062	0.203376	-0.418792	-0.088443
ANKRD17	1.28221	1.18879	0.747328	0.985676	-0.0480953	-0.0567377	-0.127128	0.0541383	-0.0626535
ANKRD18A	0.004	0.367617	0.000182056	0.0645678	-0.230953	-0.237626	-0.657786	0.137932	-0.16633
ANKRD2	0.533986	1.49022	0.103965	0.813815	-0.155113	-0.0801194	-0.275632	-0.333812	0.0691096
ANKRD22	1.00414	0	1	0	1.16575	0.830438	1.06665	1.52871	1.23718
ANKRD23	1.02323	1.43034	0.349787	0.884433	-0.181858	0.0791521	-0.040449	-0.738416	-0.0277211
ANKRD26	1.1514	1.24033	0.465159	0.974392	-0.088459	-0.0414322	-0.0544049	-0.146377	-0.111622
ANKRD27	0.670023	1.06113	0.154803	0.999077	-0.183247	0.00390442	0.00945731	-0.338575	-0.407773
ANKRD28	1.126	1.30242	0.990025	0.430473	0.137443	0.208364	0.251191	0.19511	-0.104895
ANKRD29	0.0764823	0.844284	0.00679175	0.200428	0.0145769	-0.468792	-0.413325	0.971821	-0.0313955
ANKRD30A	0.974776	1.37308	0.311265	0.921503	-0.0318737	-0.071714	-0.116416	0.195604	-0.134969
ANKRD32	1.25608	1.49447	0.643752	0.621471	0.0738848	-0.174249	-0.0361742	0.507753	-0.00179086
ANKRD33	0.626203	1.16202	0.136395	0.990187	-0.136609	-0.150862	-0.20473	-0.0786274	-0.112217
ANKRD34A	0.385889	1.11168	0.0629502	0.995781	-0.317622	-0.0172621	-0.136124	-1.04249	-0.0746111
ANKRD35	1.28567	0.0805076	0.78563	0.0100753	0.266707	0.39277	0.343003	0.519803	-0.188748
ANKRD37	0.00104015	1.5128	3.73281e-05	0.762246	-0.41613	-0.692235	-0.796811	-0.312161	0.136688
ANKRD39	1.03471	0.0904375	0.999876	0.0115075	0.295367	0.314998	0.343908	0.323037	0.199523
ANKRD44	1.21737	0.151488	0.94583	0.0213988	0.311045	0.164736	0.136714	0.834108	0.10862
ANKRD45	1.12053	0.0625315	0.991523	0.00747348	0.407239	0.0799946	0.220827	1.18844	0.13969
ANKRD46	0.138387	1.03547	0.0147177	0.999731	-0.263478	-0.159331	-0.100687	-0.49707	-0.296826
ANKRD49	0.320531	1.00998	0.0474604	0.999993	-0.27072	-0.261307	-0.291782	-0.415201	-0.11459
ANKRD50	1.2863	1.30108	0.801852	0.429689	0.0927258	0.202011	0.249015	0.253213	-0.333335
ANKRD53	0.280152	1.03568	0.0387112	0.999729	-0.293345	-0.227066	-0.296531	-0.64891	-0.000871422
ANKRD54	1.25789	1.34727	0.647974	0.936558	-0.0660983	-0.116425	-0.0999716	-0.0496237	0.0016276
ANKRD55	1.12078	0.119835	0.430843	0.016127	0.177681	0.19134	0.198148	0.303359	0.0178786
ANKRD6	1.28178	0.482871	0.727771	0.0920838	0.257254	0.106847	0.230629	0.783417	-0.0918758
ANKRD7	1.1941	0.873174	0.961689	0.211689	0.341552	-0.0622718	-0.042081	1.43122	0.0393429
ANKRD9	0.0863617	1.04989	0.00797446	0.999428	-0.31475	-0.41557	-0.422043	-0.462233	0.0408447
ANKS1A	1.20043	1.4627	0.95759	0.855972	-0.0268935	0.144165	0.0588758	-0.293341	-0.0172737
ANKS1B	1.27311	1.50461	0.865498	0.789453	-0.0475072	0.0997148	0.08737	-0.386985	0.00987122
ANKS3	0.58184	1.40387	0.12075	0.902906	-0.233122	-0.103211	-0.256003	-0.725131	0.151858
ANKS4B	0.509545	1.51416	0.0953353	0.760152	-0.225122	-0.0409626	-0.0431959	-0.880386	0.0640586
ANKS6	1.28678	1.48099	0.797769	0.832247	-0.0258277	0.00545845	-0.0741152	-0.0785867	0.0439327
ANKZF1	0.807907	1.50545	0.215918	0.650191	0.0223256	-0.31269	-0.176726	0.589663	-0.0109435
ANLN	1.20909	0.00018543	0.950724	9.1683e-06	0.494004	0.107952	0.505907	1.03495	0.327207
ANO1	1.17809	1.24572	0.500167	0.391091	0.0156124	0.194977	-0.132982	0.116862	-0.116408
ANO10	0.0292146	1.0752	0.00199738	0.998375	-0.385967	-0.363028	-0.465368	-0.823038	0.107566
ANO3	1.28092	1.11651	0.73953	0.315137	0.105507	-0.00698242	-0.0106404	0.403559	0.03609
ANO4	1.24597	1.31081	0.613929	0.952331	-0.130148	0.0167224	-0.0992298	-0.46799	0.0299063
ANO6	1.26612	0.00352941	0.672446	0.000263261	0.403844	0.650697	0.732923	0.628683	-0.396928
ANO8	1.26827	1.46737	0.871842	0.849765	0.00935743	-0.0394901	0.0422034	0.0404494	-0.005733
ANO9	0	1.50069	0	0.638703	-0.601109	-0.781726	-1.03251	-0.807362	0.217159
ANP32A	0.477344	1.12646	0.0859345	0.994417	-0.150845	-0.139475	0.00211674	-0.217364	-0.248658
ANP32B	1.28012	1.34189	0.837734	0.939325	0.0414197	-0.0102785	0.120317	0.294344	-0.238704
ANP32D	1.24347	0.983499	0.91839	0.256405	0.262262	-0.0330722	0.0018683	1.04674	0.0335158
ANP32E	0.886748	0.369173	0.258185	0.0649378	0.180927	0.18234	0.454332	0.458497	-0.371462
ANPEP	0	1.5098	0	0.659091	-0.794493	-1.88317	-2.19408	0.763669	0.135613
ANTXR1	1.05032	0.179991	0.999493	0.026262	0.290334	0.382569	0.265431	0.423217	0.0901198
ANTXR2	1.23264	1.51252	0.931703	0.743481	0.0135434	0.219304	0.0252462	-0.0825293	-0.107848
ANXA1	1.08996	0	0.996666	0	1.12222	0.956593	0.892614	2.5679	0.0717669
ANXA10	1.05336	0.0266411	0.374987	0.00272692	0.531203	0.0999641	-0.171364	2.12393	0.0722808
ANXA11	1.23373	1.13684	0.584954	0.993303	-0.0886824	-0.105209	-0.160989	-0.0401364	-0.0483956
ANXA13	0.0966208	0.0260641	0.00919384	0.00266274	0.0517984	0.652161	0.634683	-0.215416	-0.864235
ANXA2	1.22775	1.46323	0.937171	0.578489	0.0702855	-0.149983	-0.159476	0.307675	0.282926
ANXA2R	1.25466	0.120529	0.642449	0.0162521	0.27082	0.0867589	0.211847	0.799362	-0.01469
ANXA3	1.01219	0	0.999997	0	0.713629	1.04148	0.898692	0.790195	0.12415
ANXA4	1.08149	0.546527	0.997564	0.108625	0.174523	-0.0204001	-0.0278386	0.323076	0.423256
ANXA5	1.00945	0	1	0	0.861352	0.665658	0.696965	1.86556	0.217218
ANXA6	1.23608	0.0432613	0.927828	0.00484741	0.328528	0.354965	0.460534	0.451999	0.0466128
ANXA7	1.10425	1.48421	0.9944	0.606807	0.0925704	0.172109	0.296607	-0.0116293	-0.086805
ANXA9	1.21695	1.51179	0.946142	0.676393	0.0838159	0.0274594	-0.0241233	0.315784	0.0161429
AOAH	1.01876	1.06422	0.345993	0.292293	-0.103651	0.0706518	0.186092	-0.904032	0.232685
AOC2	1.23682	1.0644	0.926924	0.292414	0.215424	-0.0137778	-0.0732265	0.90276	0.0459393
AOC3	0.0726442	1.38015	0.00635102	0.492587	-0.175136	0.210241	0.19998	-0.506197	-0.604566
AOX1	1.27472	0.0984717	0.864507	0.0126588	0.207703	0.411218	0.286603	0.0295606	0.103432
AP1AR	0.0467672	1.16949	0.00365684	0.989049	-0.334377	-0.205882	-0.129453	-0.897476	-0.104695
AP1B1	1.28544	1.34589	0.806286	0.937274	-0.08906	-0.0758245	-0.00349497	-0.437376	0.160455
AP1G1	1.14968	1.51214	0.983139	0.673184	0.0724041	-0.0624297	-0.0931797	0.232584	0.212641
AP1G2	0.3629	1.24087	0.0572037	0.387618	-0.129872	-0.132675	-0.147927	-0.288513	0.0496261
AP1M1	1.13528	1.08489	0.987184	0.300244	0.172013	0.0731554	0.017306	0.462742	0.13485
AP1M2	0.400946	1.48141	0.0668769	0.603042	-0.176908	-0.187823	-0.312328	-0.315246	0.107766
AP1S1	0.0368459	1.1961	0.00269286	0.984449	-0.312435	-0.457452	-0.559912	-0.457991	0.225617
AP1S2	1.28543	0.503605	0.805432	0.0971591	0.23377	0.144389	0.327069	0.594432	-0.130809
AP1S3	1.26388	1.25804	0.883477	0.401056	0.149432	-0.0173367	0.0865921	0.545083	-0.0166117
AP2A1	1.18307	1.50765	0.50662	0.781174	-0.101187	-0.171391	-0.208861	-0.352552	0.328057
AP2A2	1.28398	1.15192	0.766602	0.991689	-0.0924919	-0.0676056	-0.134396	-0.179767	0.011801
AP2B1	1.16372	1.3481	0.97769	0.468173	0.105389	0.0187186	-0.0121738	0.271967	0.143044
AP2M1	1.2469	1.51434	0.91513	0.757763	0.0291699	0.0193464	0.11209	-0.00809822	-0.00665889
AP2S1	1.04107	1.29363	0.363387	0.95756	-0.114868	-0.200806	-0.24767	-0.0843526	0.0733552
AP3B1	1.17299	1.49427	0.973654	0.803109	0.00113885	0.0477675	0.0369827	-0.233311	0.153116
AP3B2	1.28659	1.51135	0.789392	0.665708	0.00880475	0.103756	0.0764707	-0.0981052	-0.0469027
AP3D1	1.08442	0.190715	0.997279	0.0281139	0.310914	0.0232767	0.0742258	0.788584	0.35757
AP3M1	1.23661	1.45786	0.92742	0.859346	0.0387446	0.107802	0.122961	0.0943014	-0.170086
AP3M2	1.27103	1.51221	0.868496	0.703224	0.058463	0.0198483	0.169873	0.122865	-0.0787348
AP4B1	0.655298	1.26773	0.148311	0.966861	-0.203981	-0.213781	-0.326259	-0.384394	0.10851
AP4E1	1.28635	1.43226	0.803652	0.883089	-0.0272022	-0.0448167	-0.0903097	-0.0104449	0.0367627
AP4M1	0.752684	1.3633	0.189872	0.92806	-0.194577	-0.0856552	-0.0528166	-0.650036	0.0102012
AP4S1	1.19366	1.51342	0.961885	0.747396	0.0240175	0.216866	0.140037	-0.192899	-0.0679331
AP5B1	0.960413	1.38027	0.301206	0.916924	-0.11633	-0.105042	-0.261247	-0.231017	0.131985
AP5M1	0.684022	1.04494	0.160143	0.999569	-0.210998	-0.214119	-0.110636	-0.480241	-0.0389962
AP5S1	1.13422	1.30646	0.445517	0.953704	-0.172967	0.0158654	-0.123837	-0.629717	0.0458188
AP5Z1	0.41419	1.50981	0.0697911	0.772407	-0.186898	-0.0113654	-0.0603958	-0.456712	-0.21912
APAF1	1.15098	1.25539	0.982593	0.397334	0.135635	-0.0033292	-0.0167479	0.368337	0.194279
APBA1	0.0834932	1.0314	0.00763851	0.999792	-0.371459	-0.162003	-0.170356	-0.896519	-0.256957
APBA2	1.02644	0.00198308	0.999956	0.000138179	0.4989	0.37099	0.329751	1.01239	0.28247
APBA3	1.17614	1.43448	0.496492	0.880418	-0.146439	0.0444312	-0.0359354	-0.654734	0.0604815
APBB1	0.570625	1.38543	0.116517	0.91473	-0.117437	-0.152432	-0.225677	-0.0862445	-0.0053952
APBB1IP	1.2288	0.00207671	0.936124	0.000145383	0.59053	0.280175	0.496928	1.61497	-0.0299581
APBB2	0.380264	1.09808	0.0613104	0.996828	-0.191368	-0.373936	-0.369933	-0.0288611	0.00725704
APBB3	0.102973	1.33899	0.0100478	0.940535	-0.227013	-0.393682	-0.403835	-0.137291	0.0267548
APC	0.157579	1.01547	0.0176051	0.999971	-0.351803	-0.215789	-0.18057	-0.889372	-0.121481
APC2	1.27897	1.39178	0.840754	0.911263	-0.0389592	-0.00387293	-0.0688118	-0.162104	0.0789516
APCDD1	1.26682	0	0.874161	0	1.03632	1.30642	1.49683	1.76168	-0.419659
APCDD1L	0.607146	1.06992	0.129143	0.998666	-0.297151	-0.0868442	-0.19928	-0.940438	0.0379574
APCS	0.883226	1.22498	0.255308	0.978059	-0.178351	-0.0500874	-0.0659526	-0.528163	-0.0691995
APEH	1.06934	1.17832	0.387678	0.987488	-0.171121	-0.166616	-0.122554	-0.481931	0.0866183
APEX1	1.10191	1.24253	0.414785	0.973678	-0.0815202	-0.0320962	0.107013	-0.184948	-0.21605
APEX2	1.20595	1.47651	0.546508	0.838139	-0.120374	0.0290895	0.082729	-0.588562	-0.00475262
APH1A	1.28553	1.33068	0.771572	0.944549	-0.121869	0.00424345	0.00637082	-0.615599	0.117507
APH1B	1.11165	0.1729	0.99306	0.0250236	0.286784	0.38379	0.266622	0.571332	-0.0746072
API5	1.28327	1.38946	0.758618	0.91193	-0.0471691	0.0524982	0.0745013	-0.233058	-0.0826176
APIP	1.07606	0.000137363	0.998125	6.54879e-06	0.541564	0.312313	0.61234	0.770164	0.471439
APLF	1.28149	1.43364	0.742881	0.882432	-0.0353159	-0.00682861	-0.0249263	-0.197272	0.0877631
APLN	0.146041	1.23711	0.0158952	0.975265	-0.301523	-0.169797	-0.422077	-0.69791	0.0836934
APLNR	1.01805	0	0.999987	0	0.90944	0.690669	0.522625	1.9077	0.516768
APLP1	1.27785	1.51129	0.854826	0.662513	0.0982633	-0.0263346	-0.136876	0.538363	0.0179008
APLP2	0.231079	1.10545	0.0295999	0.996352	-0.326143	-0.166527	-0.122639	-1.00392	-0.0114814
APOA1BP	0.868849	1.17201	0.246771	0.98865	-0.169898	-0.211374	-0.23249	-0.309055	0.073329
APOA2	1.2583	1.4809	0.896796	0.832872	0.0024616	0.0398833	0.0132783	-0.0722206	0.0289055
APOA5	1.21091	1.50261	0.949853	0.791062	0.031262	0.00135596	-0.0682672	0.0834683	0.108491
APOB	1.25912	1.50989	0.894002	0.694333	0.0426606	0.0707008	-0.0105211	0.0956214	0.0148414
APOBEC1	0.00969962	0	0.000507531	0	0.36111	-0.299071	-1.13235	0.360561	2.5153
APOBEC2	1.2454	1.28554	0.916559	0.419507	0.0520087	0.0730099	-0.0700526	0.0654626	0.139615
APOBEC3A	0	0.000347826	0	1.83366e-05	-0.789345	-1.4822	-2.73533	-0.324146	1.3843
APOBEC3B	0	1.14006	0	0.992976	-1.39838	-1.55064	-1.70728	-2.40689	0.0712742
APOBEC3C	0.0243663	0.884079	0.00161166	0.216185	-0.0494815	-0.295341	-0.15808	0.648745	-0.39325
APOBEC3D	1.21808	1.11206	0.563331	0.99576	-0.160751	-0.111973	-0.140378	-0.490988	0.100336
APOBEC3F	1.17294	0.245921	0.973766	0.0389738	0.163767	0.376559	0.454173	-0.263876	0.0882116
APOBEC3G	1.11518	4.49775e-05	0.992564	1.96464e-06	0.600691	0.644936	1.082	0.526334	0.149499
APOBEC4	1.28545	1.26851	0.753087	0.966793	-0.0581999	-0.038995	-0.0718349	-0.105444	-0.0165255
APOBR	0.882835	1.11793	0.254733	0.317295	-0.020831	0.0328206	0.137373	-0.0898554	-0.163662
APOC1	1.18477	0	0.513247	0	0.666474	0.289484	0.255897	2.21032	-0.0898006
APOC2	1.2716	1.01718	0.867136	0.270982	0.0729961	0.198145	0.190481	-0.0985381	0.00189629
APOD	0.265634	0.0644589	0.0359398	0.00776293	-0.039812	0.507422	-0.0482135	-0.514863	-0.103593
APOE	1.18073	3.0581e-05	0.970024	1.30976e-06	0.6141	0.327346	0.442718	1.41206	0.274275
APOF	0.495299	1.26495	0.0911454	0.967475	-0.320667	0.0182073	0.00631698	-1.26818	-0.0390076
APOH	0.0128146	1.03893	0.000733464	0.999672	-0.368207	-0.222347	-0.156571	-0.68341	-0.410501
APOL1	1.00026	0	1	0	1.40514	1.02193	0.906593	2.69598	0.996042
APOL2	1.05933	0.0769288	0.999115	0.00954682	0.302999	0.0705703	-0.00434304	0.705921	0.439848
APOL3	1.00282	0	1	0	0.852245	0.770975	0.954853	1.09487	0.588278
APOL4	1.07379	0.0558669	0.998264	0.00654158	0.391156	0.312572	0.305105	0.894498	0.0524502
APOL5	1.23445	1.49228	0.930003	0.807707	0.00114652	0.0914749	0.0467203	-0.149593	0.0159835
APOL6	1.06718	0.00148688	0.998687	0.000100196	0.439491	0.205239	0.203001	0.744191	0.605531
APOLD1	1.01774	0.0747851	0.344978	0.00923183	0.278503	-0.142882	0.138572	0.930891	0.187433
APOO	1.08982	1.24242	0.404238	0.973678	-0.117993	-0.171132	-0.0523392	-0.266681	0.0181822
APOOL	0.0638953	1.04961	0.00543549	0.999432	-0.297902	-0.350257	-0.152365	-0.518912	-0.170073
APOPT1	0.903161	1.16635	0.267045	0.989448	-0.0992451	-0.101182	-0.12601	0.0738057	-0.243595
APP	1.08651	1.22861	0.400522	0.977252	-0.044727	-0.0243494	-0.0613009	0.168165	-0.261423
APPBP2	1.2852	1.2641	0.77188	0.96782	-0.0409949	0.0463498	0.00606201	-0.116462	-0.0999294
APPL1	0.0490488	1.44363	0.00388343	0.872511	-0.265545	0.261791	0.168457	-0.896843	-0.595587
APPL2	0.000879541	1.16889	3.01244e-05	0.989157	-0.517477	-0.341034	-0.346066	-1.27499	-0.107815
APRT	1.24535	1.51218	0.916439	0.763122	0.0276099	-0.073958	0.129637	-0.0522627	0.107024
APTX	1.14844	1.47528	0.983434	0.594944	0.0758502	-0.030661	0.0319295	0.0931175	0.209015
AQP1	0.180301	1.34057	0.0212181	0.461167	-0.0902887	0.193598	0.13454	0.123694	-0.812987
AQP10	1.04646	1.24644	0.36938	0.972497	-0.208604	-0.0439804	-0.0713501	-0.839653	0.120567
AQP11	0.000156658	1.25497	3.92927e-06	0.97061	-0.616289	-0.298354	-0.19508	-1.83903	-0.13269
AQP2	1.17827	1.19898	0.500554	0.983996	-0.176116	-0.0172765	0.00421416	-0.684032	-0.00737006
AQP3	1.02631	0.0143934	0.999959	0.00131303	0.359694	0.478388	0.469197	0.311833	0.17936
AQP4	1.17672	1.45503	0.97174	0.56591	0.177373	0.0149505	-0.0151706	0.682703	0.0270081
AQP6	1.28026	1.31754	0.708458	0.9498	-0.0431678	-0.109114	-0.192778	0.0338175	0.0954034
AQP8	0	1.03783	0	0.999697	-2.46259	-1.56272	-1.67417	-5.6632	-0.950283
AQP9	1.07661	0	0.998065	0	1.857	0.764351	0.958897	4.84744	0.857321
AQPEP	1.16611	1.25705	0.482864	0.399589	0.0377681	-0.0533332	-0.0253131	0.158971	0.0707476
AQR	1.287	1.29564	0.797656	0.956927	-0.0368569	0.105714	0.0461176	-0.0500511	-0.249208
AR	1.18263	1.24511	0.506201	0.972853	-0.117537	0.08522	-0.0392968	-0.312974	-0.203097
ARAF	1.26487	1.50777	0.666726	0.78548	-0.0570221	0.0649723	0.00968365	-0.207289	-0.0954554
ARAP1	1.25845	1.50032	0.896	0.638252	0.0245755	0.0666035	0.096189	-0.0495902	-0.0149004
ARAP2	0.832836	1.4866	0.228253	0.609925	-0.0405441	-0.124853	0.0867401	-0.139545	0.0154815
ARAP3	1.19782	1.03607	0.95935	0.279475	0.250989	0.0472532	-0.0259076	1.05282	-0.0702057
ARC	1.25128	1.41523	0.626868	0.895109	-0.0974624	-0.0333925	-0.00826457	-0.440407	0.0922144
ARCN1	1.07266	1.45116	0.998339	0.561648	0.107647	0.22434	0.162077	0.093881	-0.0497116
ARF1	1.09018	0.536793	0.996652	0.105882	0.223462	0.0590993	0.160021	0.517003	0.157726
ARF3	1.09933	0.987964	0.412808	0.258346	-0.0782027	-0.141212	-0.152589	-0.609009	0.589999
ARF4	1.08716	0.73829	0.997027	0.16371	0.182667	0.306118	0.262805	0.320902	-0.159157
ARF5	0.333348	1.02921	0.050406	0.999825	-0.281207	-0.29237	-0.406414	-0.44717	0.0211263
ARF6	0.93689	1.05764	0.286221	0.999184	-0.144849	-0.255707	-0.219756	-0.103074	-0.000858587
ARFGAP1	1.19097	0.727714	0.963618	0.160697	0.204647	-0.057461	-0.142293	0.881961	0.136381
ARFGAP2	1.06512	1.5079	0.384963	0.777056	-0.0776146	-0.100659	-0.068655	-0.153379	0.0122352
ARFGAP3	1.00619	0	1	0	0.999166	0.958607	1.10305	1.72585	0.209161
ARFGEF1	0.724043	1.07387	0.176862	0.998485	-0.250057	-0.00394859	0.01588	-0.848783	-0.163377
ARFGEF2	1.23505	1.14431	0.929566	0.330479	0.054118	0.243159	0.228953	-0.23591	-0.0197304
ARFIP1	1.20166	1.39426	0.539136	0.909236	-0.0896571	0.0110187	0.0942917	-0.406079	-0.05786
ARFIP2	0.842703	1.31211	0.233606	0.439691	-0.0889921	-0.0768148	-0.115754	-0.196342	0.0329427
ARFRP1	1.28563	1.35149	0.782073	0.934716	-0.122277	0.0267701	-0.0120529	-0.649905	0.146082
ARG1	0.812562	1.27226	0.21812	0.965314	-0.180114	-0.0876179	-0.175798	-0.547073	0.0900336
ARG2	0	0.538102	0	0.106211	-0.522584	-0.924996	-1.26453	-0.522503	0.62169
ARGLU1	0.460718	1.17676	0.0819155	0.987723	-0.109559	-0.35203	-0.330188	0.347911	-0.103928
ARHGAP1	1.08193	1.26921	0.997542	0.408274	0.13762	0.186041	0.122544	0.240592	0.00130221
ARHGAP10	1.20081	0.29594	0.957268	0.0490714	0.281474	0.227829	0.300655	0.769248	-0.171834
ARHGAP11A	1.09435	0.744231	0.408501	0.166002	0.0464499	-0.0605055	0.0453824	0.149052	0.0518704
ARHGAP12	0.503012	1.11709	0.0932895	0.995363	-0.202921	-0.026112	-0.103114	-0.404774	-0.277685
ARHGAP15	1.19113	0.0183276	0.520525	0.00172954	0.411466	0.194977	0.392881	1.09642	-0.0384122
ARHGAP17	1.2807	1.19295	0.717257	0.984988	-0.113793	-0.0560298	-0.0203846	-0.409055	0.0302969
ARHGAP18	0.0616848	1.11664	0.00520301	0.9954	-0.234235	-0.411319	-0.27571	-0.135076	-0.114836
ARHGAP19	1.25041	1.51051	0.910009	0.700056	0.0673822	-0.00175027	0.0782992	0.194262	-0.00128261
ARHGAP20	0.441258	1.16532	0.0766929	0.989644	-0.272525	-0.0736447	0.0966162	-1.01961	-0.0934607
ARHGAP21	0.777038	1.302	0.199984	0.954967	-0.169985	-0.0956823	-0.23124	-0.380913	0.027896
ARHGAP22	1.26504	1.42835	0.666569	0.537198	-0.00302381	0.0220605	-0.0633598	-0.00855611	0.0377602
ARHGAP24	1.09887	0.0210693	0.99539	0.00205174	0.46805	0.292957	0.279253	1.28108	0.0189071
ARHGAP25	1.24431	0.000749186	0.917792	4.51866e-05	0.553027	0.379102	0.580108	1.07894	0.173953
ARHGAP26	1.09151	0.995231	0.996508	0.261289	0.168947	0.15759	-0.0292031	0.401083	0.146319
ARHGAP27	1.18534	0.550523	0.96721	0.109636	0.116389	0.240692	0.281191	-0.0510683	-0.00525971
ARHGAP28	1.28168	0.848333	0.833215	0.201611	0.0550617	0.187316	0.2438	-0.307534	0.0966642
ARHGAP29	1.23475	0.257268	0.929824	0.0410079	0.219541	0.264252	0.233515	0.307354	0.0730424
ARHGAP30	1.22941	0.00134653	0.935625	8.90635e-05	0.519659	0.43807	0.648907	0.889192	0.102467
ARHGAP31	1.0693	0.688932	0.998573	0.14875	0.301287	0.135956	0.255966	0.79427	0.0189591
ARHGAP32	1.01352	1.40281	0.340362	0.903423	-0.136292	-0.0887346	-0.132801	-0.306908	-0.0167245
ARHGAP33	1.16353	1.31576	0.480421	0.950589	-0.0973358	-0.16257	-0.204408	-0.1587	0.136335
ARHGAP35	0.916549	1.15553	0.274604	0.99117	-0.193073	-0.144595	-0.193812	-0.535005	0.101119
ARHGAP36	0.702861	1.50969	0.167959	0.770962	-0.192216	0.121036	-0.0181081	-0.850641	-0.0211507
ARHGAP39	1.28267	1.49277	0.81916	0.811589	-0.0706656	-0.0171197	0.08633	-0.43507	0.0831976
ARHGAP4	0.611492	1.49331	0.130748	0.804938	-0.174896	-0.245558	-0.214218	-0.471454	0.231647
ARHGAP44	0.00142123	1.01661	5.43549e-05	0.999966	-0.499057	-0.451253	-0.413633	-0.936057	-0.195288
ARHGAP5	0.205461	1.31036	0.0255514	0.952353	-0.214363	-0.0608294	-0.0929355	-0.492691	-0.210996
ARHGAP6	1.20023	0.0225199	0.537865	0.00221807	0.359962	0.408822	0.575969	0.601236	-0.146179
ARHGAP9	1.23109	0.000851064	0.581764	5.23903e-05	0.484227	0.108079	0.338892	1.40132	0.0886161
ARHGDIA	1.28648	1.4971	0.77981	0.627957	-0.00233413	-0.18069	-0.123066	0.00929442	0.285126
ARHGDIB	1.20621	0	0.545599	0	0.727357	0.279646	0.493884	2.13405	0.00184735
ARHGDIG	0.17612	1.29396	0.020484	0.95746	-0.212357	-0.21631	-0.507937	-0.171303	0.0461234
ARHGEF1	0.919464	1.35147	0.276502	0.934965	-0.10498	-0.0166871	-0.209561	-0.114481	-0.0791904
ARHGEF10	1.15484	0.264428	0.981576	0.0423916	0.254949	0.338725	0.334949	0.536421	-0.190298
ARHGEF10L	0.442649	1.23803	0.0770504	0.975104	-0.188765	-0.145082	-0.152357	-0.243027	-0.214594
ARHGEF11	1.1933	1.25469	0.524443	0.97072	-0.143955	-0.0886461	-0.129408	-0.461595	0.103829
ARHGEF12	1.27357	1.51438	0.688828	0.73924	-0.0198659	0.0417315	-0.0977343	-0.0786833	0.0552224
ARHGEF15	1.2658	1.51172	0.877606	0.675375	-0.00914723	0.158886	-0.0903671	-0.106779	0.00167113
ARHGEF16	0.723789	1.3426	0.176657	0.463096	-0.0569549	-0.223781	-0.193949	0.0769384	0.112972
ARHGEF17	1.27049	1.34937	0.682422	0.469673	0.00364801	0.00819392	0.177638	-0.215746	0.0445063
ARHGEF18	1.11628	1.48991	0.426629	0.815204	-0.0963919	-0.17975	-0.339877	-0.13311	0.267169
ARHGEF19	0.331728	1.41227	0.0499221	0.896843	-0.280615	-0.178783	-0.136859	-0.948821	0.142001
ARHGEF2	1.21277	1.48273	0.949093	0.826136	0.0423174	0.00434682	-0.104952	0.197024	0.0728512
ARHGEF25	1.27939	1.50209	0.842369	0.644807	0.0899276	-0.109933	-0.167376	0.53494	0.10208
ARHGEF26	1.284	1.12128	0.756775	0.99505	-0.0615138	-0.0869382	-0.0457354	-0.00971744	-0.103664
ARHGEF3	1.28185	3.12989e-05	0.830811	1.30976e-06	0.599804	0.758211	0.793585	1.09017	-0.242747
ARHGEF37	0.0042368	1.0273	0.000194499	0.999851	-0.512911	-0.376732	-0.470342	-1.28766	0.0830885
ARHGEF38	1.18642	1.10764	0.966697	0.310822	0.163256	0.139139	-0.0664705	0.556556	0.023799
ARHGEF4	1.27702	1.45503	0.702905	0.861395	0.0173122	-0.0941913	-0.133622	0.237762	0.0593002
ARHGEF40	0.7689	1.41331	0.196329	0.896299	-0.0927707	-0.0732625	-0.0896961	-0.0517814	-0.156343
ARHGEF5	0.916119	1.42406	0.274356	0.889038	-0.133148	-0.22457	-0.31996	-0.125329	0.137265
ARHGEF6	1.24744	0.000877378	0.914217	5.43549e-05	0.530806	0.445308	0.734549	0.968437	-0.0250693
ARHGEF7	0.0791491	1.1165	0.00712705	0.995419	-0.246353	-0.16861	-0.242454	-0.0749765	-0.49937
ARHGEF9	0.026482	1.00606	0.00178454	0.999999	-0.38196	-0.360337	-0.12612	-0.730692	-0.310691
ARID1A	1.25943	1.36128	0.891253	0.929538	-0.00959879	0.059477	0.0698731	-0.051406	-0.116339
ARID1B	1.17116	1.2823	0.488251	0.962105	-0.118912	-0.141815	-0.0299176	-0.249197	-0.0547193
ARID2	0.940047	1.30099	0.288847	0.955167	-0.0972308	0.0515262	0.0766649	-0.296797	-0.220317
ARID3A	1.19979	0.270968	0.958179	0.0438304	0.245087	0.240312	0.140891	0.532767	0.0663805
ARID4A	1.15947	1.48437	0.474646	0.607649	0.0097194	0.190824	0.237906	-0.0938496	-0.296004
ARID4B	1.28582	1.50715	0.781765	0.778348	0.0222749	-0.0459881	0.00889421	0.0331961	0.0929974
ARID5A	1.26948	1.11864	0.870263	0.317205	0.0745288	0.0403572	-0.0555907	0.0746349	0.238714
ARID5B	1.04863	0.708298	0.999533	0.154555	0.240275	0.156839	0.110644	0.561181	0.132436
ARIH1	1.06852	1.46347	0.998615	0.580406	0.107236	0.218816	0.180449	0.0504523	-0.0207754
ARIH2	0.89539	1.06545	0.263281	0.99889	-0.164441	-0.182928	-0.132978	-0.259003	-0.082857
ARL1	1.0499	0.607945	0.999499	0.125371	0.229121	0.179251	0.325756	0.33051	0.0809656
ARL10	0.738515	1.02526	0.183637	0.999881	-0.247543	-0.136771	-0.251957	-0.585413	-0.0160327
ARL11	1.28092	1.34311	0.73609	0.938679	0.00806558	-0.0713899	-0.00055227	0.190067	-0.0858625
ARL13B	1.00047	0.449034	0.327856	0.0836902	0.149297	0.11669	0.263309	0.386412	-0.169223
ARL14	0.0119529	1.17624	0.000665357	0.346787	-0.294559	-0.324011	-0.443446	-0.50196	0.0911808
ARL15	0.059235	1.17313	0.0049188	0.988437	-0.290469	-0.499054	-0.448481	-0.375323	0.160983
ARL16	0.214342	1.49103	0.0268946	0.813476	-0.245301	-0.273591	-0.391366	-0.521571	0.205322
ARL2	0.373506	1.03037	0.0595115	0.999801	-0.297248	-0.229401	-0.157111	-0.763865	-0.0386146
ARL2BP	1.13957	1.21979	0.98584	0.372966	0.117558	0.319052	0.287206	0.0081163	-0.144142
ARL3	1.09294	0.858205	0.996315	0.206037	0.167019	0.228256	0.212754	0.200572	0.0264936
ARL4C	1.26473	0	0.881415	0	0.679414	0.714965	0.602939	1.33233	0.0674241
ARL4D	1.27091	1.38754	0.682894	0.913393	-0.0401533	0.0308008	-0.0811677	-0.0416711	-0.0685752
ARL5A	0.615027	1.45477	0.131947	0.862286	-0.108644	-0.268156	-0.134953	-0.131435	0.0999676
ARL5B	1.2741	0.361265	0.691954	0.0631919	0.177545	-0.173211	-0.208998	0.740099	0.352289
ARL6	1.2163	1.51081	0.559322	0.691885	0.0495127	-0.0594482	0.0885663	0.333514	-0.164581
ARL6IP1	1.27742	1.12958	0.703876	0.994131	-0.0992853	-0.0296563	0.0298122	-0.311383	-0.0859144
ARL6IP4	1.24587	1.21539	0.613958	0.980432	-0.0799933	-0.155052	-0.0304663	-0.0886935	-0.0457614
ARL6IP5	1.1625	1.24018	0.978186	0.386998	0.0947272	0.0627809	0.0753448	0.021881	0.218902
ARL6IP6	1.26153	1.1932	0.657285	0.984957	-0.102131	-0.0608982	0.126004	-0.432414	-0.0412142
ARL8A	1.03049	0.0664413	0.999921	0.00804519	0.39326	0.344035	0.256998	0.942985	0.0290229
ARL8B	1.1257	1.50698	0.990059	0.654602	0.0375931	0.178898	0.12354	-0.277681	0.125616
ARL9	1.14581	0.10688	0.984032	0.0139777	0.397367	0.187563	-0.0993149	1.45557	0.0456537
ARMC1	1.15539	1.33594	0.470102	0.941804	-0.0324809	-0.197485	-0.0212592	0.106026	-0.0172053
ARMC10	1.2621	1.15997	0.660475	0.990568	-0.0721504	-0.0983902	0.0723324	-0.204321	-0.0582229
ARMC12	0.271158	1.48414	0.0369535	0.824783	-0.249327	-0.0247396	-0.23141	-0.716543	-0.0246167
ARMC2	0.665048	1.48559	0.15287	0.608539	0.0912402	-0.202396	-0.205191	0.881101	-0.108553
ARMC3	1.08866	0.301414	0.996838	0.0502554	0.381538	0.10731	0.126102	1.29279	-4.38178e-05
ARMC4	1.03982	0.859171	0.999778	0.206437	0.238551	0.174951	0.212368	0.579589	-0.0127024
ARMC5	0.703088	1.16185	0.16806	0.9902	-0.223357	-0.121692	-0.244839	-0.599566	0.0726708
ARMC6	0.53207	1.05559	0.103348	0.999248	-0.267953	-0.195174	-0.2634	-0.663343	0.0501053
ARMC7	0.423611	1.09173	0.072294	0.997425	-0.269116	-0.189414	-0.259529	-0.684055	0.0565321
ARMC8	1.16177	0.22052	0.978639	0.0339083	0.213174	0.250993	0.349723	0.126396	0.125583
ARMC9	1.06435	0.0192931	0.998834	0.00184086	0.438621	0.331664	0.252019	1.17284	-0.00204
ARMCX1	0.431412	0.140531	0.0744165	0.0195842	0.227866	0.16301	0.403981	0.877155	-0.53268
ARMCX2	1.20821	3.05344e-05	0.95106	1.30976e-06	0.728894	0.474797	0.660885	2.04623	-0.26634
ARMCX3	1.11574	0.0072988	0.992473	0.000599869	0.485431	0.431658	0.496546	1.11043	-0.0969066
ARMCX5	0.870776	1.39331	0.248459	0.909709	-0.0653989	-0.0361242	0.193324	-0.168401	-0.250394
ARNT	1.11997	1.0575	0.430018	0.999191	-0.16287	-0.0652001	-0.0662051	-0.407772	-0.112302
ARNT2	0.852117	0.0438614	0.239117	0.00493189	0.162337	0.57871	0.46021	-0.0945358	-0.295037
ARNTL	0.0143933	0.887567	0.0008389	0.217387	-0.275767	-0.430783	-0.286458	-0.772152	0.386324
ARNTL2	1.01139	0	0.999998	0	1.23544	0.612856	0.616194	3.32827	0.384429
ARPC1A	1.27807	1.30083	0.849537	0.955221	-0.0692404	0.0400112	0.0979793	-0.311014	-0.103938
ARPC1B	1.00454	0.00831108	1	0.000692862	0.449781	0.191524	0.246408	0.803023	0.558166
ARPC2	1.11032	1.46937	0.99325	0.845828	0.0508289	0.0036599	0.00870843	0.0152138	0.175733
ARPC3	1.05047	0.926505	0.999492	0.233295	0.194418	0.149546	0.149923	0.332313	0.145891
ARPC4	0.51624	1.13467	0.0976359	0.993635	-0.260541	-0.22551	-0.194106	-0.7029	0.0803521
ARPC5	1.23614	1.36933	0.927714	0.924724	-0.0299686	0.0267458	0.0684712	-0.262332	0.0472407
ARPC5L	1.05082	1.08699	0.999483	0.301537	0.170814	-0.00352903	0.0423312	0.380523	0.263929
ARPP19	1.15357	1.29063	0.982009	0.421756	0.131058	0.135447	0.153744	0.202312	0.0327288
ARPP21	1.25973	1.34964	0.893444	0.935645	0.00625671	-0.026297	0.0202683	0.0997071	-0.0686516
ARR3	1.25836	0.941139	0.89725	0.239137	0.146403	-0.0659837	-0.177042	0.5662	0.262439
ARRB1	0.620578	1.20368	0.134194	0.983122	-0.19453	0.00308549	-0.00278898	-0.572059	-0.206358
ARRB2	1.13735	0.627477	0.986596	0.130796	0.246609	0.193129	0.29197	0.565727	-0.0643904
ARRDC1	0.964382	1.47347	0.304093	0.593344	-0.0917944	-0.105123	-0.154534	-0.195636	0.0881153
ARRDC2	1.26239	1.47629	0.658559	0.838401	0.0179575	-0.179917	-0.24449	0.42106	0.0751763
ARRDC3	1.28194	0.075053	0.829779	0.00926981	0.312864	0.416913	0.364355	0.669752	-0.199564
ARRDC4	5.74713e-05	1.08372	1.30976e-06	0.997916	-0.530266	-0.43087	-0.697842	-0.758798	-0.233556
ARSA	1.26654	0.0889262	0.874963	0.0112803	0.106283	0.233713	0.117309	-0.202301	0.276411
ARSB	1.00979	0.0296625	1	0.00310806	0.51911	0.295453	0.27965	1.45934	0.0419972
ARSD	0	1.06511	0	0.998914	-0.49152	-0.646516	-0.517585	-0.360753	-0.441226
ARSE	0	1.36969	0	0.92443	-0.904938	-1.34071	-1.29841	-0.516332	-0.464297
ARSF	1.18514	1.51075	0.511851	0.687802	-0.0129842	-0.114963	-0.29634	0.201714	0.157652
ARSG	1.22888	0.506117	0.936027	0.0977433	0.212888	0.197707	0.341478	0.345434	-0.0330658
ARSJ	1.28421	0.00339523	0.808958	0.000251473	0.342109	0.674821	0.51758	0.62573	-0.449696
ARSK	0.966784	1.48787	0.30637	0.614828	0.0491394	-0.0233075	0.0253319	0.459522	-0.264989
ART1	1.1999	1.1983	0.536537	0.984147	-0.130541	-0.115285	-0.0535329	-0.438275	0.0849272
ART3	1.26415	0	0.883333	0	0.912667	0.0122438	0.190535	2.73117	0.716721
ART4	1.26465	1.41627	0.881444	0.894653	0.0573136	-0.0410449	-0.0932181	0.386444	-0.0229271
ART5	1.28618	1.38076	0.796221	0.493079	0.0104024	0.0278071	-0.115688	-0.0342584	0.163749
ARTN	1.2802	0.277851	0.722678	0.0451257	0.103385	0.0270971	-0.0661208	0.199141	0.253421
ARV1	0.802495	1.16905	0.212948	0.989141	-0.184304	0.0386654	-0.0186178	-0.584591	-0.172675
ARVCF	1.24824	1.51164	0.618644	0.691475	-0.0157363	-0.023942	-0.0778852	0.00869511	0.0301869
ARX	0.403788	1.43808	0.0674303	0.876223	-0.153293	0.00332218	-0.0567486	-0.315347	-0.244397
AS3MT	0.636862	1.16391	0.140468	0.989974	-0.198131	-0.0940032	-0.0825746	-0.424765	-0.191182
ASAH1	1.26155	1.40058	0.656716	0.509235	0.0426921	0.268408	0.376006	-0.124313	-0.349333
ASAP1	1.02857	0.000111421	0.999938	5.23903e-06	0.668638	0.521834	0.570725	1.33988	0.24211
ASAP2	0.878928	1.24914	0.252397	0.972073	-0.174466	-0.103075	-0.229275	-0.361803	-0.00371088
ASAP3	0.000111732	1.02907	2.61952e-06	0.999826	-0.594117	-0.593902	-0.757131	-1.06591	0.0404725
ASB1	1.23429	1.32724	0.586996	0.946104	-0.0716257	0.0459219	-0.0305211	-0.168772	-0.133131
ASB10	1.28194	1.48762	0.831957	0.818919	-0.00956669	-0.0195384	-0.104323	0.0135545	0.07204
ASB11	0.919364	1.33471	0.276532	0.942604	-0.132076	-0.0885725	-0.0717361	-0.394147	0.0261512
ASB12	0.712851	1.41011	0.172074	0.898796	-0.0628126	-0.223938	-0.10646	0.205555	-0.126408
ASB13	0.000609756	1.00593	1.96464e-05	0.999999	-0.540458	-0.446651	-0.592228	-1.04728	-0.0756762
ASB14	1.28378	1.34052	0.755974	0.939941	-0.0481667	-0.0188114	-0.163537	-0.0376956	0.027377
ASB15	1.01381	1.44485	0.34079	0.871922	-0.00965637	-0.145993	-0.140647	0.299598	-0.051584
ASB16	1.20575	1.51483	0.545866	0.738169	-0.079174	0.0366898	-0.108805	-0.366272	0.121691
ASB17	1.16211	1.34663	0.479455	0.936911	-0.190196	0.0577738	-0.0315863	-0.822065	0.035093
ASB2	1.15578	0.0631565	0.981238	0.00756058	0.381428	0.219126	0.285571	0.901206	0.119807
ASB4	0.453083	1.03818	0.0797865	0.999695	-0.422062	-0.00149357	-0.0235714	-1.65917	-0.00401842
ASB5	0.26851	1.30029	0.0364695	0.95542	-0.413908	0.038105	0.00156799	-1.68591	-0.0093981
ASB6	1.28507	1.46285	0.754715	0.855772	-0.0517875	-0.0246383	-0.0892149	-0.142416	0.0491195
ASB7	0.971126	1.50805	0.308954	0.776046	-0.138734	-0.153423	-0.0953403	-0.562381	0.256207
ASB8	1.27774	1.14095	0.855009	0.992854	-0.0622282	-0.0479539	-0.0623715	-0.115826	-0.022762
ASB9	1.21119	0.60389	0.949834	0.124219	0.178253	0.112324	0.312029	0.294021	-0.00536358
ASCC2	0.0675095	1.37222	0.00580485	0.922364	-0.337191	-0.301153	-0.448439	-0.829112	0.229939
ASCC3	1.00845	0.00215686	1	0.000151277	0.46594	0.401114	0.559155	0.563684	0.339807
ASCL1	1.17115	1.23159	0.488556	0.976398	-0.0673285	-0.0314557	-0.0839364	0.0027773	-0.156699
ASCL2	1.21945	1.40594	0.565322	0.513302	0.0218307	0.211163	0.299542	-0.0420107	-0.381371
ASCL3	1.17674	1.22053	0.497206	0.373352	0.0683993	-0.0407828	-0.148632	0.398364	0.0646483
ASF1A	0.678745	1.40063	0.158374	0.904949	-0.0614216	0.0566793	0.190289	-0.131787	-0.360868
ASF1B	1.22676	0.0804398	0.937623	0.0100616	0.289308	-0.0186558	0.449136	0.632323	0.0944285
ASGR1	1.1144	0.0420688	0.992666	0.00464768	0.415471	0.174394	0.133969	1.18744	0.166079
ASGR2	1.20738	0.621758	0.952071	0.129238	0.163723	0.13874	0.112819	0.245076	0.158255
ASH1L	0.786474	1.27086	0.204525	0.965752	-0.0498423	-0.176613	-0.123704	0.374171	-0.273223
ASH2L	1.22156	1.14656	0.567743	0.992258	-0.0966966	-0.0297708	0.0973379	-0.241754	-0.212599
ASIC1	1.21476	1.51	0.947387	0.771515	0.0968768	0.0742774	0.0567515	0.397009	-0.140531
ASIC2	0.951311	1.4032	0.29505	0.903398	-0.263024	0.180962	0.102406	-1.26802	-0.0674472
ASIC4	0.649084	1.48453	0.145757	0.822277	-0.159403	-0.14318	-0.306919	-0.366495	0.178981
ASIC5	1.24798	1.33559	0.913141	0.458055	0.157148	-0.020387	0.00881815	0.644446	-0.00428518
ASIP	1.20138	0.0381239	0.956774	0.00415193	0.4213	0.022396	-0.0804883	1.57908	0.164212
ASL	1.09647	0.702128	0.410728	0.152978	-0.0266136	-0.227257	-0.181488	-0.0895514	0.391842
ASMT	1.00696	1.12792	0.334269	0.994301	-0.268087	-0.0226242	-0.0480527	-1.08752	0.0858507
ASMTL	1.26558	1.13586	0.671578	0.3267	0.0371952	0.311466	0.359916	-0.287641	-0.23496
ASNA1	1.27919	1.11832	0.842408	0.317847	0.0432132	-0.0372266	0.136776	-0.061418	0.134721
ASNS	1.2861	0.890875	0.780082	0.218722	0.0522105	0.0437779	0.154188	-0.211977	0.222853
ASNSD1	1.17851	1.49431	0.971134	0.621504	0.116264	0.0381084	0.148365	0.272302	0.00628023
ASPA	0	1.02805	0	0.999838	-0.532607	-0.803989	-0.49509	-0.581001	-0.250347
ASPDH	0.812588	1.34642	0.21818	0.937025	-0.164322	-0.112419	-0.234595	-0.404171	0.0938972
ASPH	1.09111	0.212868	0.996578	0.032425	0.283649	0.326597	0.317835	0.56823	-0.0780665
ASPHD1	1.26135	1.47078	0.888064	0.58995	0.0438127	0.0550722	0.142847	-0.0377098	0.0150417
ASPHD2	1.02569	0	0.999965	0	0.819099	0.665651	0.757784	1.70786	0.145098
ASPM	1.27984	0.921973	0.709567	0.230463	0.12413	-0.19875	0.08684	0.406099	0.202331
ASPN	0.020052	0.073916	0.00126326	0.00911002	-0.00825662	0.427795	-0.123383	0.238503	-0.575942
ASPRV1	0.555518	1.26758	0.110558	0.966917	-0.223303	-0.165888	-0.393889	-0.437176	0.103741
ASPSCR1	0.858964	1.30757	0.242107	0.95332	-0.151614	-0.242335	-0.25974	-0.290046	0.185667
ASRGL1	1.28611	0	0.776468	0	0.735884	0.284212	0.145007	2.02115	0.493171
ASS1	1.28577	0	0.784849	0	0.603121	0.211342	0.103373	1.51303	0.584739
ASTE1	0.00298799	1.00322	0.000130321	1	-0.497773	-0.376739	-0.341043	-1.08898	-0.184329
ASTN1	0.490631	1.39911	0.0895796	0.905988	-0.21998	-0.0941473	-0.0449782	-0.725595	-0.0151985
ASTN2	1.13441	1.40629	0.444105	0.901515	-0.0301839	-0.0959759	0.00531662	0.0764395	-0.106516
ASUN	1.09985	1.32969	0.995265	0.452462	0.127024	0.0823216	0.141222	0.145083	0.139467
ASXL1	1.1188	1.34176	0.991898	0.462016	0.107242	0.110549	0.138748	0.0870102	0.0926617
ASXL2	1.25094	1.18226	0.627683	0.986768	-0.125304	-0.032501	-0.0418522	-0.466684	0.0398224
ASZ1	1.1214	1.51477	0.431231	0.717308	-0.00662474	-0.0658048	-0.0350371	0.0625991	0.0117437
ATAD1	0.284869	1.0678	0.0397361	0.998785	-0.233632	-0.101494	-0.163036	-0.367392	-0.302605
ATAD2	1.28168	0.210633	0.833555	0.0320157	0.24464	-0.0443201	0.349858	0.651302	0.021721
ATAD3A	0.944634	1.4793	0.291308	0.834783	-0.0871762	-0.259723	-0.313062	0.0652911	0.15879
ATAD3B	1.25571	1.42756	0.900705	0.536247	0.0330598	-0.0613972	-0.187372	0.0800554	0.300953
ATAD5	1.10264	1.51026	0.415349	0.658599	0.0484721	-0.174262	-0.137899	0.533013	-0.026963
ATE1	1.25003	1.30624	0.621003	0.953716	-0.0691458	-0.0692841	0.00457326	-0.218303	0.00643054
ATF1	0.789602	1.07437	0.206527	0.998454	-0.187859	-0.0848992	-0.0488994	-0.45257	-0.165066
ATF2	0.423469	1.12352	0.0721866	0.994832	-0.239745	-0.0423025	-0.0139552	-0.693147	-0.209576
ATF3	1.07996	0	0.997707	0	0.462531	0.719082	0.772108	0.0429494	0.315984
ATF5	1.14712	1.20131	0.983728	0.36181	0.143953	0.113536	0.247562	0.191628	0.0230847
ATF6	1.14036	1.40122	0.985625	0.510017	0.105579	0.244026	0.279179	0.0449842	-0.145873
ATF6B	1.17602	1.27477	0.496746	0.412151	0.057416	-0.0449245	-0.360818	0.583911	0.0514954
ATF7	1.28086	1.49035	0.719616	0.81447	-0.0303799	-0.087278	-0.0429442	-0.10983	0.118533
ATF7IP	1.28602	0.949982	0.776921	0.24269	0.116833	0.0953385	0.0764673	0.319745	-0.0242177
ATF7IP2	1.18496	1.40792	0.511544	0.515682	-0.0348494	-0.1389	-0.301564	-0.020908	0.321974
ATG10	1.27496	0.927072	0.864337	0.23368	0.0567628	0.21314	0.26262	-0.289967	0.0412586
ATG12	1.18239	1.32476	0.505786	0.947028	-0.0962246	-0.114167	-0.123094	-0.310186	0.162548
ATG13	1.04212	0.936018	0.999737	0.237039	0.166727	0.189946	0.205472	0.205322	0.0661659
ATG14	0.703345	1.16436	0.168259	0.989896	-0.202002	0.00769099	0.00432237	-0.596632	-0.223391
ATG16L1	1.05917	1.18267	0.380523	0.98664	-0.11294	-0.142168	-0.142749	-0.149416	-0.017428
ATG16L2	0.0251961	1.04787	0.00168304	0.284716	-0.106735	-0.441637	-0.225378	0.33305	-0.0929737
ATG2A	1.13617	0.526122	0.986991	0.102881	0.137427	0.0857814	0.0467208	0.197633	0.219573
ATG2B	1.20325	1.46479	0.540872	0.852971	-0.0666321	-0.114861	-0.222899	-0.0256806	0.0969126
ATG3	1.18408	1.51608	0.967964	0.712864	0.0632881	0.0894969	0.190106	-0.00287711	-0.0235734
ATG4A	1.10177	1.00364	0.994914	0.264942	0.121246	-0.0193475	0.0516901	0.151728	0.300912
ATG4D	0.0938723	1.34576	0.00885855	0.93736	-0.284094	-0.337351	-0.339447	-0.561989	0.102411
ATG5	1.25115	1.40454	0.908169	0.90187	-0.0522967	0.0531381	0.0438682	-0.369511	0.0633181
ATG7	1.07889	1.27923	0.997779	0.415184	0.0876222	0.175366	0.223206	-0.155943	0.10786
ATG9A	1.12381	1.35796	0.434288	0.931006	-0.13567	-0.0429797	-0.101344	-0.449986	0.0516276
ATG9B	1.20958	1.51298	0.549893	0.706056	-0.0414655	-0.0726344	-0.181951	-0.0518581	0.140582
ATHL1	1.16335	0.00041514	0.480502	2.22659e-05	0.351354	0.209481	0.454033	0.567146	0.174757
ATIC	1.27791	1.43156	0.852439	0.883683	0.00582132	-0.00641319	0.116144	-0.0274614	-0.0589844
ATL1	1.14696	0.042416	0.983743	0.00471382	0.238321	0.438517	0.337204	0.0200992	0.157462
ATL2	0.0292057	1.04633	0.00199869	0.999527	-0.354385	-0.0383538	-0.181616	-0.598218	-0.599352
ATL3	1.11547	0.556858	0.992525	0.111299	0.151955	0.0234414	-0.00825205	0.116754	0.475876
ATM	1.27577	0.0167742	0.69787	0.00156647	0.371641	0.236382	0.490768	0.823436	-0.0640218
ATMIN	1.15643	1.12308	0.470977	0.994884	-0.116413	0.00345003	0.0392724	-0.327713	-0.180662
ATN1	1.20171	1.47767	0.956644	0.836572	0.0271645	-0.0511539	-0.0561965	0.0543396	0.161669
ATOH1	0.885113	0.121175	0.256549	0.0163471	0.0672188	0.622685	0.612686	-0.511553	-0.454943
ATOH7	0.0608294	1.07423	0.00509103	0.998467	-0.330833	-0.405348	-0.43319	-0.505904	0.0211104
ATOH8	0.735794	1.19723	0.18272	0.984365	-0.212708	-0.134593	-0.122783	-0.661881	0.068427
ATOX1	1.02822	0.137415	0.99994	0.0190419	0.32107	0.155518	0.140872	0.680308	0.307582
ATP10A	1.25728	0.970243	0.898291	0.251361	0.0713382	0.212755	0.0725735	-0.101051	0.101076
ATP10D	1.03907	0.00508801	0.999807	0.000397511	0.478974	0.339437	0.48232	0.906519	0.187621
ATP11A	1.0327	0.589646	0.999903	0.120092	0.332002	0.165874	0.161098	0.974364	0.0266724
ATP11B	1.14129	0.66063	0.985458	0.140173	0.137283	0.17864	0.18963	-0.0395174	0.220379
ATP11C	1.12334	1.33048	0.990773	0.452902	0.194986	0.0289613	0.0613975	0.643387	0.0461967
ATP12A	0.282939	1.0843	0.0392816	0.997879	-0.288969	-0.0709941	-0.108327	-0.742294	-0.23426
ATP13A1	1.2551	1.48865	0.902077	0.817441	-0.024991	-0.0523409	-0.0546633	-0.18541	0.19245
ATP13A2	1.2196	0.36365	0.944452	0.0636804	0.109325	0.225579	0.258159	-0.182522	0.136084
ATP13A4	0.580937	1.51258	0.120182	0.68487	-0.274043	0.265448	0.185445	-1.36829	-0.178772
ATP13A5	1.25498	1.23206	0.642694	0.381156	-0.0171281	0.138777	-0.104747	-0.111234	0.00869119
ATP1A1	1.2593	1.4704	0.891901	0.847476	-0.00617924	-0.097152	-0.0430455	-0.0485111	0.163992
ATP1A2	0.000496894	1.10765	1.57171e-05	0.996164	-0.405712	-0.546033	-0.453073	-0.331393	-0.292347
ATP1A3	1.21916	1.49182	0.56543	0.812243	-0.0977118	-0.00253841	-0.01414	-0.480236	0.106067
ATP1A4	1.19997	1.13568	0.537433	0.993478	-0.118923	-0.0579274	-0.0788518	-0.310574	-0.0283397
ATP1B1	1.28079	1.51398	0.737187	0.710094	0.0116673	-0.183366	-0.149991	0.0752045	0.304821
ATP1B2	0.0983151	1.12278	0.00940013	0.99491	-0.256418	-0.300887	-0.491658	-0.198817	-0.0343092
ATP1B3	0.636703	1.12833	0.139891	0.994287	-0.227932	-0.17286	-0.109244	-0.652295	0.0226699
ATP1B4	1.14355	1.26734	0.45525	0.966981	-0.151398	-0.0811968	-0.128585	-0.470503	0.0746924
ATP2A1	1.25151	1.33313	0.629113	0.943318	-0.0979391	-0.0254403	-0.0452702	-0.380964	0.0599183
ATP2A2	1.28516	1.28486	0.806442	0.961585	-0.0362214	0.0424955	-0.0274744	0.00906064	-0.168967
ATP2A3	1.16982	0.492823	0.975001	0.0944335	0.156337	0.245318	0.171394	0.227889	-0.0192546
ATP2B1	0.0530744	1.38645	0.00429601	0.913952	-0.280449	-0.287712	-0.480024	-0.474427	0.120366
ATP2B2	1.26395	1.15264	0.664756	0.991557	-0.112572	-0.0238833	-0.100174	-0.315129	-0.0111025
ATP2B3	1.27594	1.40953	0.859069	0.899347	-0.0581072	0.0224234	0.0179409	-0.332008	0.0592149
ATP2B4	1.2192	0.413084	0.944858	0.0752587	0.188763	0.327933	0.274274	0.262655	-0.10981
ATP2C1	1.0188	0.00227778	0.999986	0.0001611	0.455083	0.564228	0.589267	0.51238	0.154459
ATP2C2	0.000336323	1.25502	9.82318e-06	0.397794	-0.369096	-0.0325373	-0.273228	-0.512859	-0.657759
ATP4A	1.13282	0.905935	0.987857	0.224733	0.203317	0.0989919	0.0482652	0.566925	0.099085
ATP4B	1.22481	1.1871	0.574786	0.985828	-0.0715497	-0.165741	-0.174042	0.00675729	0.0468269
ATP5A1	1.2828	1.40765	0.810843	0.901192	-0.0584209	-0.0600653	-0.0110266	-0.324618	0.162027
ATP5B	1.18229	1.05452	0.507527	0.999274	-0.1646	-0.141011	-0.0476976	-0.441117	-0.028575
ATP5C1	1.18843	1.06787	0.518254	0.998778	-0.158778	-0.134031	-0.0856867	-0.427526	0.0121328
ATP5D	0.199086	1.12942	0.0245239	0.994138	-0.277321	-0.342643	-0.261783	-0.489643	-0.0152171
ATP5E	1.2804	1.18134	0.713403	0.986923	-0.0832789	-0.0377035	-0.0681668	-0.185038	-0.0422068
ATP5F1	0.824713	1.05978	0.224136	0.999119	-0.213063	-0.162537	-0.0898951	-0.547971	-0.0518503
ATP5G1	0.0866126	1.16818	0.00803733	0.989244	-0.276703	-0.467885	-0.2895	-0.357741	0.00831513
ATP5G2	1.15583	1.22153	0.47043	0.979062	-0.0243774	-0.18388	-0.18467	0.349692	-0.0786521
ATP5G3	0.936542	1.04424	0.286237	0.999582	-0.185269	-0.252204	-0.15861	-0.346982	0.0167211
ATP5H	0.956204	1.02247	0.298571	0.999905	-0.180161	-0.220972	-0.207546	-0.254878	-0.0372465
ATP5I	0.284253	1.03044	0.039613	0.999801	-0.236618	-0.386471	-0.405155	-0.109143	-0.0457021
ATP5J	0.845908	1.02601	0.235159	0.999874	-0.20138	-0.240907	-0.205067	-0.363157	0.00361159
ATP5J2	0.986427	1.1901	0.318409	0.985515	-0.152187	-0.238226	-0.216519	-0.22917	0.075168
ATP5L	0.905606	1.05114	0.268716	0.999371	-0.122608	-0.329022	-0.232633	0.128032	-0.0568104
ATP5O	1.28326	1.19644	0.809455	0.984421	-0.0298552	-0.177679	-0.139788	0.142411	0.0556364
ATP5S	0.517244	1.07642	0.0979614	0.998317	-0.219562	-0.197519	-0.161875	-0.391387	-0.127468
ATP5SL	1.14954	1.12112	0.461098	0.995061	-0.224497	-0.0186529	-0.0110191	-0.911397	0.0430811
ATP6AP1	1.2596	1.48209	0.892857	0.830631	-0.0194947	0.0915942	0.184998	-0.304591	-0.0499801
ATP6AP2	1.25511	1.51218	0.901347	0.666469	0.0490906	0.185569	0.268693	-0.139564	-0.118336
ATP6V0A1	1.26896	1.35837	0.676694	0.930758	-0.0529431	-0.0959975	-0.148384	-0.0459525	0.0785619
ATP6V0A2	1.28348	1.51437	0.757313	0.757483	-0.029536	0.170216	0.198971	-0.315678	-0.171653
ATP6V0A4	1.28309	1.21726	0.824305	0.370999	0.037944	0.130776	-0.0156819	-0.0464154	0.0830977
ATP6V0B	1.27162	1.02822	0.867064	0.276145	0.0633233	0.0300475	0.0481538	0.112962	0.0621303
ATP6V0C	1.06859	1.13591	0.998612	0.326864	0.122852	0.0853543	0.116421	0.121284	0.16835
ATP6V0D1	0.796497	1.32644	0.210417	0.946486	-0.188757	-0.250633	-0.18479	-0.553222	0.233619
ATP6V0D2	0.115446	0.00628548	0.0116883	0.000507531	0.182488	0.310995	0.0369521	0.641736	-0.259729
ATP6V0E1	1.13522	1.37116	0.987201	0.923268	0.0199829	0.0843775	0.0692485	-0.0877075	0.014013
ATP6V0E2	1.13365	0.0351221	0.987616	0.00376752	0.289708	0.26676	0.347064	0.30877	0.236236
ATP6V1A	1.27003	1.50761	0.68109	0.781743	0.00490757	-0.100202	0.123564	-0.00629037	0.00255774
ATP6V1B1	1.28695	1.49977	0.791722	0.795752	-0.0719777	0.0661369	0.0265771	-0.457225	0.0766001
ATP6V1B2	1.06142	0.496123	0.998997	0.0952934	0.234967	0.193439	0.22711	0.377343	0.141978
ATP6V1C1	1.15833	1.33022	0.980215	0.451943	0.0794862	0.230654	0.253787	-0.200609	0.0341133
ATP6V1C2	1.28074	1.3747	0.712754	0.920971	-0.0604216	0.0998104	0.0163825	-0.240728	-0.117152
ATP6V1D	1.2461	1.13027	0.612195	0.994003	-0.102569	-0.151963	-0.242126	-0.0742616	0.0580737
ATP6V1E1	1.07696	1.48151	0.998039	0.603374	0.0808531	0.10724	0.150377	-0.0178906	0.0836869
ATP6V1F	1.02549	0.35163	0.999966	0.0611611	0.297051	0.251606	0.301137	0.598766	0.0366952
ATP6V1G1	1.08941	1.2314	0.996738	0.380388	0.163351	0.0330008	0.165352	0.365263	0.0897869
ATP6V1G3	0.58844	1.2003	0.123237	0.983743	-0.228408	-0.178565	-0.242111	-0.556986	0.0640281
ATP6V1H	1.21151	1.5142	0.949372	0.721796	0.0201332	0.156857	0.169285	-0.170356	-0.0752527
ATP7B	1.14199	1.48083	0.452982	0.601739	-0.0591392	-0.101314	-0.145654	-0.155329	0.165739
ATP8A1	0	1.28497	0	0.96108	-0.711056	-0.618304	-1.04132	-1.15369	-0.0309123
ATP8A2	1.14608	1.21582	0.983883	0.370079	0.179316	0.0479669	-0.0233297	0.645901	0.0467258
ATP8B2	1.28532	0.285192	0.753766	0.0465796	0.208667	0.287977	0.360675	0.212844	-0.0268271
ATP8B3	1.2448	1.45739	0.917009	0.859451	0.0237622	0.029269	-0.01333	0.0833374	-0.00422749
ATP8B4	1.05657	3.07692e-05	0.378621	1.30976e-06	0.506395	0.698367	0.83836	0.604002	-0.115147
ATP9A	0.00301943	1.00619	0.000132286	0.999999	-0.483475	-0.286073	-0.463479	-0.923771	-0.260577
ATP9B	1.24762	1.19507	0.617684	0.984619	-0.132234	-0.0296275	-0.0686014	-0.495541	0.0648336
ATPAF1	0.00187908	1.00118	7.53111e-05	1	-0.490092	-0.346854	-0.260278	-0.820802	-0.532436
ATPAF2	0.975838	1.15948	0.311731	0.990611	-0.181604	-0.18095	-0.117893	-0.495717	0.0681438
ATPIF1	1.199	1.09816	0.535583	0.996828	-0.126938	-0.180072	-0.172895	-0.194968	0.0401815
ATR	1.20776	0.528413	0.951731	0.103572	0.244175	-0.0614527	-0.00569194	0.790861	0.252984
ATRIP	1.25205	1.22251	0.90653	0.374439	0.115533	0.0331896	0.0619744	0.352646	0.0143222
ATRN	0.471278	1.04597	0.0845337	0.999528	-0.236708	-0.0786069	0.0319421	-0.580941	-0.319228
ATRNL1	1.17825	1.43435	0.971229	0.544902	0.109941	0.0722126	0.0216397	0.324873	0.0210398
ATXN1	1.28262	0.695703	0.810649	0.150758	0.152712	0.0675925	0.284952	0.286562	-0.0282593
ATXN10	1.25065	1.48622	0.909775	0.820682	0.0343534	0.108587	0.209471	-0.0240922	-0.156552
ATXN2	1.27837	1.19446	0.705492	0.984743	-0.0907132	-0.00441446	-0.0829725	-0.210554	-0.0649124
ATXN2L	1.2434	1.43579	0.606227	0.878493	-0.0214871	-0.156186	-0.156455	0.150691	0.0760011
ATXN3	1.11309	1.2587	0.423952	0.969288	-0.0295504	-0.15066	-0.121321	0.302584	-0.148804
ATXN7	1.0091	0.806989	0.335773	0.186765	-0.0242044	-0.060704	-0.0200497	-0.086937	0.0708732
ATXN7L1	0.193185	1.50779	0.0235187	0.780556	-0.189184	-0.309395	-0.187276	-0.253324	-0.00674408
ATXN7L2	1.07467	1.5143	0.392639	0.708953	-0.0951121	-0.0620163	-0.0715279	-0.432268	0.185363
AUH	0.000956848	1.00686	3.33988e-05	0.999999	-0.519916	-0.417683	-0.39903	-1.10373	-0.159219
AUP1	0.382012	1.02417	0.0617924	0.999893	-0.254571	-0.318709	-0.328229	-0.36257	-0.00877733
AURKA	1.25606	0.0678437	0.636007	0.00824165	0.202176	-0.231498	0.0835273	0.558749	0.397926
AURKB	0.298396	0.126877	0.0425219	0.0172908	0.0273417	-0.298065	-0.0643126	0.288663	0.183081
AURKC	1.25151	1.4609	0.628377	0.857119	0.0182055	-0.00757207	-0.0515943	0.250165	-0.118176
AUTS2	0.566235	1.23278	0.114842	0.976215	-0.129591	-0.249101	-0.348505	0.0152827	0.0639608
AVEN	1.02603	0.309135	0.999961	0.0519679	0.241231	0.218739	0.286802	0.262821	0.196564
AVIL	0	1.08148	0	0.99805	-0.645576	-0.703593	-0.782801	-0.97025	-0.125662
AVL9	1.0132	0.111192	0.999993	0.0146582	0.230676	0.394959	0.246119	0.00152595	0.280101
AVP	0.954066	1.28725	0.296716	0.960508	-0.235259	-0.0308718	-0.0110851	-1.01342	0.114337
AVPI1	0.331532	1.51579	0.0497407	0.726327	-0.204436	-0.180771	-0.28489	-0.430301	0.0782174
AVPR1A	0.845741	1.13969	0.235223	0.993028	-0.139332	-0.0347393	-0.0300245	-0.220035	-0.27253
AVPR1B	1.28663	0.897773	0.797087	0.221533	0.222083	-0.0679251	-0.220311	1.13002	0.0465446
AVPR2	1.28081	1.35233	0.718581	0.933616	-0.0510242	-0.0305765	-0.036943	-0.157723	0.0211458
AWAT1	0.180504	1.36034	0.0213366	0.929786	-0.394755	0.135168	-0.0520054	-1.68211	0.0199256
AXDND1	1.25831	0.0393593	0.89697	0.00430452	0.258922	0.0362219	-0.000919348	0.254287	0.746099
AXIN1	0.753667	1.51475	0.190564	0.751125	-0.104138	-0.203567	-0.370944	-0.00545519	0.163414
AXIN2	1.28661	0.838492	0.79185	0.198064	0.0492919	0.31039	0.345505	-0.418338	-0.0403897
AXL	1.25369	0.125084	0.903607	0.0169974	0.304866	0.41187	0.399759	0.665633	-0.2578
AZGP1	1.24667	0.0258226	0.915532	0.0026313	0.416558	0.252903	0.144861	0.978687	0.28978
AZI1	1.02739	1.51465	0.354238	0.731834	0.00997564	-0.209979	-0.0521516	0.301458	0.000574563
AZI2	1.19214	1.51181	0.962536	0.764714	0.023232	0.0591301	0.0876413	-0.125973	0.0721302
AZIN1	1.27915	1.0764	0.846483	0.297472	0.130458	0.300318	0.400482	0.0623871	-0.241355
AZU1	1.0664	0.18984	0.998727	0.0279601	0.425894	0.0713363	0.0258993	1.52391	0.0824314
B2M	1.13261	1.32805	0.987898	0.945552	0.0323162	-0.00295324	0.0282851	0.0776248	0.0263081
B3GALNT1	1.28307	0.104317	0.811518	0.0135606	0.41477	0.187998	0.194807	1.43333	-0.157059
B3GALT1	0.66159	1.10476	0.151251	0.996381	-0.214664	-0.0851001	-0.178837	-0.462125	-0.132594
B3GALT2	1.28066	0.485038	0.716735	0.0927511	0.215676	0.182822	0.412713	0.566825	-0.299655
B3GALT5	1.13075	0	0.988719	0	0.657381	1.13541	0.868947	0.573139	0.0520329
B3GALT6	1.06322	0.31754	0.998888	0.0538382	0.285245	0.275931	0.31234	0.580297	-0.0275879
B3GALTL	0.622833	1.09368	0.134886	0.997202	-0.1743	-0.194066	-0.247585	-0.117506	-0.138045
B3GAT1	0.887679	1.32298	0.258979	0.947661	-0.237228	-0.0448015	-0.0598292	-0.914587	0.0703055
B3GAT3	1.2035	1.50771	0.955945	0.777355	0.0586899	0.00726896	-0.0266738	0.224846	0.029318
B3GNT1	1.22274	1.39516	0.56949	0.908725	-0.0918916	0.0250172	0.0927414	-0.495558	0.0102326
B3GNT2	1.05321	1.12808	0.375004	0.322318	-0.0892339	0.205675	0.310513	-0.941308	0.0681844
B3GNT3	0.152988	1.32267	0.0169319	0.947784	-0.284236	-0.165718	-0.429117	-0.494573	-0.047534
B3GNT4	1.02475	1.51448	0.351917	0.716775	-0.0566217	-0.128029	-0.252041	0.0188139	0.13477
B3GNT6	1.22957	0.393745	0.935343	0.0708585	0.190839	0.0247933	-0.0541383	0.606694	0.186008
B3GNT7	0.0325421	1.06504	0.00228029	0.998916	-0.339875	0.0206245	-0.0544589	-0.192227	-1.13344
B3GNT8	0.000351288	1.24591	9.82318e-06	0.972659	-0.546053	-0.416953	-0.497546	-1.18243	-0.0872788
B3GNT9	1.25581	1.44012	0.900616	0.551056	0.039202	0.0628686	0.113684	-0.116401	0.096656
B3GNTL1	1.28675	1.3771	0.798257	0.487984	0.00537651	0.0952768	0.155158	-0.330858	0.10193
B4GALNT1	1.05641	1.29575	0.377871	0.956917	-0.139126	-0.0776983	-0.154062	-0.377076	0.052334
B4GALNT2	0	1.29156	0	0.422484	-0.807985	-1.15604	-1.1789	-1.49696	0.599957
B4GALNT3	0.334408	1.2847	0.0507197	0.961631	-0.293831	-0.100183	-0.199849	-0.893135	0.0178414
B4GALNT4	1.00822	1.50812	0.335215	0.77628	-0.182812	0.060206	0.106486	-1.00661	0.108667
B4GALT1	0.529874	1.29237	0.102227	0.95823	-0.180718	-0.191422	-0.386458	-0.20484	0.0598483
B4GALT2	1.10955	1.28326	0.420785	0.961898	-0.131394	-0.103351	-0.120652	-0.314678	0.0131055
B4GALT3	1.22482	1.42021	0.93879	0.527534	-0.0243091	0.232137	0.272067	-0.6308	0.0293592
B4GALT4	1.14382	1.25488	0.984571	0.398324	0.0657863	0.110454	0.128469	-0.107883	0.132105
B4GALT5	0.338778	1.20419	0.0515599	0.983064	-0.186329	-0.319813	-0.421682	-0.172952	0.169129
B4GALT6	1.12967	1.37841	0.440473	0.918489	-0.0194761	-0.0615569	-0.105266	0.32102	-0.232102
B4GALT7	1.27945	1.46217	0.846096	0.85662	-0.0629334	0.0319764	-0.0232796	-0.357547	0.0971163
B9D1	1.03381	0.117165	0.99989	0.015668	0.286456	0.193719	0.370525	0.373343	0.208238
B9D2	1.19591	1.28078	0.960957	0.416358	0.0293895	7.42183e-05	0.0242508	-0.165854	0.259087
BAALC	1.28543	1.45584	0.769573	0.860728	0.0873354	-0.0910142	-0.085289	0.554679	-0.0290341
BAAT	0.753728	1.35699	0.19053	0.931234	-0.203259	-0.115118	-0.125328	-0.718295	0.145704
BABAM1	1.24176	1.33724	0.920382	0.941236	-0.00880853	-0.0461878	0.00932625	-0.00837849	0.0100059
BACE1	1.0058	0.0356612	1	0.00383235	0.37209	0.334719	0.387563	0.541707	0.224372
BACE2	1.03242	0	0.999904	0	1.00356	0.513499	0.538327	1.8076	1.15479
BACH1	1.22279	0.569938	0.940597	0.114734	0.141284	0.321584	0.230465	0.00587985	0.0072083
BACH2	0.00241058	0.147848	0.000101506	0.0208265	0.0359643	-0.491764	-0.292548	1.02341	-0.0952435
BAD	0.0168547	1.05424	0.00101768	0.99928	-0.357781	-0.345819	-0.305533	-0.512506	-0.267267
BAG1	1.21416	1.3364	0.557305	0.941432	-0.0841456	0.0073106	-0.0283569	-0.189186	-0.12635
BAG2	1.28109	0.0015407	0.743822	0.000104126	0.418478	0.513964	0.68048	0.697774	-0.218308
BAG3	1.02705	0.00242144	0.999946	0.000171578	0.527621	0.186017	0.134642	1.37568	0.414144
BAG4	0.173133	1.12777	0.0200118	0.994316	-0.136492	-0.407032	-0.239583	0.269199	-0.168552
BAG5	0.880789	1.22639	0.253046	0.977898	-0.0820866	-0.0818854	0.0176859	0.00301542	-0.267163
BAG6	1.27216	1.3073	0.866519	0.95338	-0.0524905	-0.0182887	0.0094828	-0.190586	-0.0105705
BAHD1	0.343509	1.07621	0.0526398	0.998327	-0.303686	-0.0929649	-0.210458	-0.928587	0.0172658
BAI1	1.28317	1.4444	0.809563	0.556097	0.0200015	0.0402436	0.0613147	-0.113449	0.0918965
BAI2	0.301192	1.12375	0.0430386	0.994821	-0.310695	-0.250523	-0.28198	-0.810034	0.0997567
BAI3	0.000266344	1.32985	7.20367e-06	0.945087	-0.277612	-0.912214	-0.627512	0.497217	-0.0679379
BAIAP2	1.15331	1.26007	0.467064	0.968857	-0.0851409	-0.0489869	-0.0895339	-0.124599	-0.0774444
BAIAP2L1	1.11655	0.00516722	0.992387	0.000404715	0.346316	0.299422	0.268178	0.610221	0.207443
BAIAP2L2	0	1.08227	0	0.997995	-0.605273	-0.686357	-0.911865	-0.707521	-0.115347
BAIAP3	0.311406	1.08587	0.0453955	0.997833	-0.247986	-0.25524	-0.404538	-0.34775	0.0155838
BAK1	1.23594	0.238237	0.590774	0.0372567	0.123122	-0.223573	-0.424606	0.536648	0.604021
BAMBI	0	1.4772	0	0.837081	-0.534725	-0.110831	-0.200448	-0.953541	-0.87408
BANF1	1.27411	1.46177	0.692878	0.576282	0.0288376	-0.0477883	0.207164	0.0100089	-0.0540349
BANF2	1.18855	0.995299	0.965316	0.261242	0.189193	0.0364757	-0.111878	0.689546	0.142629
BANK1	0.15101	0	0.0166536	0	0.891546	0.278576	0.799906	2.62992	-0.142215
BANP	1.2866	1.45091	0.795889	0.866935	0.0300929	-0.141604	-0.139207	0.387236	0.0139468
BAP1	1.28276	1.21998	0.762261	0.979263	-0.0975248	-0.0380275	-0.0120087	-0.318048	-0.0220157
BARD1	0.589126	1.46349	0.123612	0.579261	-0.0046339	-0.265533	-0.0528595	0.468448	-0.168591
BARHL1	1.1614	1.3926	0.47802	0.910162	-0.0347704	-0.196798	-0.229708	0.163628	0.123796
BARX1	0.931384	1.48789	0.282953	0.818777	-0.100664	-0.052294	-0.0877075	-0.297039	0.0343827
BARX2	0.268523	1.46731	0.0364361	0.8506	-0.14722	-0.237655	-0.372722	-0.0359547	0.0574524
BASP1	1.27767	0.00011236	0.849769	5.23903e-06	0.598337	0.249914	0.317781	1.46454	0.361116
BATF	1.05396	0.000338346	0.99936	1.76817e-05	0.570477	0.43372	0.36566	1.13181	0.350715
BATF2	1.07153	0	0.998415	0	0.640672	0.430239	0.351291	1.2483	0.532855
BATF3	1.01731	0.00167304	0.999988	0.000114604	0.548617	0.383788	0.454011	1.12705	0.229616
BAX	0.566344	1.17477	0.115049	0.988052	-0.20172	-0.39599	-0.148833	-0.435263	0.173204
BAZ1A	1.0336	0.209015	0.999891	0.0316876	0.297635	0.169908	0.192267	0.570756	0.257611
BAZ1B	1.28207	1.49857	0.72701	0.797566	-0.116618	0.155229	0.216235	-0.829785	-0.0081493
BAZ2A	1.24406	1.22431	0.60492	0.978249	-0.131796	-0.088209	-0.159255	-0.397721	0.118002
BAZ2B	0.511576	1.39281	0.0962849	0.910477	-0.114116	-0.338332	-0.292468	0.249441	-0.0751057
BBC3	1.10279	1.31842	0.415263	0.949316	-0.13884	-0.0647312	-0.153833	-0.424931	0.0881348
BBOX1	1.25934	1.50712	0.892587	0.77774	0.0519525	0.00670376	0.00270154	0.189856	0.00854834
BBS1	0.956691	1.21348	0.298786	0.9808	-0.215457	-0.0656416	-0.11258	-0.76222	0.0786122
BBS10	1.2053	1.30986	0.54266	0.437565	0.0655148	0.112652	0.26754	0.0515975	-0.169731
BBS12	1.11205	1.50356	0.4221	0.647308	-0.0357434	-0.0186758	0.0173505	-0.108708	-0.0329402
BBS2	0.102539	1.01742	0.00997184	0.99996	-0.311721	-0.254936	-0.251401	-0.433566	-0.306979
BBS4	1.08615	0.631729	0.9971	0.132096	0.292814	0.0797367	0.180633	0.927201	-0.0163145
BBS5	1.23135	1.50206	0.581644	0.792245	0.0302454	-0.0229739	-0.0622068	0.215868	-0.00970609
BBS7	1.00089	1.3069	0.327732	0.953601	-0.0918392	-0.191897	-0.103538	-0.0894341	0.0175123
BBS9	0.950076	1.33854	0.294356	0.940657	-0.137667	0.0797814	0.0194965	-0.455262	-0.194684
BBX	1.27033	0.618187	0.869015	0.128374	0.249905	0.19317	0.302924	0.776419	-0.272894
BCAM	1.1562	1.51311	0.471716	0.743176	0.0214415	-0.0347735	-0.186858	0.358141	-0.0507432
BCAN	1.27778	1.51467	0.84976	0.729363	-0.00797189	-0.0437413	-0.0832417	-0.132773	0.227869
BCAP29	1.2586	0.391735	0.894868	0.0703942	0.059219	0.414666	0.470905	-0.622124	-0.0265705
BCAP31	1.27074	1.29239	0.868713	0.958166	-0.0595548	-0.045614	0.00787443	-0.255786	0.055306
BCAR1	1.14635	1.49273	0.458014	0.806483	-0.0472125	-0.170824	-0.286681	0.141782	0.126872
BCAR3	0.214224	1.2947	0.0268376	0.957159	-0.288185	-0.108063	0.0389276	-1.02906	-0.0545461
BCAS1	0.587322	1.18315	0.122657	0.351458	-0.0774737	0.105072	0.065885	-0.131007	-0.349845
BCAS2	1.21905	1.50483	0.944904	0.650318	0.0744785	0.0401916	0.0943624	0.152092	0.0112682
BCAS3	1.25857	1.48449	0.895174	0.822544	0.0321046	0.0478997	0.0215929	0.115075	-0.0561494
BCAS4	0.623413	1.39932	0.135175	0.906214	-0.0375622	-0.382232	-0.299402	0.439156	0.0922291
BCAT1	1.26973	0.000973822	0.870185	6.09037e-05	0.631336	0.254706	0.27002	2.03497	-0.0343521
BCAT2	0.0297421	1.15448	0.00203929	0.991327	-0.288299	-0.393564	-0.122074	-0.386392	-0.251167
BCCIP	1.00515	1.21876	0.332285	0.979554	-0.199052	-0.119896	-0.0317887	-0.778784	0.134261
BCDIN3D	1.27576	1.36933	0.695445	0.924812	-0.0449052	-0.0251589	0.040234	-0.13039	-0.0643063
BCHE	0	1.01231	0	0.999982	-1.18457	-0.55345	-0.623757	-1.98343	-1.57763
BCKDHA	1.25114	1.15303	0.625816	0.991513	-0.119358	-0.115389	0.00555807	-0.414004	0.0464043
BCKDHB	0.719566	1.51388	0.174826	0.736519	-0.1567	-0.0602133	-0.0245969	-0.621455	0.0794649
BCKDK	1.23636	1.38036	0.927069	0.490494	0.00992105	0.0343233	0.0449607	-0.286131	0.246531
BCL10	1.28031	1.41407	0.708318	0.522568	0.0371092	0.041782	0.0628201	0.11482	-0.0709852
BCL11A	0.0209436	1.0809	0.00133726	0.99808	-0.286917	-0.333009	-0.251337	-0.26767	-0.295652
BCL11B	0.825409	0.557131	0.224542	0.11139	0.0714007	0.14281	0.276137	-0.0475542	-0.0857894
BCL2	1.23476	1.29036	0.589561	0.959107	-0.108223	-0.0342993	-0.0103604	-0.455518	0.0672839
BCL2A1	1.26422	0	0.66564	0	1.4018	0.431805	0.614171	3.82085	0.740361
BCL2L1	1.22181	1.49065	0.941843	0.617055	-0.00527584	0.0310021	0.0185348	-0.313437	0.242797
BCL2L10	0.239161	1.26562	0.0309954	0.967324	-0.331694	-0.0959859	-0.120348	-1.1294	0.0189526
BCL2L11	1.17231	1.09322	0.49142	0.997282	-0.14791	-0.0994833	-0.0497438	-0.434245	-0.00816856
BCL2L12	1.15841	1.11656	0.980213	0.315079	0.123327	0.00159735	0.206106	0.202427	0.0831758
BCL2L13	0.992336	1.0494	0.322656	0.999438	-0.18318	-0.180575	-0.138278	-0.420138	0.00627133
BCL2L14	0.693307	1.35246	0.163361	0.472164	-0.1177	-0.0415375	-0.0695248	-0.355697	-0.00404197
BCL2L15	0.0593543	0.944421	0.00493648	0.240342	-0.218364	-0.388907	-0.338914	-0.546964	0.40133
BCL2L2	1.25545	1.11072	0.634633	0.995866	-0.105674	-0.0315266	-0.0227784	-0.241592	-0.126801
BCL3	1.07014	0.034703	0.998516	0.0037112	0.332892	0.0308174	-0.0466219	0.692704	0.65467
BCL6	1.22021	0.00572848	0.566393	0.000453176	0.50511	-0.179197	-0.191062	1.97014	0.420558
BCL6B	1.25932	1.51437	0.891836	0.721484	-0.0114159	0.0987806	-0.114889	-0.149551	0.119996
BCL7A	0.117031	1.01695	0.0119253	0.999963	-0.293065	-0.302558	-0.323223	-0.406083	-0.140396
BCL7B	1.12289	1.17235	0.43327	0.988551	-0.156464	-0.12525	-0.112526	-0.429102	0.0410224
BCL7C	0.873442	1.06553	0.249906	0.998887	-0.182865	-0.141304	-0.119593	-0.383198	-0.0873672
BCL9	1.08335	1.22454	0.997434	0.376024	0.136945	0.233227	0.283884	0.0937533	-0.0630845
BCL9L	1.12295	1.51497	0.990876	0.720081	0.0829601	0.0252235	-0.03286	0.195738	0.143738
BCLAF1	1.26077	1.48941	0.655155	0.615663	0.06188	0.0218074	0.103211	0.221513	-0.0990112
BCMO1	0.771737	0.301738	0.197811	0.0503687	0.00102074	-0.000104951	0.1286	-0.151615	0.0272033
BCO2	0.0893188	1.48453	0.0083294	0.607618	-0.146017	-0.388622	-0.364952	0.0777988	0.091709
BCOR	1.28107	1.15626	0.731646	0.337717	0.119704	0.260595	0.279841	0.296185	-0.357805
BCORL1	1.20832	1.47796	0.95099	0.835379	0.0356342	0.0361627	-0.0163948	0.0785728	0.0441959
BCR	1.2834	1.38204	0.824083	0.494077	0.0233066	0.126833	0.170462	-0.114732	-0.0893363
BCS1L	0.24798	1.30449	0.032723	0.954151	-0.196891	-0.287823	-0.141155	-0.241646	-0.116941
BDH1	0.0004375	1.07635	1.37525e-05	0.99832	-0.5255	-0.529925	-0.61107	-1.01059	0.049581
BDH2	0.000311005	1.00098	8.51343e-06	1	-0.582576	-0.443298	-0.410846	-1.24418	-0.231984
BDKRB1	0.472187	0.141685	0.0848206	0.0197728	-0.125359	0.170916	-0.0377815	-0.885983	0.251411
BDKRB2	1.22387	0.384945	0.570818	0.0687708	0.0150742	0.359887	0.0562991	-0.333775	-0.0221142
BDNF	1.11059	0.827145	0.993208	0.193705	0.276638	0.0969828	0.00599972	0.982851	0.0207169
BECN1	1.25554	1.147	0.63657	0.992185	-0.133389	-0.017515	0.0499507	-0.519458	-0.0465338
BEGAIN	1.07144	1.359	0.389143	0.930566	-0.0557255	-0.100265	-0.271402	0.170319	-0.0215538
BEND2	0.354382	1.0746	0.055188	0.998453	-0.424551	-0.0519321	-0.0804906	-1.60401	0.0382219
BEND5	0.885488	0.436943	0.257064	0.0807787	0.191118	0.117234	0.249761	0.581341	-0.183866
BEND6	1.28061	0.74444	0.728783	0.166146	0.222953	0.0111211	0.10854	0.763252	0.00889837
BEND7	1.05	1.16467	0.371796	0.989857	-0.0634266	-0.121551	-0.18347	0.218949	-0.167634
BEST1	1.28015	1.51302	0.713514	0.760669	-0.0529147	0.118052	0.0269751	-0.32085	-0.0358358
BEST2	0	0.972636	0	0.252491	-0.524524	0.0287906	-0.0898727	-1.29047	-0.746547
BEST3	1.22801	1.3471	0.577576	0.936707	-0.06708	-0.0312256	-0.0290798	-0.150726	-0.0572888
BEST4	0	0.216325	0	0.0330792	-0.699001	-0.533657	-0.280356	-1.77527	-0.206723
BET1	1.05018	0.239508	0.999494	0.0375809	0.293152	0.2315	0.347173	0.507294	0.0866413
BET1L	1.03374	0.695624	0.99989	0.15065	0.246177	0.200663	0.252058	0.45017	0.0818166
BEX1	0.00722296	1.15331	0.000354289	0.99145	-0.332129	-0.114102	-0.123647	-0.407739	-0.68303
BEX2	0.40255	0.0723665	0.0671971	0.00887164	0.118291	0.381575	0.590753	0.24057	-0.739735
BEX5	0.235102	0.000485207	0.0302692	2.685e-05	0.331861	0.290582	0.559883	0.780213	-0.303236
BFAR	1.08984	1.21491	0.9967	0.369326	0.174246	0.145528	0.0770302	0.419055	0.0553715
BFSP1	1.28693	1.15604	0.792131	0.337727	0.00577569	0.0933351	0.0861764	-0.304617	0.148209
BFSP2	0.689359	1.51428	0.161889	0.708054	-0.109731	-0.0833219	-0.084247	-0.332527	0.06117
BGN	1.12669	0.000906217	0.989822	5.63196e-05	0.607084	0.23358	0.169707	1.43327	0.591782
BHLHB9	0.646039	1.50738	0.144523	0.782219	-0.0879525	0.0269429	-0.0758756	-0.0976746	-0.205203
BHLHE22	1.0783	0.0730096	0.997864	0.00896005	0.246807	0.442559	0.286491	0.0476437	0.210534
BHLHE23	0.270043	1.2145	0.0367485	0.980669	-0.29083	-0.144557	-0.242976	-0.820936	0.0451491
BHLHE40	1.04065	1.62602e-05	0.999764	6.54879e-07	0.673013	0.488137	0.49095	1.39319	0.319777
BHLHE41	1.27994	1.38619	0.708787	0.497196	0.0115399	0.220868	0.0620463	-0.1286	-0.108155
BHMT	1.07175	1.1115	0.389818	0.312997	0.0715363	-0.0439255	0.017767	0.423397	-0.111093
BHMT2	1.28549	0.835272	0.771631	0.19703	0.207381	-0.118297	-0.0325623	0.86744	0.112942
BICD1	1.13491	0.0999746	0.987306	0.0128913	0.434779	0.192776	0.128065	1.49945	-0.081174
BICD2	1.24326	1.30486	0.601601	0.432305	0.10722	-0.0803498	-0.0751486	0.474054	0.110326
BID	1.03229	0.0556078	0.999904	0.00650033	0.370331	0.321959	0.490043	0.641672	0.0276498
BIK	1.19556	0.0284071	0.961143	0.00294303	0.244015	0.0582923	0.135757	0.428414	0.353596
BIN1	1.28365	1.49871	0.813817	0.796269	0.00215259	-0.00135225	0.0531903	0.0297874	-0.0730151
BIN2	1.27783	0.0225349	0.848704	0.00221807	0.346917	0.412845	0.568648	0.476625	-0.0704502
BIN3	1.28594	1.33001	0.804157	0.452918	0.0776046	-0.0405934	-0.00422501	0.375646	-0.0204095
BIRC2	1.04479	1.03686	0.368038	0.999714	-0.151544	-0.169012	-0.153098	-0.174698	-0.109368
BIRC3	1.18285	0.000186667	0.969205	9.1683e-06	0.610648	0.0209026	0.29094	1.54053	0.59022
BIRC5	1.18554	0.144921	0.513036	0.0203477	0.123291	-0.224106	0.0491324	0.318809	0.349328
BIRC6	1.21942	1.14495	0.564669	0.992442	-0.112238	-0.0861798	-0.180924	-0.152394	-0.0294527
BIRC7	0.795643	1.31514	0.209775	0.950829	-0.194704	-0.110184	-0.0219622	-0.621396	-0.0252751
BIVM	1.18363	1.51363	0.968765	0.746805	0.0555347	-0.00987283	0.0870412	0.110353	0.034617
BLCAP	0.0114423	1.00679	0.000623445	0.999999	-0.394994	-0.196263	-0.386819	-0.454073	-0.542822
BLID	1.28122	0.921432	0.835772	0.230026	0.235427	-0.0356713	-0.104396	1.07633	0.00544433
BLK	0.352463	0.0189204	0.0547276	0.00179044	0.223891	0.16058	0.194135	0.564004	-0.0231562
BLM	1.16195	0.117097	0.978566	0.0156359	0.259632	0.0795575	0.303249	0.339732	0.315988
BLMH	1.21424	1.50997	0.947614	0.76972	0.0434435	0.00470575	0.0889235	0.00465589	0.075489
BLNK	1.20695	0.996597	0.952519	0.26217	0.177788	0.00606074	0.129787	0.496755	0.0785482
BLOC1S1	0.112269	1.1615	0.0112783	0.990282	-0.297562	-0.283566	-0.380409	-0.502244	-0.0240278
BLOC1S2	1.22172	1.06457	0.942893	0.29253	0.129636	0.22202	0.233947	0.0327134	0.0298651
BLVRA	1.10799	0	0.993633	0	0.738873	0.591923	0.599643	1.58814	0.175781
BLVRB	0.102872	1.03623	0.0100177	0.999721	-0.322334	-0.314797	-0.530652	-0.429153	-0.0147348
BLZF1	1.26511	1.51302	0.667681	0.754725	0.0155069	-0.149877	-0.00825192	0.145782	0.0743748
BMF	0.636918	1.29694	0.140064	0.956614	-0.238928	-0.0828085	-0.0726532	-0.921364	0.121114
BMP1	1.23474	1.43524	0.590041	0.546649	-0.157983	0.174786	0.116476	-1.06443	0.141235
BMP10	1.24383	1.50651	0.602529	0.653117	-0.107748	0.0653773	-0.00204138	-0.623834	0.129506
BMP15	1.25559	1.49475	0.636427	0.802095	-0.147036	0.0399375	0.0694148	-0.823349	0.125852
BMP2	1.1344	0.933856	0.444697	0.236185	0.017521	-0.00612944	-0.200066	0.097214	0.179066
BMP2K	1.25619	0.325596	0.635995	0.0556306	0.130738	0.372725	0.466773	-0.182139	-0.134405
BMP3	0	1.00394	0	0.999999	-1.01092	-0.657069	-0.79015	-2.27807	-0.318403
BMP4	0.487991	0.0430738	0.0887459	0.00481794	0.124826	0.726953	0.70483	-0.48544	-0.447039
BMP5	0	0.575289	0	0.116037	-0.183629	-0.165295	0.483697	-0.0142247	-1.03869
BMP6	1.19692	0.000187166	0.960201	9.1683e-06	0.404969	0.733721	0.914555	-0.292798	0.264396
BMP7	1.24531	1.50432	0.91657	0.649014	-0.0168564	0.0896045	0.0211651	-0.352153	0.173958
BMP8A	1.24125	1.51092	0.920572	0.693223	0.01757	0.135077	0.028129	-0.127567	0.0346405
BMP8B	1.2001	1.01314	0.957641	0.269308	0.181716	0.116221	0.0197711	0.620244	-0.0293743
BMPER	1.17381	0.566104	0.493045	0.113888	0.121823	0.213767	0.291695	0.108076	-0.126247
BMPR1A	1.28215	1.17022	0.746366	0.344246	0.058547	0.266116	0.471744	-0.245678	-0.257995
BMPR1B	1.04143	1.23873	0.363718	0.974759	-0.154966	-0.00978885	-0.0338185	-0.459649	-0.116609
BMPR2	1.28278	1.31222	0.760006	0.439555	0.0525145	0.0573392	-0.00985103	0.0674931	0.0950769
BMS1	1.211	1.48427	0.949847	0.82437	0.0308896	0.00883824	-0.0983846	0.162042	0.0510632
BMX	0.00967419	0.00719649	0.000505566	0.000590046	-0.00783393	0.582298	0.832062	-0.892022	-0.553673
BNC1	1.08143	1.0676	0.997574	0.293573	0.316044	0.0341263	0.0218732	1.21757	-0.00939853
BNC2	1.27221	0.0800838	0.866385	0.0100118	0.247376	0.453367	0.307658	0.222417	0.00606232
BNIP1	1.19454	1.51455	0.961421	0.749834	0.0397569	0.0461223	0.119602	-0.00236118	-0.00433527
BNIP2	1.08812	1.20179	0.402396	0.362427	0.0986713	-0.162271	0.0372733	0.529279	-0.00959664
BNIP3	1.06788	0	0.998645	0	0.788314	0.631186	0.961093	1.5472	0.0137808
BNIP3L	1.28353	0.480031	0.826857	0.0912593	0.196273	0.181628	0.294961	0.36853	-0.0600274
BNIPL	1.16609	1.13519	0.483769	0.993572	-0.114487	-0.128152	-0.153604	-0.205545	0.0293533
BOC	1.12112	0.265802	0.991386	0.042664	0.242616	0.328863	0.237886	0.381613	0.0221036
BOD1	1.19196	1.16678	0.523305	0.989358	-0.0831909	-0.0392484	-0.0496468	-0.0666329	-0.177236
BOD1L1	1.24532	0.673015	0.608795	0.143859	0.187585	-0.170407	-0.114007	0.909846	0.124908
BOK	0.97404	1.43124	0.310583	0.540911	-0.0583109	0.0460995	-0.213119	-0.137438	0.0712146
BOLA1	1.24352	1.32493	0.60409	0.94689	-0.122191	-0.0221222	0.0575793	-0.528103	0.00388121
BOLA3	1.00276	1.42352	0.330971	0.890191	-0.0614632	-0.231906	-0.101063	0.0902008	-0.00308477
BOLL	1.28032	1.47185	0.711428	0.841566	-0.0390193	-0.0349155	-0.110495	-0.114141	0.103474
BOP1	0.999299	1.46548	0.326817	0.582834	-0.10141	-0.178617	-0.0822207	-0.451556	0.306754
BORA	1.15537	0.792143	0.981419	0.181513	0.131539	-0.0329062	0.189538	0.10301	0.266514
BPGM	1.14458	0.899685	0.984328	0.222476	0.14003	0.217075	0.226176	0.0248008	0.0920662
BPHL	0.0111543	1.02301	0.000601179	0.999897	-0.427784	-0.410767	-0.417238	-0.946528	0.0633963
BPI	1.17203	1.22189	0.490151	0.979033	-0.101006	-0.0572166	-0.164842	-0.180575	-0.00138882
BPIFA1	0.561693	1.30526	0.113442	0.953944	-0.14567	-0.11349	-0.316522	-0.1122	-0.0404661
BPIFA2	0.886512	1.37149	0.258348	0.922948	-0.202422	0.00951653	-0.0663326	-0.751151	-0.0017214
BPIFA3	1.26991	1.23191	0.869143	0.38119	0.0803525	0.0537282	-0.199654	0.356285	0.111051
BPIFB1	1.26503	1.29922	0.66847	0.95591	-0.154203	0.0689609	0.0111707	-0.698065	0.00112067
BPIFB2	1.08637	1.50427	0.400754	0.789669	-0.172065	0.133286	-0.00811013	-0.825276	0.0118403
BPIFB4	1.17392	1.51288	0.493401	0.754559	-0.0271233	-0.129866	-0.14752	0.0219115	0.146981
BPIFB6	1.28003	1.23545	0.715206	0.975494	-0.0514052	-0.105198	-0.121498	-0.0100799	0.0311555
BPNT1	0.0106863	1.41037	0.000571054	0.898312	-0.304295	-0.72321	-0.756268	-0.17137	0.433669
BPTF	1.26683	1.34367	0.87409	0.938278	-0.00981896	-0.0444764	-0.0133325	-0.00476434	0.0232974
BPY2	0.0685693	1.22299	0.00590046	0.978714	-0.398493	-0.168005	-0.307598	-1.17835	0.0599774
BRAF	1.24372	1.24046	0.91817	0.387247	0.0674029	-0.0355837	-0.0516453	0.105637	0.251204
BRAP	1.2574	1.27144	0.897884	0.965449	-0.0817776	0.0774432	0.00135872	-0.414659	0.0087465
BRAT1	0.990831	1.1157	0.321712	0.995504	-0.183035	-0.0768951	-0.140318	-0.482549	-0.0323797
BRCA1	0.900554	1.35287	0.265979	0.473283	0.0180938	-0.265566	-0.155891	0.472492	0.0213402
BRCA2	1.12306	0.281087	0.990819	0.0457433	0.238503	0.0711416	0.279529	0.475145	0.128197
BRCC3	1.2833	1.51396	0.76561	0.748451	-0.0122291	0.0986042	0.0939875	-0.191736	-0.0497722
BRD1	0.893285	1.04346	0.261785	0.99959	-0.198927	-0.0325783	-0.170737	-0.359102	-0.233291
BRD3	0.106263	1.0048	0.0105219	0.999999	-0.282111	-0.409346	-0.426974	-0.127875	-0.16425
BRD4	1.1845	1.35445	0.509638	0.932683	-0.0704096	-0.226557	-0.158757	-0.0455584	0.149234
BRD7	1.27659	1.32449	0.858753	0.947354	-0.00853968	0.108337	0.121263	-0.0429795	-0.220779
BRD8	0.932625	1.27598	0.28388	0.963881	-0.0936258	-0.12134	-0.178673	0.010144	-0.0846349
BRD9	1.28526	1.43556	0.806422	0.879671	-0.026196	-0.0677183	-0.124116	0.0115143	0.0755363
BRDT	1.28115	1.48721	0.744193	0.610855	-0.0112661	0.0938291	0.0647353	-0.208138	0.00450891
BRE	1.15679	1.48129	0.980888	0.832606	0.0161545	0.0445246	0.0191119	-0.124643	0.125624
BRF1	1.28028	1.2849	0.724069	0.961107	-0.0771686	-0.0962165	-0.0614346	-0.250024	0.099001
BRF2	1.24993	1.20896	0.621364	0.981816	-0.126087	0.0675662	0.0494219	-0.461145	-0.160191
BRI3	1.28557	1.38421	0.781276	0.915466	-0.0376102	0.0105532	-0.0176815	-0.0892058	-0.0541066
BRIP1	1.25548	1.11786	0.638428	0.317421	0.0961577	-0.0267596	0.249551	0.330736	-0.168897
BRIX1	1.10829	0.854602	0.993612	0.20478	0.237738	0.139651	0.237917	0.581376	-0.00799424
BRK1	1.04878	0.484661	0.99953	0.0926156	0.201482	0.120329	0.139552	0.218804	0.327242
BRMS1	1.25153	1.50917	0.628306	0.775143	-0.0525446	-0.0968536	-0.0203052	-0.144232	0.0512121
BRMS1L	1.25818	1.23826	0.897286	0.386075	0.0888337	0.275874	0.287372	-0.0560692	-0.151842
BROX	0.00094162	1.21985	3.27439e-05	0.979317	-0.508859	-0.576404	-0.477288	-0.840559	-0.141185
BRPF1	1.28311	1.35361	0.809697	0.933341	-0.0471455	0.0216669	-0.0256676	-0.200673	0.0160919
BRPF3	1.23795	1.51217	0.926151	0.673496	0.0389285	-0.0239804	0.0124244	0.0345885	0.132681
BRS3	0.642261	1.06311	0.142711	0.99899	-0.331655	-0.00165136	-0.0887073	-1.21732	-0.0189379
BRSK1	0.781719	1.14818	0.202162	0.992007	-0.261468	-0.0692368	-0.170781	-0.923833	0.117977
BRSK2	0.891709	1.32792	0.26068	0.945806	-0.188124	-0.044766	-0.000984132	-0.72044	0.0136953
BRWD1	0.752553	1.08285	0.189937	0.997963	-0.195606	-0.0632963	-0.0808756	-0.49091	-0.147341
BRWD3	0.994355	1.3888	0.324289	0.912589	-0.045037	-0.241209	-0.196952	0.199243	0.0587707
BSDC1	0.675066	1.02173	0.156631	0.999919	-0.197871	-0.19584	-0.299507	-0.178069	-0.118067
BSG	0	1.20785	0	0.982257	-0.71982	-0.805443	-0.662044	-1.6291	0.217305
BSN	1.28475	1.49911	0.770684	0.635477	0.0537964	-0.0903892	-0.261826	0.397284	0.170117
BSND	1.20008	1.3508	0.537638	0.935124	-0.138405	0.0118475	-0.104768	-0.529425	0.0687242
BSPRY	1.16139	0.826211	0.97908	0.192783	0.163461	0.0313753	0.306475	0.268729	0.0472626
BST1	0.0158214	1.23176	0.000939751	0.380578	-0.26106	-0.236863	-0.280648	-0.483081	-0.0436495
BST2	1.02528	0	0.999967	0	1.10819	0.476525	0.584762	2.70113	0.670347
BTAF1	1.10608	1.41322	0.417659	0.896428	-0.0406563	-0.166569	-0.156555	0.21679	-0.0562917
BTBD1	1.24996	1.17161	0.621542	0.988692	-0.0911843	-0.0283542	0.0126099	-0.262355	-0.0866379
BTBD10	1.26421	1.25605	0.88296	0.970375	-0.0390863	-0.0186374	-0.0556152	-0.0934344	0.0113418
BTBD11	1.25875	0.958541	0.648994	0.246132	0.116518	0.0813646	0.0472525	0.332267	0.00519019
BTBD16	1.28564	1.45195	0.771552	0.563474	0.086827	-0.0544254	-0.0414222	0.391419	0.0517363
BTBD2	0.950674	1.3194	0.29479	0.948985	-0.204573	0.0584854	0.0926584	-0.913084	-0.0563531
BTBD3	0.00104693	1.04674	3.7983e-05	0.999513	-0.45343	-0.565246	-0.55871	-0.740995	0.0512334
BTBD6	1.27331	1.16916	0.690358	0.989078	-0.0885871	-0.049408	-0.0374897	-0.152084	-0.115367
BTBD7	1.25505	1.29937	0.639277	0.955851	-0.029189	-0.109319	-0.102833	0.1202	-0.0248052
BTBD8	1.02297	1.51051	0.350034	0.693528	-0.0215094	-0.182546	-0.174492	0.191245	0.0797554
BTBD9	1.20516	1.24171	0.543626	0.973769	-0.129032	0.0653877	0.0481221	-0.500008	-0.129631
BTC	1.15124	1.50181	0.465247	0.643802	0.0451066	-0.147073	0.0687484	0.411838	-0.153087
BTD	0.238244	1.13645	0.0308297	0.993412	-0.293109	-0.136398	-0.255786	-0.752628	-0.0276238
BTF3	1.24602	1.42672	0.609467	0.887147	-0.0174929	0.1652	0.155432	-0.0464144	-0.344189
BTF3L4	1.18969	1.08589	0.964372	0.300807	0.132366	0.241289	0.319359	-0.00232213	-0.0288617
BTG1	0.462305	1.06304	0.0823491	0.998991	-0.20492	-0.207699	-0.0466375	-0.394936	-0.170406
BTG2	1.28541	0.261757	0.771749	0.0418435	0.160494	0.467914	0.489393	0.0853733	-0.400703
BTG3	1.05673	0.0743896	0.378472	0.00917813	0.112242	0.67053	0.786897	-0.326589	-0.681872
BTG4	1.27533	1.50817	0.694624	0.775616	-0.0116141	0.0266714	-0.035492	-0.0199539	-0.017682
BTK	1.27919	5.92593e-05	0.840645	2.61952e-06	0.659724	0.400286	0.516634	1.5893	0.132671
BTLA	0.682911	0.00481013	0.159793	0.000373281	0.304161	0.222158	0.615098	0.356984	0.0224028
BTN1A1	1.28578	0.173383	0.804727	0.0251048	0.212646	0.161635	0.213934	0.485318	-0.0103048
BTN2A1	1.17737	0.887968	0.971502	0.217776	0.165011	-0.0759917	-0.0806663	0.637431	0.17927
BTN2A2	1.064	0.00547877	0.998847	0.00043091	0.501599	0.337385	0.489382	1.12458	0.0550455
BTN3A1	1.03367	0.00785771	0.999891	0.00065095	0.367988	0.307331	0.406223	0.476021	0.282378
BTN3A2	1.00865	0	1	0	0.710784	0.789131	0.624009	1.16913	0.260863
BTN3A3	1.00633	0	1	0	0.91681	0.595253	0.828546	1.66534	0.5781
BTNL3	0.00721925	1.32935	0.000353635	0.451299	-0.339571	-0.135749	-0.269942	-0.859134	-0.0934589
BTNL9	0.0983653	1.24557	0.00941781	0.391207	-0.161673	-0.218236	-0.242957	-0.105206	-0.0802927
BTRC	1.24053	1.46668	0.921422	0.851194	0.0448199	0.0137488	-0.136725	0.257173	0.0450824
BUB1	1.2849	0.215469	0.767992	0.0329201	0.251054	-0.0257524	0.23326	0.742394	0.0543136
BUB1B	1.03604	0.235422	0.359052	0.0367086	0.133814	-0.232229	0.118617	0.491805	0.157062
BUB3	1.27022	1.3394	0.680778	0.940303	-0.00532219	-0.0224663	0.119727	0.0814877	-0.200037
BUD13	1.19996	1.43346	0.958086	0.882512	0.0271506	-0.0199702	0.0240094	0.084665	0.0198984
BUD31	1.28684	1.24433	0.797976	0.973139	-0.058979	-0.0801846	-0.0606831	-0.117491	0.0224428
BVES	1.26653	1.51431	0.876703	0.721652	-0.0182691	0.192175	0.121309	-0.339523	-0.0470372
BYSL	1.12688	0.448271	0.989761	0.0835187	0.19807	0.152	0.204868	0.308903	0.12651
BZRAP1	0.481892	1.44277	0.0869109	0.87322	-0.0534533	-0.218433	-0.118904	0.344994	-0.22147
BZW2	0.180571	1.00513	0.0213327	0.999999	-0.271187	-0.318835	-0.250834	-0.282825	-0.232253
C10orf10	1.28083	0.851669	0.719094	0.203464	0.214033	-0.124205	-0.103214	0.876926	0.206626
C10orf11	1.09489	1.11818	0.408916	0.316635	-0.020731	0.447481	0.414988	-0.607654	-0.33774
C10orf113	0	1.18169	0	0.350561	-0.503858	-0.641206	-1.33908	-0.0839725	0.0488239
C10orf118	1.28313	0.126237	0.761475	0.0171788	0.23619	0.0265152	0.00753294	0.714711	0.195999
C10orf12	1.21775	1.28378	0.94557	0.418257	0.0784335	0.174104	0.105048	0.0528443	-0.0182628
C10orf2	1.24357	1.5157	0.605576	0.714372	0.0619533	-0.150721	-0.154879	0.51449	0.0389231
C10orf25	1.28268	1.13112	0.818326	0.324002	0.0218429	0.190493	0.0433128	-0.15211	0.00567626
C10orf32	1.17215	1.30773	0.490429	0.953265	-0.0809239	-0.161064	0.0457726	-0.244358	0.0359535
C10orf35	1.22161	1.4112	0.941926	0.520122	0.0239297	0.124028	0.166427	-0.215145	0.0204096
C10orf53	1.21485	1.34217	0.94738	0.462509	0.0555487	0.0623391	0.0237923	-0.0260473	0.162111
C10orf54	1.28005	1.51251	0.844232	0.704747	-0.0273552	0.0486036	0.0931219	-0.404612	0.153466
C10orf55	0.852287	1.34312	0.238886	0.938778	-0.205529	-0.0513433	-0.0142976	-0.810517	0.0540408
C10orf62	0.0629202	1.03237	0.00531958	0.99978	-0.499028	-0.0859491	-0.141889	-1.74413	-0.0241485
C10orf67	1.18164	1.3339	0.96953	0.455554	0.212442	0.00153103	-0.0190723	0.891632	-0.0243218
C10orf76	1.14376	1.05324	0.455555	0.999303	-0.183236	-0.104078	-0.0493796	-0.520475	-0.0590108
C10orf82	0.367603	1.21387	0.0581618	0.980713	-0.162324	-0.14504	-0.0375472	-0.251794	-0.214915
C10orf88	1.10347	0.70836	0.994427	0.154707	0.191784	0.299587	0.232411	0.309297	-0.0741598
C10orf90	1.16103	1.50747	0.477339	0.785819	-0.0310445	-0.00355399	-0.0210201	-0.0414291	-0.0581749
C10orf95	0.781849	1.18052	0.202144	0.98701	-0.220222	-0.0501972	-0.20112	-0.655153	0.0255838
C10orf99	0.237115	1.31479	0.0306215	0.441449	-0.174467	-0.248589	-0.0157395	-0.440918	0.00737857
C11orf1	1.13948	1.31381	0.450941	0.951418	-0.0798758	0.0639113	0.00860322	-0.214271	-0.177747
C11orf16	0.65687	1.16354	0.149097	0.990039	-0.213137	-0.0906399	-0.281143	-0.484047	0.00328115
C11orf24	1.05769	0.556578	0.99916	0.111206	0.175426	0.0790906	-0.0229968	0.206963	0.438649
C11orf30	1.1393	1.29826	0.450722	0.956309	-0.0747	-0.0885372	-0.0608719	-0.111957	-0.0374337
C11orf31	1.24355	1.3477	0.918373	0.936418	0.0038726	0.0142925	0.0475833	0.0245086	-0.070894
C11orf35	0.0966094	1.40267	0.00919908	0.903424	-0.30666	-0.196802	-0.264338	-0.73934	-0.026161
C11orf40	1.28539	1.48047	0.78218	0.602368	0.0643295	0.0087503	-0.0537894	0.253945	0.0484125
C11orf42	1.18534	1.48085	0.513183	0.602231	0.000861102	-0.0371615	-0.139748	0.143088	0.0372666
C11orf45	1.28221	0.146159	0.830708	0.0205311	0.29273	0.125585	0.155165	0.849686	0.0404859
C11orf48	1.2816	1.47046	0.725655	0.84809	-0.0181145	-0.229917	-0.147669	0.119312	0.185816
C11orf49	1.25437	1.31743	0.642055	0.949809	-0.0373053	-0.130612	-0.0708078	0.0971872	-0.0449885
C11orf53	1.24021	1.51406	0.59834	0.748602	0.000365868	-0.0653429	-0.0115917	0.0389956	0.0394024
C11orf54	0.000203046	1.01345	5.23903e-06	0.999976	-0.518103	-0.592242	-0.603804	-0.732774	-0.143591
C11orf57	1.14598	1.51201	0.983954	0.662434	0.0768684	0.139312	0.22784	-0.00952988	-0.0501478
C11orf58	1.17265	1.50757	0.4921	0.780935	-0.0149234	0.140172	0.227322	-0.159939	-0.267248
C11orf63	1.19995	1.51282	0.536481	0.744821	0.0113183	0.196136	0.0151635	0.0561894	-0.222216
C11orf65	1.21527	1.16668	0.947306	0.342441	0.240013	0.0310884	0.00463801	0.952837	-0.0285128
C11orf68	1.09933	1.11272	0.412952	0.995694	-0.145157	-0.0455888	-0.0110918	-0.392094	-0.131854
C11orf70	1.10078	0.85488	0.99517	0.204902	0.267593	0.188527	0.116503	0.833741	-0.068399
C11orf71	1.17955	1.26016	0.503182	0.968849	-0.141945	-0.0535071	0.00866484	-0.553074	0.0301348
C11orf73	1.20975	1.51269	0.55005	0.744955	0.0327641	-0.180183	-0.0786545	0.322031	0.0678631
C11orf74	1.10858	1.19208	0.419765	0.985123	-0.108566	-0.0783195	-0.0260106	-0.177987	-0.151948
C11orf80	0.900581	0.139911	0.266046	0.0194794	0.0320921	0.113436	0.105064	-0.102881	0.0127507
C11orf82	1.16579	9.91501e-05	0.977064	4.58415e-06	0.675404	-0.108591	0.315499	2.12346	0.371252
C11orf84	1.2836	1.49418	0.826063	0.622623	0.0496593	-0.0465402	-0.0596687	0.228627	0.0762187
C11orf85	0.161441	1.08364	0.0181952	0.997917	-0.380596	-0.189025	-0.305359	-1.10989	0.0818886
C11orf87	1.21343	1.47719	0.948734	0.59813	0.0742649	0.0977001	0.102484	0.12666	-0.0297851
C11orf88	1.27673	1.03624	0.6999	0.279452	0.164003	-0.000697736	-0.0698032	0.687935	0.0385774
C12orf10	1.26688	1.44125	0.873295	0.874567	-0.0263145	0.0386735	0.0811475	-0.210024	-0.0150553
C12orf23	1.08527	0.000112518	0.997214	5.23903e-06	0.617283	0.576451	0.504174	1.35575	0.0327604
C12orf29	0.673172	1.49346	0.155927	0.805214	-0.0543658	-0.0856105	-0.0792422	0.0813967	-0.134007
C12orf39	1.26954	1.51266	0.869475	0.743354	0.0544876	0.0669458	0.015839	0.172748	-0.0375824
C12orf4	1.14543	1.5009	0.984152	0.639184	0.0838246	0.0233208	0.0860674	0.148385	0.0775254
C12orf40	1.2197	1.51252	0.944451	0.704555	0.156013	-0.0285914	-0.0513269	0.702428	0.00154079
C12orf42	0.625766	1.1111	0.136095	0.995843	-0.171901	-0.161534	-0.294455	-0.223102	-0.00851285
C12orf43	1.2334	1.51252	0.931147	0.685436	0.0662201	0.0814196	-0.0441278	0.231591	-0.0040028
C12orf44	1.07324	1.14681	0.998314	0.332176	0.161738	0.0721171	0.046092	0.396762	0.131979
C12orf45	1.05465	1.30182	0.999325	0.430104	0.120248	0.13351	0.203685	-0.0116614	0.155459
C12orf49	1.23444	1.47144	0.589571	0.842006	-0.0797605	-0.127327	-0.232059	-0.175744	0.216089
C12orf5	1.03139	0.000595506	0.99991	3.47086e-05	0.491829	0.245399	0.275476	0.809947	0.636493
C12orf50	1.20101	1.22399	0.956955	0.375452	0.192885	-0.00374299	0.0295595	0.714115	0.0316078
C12orf54	1.28651	1.50798	0.803923	0.786679	0.0725902	-0.079148	-0.0911534	0.450668	0.00999461
C12orf57	1.24677	1.50011	0.611547	0.795735	0.0384506	0.0181017	0.0117049	0.401051	-0.277056
C12orf60	0.773799	1.48237	0.198593	0.826223	0.00420096	-0.16918	-0.0235709	0.303772	-0.0942167
C12orf61	1.10241	0.989532	0.994697	0.25895	0.144951	0.0798537	0.0663043	0.244648	0.188998
C12orf65	1.28518	1.4811	0.78373	0.831917	0.0425976	-0.0766611	0.0808057	0.186142	-0.0198963
C12orf66	1.1559	1.34782	0.471291	0.468691	-0.0235586	0.0866217	0.147516	-0.206693	-0.121678
C12orf68	1.27846	1.51504	0.705456	0.72815	0.105448	-0.0257005	-0.252092	0.755888	-0.0563024
C12orf74	1.256	1.48031	0.636143	0.601237	-0.0912165	0.148332	0.125157	-0.651735	0.0133792
C12orf76	1.03394	1.11637	0.356902	0.995449	-0.159032	-0.064649	-0.056614	-0.362207	-0.152658
C14orf1	1.12951	1.35733	0.439748	0.9312	-0.0811654	-0.175008	0.0909371	-0.183969	-0.0566213
C14orf105	0.356497	1.16738	0.0558441	0.98933	-0.334957	-0.0944307	-0.0749635	-1.2108	0.0403702
C14orf119	1.13598	1.45392	0.987045	0.863212	0.0515461	0.0406528	0.045417	0.141343	-0.0212286
C14orf142	0.00641689	1.15016	0.000308448	0.991838	-0.37186	-0.648964	-0.505467	-0.459758	0.126749
C14orf159	0.729981	1.15486	0.179699	0.991277	-0.163851	-0.149514	-0.155155	-0.229476	-0.121259
C14orf166	1.11195	1.50552	0.993037	0.789044	0.0794582	0.0530038	0.0451585	0.148709	0.0709617
C14orf166B	1.28327	1.31228	0.757863	0.951855	-0.0730176	-0.0481518	-0.0938004	-0.275191	0.125073
C14orf178	1.26669	1.39901	0.876064	0.508206	0.0915089	0.0240795	-0.0178087	0.34947	0.0102943
C14orf180	0.854429	1.25787	0.240437	0.969642	-0.221613	-0.136533	-0.214904	-0.723449	0.188434
C14orf182	0.370128	1.03934	0.0587793	0.999659	-0.303799	-0.205954	-0.239501	-0.835461	0.0657196
C14orf183	1.16588	1.2503	0.976989	0.394168	0.165126	0.0544892	-0.0796482	0.567499	0.118163
C14orf2	0.486171	1.02737	0.088224	0.999851	-0.235909	-0.307081	-0.347255	-0.272918	-0.0163803
C14orf28	0.505903	1.08811	0.0941238	0.997683	-0.209226	-0.0823181	0.0531109	-0.518584	-0.289112
C14orf37	1.27914	1.01265	0.840699	0.268979	0.0555297	0.11375	0.210141	-0.139231	0.0374591
C14orf39	1.23591	1.51442	0.928023	0.710002	0.0429998	0.0194881	-0.0473207	0.125403	0.074429
C14orf79	0.810831	1.39851	0.217231	0.907152	-0.191017	-0.0711999	-0.203568	-0.633293	0.143994
C14orf93	0.0634363	1.03402	0.00537983	0.999752	-0.346269	-0.281504	-0.282702	-0.668668	-0.152201
C15orf26	1.13666	1.44286	0.448484	0.8729	-0.111835	0.00715334	-0.0767273	-0.373412	-0.00435574
C15orf27	1.26288	1.51433	0.66361	0.75994	0.0287082	0.0599277	0.0170974	0.178855	-0.141047
C15orf32	1.28282	1.51372	0.81934	0.709574	0.085989	-0.0488087	-0.0143024	0.430346	-0.0232794
C15orf38	1.17848	1.18397	0.499563	0.986483	-0.140612	0.00357253	-0.0984538	-0.387759	-0.0798061
C15orf39	1.1237	1.45506	0.990728	0.567065	0.0600094	0.148248	0.074853	-0.0901662	0.107103
C15orf40	0.716509	1.18915	0.173379	0.98566	-0.17368	-0.0457915	0.0389267	-0.509318	-0.178537
C15orf41	1.26762	1.38236	0.674568	0.916048	-0.0875087	-0.0343012	0.017712	-0.395208	0.0617628
C15orf43	1.28543	0.72111	0.784138	0.15872	0.274616	-0.0097554	-0.0415936	1.18351	-0.0336909
C15orf48	0.893113	1.02662	0.26191	0.999863	-0.185361	-0.204723	-0.145632	-0.28671	-0.104381
C15orf52	0	1.51147	0	0.766029	-0.550071	-0.781266	-0.823428	-0.702583	0.106991
C15orf54	1.27706	1.50033	0.858316	0.64012	0.142425	-0.0349121	-0.0638508	0.756921	-0.088458
C15orf56	1.27012	0.709577	0.86912	0.155066	0.091625	0.150377	0.147127	0.00860749	0.0603878
C15orf57	1.25593	1.51462	0.643921	0.731122	0.000806463	0.0142888	0.0319227	-0.027823	-0.0151627
C15orf59	1.14754	1.32113	0.459916	0.948498	-0.145977	0.046456	0.0243372	-0.600498	-0.0542056
C15orf60	0.607711	1.05149	0.129502	0.999363	-0.216113	-0.228771	-0.226315	-0.376786	-0.0325793
C16orf11	1.28403	1.16304	0.755868	0.340534	0.0715695	-0.0375462	-0.20586	0.322294	0.207391
C16orf13	1.24675	1.36013	0.610475	0.929998	-0.0880264	-0.10431	-0.0501082	-0.274743	0.077056
C16orf3	1.26945	1.06256	0.870326	0.291282	0.1391	0.103595	0.0796389	0.388803	-0.0156362
C16orf45	1.12712	0.851769	0.989681	0.203711	0.165994	0.225039	0.170093	0.243743	0.0250997
C16orf46	1.28487	1.47155	0.80786	0.841585	-0.0238145	0.0411618	-0.147019	-0.0254083	0.0360071
C16orf58	1.26896	1.47428	0.677029	0.840544	-0.0704309	0.0703264	0.0981149	-0.380341	-0.0698239
C16orf59	0.330931	1.28334	0.0496071	0.961873	-0.302444	-0.18117	-0.0337595	-1.08337	0.0885268
C16orf62	1.11258	1.511	0.992947	0.687421	0.135184	0.00522413	0.00707891	0.505897	0.0225346
C16orf70	1.2174	1.20569	0.560707	0.982794	-0.104023	-0.0965174	-0.0755313	-0.229101	-0.0149442
C16orf71	1.07744	1.50286	0.394568	0.645334	-0.145725	0.0816054	-0.0451197	-0.7198	0.100415
C16orf72	1.28205	1.44235	0.829263	0.873625	-0.0507828	0.00653363	-0.103768	-0.260215	0.154318
C16orf74	1.13449	1.51364	0.446071	0.741753	-0.0622013	0.114116	0.0608308	-0.369734	-0.0540185
C16orf78	0.200535	1.12491	0.0247944	0.994595	-0.352229	-0.0935686	-0.22953	-1.08291	-0.00290419
C16orf80	1.2258	1.51473	0.938172	0.759053	0.0486956	0.143728	0.216455	0.0185719	-0.183973
C16orf86	1.27427	1.47778	0.691793	0.836731	-0.0182569	-0.0962308	-0.0563222	0.00782861	0.071697
C16orf87	1.28212	0.940106	0.829472	0.238566	0.107808	-0.0111119	0.231954	0.0316922	0.178696
C16orf89	0.0990136	1.51009	0.00953176	0.678107	-0.0895403	0.0523961	0.169693	-0.0707104	-0.50954
C16orf93	0.263755	0.876469	0.0355128	0.212602	-0.131756	-0.235925	-0.263432	-0.23277	0.205103
C17orf103	0.355447	1.06177	0.0555167	0.999048	-0.22319	-0.20957	-0.431711	-0.162928	-0.0885532
C17orf47	1.08901	0.621899	0.996796	0.129308	0.199464	0.155765	0.0169352	0.42017	0.204985
C17orf50	0.899156	1.48977	0.265095	0.815521	-0.152847	0.0436077	0.0233377	-0.637816	-0.0405163
C17orf53	1.26029	1.23911	0.652102	0.38642	0.107774	-0.0903952	-0.189676	0.672528	0.0386378
C17orf58	1.27231	1.2575	0.866371	0.400392	0.0537313	0.144292	0.393296	-0.312512	-0.0101506
C17orf59	1.28275	1.43657	0.821314	0.877935	0.0374167	-0.114765	-0.170021	0.367186	0.0672667
C17orf62	1.10171	0.426254	0.99493	0.0783281	0.249143	-0.00763123	0.1253	0.579481	0.299422
C17orf64	1.19248	1.46487	0.523847	0.852352	-0.0638803	-0.0418691	-0.00972127	-0.276572	0.072641
C17orf66	0.454622	1.20818	0.0803851	0.982056	-0.278994	-0.170016	-0.118205	-0.918996	0.0912422
C17orf70	1.28095	1.5154	0.729896	0.727036	0.0968324	-0.134259	-0.0922903	0.574639	0.0392396
C17orf74	0.0446147	1.11145	0.00345056	0.995792	-0.609407	0.0265934	-0.0666471	-2.48227	0.0846958
C17orf75	1.287	0.76441	0.793441	0.172656	0.0952323	0.139602	0.240703	0.0112232	-0.0105979
C17orf77	1.07946	0.796088	0.997742	0.183251	0.281952	0.126755	0.0707508	0.927484	0.00281871
C17orf78	1.25665	1.25553	0.645687	0.397297	0.068138	0.155907	-0.140077	0.269639	-0.0129168
C17orf80	1.26682	1.51157	0.876319	0.662437	0.0555117	0.0729579	0.100635	0.0602234	-0.011769
C17orf82	1.06246	0.222665	0.998938	0.0344132	0.276971	0.328485	0.243868	0.503245	0.032287
C17orf97	0.0051108	0.698303	0.00024165	0.151688	-0.183672	-0.333782	-0.0718601	-0.403015	0.0739687
C18orf21	1.03433	1.09847	0.358054	0.996821	-0.213961	-0.0576997	-0.0680379	-0.748238	0.018131
C18orf25	1.28536	1.31766	0.753458	0.949799	-0.0772764	-0.112142	-0.0430072	-0.311173	0.157216
C18orf54	1.20015	1.49993	0.958001	0.795741	0.0648506	-0.0622766	-0.0439928	0.282823	0.0828487
C18orf56	1.25106	0.384277	0.909334	0.0685508	0.177668	-0.0123831	0.325891	0.297634	0.099531
C18orf8	1.18377	1.14221	0.968333	0.329424	0.0593821	0.151892	0.179834	-0.187492	0.0932945
C19orf10	1.013	0.0281686	0.999994	0.00291094	0.383515	0.278665	0.367186	0.615504	0.272704
C19orf12	1.26213	1.51479	0.660821	0.711168	-0.0250903	-0.0797977	-0.083267	-0.244134	0.306837
C19orf18	0.1061	1.13211	0.0104571	0.993841	-0.342918	-0.160927	-0.100792	-1.03492	-0.0750316
C19orf24	1.27924	1.46848	0.847295	0.849162	-0.0143184	0.0544215	0.0406908	-0.133635	-0.0187512
C19orf25	0.493123	1.12052	0.0904866	0.995109	-0.221342	-0.337658	-0.400875	-0.256247	0.109413
C19orf26	1.24599	1.5108	0.91609	0.768756	-0.00680253	0.0687203	0.05653	-0.154501	0.00204096
C19orf33	0.000155844	1.07086	3.92927e-06	0.998629	-0.527095	-0.452549	-0.772882	-0.584624	-0.298326
C19orf40	0.566774	1.20158	0.115174	0.983375	-0.16507	-0.233749	-0.234829	-0.207637	0.0159348
C19orf43	1.2749	1.41221	0.694889	0.897452	-0.0316512	-0.113363	-0.0898379	0.0678081	0.00878845
C19orf44	1.2237	1.32317	0.572904	0.94762	-0.0721897	-0.101408	-0.158448	-0.055885	0.0269824
C19orf45	1.2431	1.51161	0.919098	0.667701	0.0590867	-0.00531407	-0.119496	0.232332	0.128825
C19orf48	1.06262	1.51016	0.383224	0.659349	-0.011601	-0.106066	-0.110546	0.235203	-0.0649958
C19orf52	1.07931	1.26124	0.997743	0.403315	0.187849	0.0792361	0.0479433	0.589884	0.0343325
C19orf53	1.19098	1.46514	0.963551	0.582602	0.0700072	0.0624904	0.0641778	0.110731	0.0426289
C19orf54	0.0850036	1.35494	0.00781009	0.932578	-0.269783	-0.459928	-0.310446	-0.451724	0.142967
C19orf55	1.04333	1.04933	0.366769	0.999438	-0.14868	-0.195244	-0.185984	-0.165255	-0.0482369
C19orf57	1.2371	1.44477	0.592544	0.556619	-0.0477783	-0.0518923	-0.0836732	-0.25911	0.203562
C19orf59	1.22451	0.0544814	0.573844	0.0063294	0.403106	0.0594383	-0.160121	1.45572	0.257387
C19orf66	1.188	0.142578	0.9658	0.0199908	0.277041	-0.0466183	0.0727493	0.64355	0.438483
C19orf70	0.38043	1.14013	0.0614368	0.992966	-0.239714	-0.285389	-0.295783	-0.43339	0.0557055
C19orf73	0.854404	1.33611	0.240263	0.458495	-0.270994	0.174758	0.312891	-1.68528	0.113656
C19orf80	1.17838	1.14271	0.499208	0.992667	-0.133134	-0.110222	-0.0751066	-0.404829	0.0576194
C1D	0.0719774	1.26494	0.00624558	0.967553	-0.253581	-0.395373	-0.312373	-0.272607	-0.0339693
C1GALT1	1.27041	1.36228	0.868989	0.478627	0.0403597	0.0790693	0.0911532	-0.0696864	0.0609028
C1GALT1C1	1.08477	0.514911	0.997251	0.100048	0.194426	0.394482	0.474441	0.0437296	-0.134948
C1orf100	0.587733	1.38638	0.122897	0.914447	-0.259002	-0.00863754	-0.173558	-0.85288	-0.000932992
C1orf101	1.20591	1.44041	0.544832	0.874905	-0.117042	-0.00543613	0.0238741	-0.524828	0.0382213
C1orf105	1.13428	1.49102	0.44413	0.617793	-0.0378528	0.0352256	-0.184469	-0.00768323	0.00551496
C1orf109	1.10393	0.290602	0.994407	0.0477675	0.299575	0.32314	0.239177	0.735243	-0.09926
C1orf111	0.192027	1.36592	0.0233274	0.926533	-0.314175	-0.14668	-0.328312	-0.871385	0.0896748
C1orf112	1.06862	0.0438251	0.38721	0.00492207	0.311514	-0.235158	0.0681933	1.22181	0.191206
C1orf115	0.0601727	1.29261	0.0050203	0.95816	-0.300772	-0.247914	-0.392535	-0.595169	0.0325305
C1orf116	0.000337838	1.46329	9.82318e-06	0.853919	-0.493225	-0.430044	-1.00917	-0.497828	-0.0358543
C1orf122	1.01032	0.0622271	1	0.00742895	0.354493	0.168363	0.121741	0.735987	0.391881
C1orf123	1.25985	1.23291	0.893613	0.976158	-0.0429568	0.0153762	-0.0421789	-0.144119	-0.000906043
C1orf131	0.33149	1.00527	0.0498212	0.999999	-0.247063	-0.263772	-0.234209	-0.261958	-0.228313
C1orf158	0.69762	1.25746	0.165108	0.969819	-0.244948	-0.0381238	-0.202901	-0.815274	0.0765065
C1orf159	0.46947	1.40581	0.0841172	0.513437	-0.0808507	-0.247532	-0.354165	0.206781	0.0715132
C1orf162	1.2509	0.000608496	0.624137	3.47086e-05	0.524338	0.309243	0.764118	0.919901	0.104091
C1orf168	0.711408	1.28147	0.171353	0.962316	-0.152427	-0.0735449	-0.0104069	-0.404041	-0.121716
C1orf172	0.106092	1.12434	0.0104702	0.99468	-0.333753	-0.291223	-0.400876	-0.587292	-0.0556212
C1orf173	1.23801	1.45364	0.925874	0.863616	0.0119774	0.00260111	-0.0285886	0.0365141	0.037383
C1orf174	1.28075	1.21414	0.729534	0.980698	-0.0454291	-0.099204	0.0193912	-0.0511189	-0.0507848
C1orf177	0.523501	1.48526	0.100072	0.608305	-0.139068	-0.302441	-0.349425	-0.161095	0.25669
C1orf192	0.643328	1.48637	0.143411	0.819694	-0.139415	-0.0833338	-0.175767	-0.373301	0.0747403
C1orf198	1.11217	0.765342	0.99301	0.173117	0.181005	0.278021	0.329151	0.192537	-0.0756881
C1orf21	0.819985	1.51213	0.221401	0.67229	-0.079051	0.20888	0.219976	-0.210804	-0.534256
C1orf210	0.000874525	1.19943	3.01244e-05	0.983975	-0.47482	-0.309173	-0.318733	-1.05219	-0.219187
C1orf216	1.09613	0.047795	0.995849	0.0054368	0.309752	0.319012	0.19072	0.433857	0.295418
C1orf227	1.26478	1.48422	0.666847	0.824535	-0.0293861	-0.100463	-0.0507592	-0.144813	0.178491
C1orf27	1.28021	1.25908	0.710447	0.969249	-0.0653673	0.0156198	0.0643737	-0.217092	-0.12437
C1orf35	1.09639	1.08119	0.410483	0.998062	-0.147705	-0.138845	-0.111108	-0.288887	-0.0519808
C1orf43	1.22794	1.40476	0.936997	0.901823	-0.00622639	0.126525	0.173078	-0.185317	-0.139192
C1orf50	0.35284	1.02065	0.0548324	0.99993	-0.294817	-0.221089	-0.28081	-0.612301	-0.0650687
C1orf51	0.947407	1.49716	0.292846	0.62808	-0.0236222	-0.109703	-0.106082	0.0747723	0.0465242
C1orf52	0.950706	1.11875	0.294737	0.995225	-0.139454	-0.210406	-0.153437	-0.129693	-0.0642789
C1orf53	0.00243411	1.19552	0.000102816	0.984523	-0.417916	-0.446334	-0.428026	-0.736363	-0.0609418
C1orf54	1.05855	0.000517647	0.999139	2.88147e-05	0.600929	0.363354	0.394279	1.36965	0.276436
C1orf56	1.27608	1.33843	0.697039	0.940668	-0.0599625	0.0508224	0.102952	-0.268536	-0.125088
C1orf61	1.26114	1.40188	0.889156	0.904197	-0.0735466	0.095874	-0.0475711	-0.38364	0.0411508
C1orf63	0.00208	1.14081	8.51343e-05	0.992882	-0.370901	-0.544505	-0.682441	-0.181721	-0.0749356
C1orf64	0.912804	1.51168	0.272885	0.687233	0.0432917	-0.242157	-0.243482	0.561163	0.0976429
C1orf65	0.404712	1.09073	0.0677171	0.997511	-0.269118	-0.170732	-0.165254	-0.757433	0.0169485
C1orf74	1.15169	1.35805	0.466183	0.930978	-0.1603	-0.00183596	-0.0182336	-0.608653	-0.0124771
C1orf85	1.25206	1.3645	0.907109	0.479855	0.0642068	0.146701	0.0795583	0.0836242	-0.0530566
C1orf86	1.20453	1.32012	0.955105	0.444968	0.103429	0.0721563	0.174998	0.15134	0.0152215
C1orf87	1.27819	1.49876	0.85472	0.634937	0.139246	-0.109605	-0.0878453	0.690588	0.063845
C1orf94	1.10704	1.20664	0.418168	0.982621	-0.15423	-0.0696124	-0.213353	-0.417026	0.0830729
C1orf95	1.24931	1.36807	0.910762	0.482183	0.0523725	0.0851166	-0.0587704	0.0475458	0.135598
C1QA	1.18377	0	0.968412	0	0.923156	0.98417	0.960344	1.60972	0.138385
C1QB	1.28326	0	0.824161	0	0.987995	1.33219	1.38223	1.14805	0.0895057
C1QBP	1.24374	1.51255	0.60289	0.704369	0.0245598	-0.155983	0.0448934	0.127562	0.0817676
C1QC	1.11563	0	0.426963	0	0.653497	0.726355	0.799129	1.18303	-0.0945294
C1QL1	1.03361	1.45724	0.357196	0.859933	-0.0833238	-0.0452521	-0.128266	-0.149256	-0.0105216
C1QTNF1	1.12592	1.34685	0.990031	0.46765	0.115491	0.130026	-0.0176711	0.259604	0.0900046
C1QTNF2	1.04526	0.994162	0.368339	0.260748	0.0575062	0.0429538	0.204964	0.160409	-0.178303
C1QTNF3	0.519879	1.14511	0.0986306	0.992424	-0.224296	-0.186273	-0.288557	-0.407773	-0.0145799
C1QTNF4	1.19036	1.51235	0.520109	0.704771	-0.000219631	-0.140265	-0.0547763	0.136978	0.0571853
C1QTNF6	1.26018	1.39696	0.889551	0.505173	0.094872	0.00401166	-0.0790519	0.432237	0.0222913
C1QTNF7	1.20178	1.49314	0.539501	0.805827	-0.0803529	0.194381	0.169581	-0.488972	-0.196402
C1QTNF9	1.01311	1.43916	0.339894	0.875372	-0.106582	-0.160364	-0.166229	-0.136708	0.0369738
C1R	1.02939	0	0.999927	0	1.18358	1.00008	1.03736	2.35984	0.337042
C1RL	1.01894	0.384613	0.999986	0.0686359	0.276907	0.264112	0.19162	0.540615	0.111281
C1S	1.19574	0	0.960978	0	1.23086	1.04064	1.13527	2.6478	0.0997419
C20orf112	0.516739	1.07895	0.0977642	0.998192	-0.237813	-0.209364	-0.242424	-0.492359	-0.00710503
C20orf141	0.354429	1.1694	0.0552417	0.989054	-0.268023	-0.194384	-0.268923	-0.706055	0.0972706
C20orf144	1.18623	1.49751	0.515278	0.632054	0.0680893	-0.0315588	-0.136927	0.466661	-0.0258182
C20orf166	1.27502	1.49691	0.863036	0.628762	0.0150433	0.00372968	-0.0715769	-0.0125405	0.140561
C20orf195	1.18045	1.07469	0.970179	0.29693	0.0863547	0.160842	0.0569285	-0.0343185	0.161967
C20orf196	1.19583	1.51413	0.960974	0.710559	0.0117003	0.0462791	0.0167821	-0.177417	0.161157
C20orf197	1.28003	0.951354	0.722921	0.243415	0.137152	0.0693818	-0.00428007	0.448479	0.035026
C20orf201	0.897492	1.22588	0.264369	0.977974	-0.0960407	-0.138179	-0.197904	0.0182582	-0.0663378
C20orf26	1.28113	1.33324	0.731428	0.943307	-0.0684035	-0.0469685	-0.0512993	-0.160473	-0.014873
C20orf27	1.11181	1.12389	0.422444	0.994792	-0.19546	-0.078234	-0.0261083	-0.743048	0.0655498
C20orf85	1.19761	1.12095	0.959574	0.31918	0.191165	-0.0266661	-0.0942656	0.71086	0.174733
C20orf96	0.528615	1.48405	0.101707	0.825024	-0.0818639	-0.175207	-0.245431	0.0863835	0.00679917
C21orf2	0.952178	1.19145	0.295755	0.985227	-0.155086	-0.142216	-0.216186	-0.259888	-0.00205244
C21orf33	0.00130208	1.00026	4.91159e-05	1	-0.494271	-0.481211	-0.465785	-0.823636	-0.20645
C21orf58	1.24028	1.36997	0.598293	0.924351	-0.0859355	-0.0863321	-0.1392	-0.200584	0.0823751
C21orf59	1.27474	1.46315	0.862602	0.854511	-0.0135182	0.0687267	0.190934	-0.25106	-0.0626737
C21orf62	1.27446	1.32274	0.86191	0.947921	-0.0190816	-0.0287594	-0.100171	0.0404134	0.0121907
C21orf91	1.17298	0.0669476	0.973716	0.00811526	0.368775	0.249618	0.496475	0.732262	-0.00325317
C22orf15	1.13249	0.983937	0.987943	0.256777	0.173572	0.00341057	0.050156	0.472482	0.168239
C22orf23	1.15591	1.48417	0.471147	0.824602	-0.108423	-0.0344229	-0.154329	-0.377043	0.132105
C22orf26	1.27802	1.09344	0.849672	0.304544	0.174392	-0.0245329	-0.16955	0.770154	0.121498
C22orf29	1.28234	1.20476	0.747656	0.982903	-0.0676991	-0.102268	-0.137221	-0.0859448	0.0546373
C22orf31	1.23558	1.15361	0.928263	0.33679	0.121919	0.0772426	-0.0571458	0.282221	0.185358
C22orf39	0.873127	1.27874	0.249759	0.963197	-0.153894	0.0183535	0.0811769	-0.51109	-0.204016
C22orf42	0.17544	1.37889	0.0203589	0.918268	-0.193295	-0.33118	-0.655241	0.152378	0.0608641
C22orf43	1.00064	1.50167	0.327781	0.644333	-0.0598489	-0.0455985	-0.128172	-0.0658726	0.00024727
C2CD2	1.09083	0.227436	0.996609	0.0353143	0.266249	0.382496	0.309526	0.385677	-0.0127032
C2CD2L	0.0787061	1.14626	0.00705108	0.992301	-0.396052	-0.216518	-0.261714	-1.12629	0.020311
C2CD3	1.27454	1.47478	0.861716	0.840344	0.0513109	-0.139019	-0.07028	0.382556	0.0319867
C2CD4B	0.955733	1.28252	0.298174	0.962099	-0.0603776	-0.237877	-0.209628	0.142473	0.0635223
C2orf16	0.853985	1.50765	0.239865	0.655191	-0.0491115	-0.0992592	-0.289196	0.159328	0.0326811
C2orf40	0	1.03099	0	0.999796	-0.922872	-0.417333	-0.493188	-1.2753	-1.50567
C2orf42	1.2844	1.51493	0.751128	0.718377	-0.0175814	0.0660638	-0.0659054	-0.085581	0.0150969
C2orf43	1.28185	1.50978	0.831566	0.678167	-0.0327868	0.0733698	0.0820339	-0.38515	0.0985994
C2orf44	1.15517	1.32053	0.469783	0.948672	-0.0692065	0.00949721	-0.144115	-0.0558297	-0.0863787
C2orf47	0.653509	1.06852	0.147435	0.998757	-0.214727	-0.296779	-0.247157	-0.391722	0.076749
C2orf49	1.13188	1.22953	0.441783	0.97694	-0.0747797	-0.0093951	-0.124051	0.0916256	-0.257298
C2orf50	1.01634	1.11793	0.343172	0.995298	-0.153077	-0.107815	-0.0948015	-0.298417	-0.111273
C2orf53	1.22921	1.51437	0.578701	0.759766	0.0418648	-0.0524584	-0.202414	0.550992	-0.128661
C2orf54	0.0234565	1.18306	0.00153766	0.986584	-0.395716	-0.255333	-0.195596	-1.11691	-0.0150266
C2orf57	1.28311	1.49272	0.82121	0.806186	0.00990582	-0.0478828	-0.0464499	0.0540761	0.0798799
C2orf61	1.01547	1.51472	0.34248	0.731667	0.0658923	-0.127623	-0.252892	0.76195	-0.117866
C2orf68	0.0560495	1.05943	0.00459921	0.999137	-0.297758	-0.208104	-0.214848	-0.514843	-0.253237
C2orf69	1.20928	1.44475	0.548807	0.871957	-0.0130843	-0.234101	-0.028226	0.147641	0.0623487
C2orf71	0.358398	1.08876	0.0562593	0.997636	-0.334626	-0.135612	-0.128636	-1.09249	0.0182392
C2orf76	1.2744	1.5123	0.692783	0.686229	0.0238239	0.094193	0.153801	-0.072981	-0.0797177
C2orf82	0.0432964	1.17176	0.00332875	0.988669	-0.38294	-0.106818	-0.329147	-0.966789	-0.129005
C2orf83	0.490585	1.12982	0.089539	0.994052	-0.356812	0.0123885	-0.100452	-1.32827	-0.0109182
C2orf88	0	1.15879	0	0.990701	-0.601037	-0.420982	-0.255757	-1.43373	-0.293682
C3	0.525921	0	0.10081	0	1.14589	1.01685	0.997259	2.66411	-0.0946618
C3AR1	1.26516	0	0.879731	0	0.797409	0.784473	0.897153	1.46348	0.0445306
C3orf14	1.16678	0.0594085	0.976439	0.00703798	0.390027	0.274201	0.296973	1.11154	-0.122602
C3orf17	1.28492	1.48688	0.770447	0.820464	0.0228736	0.0800447	0.0765482	0.0789211	-0.14402
C3orf18	1.12729	1.39806	0.438145	0.506396	-0.0239511	0.00674914	-0.0645038	-0.0967912	0.0587414
C3orf20	1.24591	0.775121	0.916199	0.176039	0.186731	0.0957741	0.0397895	0.610453	0.000905847
C3orf22	1.28042	1.5144	0.738483	0.722093	-0.0579518	0.0725467	0.100068	-0.455299	0.050877
C3orf27	1.26195	1.32268	0.657749	0.947963	-0.0576757	-0.0235637	-0.120201	-0.0670276	-0.0199102
C3orf30	1.18621	1.06983	0.515344	0.294747	0.166361	-0.0371922	-0.0998546	0.858735	-0.0562445
C3orf33	1.28082	0.852797	0.730915	0.204291	0.300362	-0.112011	0.0540742	1.33061	-0.0712213
C3orf35	0.597356	0.455119	0.126043	0.0853012	-0.114105	0.225549	0.365756	-1.09197	0.0442473
C3orf36	0.832784	1.51446	0.228184	0.732037	-0.104044	-0.0656553	-0.161153	-0.24553	0.0561638
C3orf38	1.19896	1.50177	0.535331	0.792389	-0.0153554	0.0939419	0.134487	-0.0843384	-0.205512
C3orf52	0.804977	1.19471	0.214186	0.35771	-0.0280277	0.00522697	-0.141756	0.134805	-0.110387
C3orf56	0.55199	1.05566	0.10953	0.999243	-0.345529	-0.0792167	-0.188357	-1.16532	0.0507782
C3orf58	0.903222	1.27239	0.266944	0.965251	-0.212692	-0.0525129	0.0197357	-0.869317	0.0513274
C3orf62	1.07192	1.32998	0.389599	0.453606	0.0921872	-0.135216	-0.105339	0.574701	0.0346028
C3orf67	1.26841	0.119376	0.871688	0.0160419	0.499825	-0.165665	-0.0739126	2.175	0.0638829
C3orf70	1.28045	1.27342	0.719802	0.411048	0.0538867	0.153905	0.205327	0.104405	-0.24809
C4BPA	1.02637	0	0.999959	0	1.50146	1.24933	1.39092	2.14957	1.216
C4BPB	1.00039	0	1	0	1.86108	1.06636	1.0631	3.39408	1.92079
C4orf17	0.00439887	1.08473	0.000203667	0.997855	-0.488551	-0.341689	-0.573487	-1.10493	0.0658979
C4orf19	0.618488	1.42393	0.133418	0.889513	-0.190933	-0.145183	-0.0403101	-0.502117	-0.0761234
C4orf21	1.12421	1.1508	0.434517	0.991783	-0.1085	-0.199362	-0.179217	-0.091872	0.0364497
C4orf22	1.25117	1.51217	0.625584	0.763314	0.0915736	-0.0456016	-0.166503	0.667525	-0.0891257
C4orf26	1.25927	1.37408	0.893859	0.486191	0.0877593	0.0447548	0.00154824	0.258585	0.0461498
C4orf27	1.28543	1.5076	0.805102	0.780162	0.0337037	-0.0523994	0.0379357	0.138067	0.0112112
C4orf29	0.216583	1.14158	0.0272325	0.992805	-0.235225	-0.34132	-0.417063	-0.246873	0.0643572
C4orf3	1.05096	0.0892165	0.999483	0.0113346	0.374479	0.282077	0.414626	0.756221	0.0449922
C4orf32	1.13048	0.0011168	0.98878	7.13818e-05	0.374228	0.401406	0.320302	0.290427	0.484779
C4orf33	0.252156	1.49764	0.0334722	0.63201	-0.0979197	-0.264233	-0.277952	0.135141	0.0153647
C4orf36	0.263919	1.02608	0.0355868	0.999872	-0.299307	-0.148178	-0.172678	-0.711363	-0.165008
C4orf45	1.13002	0.720839	0.988972	0.158613	0.282889	0.0218312	0.0261193	0.993234	0.0903711
C4orf46	1.18219	0.949456	0.507561	0.242432	0.122538	0.014359	0.439177	0.272956	-0.236338
C4orf6	1.25519	1.46521	0.639019	0.582439	0.172839	-0.179152	-0.332748	1.19413	0.00912253
C5	0.738021	1.34614	0.183418	0.937187	-0.182866	0.0751651	0.211598	-0.723933	-0.294293
C5AR1	1.01589	0	0.999991	0	0.901069	0.389715	0.37804	2.19071	0.645815
C5orf15	1.09202	1.16854	0.996405	0.343369	0.138879	0.178423	0.212267	0.103911	0.0609157
C5orf22	1.05043	1.40434	0.372775	0.511704	-0.0962738	0.14987	0.234872	-0.781668	0.0118305
C5orf24	1.25541	1.51449	0.634362	0.723323	-0.00436032	-0.0741447	0.117646	-0.115527	0.0545846
C5orf28	0.485089	1.30459	0.0879005	0.432472	-0.0126907	-0.0436971	0.167802	0.0288335	-0.203701
C5orf30	0.37014	1.47584	0.058757	0.839015	-0.213914	-0.197007	-0.071557	-0.613595	0.0265034
C5orf34	1.26233	0.792758	0.66134	0.181862	0.111557	-0.148528	0.180383	0.447488	-0.0331145
C5orf42	1.27976	1.37635	0.72327	0.919998	-0.0524983	0.0559276	0.0923435	-0.233033	-0.125231
C5orf45	1.2098	1.10896	0.549202	0.311773	0.125666	-0.0667707	0.0373749	0.639084	-0.107023
C5orf46	1.24849	1.35075	0.618606	0.935173	-0.0860749	0.0480442	-0.0234726	-0.317381	-0.0514902
C5orf48	1.26534	1.513	0.669792	0.762544	0.0751931	-0.0250888	-0.0671093	0.528881	-0.135911
C5orf51	1.0589	0.726836	0.999122	0.160361	0.237028	0.172526	0.193864	0.513233	0.0684891
C5orf54	0.1664	1.36421	0.0189502	0.92743	-0.238786	-0.254821	-0.174784	-0.489429	-0.0361117
C5orf64	1.28021	1.51515	0.717737	0.727112	0.0279533	0.0052181	-0.0501804	0.179686	-0.0229106
C6	0.0388329	1.09877	0.00287623	0.996807	-0.406595	-0.157537	-0.373831	-0.947282	-0.14773
C6orf1	1.2058	1.51064	0.546204	0.693788	-0.0633528	0.110485	0.0265417	-0.435404	0.0449654
C6orf106	1.20007	1.44196	0.957859	0.553741	0.00703695	0.0813731	-0.0262211	-0.281545	0.25454
C6orf118	1.27607	1.45279	0.8589	0.864445	-0.071958	0.0418652	0.014962	-0.445459	0.1008
C6orf120	0.959062	1.24828	0.300092	0.972217	-0.127274	0.0679572	0.146002	-0.473551	-0.249503
C6orf136	0.000204604	1.05219	5.23903e-06	0.999344	-0.521256	-0.532529	-0.675941	-0.651932	-0.224622
C6orf163	0.225941	1.17387	0.0287642	0.988295	-0.151155	-0.449966	-0.414803	0.331342	-0.0711942
C6orf195	1.27658	1.51149	0.700742	0.765744	-0.0827479	0.074724	0.0309656	-0.500811	0.0641299
C6orf203	1.05139	1.05177	0.373393	0.999356	-0.140106	-0.208075	-0.149589	-0.175879	-0.0268816
C6orf211	1.23727	1.20682	0.926612	0.365602	0.103626	0.0280046	0.191971	0.0722132	0.122314
C6orf57	0.490885	1.48184	0.0897544	0.830686	-0.118167	0.00802547	0.0103471	-0.229572	-0.261469
C6orf58	1.28031	1.26604	0.721987	0.967228	-0.0191368	-0.165343	-0.127451	0.165946	0.0503013
C6orf62	1.28249	1.50781	0.747826	0.779971	0.0377759	-0.0178884	0.0235639	0.191562	-0.046134
C6orf89	1.27985	1.13293	0.723069	0.993815	-0.0967117	0.0650112	0.0270122	-0.269138	-0.209732
C7	0	1.50921	0	0.775263	-0.476829	-0.349891	-0.361332	-0.651573	-0.544519
C7orf26	1.28212	1.25228	0.832746	0.971317	-0.0617231	0.0113234	-0.0125794	-0.211397	-0.0342393
C7orf31	0.00013624	1.13744	3.27439e-06	0.993234	-0.520016	-0.592223	-0.37351	-0.904062	-0.21027
C7orf33	1.28324	1.37445	0.823729	0.921067	-0.0139617	-0.0388676	0.0529248	-0.0211154	-0.0487886
C7orf34	1.2341	1.35967	0.586823	0.930224	-0.0341134	-0.0405937	-0.168441	0.13453	-0.0619492
C7orf43	0.0779075	1.12189	0.00694892	0.995007	-0.353205	-0.174823	-0.397764	-0.773721	-0.0665115
C7orf50	1.28692	1.49849	0.79895	0.797722	-0.0294476	0.0631863	0.264714	-0.393258	-0.052432
C7orf55	0.157501	1.03003	0.0175861	0.999809	-0.279512	-0.310208	-0.105746	-0.495879	-0.206214
C7orf61	0.350343	1.07958	0.0542148	0.998134	-0.301535	-0.1235	-0.232017	-0.785227	-0.0653969
C7orf62	1.18343	1.35316	0.96883	0.473562	0.164149	0.0742567	0.0144945	0.618298	-0.0504537
C7orf63	0.69747	1.48106	0.164981	0.831993	-0.065736	-0.219465	-0.201287	0.104711	0.0530975
C7orf69	0.822849	1.18557	0.222983	0.986037	-0.152567	-0.0624027	-0.16837	-0.23601	-0.143485
C8A	0.86509	1.34999	0.244854	0.935531	-0.274874	0.0589981	0.0329054	-1.27575	0.084347
C8B	0.645876	1.25917	0.144529	0.969242	-0.172202	-0.0986937	-0.256773	-0.312206	-0.0211345
C8G	0.000379747	1.37382	1.17878e-05	0.485742	-0.594159	-0.204899	-0.362565	-2.00263	0.193464
C8orf22	0.560825	1.42056	0.113083	0.891687	-0.316786	0.0899445	0.0651337	-1.41013	-0.0120949
C8orf31	1.14217	1.32968	0.453429	0.450976	-0.0184656	0.0345296	0.0599179	-0.188693	0.0203829
C8orf33	0.137397	0.473941	0.0145855	0.0895429	-0.115969	0.553316	0.43249	-0.670093	-0.779588
C8orf34	1.12315	1.30826	0.433815	0.95288	-0.0614122	-0.127621	-0.10673	0.0187038	-0.0300015
C8orf4	1.08749	0	0.996972	0	0.952016	0.603904	0.511824	2.30101	0.391323
C8orf44	0.0840172	1.03298	0.00769745	0.999764	-0.340303	-0.363637	-0.339772	-0.665759	0.00795432
C8orf46	0.520803	1.06773	0.0989764	0.998785	-0.364528	-0.0474287	-0.0782434	-1.33042	-0.00202513
C8orf47	0.061633	1.44056	0.00519057	0.874899	-0.351511	0.254642	0.217169	-1.24077	-0.63708
C8orf58	1.27894	1.51085	0.841153	0.767989	0.0597336	-0.00599074	-0.0435403	0.327174	-0.0387088
C8orf74	1.07481	1.19326	0.392619	0.984927	-0.207352	-0.0420525	-0.0516476	-0.815891	0.0801848
C8orf76	1.08284	0.58446	0.99746	0.118614	0.212635	0.028036	0.0444822	0.460595	0.317427
C8orf82	0.189837	1.0558	0.0229371	0.999242	-0.27671	-0.240141	-0.217929	-0.458348	-0.190423
C9orf114	1.28668	1.47459	0.792987	0.839948	-0.041869	-0.039349	-0.0424908	-0.18112	0.0954836
C9orf116	1.1197	1.49381	0.991671	0.623153	0.139929	0.0127862	0.0142363	0.453449	0.0792447
C9orf117	1.28066	1.29417	0.737198	0.957448	-0.0300955	-0.0940908	-0.222366	0.164133	0.0319415
C9orf131	0.246348	1.18622	0.032427	0.98595	-0.310464	-0.167591	-0.361729	-0.808657	0.0961227
C9orf135	1.26639	0.16135	0.877022	0.0230878	0.24188	0.164564	0.634344	0.12711	0.0415031
C9orf142	1.19856	1.17405	0.533503	0.345911	0.0122344	-0.0786142	0.0888986	-0.0487763	0.0874293
C9orf152	0.0536935	1.45379	0.00436018	0.863324	-0.263275	-0.0344864	0.0186689	-0.531679	-0.505603
C9orf156	1.28069	1.34424	0.729918	0.938151	-0.123692	0.0674601	0.00297301	-0.596519	0.0313166
C9orf16	1.12441	0.349537	0.99054	0.0607511	0.146962	0.171263	0.132749	0.0174471	0.266388
C9orf163	0.52213	1.3751	0.0996732	0.920696	-0.148499	-0.128992	-0.133865	-0.204453	-0.126687
C9orf173	0.691675	1.49525	0.16284	0.800993	-0.293891	0.0791883	-0.0272583	-1.33261	0.10511
C9orf24	0	1.01011	0	0.999993	-0.858705	-0.684349	-0.553592	-1.64736	-0.54952
C9orf37	0.245441	1.28777	0.0322272	0.960218	-0.239123	-0.240629	-0.301969	-0.502796	0.0889036
C9orf40	0.0791485	1.14465	0.00712181	0.992481	-0.308418	-0.23139	-0.132496	-0.691242	-0.178543
C9orf41	1.10596	1.15223	0.417469	0.991658	-0.133497	-0.0328194	0.08143	-0.427883	-0.154716
C9orf43	1.28239	1.0343	0.828643	0.278657	0.131828	0.0229083	0.16004	0.373771	-0.0294092
C9orf47	1.26693	1.34434	0.873993	0.938048	0.0209102	-0.0681082	-0.109357	0.244897	0.0162091
C9orf50	0.0864922	1.13102	0.00800917	0.993924	-0.396209	-0.211135	-0.207331	-1.32107	0.154697
C9orf64	0.799968	1.22319	0.211806	0.978711	-0.0759257	-0.353458	-0.291726	0.335496	0.00598533
C9orf66	1.20561	1.18686	0.953675	0.353493	0.185304	0.0590168	0.10581	0.627912	-0.0515208
C9orf72	1.04491	0.0729792	0.99968	0.00895154	0.355288	0.329205	0.463578	0.595309	0.0330587
C9orf78	1.05598	1.06403	0.377372	0.998945	-0.208777	0.0101851	-0.0962321	-0.681895	-0.0671662
C9orf84	0.965553	1.30698	0.305601	0.953576	-0.135581	-0.0835234	-0.126619	-0.288346	-0.043835
C9orf85	1.27687	1.44786	0.702318	0.558664	-0.00273804	0.110589	0.0815819	-0.167474	-0.0356493
C9orf89	1.28031	1.49454	0.719809	0.620717	0.0171364	-0.145524	-0.20488	0.281996	0.136954
C9orf9	1.22961	1.42401	0.579453	0.88947	-0.0940761	0.00972158	0.0374646	-0.463515	0.0400246
C9orf96	1.00242	1.17735	0.330333	0.987601	-0.156726	-0.0844472	-0.137798	-0.418376	0.0137187
CA1	0	1.33142	0	0.943768	-0.853235	-0.545487	-0.805809	-1.44827	-0.613379
CA10	1.28644	1.46934	0.779868	0.848694	0.00636241	-0.0300536	-0.0128028	0.0675606	0.000745422
CA11	1.2488	0.995552	0.91227	0.261764	0.18432	0.0441454	0.0608682	0.62185	0.0104149
CA12	0.118657	1.35642	0.0121532	0.93217	-0.318921	-0.183479	-0.237044	-0.890692	0.0355312
CA14	0.428922	1.34004	0.0737623	0.940134	-0.160398	-0.243037	-0.297796	-0.0830806	-0.0176787
CA2	0.179576	1.10705	0.0210976	0.9962	-0.33252	-0.341932	-0.347894	-0.669403	0.0291482
CA3	0.938249	1.2845	0.287435	0.96165	-0.196453	-0.0282913	-0.00610357	-0.72897	-0.0224473
CA4	0.00255778	1.33415	0.00010871	0.457384	-0.454323	-0.114509	-0.319541	-1.28035	-0.102888
CA5A	0.822105	1.32997	0.222512	0.453164	0.0220281	-0.26156	-0.173147	0.339222	0.183598
CA5B	1.17227	1.10175	0.491785	0.996551	-0.141863	-0.0171066	-0.0669347	-0.389679	-0.0937326
CA6	1.24693	1.31401	0.611544	0.951215	-0.092906	-0.0204286	-0.211302	-0.208383	0.0684897
CA7	0	0.154445	0	0.0219581	-0.500864	0.107101	-0.171761	-1.78225	-0.156544
CA8	1.16505	0.00251376	0.977284	0.000179437	0.456853	0.545887	0.685626	0.715018	-0.119122
CA9	1.26525	1.42041	0.668252	0.891687	-0.0964023	0.0463113	0.01985	-0.483064	0.0312933
CAAP1	0.775989	1.11516	0.199562	0.995535	-0.169113	-0.20453	-0.123271	-0.36547	0.01682
CAB39	0.98575	1.27276	0.317609	0.965194	-0.187984	0.0361333	-0.0188942	-0.766211	-0.00296272
CAB39L	0.727412	1.1267	0.178352	0.994403	-0.198027	0.0384271	0.0815489	-0.540842	-0.371241
CABIN1	1.26304	1.39646	0.663532	0.907927	-0.0749051	-0.167977	-0.131723	-0.192326	0.192405
CABLES1	1.11323	1.2744	0.423858	0.411865	-0.0668118	0.35759	0.163772	-0.649408	-0.139201
CABLES2	1.28075	1.48455	0.718378	0.823355	-0.0524299	0.0191852	0.0879972	-0.274018	-0.0428839
CABP1	0.675178	1.09957	0.156613	0.996745	-0.174196	-0.248418	-0.204183	-0.240484	-0.00369869
CABP2	0.927224	1.3589	0.280657	0.930582	-0.208674	-0.00745513	0.00702905	-0.922427	0.0881584
CABP4	1.25353	1.34674	0.903823	0.466553	0.137197	0.0480054	-0.00889918	0.530998	-0.0213182
CABP5	1.28569	0.672841	0.773267	0.143954	0.29802	-0.186788	-0.323447	1.51434	0.187976
CABP7	1.16653	1.51154	0.976688	0.671731	0.112201	-0.0100567	0.00639833	0.351444	0.101018
CABS1	1.25359	1.42226	0.632458	0.890429	-0.0417463	-0.0401275	-0.045196	-0.0708714	-0.0107902
CABYR	1.27173	1.21702	0.684338	0.979832	-0.116357	-0.0340907	0.0423067	-0.508122	0.0344785
CACFD1	0.354135	1.04466	0.0551264	0.999574	-0.28293	-0.235389	-0.30434	-0.583553	-0.00843821
CACHD1	1.10789	0.222499	0.418925	0.0343438	0.215482	0.287803	0.529487	0.369392	-0.324753
CACNA1A	0.618344	1.28536	0.133266	0.961034	-0.181767	0.0423627	-0.00682267	-0.364543	-0.398066
CACNA1B	0.82001	1.19061	0.221515	0.985315	-0.233645	-0.104907	0.0121272	-0.888904	0.0471035
CACNA1C	1.25378	1.27762	0.632389	0.963443	-0.0809527	-0.117209	-0.130175	-0.139822	0.0633953
CACNA1D	0.357214	1.35538	0.0560033	0.932519	-0.185129	-0.264233	-0.273912	-0.190206	-0.0121641
CACNA1E	1.06767	1.14458	0.998655	0.330857	0.186191	0.147379	0.020932	0.5485	0.0279539
CACNA1F	0.492331	1.49191	0.0901801	0.809657	-0.191815	-0.0935513	-0.319054	-0.439817	0.0851618
CACNA1G	1.27403	1.46696	0.691831	0.850973	-0.112639	-0.0140743	-0.00766462	-0.598796	0.16998
CACNA1H	1.24723	1.26106	0.914962	0.403342	-0.0137862	0.255877	0.139989	-0.519468	0.0684581
CACNA1I	1.16224	1.41018	0.479282	0.899022	-0.18745	-0.0185775	-0.158884	-0.82263	0.250291
CACNA1S	0.0824587	1.43645	0.00751146	0.878052	-0.419373	0.00871592	-0.147946	-1.61411	0.0758511
CACNA2D1	0.974557	1.34342	0.310939	0.938637	0.0261233	-0.115935	-0.163235	0.685368	-0.301704
CACNA2D2	0.617182	1.26151	0.13253	0.403236	-0.0547697	0.220681	0.15199	-0.179401	-0.412349
CACNA2D3	0.379756	0.221233	0.0611788	0.034076	0.165846	-0.0461412	-0.0960353	0.776801	0.0287597
CACNA2D4	0.149248	1.016	0.0163811	0.999967	-0.331581	-0.290916	-0.256572	-0.69129	-0.087545
CACNB1	0.968227	1.12969	0.307525	0.994081	-0.190351	-0.163285	-0.23954	-0.490736	0.132156
CACNB2	0.580813	1.21657	0.120232	0.980031	-0.179191	-0.211689	-0.265286	-0.250489	0.0107008
CACNB3	0.329712	1.50341	0.0494028	0.790595	-0.243254	-0.178616	-0.287194	-0.635918	0.128712
CACNB4	0.697499	1.49274	0.165125	0.81167	-0.197446	0.0296151	0.0434915	-0.833356	-0.0295355
CACNG1	0.789905	1.13815	0.206037	0.993179	-0.244951	-0.101481	-0.106121	-0.836181	0.0639773
CACNG2	1.16671	1.48704	0.484179	0.820259	-0.0504186	-0.105149	-0.167639	-0.058717	0.12983
CACNG3	1.27442	1.42933	0.693213	0.885025	-0.0150772	-0.0757966	-0.211116	0.176872	0.0497315
CACNG4	1.28043	1.5061	0.71627	0.788065	-0.0737041	-0.0251898	-0.0472921	-0.397082	0.174748
CACNG5	1.27996	1.20989	0.713577	0.981776	-0.109131	-0.0411315	-0.157197	-0.309938	0.071742
CACNG6	1.24739	1.476	0.914264	0.838722	-0.0206913	0.0738583	-0.0252278	-0.179365	0.0479692
CACNG7	1.02566	1.51346	0.352769	0.752269	-0.19415	0.0372856	-0.069831	-0.91299	0.168936
CACNG8	0.624328	1.35319	0.135455	0.933409	-0.128089	-0.241296	-0.334986	-0.0860505	0.149976
CACUL1	1.22204	1.28408	0.941618	0.961675	-0.00743899	-0.0103905	0.0197224	6.68655e-05	-0.0391547
CACYBP	1.26639	1.44161	0.876849	0.873936	0.0552677	-0.102481	-0.0399271	0.340666	0.022813
CAD	1.27691	1.05101	0.702679	0.286534	0.069746	0.0165185	0.0600024	0.168535	0.0339282
CADM1	1.03464	0.00167464	0.999878	0.000114604	0.485618	0.717016	0.722896	0.617191	-0.114633
CADM2	0.363423	1.21022	0.0573576	0.981731	-0.0958329	-0.313973	-0.229015	0.201406	-0.0417505
CADM3	1.2601	1.16611	0.652497	0.989477	-0.147237	-0.0431526	-0.0488471	-0.559053	0.0621046
CADM4	0.825525	1.05234	0.224465	0.999343	-0.243481	-0.0858338	-0.199243	-0.715832	0.026985
CADPS	1.01461	0.038107	0.999993	0.00415259	0.365038	0.418944	0.311362	0.657989	0.0718585
CADPS2	1.01907	0.0485255	0.999986	0.00553897	0.372735	0.31354	0.474703	0.613255	0.0894394
CAGE1	0.985872	1.46181	0.317777	0.856695	-0.0771473	-0.0600833	-0.0838505	-0.190566	0.0259109
CALB1	0.892029	1.47041	0.260891	0.843153	-0.0439176	-0.0337458	-0.0540779	-0.00514442	-0.0827023
CALB2	0.906656	1.48894	0.269384	0.81643	-0.0316662	-0.105605	-0.00678999	0.136135	-0.150405
CALCA	1.28398	1.26519	0.756513	0.967408	-0.0623512	-0.0682046	-0.136468	-0.12282	0.078088
CALCB	1.21622	1.50911	0.559367	0.774616	-0.0986305	0.0660928	0.05412	-0.541497	0.026762
CALCOCO1	1.18687	1.35678	0.516721	0.931796	-0.0819778	0.0288498	0.0370073	-0.25672	-0.137049
CALCOCO2	0.695076	1.01843	0.164187	0.999951	-0.213788	-0.194958	-0.185145	-0.332583	-0.142467
CALCR	1.08788	0.959075	0.996898	0.246458	0.28597	0.0310652	-0.0224047	1.1137	0.0215133
CALCRL	1.11052	0	0.99321	0	0.824607	0.923015	0.804397	1.49986	0.0711514
CALD1	1.22249	0.00443027	0.941001	0.000341192	0.365666	0.733796	0.834531	-0.0936495	-0.0120159
CALHM1	0.971336	1.072	0.309084	0.998571	-0.198093	-0.0674747	-0.243556	-0.461163	-0.0201801
CALHM2	1.18421	0.0060834	0.967922	0.00048723	0.598648	0.27819	0.290961	1.92357	-0.0981324
CALM3	1.13852	0.562377	0.986117	0.112807	0.211859	-0.023291	0.0485903	0.655341	0.166795
CALML3	0.513552	1.33679	0.0968585	0.941357	-0.240435	-0.0354721	-0.490167	-0.539975	0.103872
CALML4	1.05648	1.50022	0.377826	0.795699	-0.106746	-0.0957773	-0.0699185	-0.252734	-0.00855224
CALML5	1.0531	1.4631	0.375792	0.578532	-0.163138	0.0872035	0.0378963	-0.922999	0.145346
CALML6	1.21647	1.5138	0.559559	0.760566	-0.0770702	0.0531881	-0.0798596	-0.317402	0.0357928
CALN1	0.799009	1.29659	0.21129	0.956688	-0.132305	-0.0364043	-0.170059	-0.234021	-0.0887351
CALR	1.18308	0.0246871	0.969164	0.00248003	0.297215	0.0829446	0.207454	0.51158	0.386881
CALR3	1.18135	1.45206	0.504647	0.866483	-0.102321	-0.0223183	0.00299664	-0.437992	0.04803
CALU	1.00263	3.0722e-05	1	1.30976e-06	0.641722	0.636065	0.701782	1.03675	0.192293
CALY	1.12765	0.397185	0.989555	0.0717119	0.375502	0.0742477	0.10423	1.35721	-0.0336792
CAMK1	1.19539	1.11794	0.961164	0.316712	0.127842	1.54122e-05	0.00974552	0.294945	0.206663
CAMK1D	0.582586	1.45489	0.120981	0.568901	-0.057748	0.159036	0.102516	-0.0424734	-0.450071
CAMK1G	1.26919	1.49881	0.870477	0.797205	0.00310423	-0.00652594	0.000575727	-0.0359221	0.0542892
CAMK2A	0.495676	1.06531	0.0912796	0.998898	-0.346348	-0.0588619	-0.136594	-1.20025	0.010309
CAMK2B	1.2667	1.31371	0.673333	0.951429	-0.0858137	-0.0500935	-0.116664	-0.264245	0.0877474
CAMK2D	0.56812	1.08082	0.115559	0.998081	-0.225057	-0.0659778	-0.0398667	-0.598643	-0.195742
CAMK2G	0.0384486	1.17591	0.00284021	0.987931	-0.335631	-0.407887	-0.405558	-0.626191	0.0971131
CAMK2N1	0	1.00164	0	1	-0.828718	-0.805083	-0.716792	-1.18481	-0.608189
CAMK2N2	1.10412	1.15863	0.415979	0.990715	-0.180035	-0.0426603	-0.0847157	-0.587495	-0.00526925
CAMK4	1.28274	1.50014	0.761666	0.640236	0.13583	-0.19654	0.0163535	0.671236	0.0522728
CAMKK1	1.25992	1.4769	0.651658	0.837585	0.00991151	-0.131666	-0.101058	0.270795	0.001576
CAMKK2	0.886768	1.04513	0.258016	0.999549	-0.208898	-0.138086	-0.0971121	-0.532489	-0.0679047
CAMKMT	1.15783	1.15409	0.473215	0.991369	-0.16313	-0.0733769	-0.0224522	-0.547418	-0.00927253
CAMKV	0.142845	1.04241	0.0153883	0.99961	-0.2948	-0.26822	-0.34164	-0.534237	-0.0351028
CAMLG	1.28679	1.45079	0.794154	0.867623	0.0298708	0.0464521	0.0662907	0.151458	-0.144718
CAMP	1.24379	1.463	0.604054	0.854518	-0.0137236	-0.088733	-0.0899372	0.0822144	0.0415613
CAMSAP1	1.15641	1.2806	0.981097	0.416217	0.108897	0.196947	0.149775	0.0803212	0.00854521
CAMSAP2	1.28637	0.319815	0.795998	0.0543916	0.135471	0.263441	0.194554	0.195297	-0.111408
CAMTA1	1.22344	1.48042	0.939817	0.834153	0.00724775	0.0533321	0.0517393	-0.134624	0.058544
CAMTA2	1.27996	1.43304	0.720113	0.882816	-0.0741357	0.0527772	-0.0134252	-0.286562	-0.0493325
CAND1	1.21008	1.43157	0.55036	0.883974	-0.0387131	-0.0379761	0.0249007	-0.101435	-0.040342
CANT1	1.28032	1.50833	0.737757	0.784785	-0.0087777	0.0600408	0.0455225	0.0214646	-0.162139
CANX	1.28633	1.50982	0.795132	0.657616	0.0377749	0.0777551	0.236703	-0.0808135	-0.0825448
CAP1	1.03159	1.20627	0.99991	0.365357	0.165674	0.0499571	0.00800523	0.316528	0.288206
CAP2	0.106106	1.35862	0.0104925	0.930662	-0.259339	0.099554	0.10118	-0.628635	-0.609456
CAPG	1.28279	0.346352	0.819072	0.0599935	0.169203	0.230036	0.104455	0.417797	-0.0754769
CAPN1	1.18586	1.46881	0.514417	0.84483	-0.0506932	-0.14978	-0.322629	0.170719	0.0989169
CAPN10	0.782561	1.40213	0.202738	0.904084	-0.122554	-0.067772	-0.0879625	-0.17532	-0.159163
CAPN11	1.28342	1.11848	0.826869	0.317084	0.0842548	-0.0595377	-0.118639	0.236061	0.279135
CAPN12	1.08299	0.0711803	0.997459	0.00868893	0.34214	0.348215	0.199527	0.72992	0.0908956
CAPN13	0	1.48745	0	0.611733	-0.813333	-0.370341	-0.52729	-0.572326	-1.78338
CAPN2	0.810638	1.01439	0.217338	0.999974	-0.21906	-0.157152	-0.18371	-0.447617	-0.0877622
CAPN3	0.000225	1.42361	5.89391e-06	0.890154	-0.41777	-0.722666	-0.662378	-0.266999	-0.0190376
CAPN5	0.112715	1.33379	0.0113379	0.942823	-0.291234	-0.23131	-0.283523	-0.59421	-0.0558945
CAPN6	1.06067	0.000997921	0.999054	6.28684e-05	0.570759	0.401758	0.414449	1.43457	0.0322561
CAPN7	1.1557	1.36938	0.471739	0.92449	-0.0728953	0.085427	0.137	-0.363606	-0.150402
CAPN9	0.0229032	0.830964	0.00148788	0.195361	-0.212694	0.0502773	-0.165885	-0.45997	-0.275197
CAPNS1	1.25078	1.5136	0.627684	0.741533	-0.0516051	-0.109114	-0.0387441	-0.160258	0.101696
CAPNS2	0.671651	1.51516	0.155311	0.756589	-0.161169	-0.139134	-0.315351	-0.317336	0.127145
CAPRIN1	1.09315	1.34218	0.996288	0.462688	0.132315	0.166176	0.245892	0.148691	-0.0315015
CAPRIN2	0.485751	1.4549	0.0881159	0.862269	-0.117211	-0.209271	-0.230659	0.0438599	-0.072774
CAPS	0.150131	1.07686	0.0165174	0.998296	-0.347828	-0.272409	-0.261639	-0.939262	0.0819969
CAPS2	0.493008	1.07079	0.0905946	0.998631	-0.392037	-0.0225856	0.0150218	-1.54366	-0.0169223
CAPSL	1.08695	1.13593	0.997045	0.326794	0.18641	0.1029	0.0546063	0.501156	0.0869769
CAPZA1	1.19264	1.51344	0.962234	0.755332	0.044513	0.0251832	0.02763	0.00253603	0.122703
CAPZA2	0.1034	1.49982	0.0101166	0.637645	-0.206986	-0.298268	-0.385784	-0.267025	0.123132
CAPZA3	0.51491	1.25443	0.097317	0.970769	-0.282068	-0.0423387	0.0510095	-1.07196	-0.0649854
CAPZB	1.15016	1.43519	0.982874	0.879909	0.00493026	0.0115718	-0.0177573	-0.112247	0.138154
CARD10	0.322581	1.37768	0.0478906	0.918994	-0.346002	0.0394881	-0.181353	-1.39863	0.156484
CARD11	1.28532	1.39825	0.782468	0.507472	0.0457015	0.100824	0.27285	-0.202121	0.0112528
CARD14	1.28264	1.46244	0.818725	0.856108	-0.0258502	-0.0863752	-0.135813	-0.0472081	0.165995
CARD16	1.02179	0	0.999979	0	0.651855	0.43415	0.699849	1.07905	0.394366
CARD18	0.380244	1.19271	0.0613569	0.985024	-0.226695	-0.193895	-0.182618	-0.468366	-0.0619031
CARD6	1.00726	0	1	0	1.33017	0.875056	0.656802	3.11782	0.671017
CARD8	1.14518	0.536957	0.457096	0.10595	0.164616	-0.0599006	0.149491	0.610191	-0.041318
CARD9	1.10313	0.0235023	0.994479	0.00233792	0.430134	0.314705	0.330394	1.03406	0.0413816
CARHSP1	1.23896	1.46516	0.924552	0.852132	0.0202353	0.011765	0.0159624	0.0873497	-0.0341358
CARKD	1.04655	1.13877	0.369344	0.993124	-0.121863	-0.144366	-0.173612	-0.0470443	-0.122429
CARM1	1.24486	1.21907	0.916976	0.372587	0.0567175	-0.118187	-0.0831436	0.12811	0.30009
CARS	1.0534	0.833432	0.999382	0.196378	0.13836	0.154912	0.172218	0.00234951	0.22396
CARS2	1.20568	1.48258	0.545753	0.827022	-0.0325695	-0.126713	-0.00751401	-0.0432475	0.0471964
CASC1	1.23509	1.14977	0.929513	0.334316	0.151827	0.0511376	0.0641367	0.452173	0.0398622
CASC3	1.15962	1.50513	0.979714	0.650251	0.05318	0.19669	0.195012	-0.141336	-0.0376469
CASC4	1.25611	1.42694	0.644424	0.535735	0.0707437	0.0775484	0.0820933	0.241173	-0.11784
CASC5	1.26504	0.935442	0.879896	0.236832	0.132884	-0.183877	0.0650152	0.426385	0.224014
CASD1	1.28226	0.900884	0.76314	0.222832	0.181153	0.0479313	0.135511	0.690841	-0.14967
CASK	0.0486928	1.00805	0.00382973	0.999998	-0.326845	-0.300312	-0.385794	-0.254122	-0.367153
CASKIN1	1.26455	1.51162	0.88146	0.671566	0.113443	-0.0475599	-0.108456	0.555808	0.0539794
CASKIN2	1.28452	1.51123	0.75187	0.661001	-0.00939978	-0.0252999	-0.0547266	-0.0193515	0.0617788
CASP1	1.04143	0	0.999755	0	1.0172	0.317064	0.627864	2.14398	0.979902
CASP10	1.03962	0.00618506	0.99979	0.000499018	0.378211	0.330367	0.35142	0.62393	0.207128
CASP14	1.26849	1.45297	0.675695	0.564253	0.021129	0.0420462	0.0517371	-0.0109223	0.0016552
CASP2	1.02743	1.09716	0.353647	0.996925	-0.146964	-0.151277	-0.150649	-0.270883	-0.0150466
CASP3	1.03719	0.751006	0.99983	0.168251	0.165698	0.163731	0.242386	0.0376211	0.219053
CASP4	1.03028	0.00137931	0.999921	9.1683e-05	0.581307	0.385488	0.467019	1.24488	0.227842
CASP5	1.22413	0	0.93898	0	1.00462	0.286077	0.458811	2.08944	1.18414
CASP6	0.186827	1.04702	0.0224021	0.999508	-0.262492	-0.420809	-0.181317	-0.34138	-0.106463
CASP7	0.623819	1.27369	0.135304	0.410969	-0.0978314	-0.316772	-0.291482	-0.263954	0.480882
CASP8	1.17016	0.310816	0.974827	0.0523523	0.175607	0.242106	0.218519	0.0487637	0.193038
CASP9	1.26514	1.43146	0.670766	0.883997	-0.0836416	-0.0855568	-0.326573	-0.116589	0.194152
CASQ1	0.0744229	1.14932	0.00654551	0.991937	-0.501086	0.0266773	-0.189634	-1.83129	-0.0100934
CASQ2	0.0724962	1.41354	0.00631434	0.896263	-0.334997	0.0491654	-0.0134114	-0.917447	-0.458293
CASR	1.27925	1.45982	0.847386	0.857916	0.0133145	0.0244177	-0.0309253	0.0912305	-0.031465
CASS4	1.08402	1.34064	0.997338	0.461544	0.183735	0.0906015	0.0716638	0.560721	0.0119545
CAST	1.25139	1.47705	0.907524	0.597882	-0.00612102	-0.0352697	-0.14245	-0.18559	0.338825
CASZ1	0.887653	1.19872	0.259029	0.984098	-0.17654	-0.0732616	-0.113381	-0.430038	-0.089478
CAT	0.0056456	1.01218	0.000269155	0.999983	-0.469354	-0.257457	-0.186596	-1.15015	-0.283213
CATSPER1	1.15148	0.146577	0.982341	0.020609	0.237824	0.251327	0.122759	0.44864	0.128569
CATSPER2	0.179615	1.34912	0.0210668	0.469498	-0.168663	-0.281756	-0.115967	-0.294025	0.0170975
CATSPER3	0.090112	1.10364	0.00842698	0.996455	-0.364866	-0.303617	-0.416038	-0.859181	0.11937
CATSPERB	1.28325	0	0.812895	0	0.537203	0.631704	0.500147	0.787814	0.229148
CATSPERD	1.05907	1.28241	0.381113	0.962099	-0.0705239	-0.149925	-0.102409	-0.0446495	0.0148881
CATSPERG	1.17106	1.33385	0.974582	0.455974	0.199545	-0.102056	-0.140312	0.879455	0.161093
CAV1	1.26515	0.0106349	0.670935	0.000921415	0.433257	0.309306	0.468033	1.21953	-0.263844
CAV2	1.05391	0.0605947	0.376494	0.00720629	0.327325	0.0746662	0.146853	1.08594	0.0018423
CAV3	1.28136	1.30401	0.72795	0.431766	0.00938185	0.118427	0.0282462	-0.149073	0.0399271
CBFA2T2	0.077887	1.02281	0.00695219	0.9999	-0.339459	-0.304114	-0.304561	-0.558268	-0.190892
[truncated: 13,271 more rows]
