# Supplementary material for: A crowdsourcing approach for reusing and meta-analyzing gene expression data
Source: Nat Biotechnol. 2016 Jun 20;34(8):803–6. doi: 10.1038/nbt.3603 (PMC6871002; doi:10.1038/nbt.3603)
Supplement: Supplementary Table 3 — Gene-set enrichment analysis results for genes whose expression was increasedor decreased in disease vs. healthy comparisons for ulcerative colitis and Crohn's disease (appear in different tabs of the Excel sheet). (XLSX 974 kb) [file 41587_2016_BFnbt3603_MOESM28_ESM.xlsx]

## Sheet: UC increased
Category	ID	Name	Source	p-value	q-value Bonferroni	q-value FDR B&H	q-value FDR B&Y	Hit Count in Query List	Hit Count in Genome	Hit in Query List
GO: Biological Process	GO:0006955	immune response		1.316e-90	1.238e-86	1.238e-86	1.204e-85	493	1762	PIK3AP1,AICDA,TMEM173,KDM5D,UBASH3A,ADA,ADCY3,MAP3K5,EOMES,ADM,MFNG,SLAMF6,MIF,CXCL9,MMP2,MMP7,MNDA,CD200,GPR65,ANXA1,ANXA3,RGCC,MB21D1,IFITM1,BIRC3,BTLA,CST7,APOL1,FCN3,AQP9,ARHGDIB,TNFSF11,SKAP1,ASS1,MYO1F,CLEC2D,CD274,SOCS1,SLAMF7,STX11,PEA15,MX1,MX2,TNFSF9,AXL,AZGP1,RIPK2,NBN,UNC13D,NCF2,NCF4,BCL2A1,TNFRSF10C,BCL3,TNFRSF10B,BCL6,TNFRSF10A,TNFRSF17,IL18RAP,IL18R1,CFB,NEDD4,BLK,CD84,BMP6,GBP4,G…
GO: Biological Process	GO:0006952	defense response		2.267e-72	2.133e-68	1.067e-68	1.037e-67	482	1901	PIK3AP1,SERPINA3,ACP5,TMEM173,ACVR1,MDK,ADA,ADCY3,MAP3K5,ADM,ADORA2A,SLAMF6,ADRB2,AGT,MIF,CXCL9,MMP2,MMP7,MNDA,ALOX5,ALOX5AP,DUOXA2,TPST1,SUPT3H,ANXA1,ANXA3,ANXA5,AOX1,MB21D1,IFITM1,BIRC3,ALS2,APOBEC1,APOE,APOL1,FCN3,TNFSF11,PLA2G4C,ASS1,MYO1F,SOCS1,SLAMF7,STX11,PEA15,MX1,MX2,AXL,RIPK2,UNC13D,NCF2,TNFRSF10C,BCL3,TNFRSF10B,BCL6,TNFRSF10A,IL18RAP,CFB,BLK,CD84,BMP6,BNIP3,BNIP3L,GBP4,GBP5,BST2,VNN1,S…
GO: Biological Process	GO:0001775	cell activation		2.083e-71	1.96e-67	6.532e-68	6.354e-67	330	1057	AICDA,ACTN1,ADA,EOMES,ADORA2A,MFNG,SLAMF6,ADRB2,AGT,MIF,MAD1L1,AHR,PREX1,MNDA,CD200,TPST2,ANXA1,ANXA3,RGCC,BTLA,APOE,LY6D,RHOH,TNFSF11,MYO1F,CD274,ATM,SLAMF7,STX11,TNFSF9,AXL,ADAM9,RIPK2,NBN,UNC13D,BCL2A1,BCL3,BCL6,IL18R1,NEDD4,PRDM1,CD84,BLM,BST2,VNN1,BTK,SERPING1,IL33,PNP,CALU,CASP1,CAV1,CBFB,CD1C,CD2,CD3D,CD3E,CD3G,CD247,CD8A,TIGIT,MS4A1,P2RX7,CD27,CD28,CD80,CD86,TNFSF8,CD37,CD38,ENTPD1,CD40,S…
GO: Biological Process	GO:0002682	regulation of immune system process		1.257e-68	1.183e-64	2.957e-65	2.876e-64	428	1626	PIK3AP1,TMEM173,UBASH3A,ADA,MEIS2,ADORA2A,SLAMF6,MIF,CXCL9,MAD1L1,MITF,AHR,MMP2,MMP9,MNDA,CD200,SUPT3H,ANXA1,ANXA5,RGCC,MB21D1,IFITM1,BIRC3,BTLA,FCN3,AQP3,MSN,TNFSF11,SKAP1,MYO1F,CLEC2D,CD274,SOCS1,ATM,SLAMF7,PEA15,TNFSF9,AXL,RIPK2,UNC13D,BCL2A1,BCL6,CFB,INPP4B,PRDM1,BLK,CD84,BLM,GBP5,BST2,VNN1,CD163L1,BTK,SERPING1,C1QA,C1QB,C1QC,C1R,AP1M1,C1S,C3,C3AR1,C4BPA,C4BPB,C5AR1,NME1,NOS2,IL33,PNP,SOCS3,C…
GO: Biological Process	GO:0045321	leukocyte activation		3.74e-64	3.52e-60	7.04e-61	6.847e-60	270	813	AICDA,ADA,EOMES,ADORA2A,MFNG,SLAMF6,MIF,MAD1L1,AHR,PREX1,MNDA,CD200,ANXA1,ANXA3,BTLA,LY6D,RHOH,TNFSF11,MYO1F,CD274,ATM,SLAMF7,STX11,TNFSF9,AXL,ADAM9,RIPK2,NBN,UNC13D,BCL2A1,BCL3,BCL6,IL18R1,NEDD4,PRDM1,CD84,BLM,BST2,VNN1,BTK,IL33,PNP,CASP1,CAV1,CBFB,CD1C,CD2,CD3D,CD3E,CD3G,CD247,CD8A,TIGIT,MS4A1,P2RX7,CD27,CD28,CD80,CD86,TNFSF8,CD37,CD38,CD40,CD44,CD48,EXO1,CD59,PAK2,CD74,CD79A,CD81,CEBPB,WNT4,CD…
GO: Biological Process	GO:0022610	biological adhesion		7.022e-64	6.608e-60	1.101e-60	1.071e-59	400	1518	MCAM,ACTN1,ADA,EOMES,ADORA2A,MFAP4,MFGE8,SLAMF6,ADRB2,AGT,MAD1L1,ALCAM,SRPX,MMP2,PREX1,CD200,ANGPT2,ANXA1,COL28A1,RGCC,ITGA8,BTLA,PCDHB16,MSN,LY6D,ARHGAP6,ARHGDIB,RHOH,TNFSF11,SKAP1,ASS1,MYO1F,DCHS1,CD274,SLAMF7,STX11,MUC1,MUC4,MYH10,CTNNAL1,TNFSF9,AXL,ADAM9,AZGP1,RIPK2,FXYD5,MPDZ,UNC13D,BCL2A1,BCL3,BCL6,IL18R1,NEDD4,CD84,BLM,WISP1,GBP4,VNN1,NID1,SGCE,NINJ2,PNP,DDR2,ESAM,CAV1,OLR1,CLDN12,CLDN2,CL…
GO: Biological Process	GO:0007155	cell adhesion		2.501e-62	2.354e-58	3.363e-59	3.271e-58	395	1507	MCAM,ACTN1,ADA,EOMES,ADORA2A,MFAP4,MFGE8,SLAMF6,ADRB2,AGT,MAD1L1,ALCAM,SRPX,MMP2,PREX1,CD200,ANGPT2,ANXA1,COL28A1,RGCC,ITGA8,BTLA,PCDHB16,MSN,LY6D,ARHGAP6,ARHGDIB,RHOH,TNFSF11,SKAP1,ASS1,MYO1F,DCHS1,CD274,SLAMF7,STX11,MUC1,MUC4,MYH10,CTNNAL1,TNFSF9,AXL,ADAM9,AZGP1,RIPK2,FXYD5,MPDZ,UNC13D,BCL2A1,BCL3,BCL6,IL18R1,NEDD4,CD84,BLM,WISP1,VNN1,NID1,SGCE,NINJ2,PNP,DDR2,ESAM,CAV1,OLR1,CLDN12,CLDN2,CLDN1,C…
GO: Biological Process	GO:0002684	positive regulation of immune system process		6.611e-60	6.221e-56	7.777e-57	7.564e-56	299	998	PIK3AP1,TMEM173,UBASH3A,ADA,SLAMF6,MIF,CXCL9,MMP2,MMP9,MNDA,ANXA1,RGCC,MB21D1,BIRC3,BTLA,FCN3,AQP3,TNFSF11,SKAP1,CD274,TNFSF9,AXL,RIPK2,UNC13D,BCL2A1,BCL6,CFB,PRDM1,BLK,CD84,BLM,GBP5,VNN1,BTK,SERPING1,C1QA,C1QB,C1QC,C1R,C1S,C3,C3AR1,C4BPA,C4BPB,C5AR1,NOS2,IL33,PNP,CAV1,CD2,CD3D,CD3E,CD3G,CD247,CD14,CD19,P2RX7,CD27,CD28,CD80,CD86,CD37,CD38,CD40,SERPINE1,CD44,CD59,PAK2,CD74,CD79A,CD81,CMTM3,PDE4B,M…
GO: Biological Process	GO:0006954	inflammatory response		1.124e-58	1.057e-54	1.175e-55	1.143e-54	236	689	PIK3AP1,SERPINA3,ACP5,ACVR1,ADA,ADORA2A,ADRB2,AGT,MIF,CXCL9,ALOX5,ALOX5AP,DUOXA2,TPST1,ANXA1,AOX1,BIRC3,APOE,TNFSF11,PLA2G4C,ASS1,AXL,RIPK2,UNC13D,TNFRSF10C,TNFRSF10B,BCL6,TNFRSF10A,IL18RAP,CFB,BMP6,GBP5,VNN1,SPHK1,BTK,SERPING1,C3,C3AR1,C4BPA,C4BPB,C5AR1,NOS2,IL33,SOCS3,CASP1,CASP4,CASP5,OLR1,TNFRSF11B,OSM,NMI,CD14,P2RX7,CD27,CD28,CD40,SERPINE1,CD44,CD59,REG3A,OSMR,PNMA1,CEBPB,MAPKAPK2,SERPINF1,P…
GO: Biological Process	GO:0009611	response to wounding		2.235e-57	2.103e-53	2.103e-54	2.046e-53	315	1109	PIK3AP1,KIF18A,ACP5,MCAM,ACTN1,MDK,DYSF,ADA,ADM,ADORA2A,ADRB2,TC2N,AGT,MIF,MMP1,MMP2,MMP12,ALOX5AP,DUOXA2,ANGPT2,ANXA1,ANXA5,BIRC3,APOE,MSX2,TNFSF11,GRHL3,ATP2B4,MYH10,DOCK11,AXL,CEACAM6,BCL6,CFB,CD84,CFLAR,GBP5,NFE2,SERPING1,C3,NINJ2,C4BPA,C4BPB,NOS2,IL33,CALU,NTS,SOCS3,CASP1,CASP4,CASP5,ESAM,DOK2,CAV1,OLR1,CCNB1,OSM,CD2,P2RX5,SLC16A3,CD28,CD34,ENTPD1,CD40,SERPINE1,SERPINB2,CD44,TREM1,CD48,CD59,…
GO: Biological Process	GO:0016477	cell migration		2.635e-54	2.479e-50	2.254e-51	2.192e-50	339	1277	APCDD1,MCAM,ACVR1,USP9Y,MDK,ADA,MET,AGT,MIF,CXCL9,MITF,OSBPL8,MMP1,MMP2,MMP3,MMP9,MMP10,MMP12,PREX1,RECK,ABCC1,ANGPT2,ANXA1,ANXA3,RGCC,IFITM1,APOE,MSN,MSX2,ARHGDIB,TNFSF11,ARSB,MYO1F,CD274,MUC2,MYH10,AXL,ADAM9,CEACAM6,NRP1,CD84,BST2,SPHK1,C3AR1,C5AR1,IL33,DDR2,NR4A2,ESAM,CXCL16,DOK2,CAV1,PSTPIP2,OLR1,FMNL3,CD2,SLC16A3,P2RY6,CD34,SERPINE1,CD44,TREM1,CD48,PAK2,CD74,CDH13,PDE4B,PDGFRA,PDGFRB,ENPP2,P…
GO: Biological Process	GO:0042127	regulation of cell proliferation		3.615e-53	3.401e-49	2.835e-50	2.757e-49	399	1646	ADA,MAP3K5,CDC7,ADM,ADORA2A,MFGE8,ADRB2,AGT,MIF,CXCL9,MAD1L1,MITF,AHR,SRPX,MMP7,MMP9,MMP12,AKR1B1,MNDA,ANXA1,RGCC,IFITM1,BIRC5,BTLA,APOBEC1,APOE,MSX2,STS,ASPH,CD274,ATF3,ATM,MUC2,SERPINB7,TNFSF9,AZGP1,RIPK2,NAP1L1,NBN,TNFRSF10C,TNFRSF10B,BCL6,TNFRSF10A,NRP1,BID,PRDM1,BLK,BLM,CFLAR,WISP1,BMP6,ALDH1A2,NFE2,SPHK1,BTK,C3AR1,C5AR1,NMB,NME1,NOS2,PNP,DDR2,CAV1,ODC1,CAV2,PRC1,RUNX3,TNFRSF11B,CCNA2,CCNB1,…
GO: Biological Process	GO:0040011	locomotion		1.128e-52	1.062e-48	8.168e-50	7.945e-49	444	1932	APCDD1,MCAM,ACVR1,USP9Y,MDK,ADA,ADCY3,ADORA2A,MET,AGT,MIF,CXCL9,MITF,OSBPL8,ALCAM,MMP1,MMP2,ARRDC3,MMP3,MMP9,MMP10,MMP12,PREX1,RECK,ABCC1,ANGPT2,ANK1,ANXA1,ANXA3,ANXA5,RGCC,IFITM1,APOE,FCN3,MSN,MSX2,ARHGDIB,TNFSF11,ARSB,MYO1F,CD274,MUC2,PEA15,ATP2B4,PHACTR1,MYH10,MYO5A,AXL,ADAM9,CEACAM6,NBN,SPNS3,NRP1,NEDD4,CD84,BST2,SPHK1,C3AR1,C5AR1,IL33,NPC1,DDR2,NR4A2,ESAM,CXCL16,DOK2,CAV1,CAV2,PSTPIP2,RUNX3,…
GO: Biological Process	GO:0046649	lymphocyte activation		2.91e-52	2.738e-48	1.956e-49	1.903e-48	226	690	AICDA,ADA,EOMES,ADORA2A,MFNG,SLAMF6,MIF,MAD1L1,AHR,PREX1,MNDA,ANXA1,BTLA,LY6D,RHOH,TNFSF11,CD274,ATM,SLAMF7,STX11,TNFSF9,AXL,RIPK2,NBN,UNC13D,BCL2A1,BCL3,BCL6,IL18R1,NEDD4,PRDM1,BLM,BST2,VNN1,BTK,PNP,CAV1,CBFB,CD1C,CD2,CD3D,CD3E,CD3G,CD247,CD8A,TIGIT,MS4A1,P2RX7,CD27,CD28,CD80,CD86,TNFSF8,CD38,CD40,CD44,CD48,EXO1,CD59,PAK2,CD74,CD79A,CD81,CEBPB,WNT4,CD83,SELK,CLC,ICOS,SASH3,PIK3CD,PIK3CG,CCR7,PLC…
GO: Biological Process	GO:0002252	immune effector process		4.436e-51	4.174e-47	2.783e-48	2.707e-47	253	838	AICDA,TMEM173,KDM5D,ADA,EOMES,MFNG,SLAMF6,MIF,CXCL9,SUPT3H,ANXA1,ANXA3,ANXA5,RGCC,MB21D1,IFITM1,BIRC3,APOBEC1,FCN3,MYO1F,SLAMF7,STX11,MX1,MX2,RIPK2,NBN,UNC13D,BCL3,BCL6,IL18R1,CFB,CD84,BNIP3,BNIP3L,BST2,CD163L1,BTK,SERPING1,C1QA,C1QB,C1QC,C1R,AP1M1,C1S,C3,C4BPA,C4BPB,NOS2,IL33,PNP,OAS2,OAS3,CD1C,CD3G,CD247,CD8A,P2RX7,CD27,CD28,CD80,CD86,CD37,CD40,TREM1,EXO1,CD59,PAK2,CD74,CEBPB,GCNT3,CTSC,CFP,VPR…
GO: Biological Process	GO:0048870	cell motility		3.462e-50	3.258e-46	1.917e-47	1.864e-46	350	1391	APCDD1,MCAM,ACVR1,USP9Y,MDK,ADA,ADCY3,MET,AGT,MIF,CXCL9,MITF,OSBPL8,MMP1,MMP2,MMP3,MMP9,MMP10,MMP12,PREX1,RECK,ABCC1,ANGPT2,ANXA1,ANXA3,ANXA5,RGCC,IFITM1,APOE,MSN,MSX2,ARHGDIB,TNFSF11,ARSB,MYO1F,CD274,MUC2,ATP2B4,PHACTR1,MYH10,AXL,ADAM9,CEACAM6,NRP1,CD84,BST2,SPHK1,C3AR1,C5AR1,IL33,DDR2,NR4A2,ESAM,CXCL16,DOK2,CAV1,PSTPIP2,OLR1,FMNL3,CD2,SLC16A3,P2RY6,CD34,SERPINE1,CD44,TREM1,CD48,PAK2,CD74,CD81,C…
GO: Biological Process	GO:0051674	localization of cell		3.462e-50	3.258e-46	1.917e-47	1.864e-46	350	1391	APCDD1,MCAM,ACVR1,USP9Y,MDK,ADA,ADCY3,MET,AGT,MIF,CXCL9,MITF,OSBPL8,MMP1,MMP2,MMP3,MMP9,MMP10,MMP12,PREX1,RECK,ABCC1,ANGPT2,ANXA1,ANXA3,ANXA5,RGCC,IFITM1,APOE,MSN,MSX2,ARHGDIB,TNFSF11,ARSB,MYO1F,CD274,MUC2,ATP2B4,PHACTR1,MYH10,AXL,ADAM9,CEACAM6,NRP1,CD84,BST2,SPHK1,C3AR1,C5AR1,IL33,DDR2,NR4A2,ESAM,CXCL16,DOK2,CAV1,PSTPIP2,OLR1,FMNL3,CD2,SLC16A3,P2RY6,CD34,SERPINE1,CD44,TREM1,CD48,PAK2,CD74,CD81,C…
GO: Biological Process	GO:0043207	response to external biotic stimulus		1.939e-48	1.825e-44	9.604e-46	9.342e-45	270	955	AICDA,ACP5,TMEM173,ADM,MIF,CXCL9,MMP7,SUPT3H,ANXA3,ANXA5,MB21D1,IFITM1,BIRC3,APOBEC1,FCN3,ASS1,MYO1F,SOCS1,MX1,MX2,AXL,ADAM9,RIPK2,UNC13D,NCF2,TNFRSF10C,BCL3,TNFRSF10B,TNFRSF10A,PRDM1,BMP6,BNIP3,BNIP3L,GBP4,BST2,CD163L1,BTK,AP1M1,C5AR1,NOS2,IL33,SOCS3,CASP1,OAS2,OAS3,CXCL16,CAV1,ODC1,TNFRSF11B,CD247,CD8A,CD14,P2RX7,CD27,CD28,CD80,CD86,TNFSF8,CD37,CD40,SERPINE1,TREM1,PAK2,REG3A,DDX21,PDE4B,CEBPB,M…
GO: Biological Process	GO:0051707	response to other organism		1.939e-48	1.825e-44	9.604e-46	9.342e-45	270	955	AICDA,ACP5,TMEM173,ADM,MIF,CXCL9,MMP7,SUPT3H,ANXA3,ANXA5,MB21D1,IFITM1,BIRC3,APOBEC1,FCN3,ASS1,MYO1F,SOCS1,MX1,MX2,AXL,ADAM9,RIPK2,UNC13D,NCF2,TNFRSF10C,BCL3,TNFRSF10B,TNFRSF10A,PRDM1,BMP6,BNIP3,BNIP3L,GBP4,BST2,CD163L1,BTK,AP1M1,C5AR1,NOS2,IL33,SOCS3,CASP1,OAS2,OAS3,CXCL16,CAV1,ODC1,TNFRSF11B,CD247,CD8A,CD14,P2RX7,CD27,CD28,CD80,CD86,TNFSF8,CD37,CD40,SERPINE1,TREM1,PAK2,REG3A,DDX21,PDE4B,CEBPB,M…
GO: Biological Process	GO:0009607	response to biotic stimulus		2.188e-48	2.059e-44	1.029e-45	1.001e-44	277	994	AICDA,ACP5,TMEM173,ADM,MIF,CXCL9,MMP7,SUPT3H,ANXA3,ANXA5,MB21D1,IFITM1,BIRC3,APOBEC1,FCN3,ASS1,MYO1F,SOCS1,MX1,MX2,AXL,ADAM9,RIPK2,UNC13D,NCF2,TNFRSF10C,BCL3,TNFRSF10B,TNFRSF10A,PRDM1,BMP6,BNIP3,BNIP3L,GBP4,BST2,CD163L1,BTK,AP1M1,C5AR1,NOS2,IL33,SOCS3,CASP1,OAS2,OAS3,CXCL16,CAV1,ODC1,TNFRSF11B,CD247,CD8A,CD14,P2RX7,CD27,CD28,CD80,CD86,TNFSF8,CD37,CD40,SERPINE1,TREM1,PAK2,REG3A,DDX21,PDE4B,CEBPB,M…
GO: Biological Process	GO:0098602	single organism cell adhesion		2.102e-47	1.978e-43	9.417e-45	9.16e-44	246	836	ACTN1,ADA,EOMES,ADORA2A,SLAMF6,ADRB2,MAD1L1,PREX1,ANXA1,RGCC,ITGA8,BTLA,MSN,RHOH,TNFSF11,ASS1,CD274,STX11,TNFSF9,AXL,ADAM9,RIPK2,FXYD5,UNC13D,BCL2A1,BCL3,BCL6,IL18R1,NEDD4,BLM,VNN1,NINJ2,PNP,ESAM,CAV1,OLR1,CD1C,CD2,CD3D,CD3E,CD3G,CD247,CD8A,TIGIT,P2RX7,CD27,CD28,CD80,CD86,TNFSF8,CD34,CD44,CD48,CD53,CD59,PAK2,CD74,CDH3,CDH5,CEBPB,PDGFRA,ENPP2,WNT4,CD83,JAM2,SELK,SERPINE2,CLC,ICOS,SASH3,PIK3CD,PIK3…
GO: Biological Process	GO:0007159	leukocyte cell-cell adhesion		5.477e-47	5.153e-43	2.342e-44	2.278e-43	184	527	ADA,EOMES,ADORA2A,SLAMF6,MAD1L1,PREX1,ANXA1,BTLA,MSN,RHOH,TNFSF11,ASS1,CD274,STX11,TNFSF9,RIPK2,BCL2A1,BCL3,BCL6,IL18R1,NEDD4,BLM,VNN1,PNP,CAV1,OLR1,CD1C,CD2,CD3D,CD3E,CD3G,CD247,CD8A,TIGIT,P2RX7,CD27,CD28,CD80,CD86,TNFSF8,CD44,CD48,CD59,PAK2,CD74,CEBPB,WNT4,CD83,SELK,CLC,ICOS,SASH3,PIK3CD,PIK3CG,CCR7,APBB1IP,MAP3K8,TBX21,PRKAR1A,PRKCQ,CTLA4,CTNNB1,CTPS1,PRNP,PSMB10,CD55,PTAFR,JAML,LAX1,CLEC4E,PT…
GO: Biological Process	GO:0001816	cytokine production		2.088e-46	1.965e-42	8.545e-44	8.311e-43	216	689	ACP5,TMEM173,UBASH3A,EOMES,MET,SLAMF6,AGT,MIF,TRIB2,ANXA1,RGCC,MB21D1,BIRC3,CD274,SOCS1,SERPINB7,TNFSF9,AXL,RIPK2,BCL3,BCL6,IL18R1,CD84,GBP5,BST2,SPHK1,BTK,C3,C3AR1,C5AR1,IL33,PNP,CASP1,CASP4,CASP5,RUNX3,CD2,CD3E,NMI,CD14,TIGIT,P2RX7,CD27,CD28,CD80,CD86,CD34,ERRFI1,CD40,SERPINE1,TREM1,CD74,CDH3,PDE4B,CEBPB,UBE2L6,MAPKAPK2,PF4,CD83,CHI3L1,NLRC4,SELK,CLC,CLU,SASH3,PIK3CD,PIK3CG,CCR7,PLCG2,TNFAIP8,A…
GO: Biological Process	GO:0050776	regulation of immune response		3.666e-46	3.449e-42	1.437e-43	1.398e-42	283	1052	PIK3AP1,TMEM173,UBASH3A,ADA,SLAMF6,MIF,MMP2,MNDA,CD200,ANXA1,RGCC,MB21D1,IFITM1,BIRC3,BTLA,FCN3,SKAP1,MYO1F,CLEC2D,SOCS1,SLAMF7,PEA15,RIPK2,UNC13D,BCL2A1,BCL6,CFB,BLK,CD84,GBP5,BST2,BTK,SERPING1,C1QA,C1QB,C1QC,C1R,C1S,C3,C3AR1,C4BPA,C4BPB,C5AR1,IL33,PNP,SOCS3,CAV1,CD3D,CD3E,CD3G,CD247,NMI,CD8A,CD14,CD19,P2RX7,CD28,CD80,CD86,CD34,CD37,CD38,CD40,CD44,TREM1,FCRLB,CD59,PAK2,CD74,CD79A,CD81,CMTM3,PDE4…
GO: Biological Process	GO:0016337	single organismal cell-cell adhesion		3.18e-44	2.993e-40	1.197e-41	1.164e-40	230	782	ACTN1,ADA,EOMES,ADORA2A,SLAMF6,ADRB2,MAD1L1,PREX1,ANXA1,RGCC,ITGA8,BTLA,MSN,RHOH,TNFSF11,ASS1,CD274,STX11,TNFSF9,ADAM9,RIPK2,FXYD5,BCL2A1,BCL3,BCL6,IL18R1,NEDD4,BLM,VNN1,NINJ2,PNP,ESAM,CAV1,OLR1,CD1C,CD2,CD3D,CD3E,CD3G,CD247,CD8A,TIGIT,P2RX7,CD27,CD28,CD80,CD86,TNFSF8,CD34,CD44,CD48,CD53,CD59,PAK2,CD74,CDH3,CDH5,CEBPB,PDGFRA,WNT4,CD83,JAM2,SELK,SERPINE2,CLC,ICOS,SASH3,PIK3CD,PIK3CG,CCR7,PLEK,APBB…
GO: Biological Process	GO:0040012	regulation of locomotion		7.289e-44	6.859e-40	2.638e-41	2.566e-40	237	823	MCAM,ACVR1,ADA,ADORA2A,MET,AGT,MIF,CXCL9,OSBPL8,MMP1,MMP2,ARRDC3,MMP3,MMP9,MMP10,RECK,ABCC1,ANGPT2,ANXA1,ANXA3,ANXA5,RGCC,IFITM1,APOE,FCN3,MSN,ARHGDIB,ARSB,MYO1F,CD274,MUC2,ADAM9,NBN,NRP1,BST2,SPHK1,C3AR1,C5AR1,IL33,DDR2,CXCL16,CAV1,USP14,P2RY6,P4HB,SERPINE1,CD74,CD81,CDH13,PDGFRA,PDGFRB,ENPP2,PECAM1,SERPINF1,PF4,PF4V1,WNT4,SELK,SERPINE2,PIK3CD,CCR1,PLAU,CCR6,CCR7,CNN2,WDR44,COL1A1,COL3A1,PRKD2,P…
GO: Biological Process	GO:0098609	cell-cell adhesion		9.994e-44	9.404e-40	3.483e-41	3.388e-40	261	956	MCAM,ACTN1,ADA,EOMES,ADORA2A,SLAMF6,ADRB2,MAD1L1,ALCAM,PREX1,CD200,ANXA1,RGCC,ITGA8,BTLA,PCDHB16,MSN,RHOH,TNFSF11,ASS1,DCHS1,CD274,STX11,TNFSF9,ADAM9,RIPK2,FXYD5,BCL2A1,BCL3,BCL6,IL18R1,NEDD4,CD84,BLM,VNN1,NINJ2,PNP,ESAM,CAV1,OLR1,CLDN12,CLDN2,CLDN1,CD1C,CD2,CD3D,CD3E,CD3G,CD247,CD8A,TIGIT,P2RX7,CD27,CD28,CD80,CD86,TNFSF8,CD34,CD44,CD48,CD53,CD59,PAK2,REG3A,CD74,CDH3,CDH5,PCDH7,CDH11,CDH13,CEBPB,…
GO: Biological Process	GO:0050900	leukocyte migration		2.587e-43	2.435e-39	8.695e-41	8.458e-40	146	378	ADA,CXCL9,MITF,MMP1,MMP9,PREX1,ANGPT2,ANXA1,MSN,TNFSF11,CEACAM6,CD84,C3AR1,C5AR1,IL33,ESAM,CXCL16,DOK2,CAV1,OLR1,CD2,SLC16A3,CD34,SERPINE1,CD44,TREM1,CD48,CD74,PDE4B,PECAM1,PF4,PF4V1,JAM2,SELK,PIK3CD,PIK3CG,CCR1,CCR6,CCR7,COL1A1,COL1A2,PODXL,TBX21,PPBP,CSF3R,CX3CR1,PLVAP,SIRPA,PTAFR,JAML,STAP1,RAC2,RARRES2,ECM1,S1PR1,EDNRA,EDNRB,GREM1,CKLF,SIRPG,S100A7,S100A8,S100A9,S100A12,FCER1G,CCL2,CCL4,CCL7,…
GO: Biological Process	GO:0070486	leukocyte aggregation		4.273e-43	4.021e-39	1.386e-40	1.349e-39	171	494	ADA,EOMES,ADORA2A,SLAMF6,MAD1L1,PREX1,ANXA1,BTLA,RHOH,TNFSF11,CD274,STX11,TNFSF9,RIPK2,BCL2A1,BCL3,BCL6,IL18R1,NEDD4,BLM,VNN1,PNP,CAV1,CD1C,CD2,CD3D,CD3E,CD3G,CD247,CD8A,TIGIT,P2RX7,CD27,CD28,CD80,CD86,TNFSF8,CD44,CD48,CD59,PAK2,CD74,CEBPB,WNT4,CD83,SELK,CLC,ICOS,SASH3,PIK3CD,PIK3CG,CCR7,APBB1IP,MAP3K8,TBX21,PRKAR1A,PRKCQ,CTLA4,CTNNB1,CTPS1,PRNP,PSMB10,CD55,JAML,LAX1,CLEC4E,PTPRC,PLA2G2D,IL21,MAF…
GO: Biological Process	GO:0034109	homotypic cell-cell adhesion		7.635e-42	7.184e-38	2.395e-39	2.329e-38	183	562	ACTN1,ADA,EOMES,ADORA2A,SLAMF6,ADRB2,MAD1L1,PREX1,ANXA1,BTLA,RHOH,TNFSF11,CD274,STX11,TNFSF9,RIPK2,BCL2A1,BCL3,BCL6,IL18R1,NEDD4,BLM,VNN1,PNP,CAV1,CD1C,CD2,CD3D,CD3E,CD3G,CD247,CD8A,TIGIT,P2RX7,CD27,CD28,CD80,CD86,TNFSF8,CD44,CD48,CD59,PAK2,CD74,CEBPB,PDGFRA,WNT4,CD83,SELK,SERPINE2,CLC,ICOS,SASH3,PIK3CD,PIK3CG,CCR7,PLEK,APBB1IP,MAP3K8,TBX21,PRKAR1A,PRKCQ,CTLA4,CTNNB1,CTPS1,PRNP,PSMB10,CD55,JAML,L…
GO: Biological Process	GO:0030334	regulation of cell migration		9.779e-42	9.202e-38	2.969e-39	2.887e-38	212	711	MCAM,ACVR1,ADA,MET,AGT,MIF,CXCL9,OSBPL8,MMP1,MMP2,MMP3,MMP9,MMP10,RECK,ABCC1,ANGPT2,ANXA1,ANXA3,RGCC,IFITM1,APOE,MSN,ARHGDIB,ARSB,MYO1F,CD274,MUC2,ADAM9,NRP1,BST2,SPHK1,C3AR1,C5AR1,IL33,DDR2,CXCL16,P2RY6,SERPINE1,CD74,CDH13,PDGFRA,PDGFRB,ENPP2,PECAM1,SERPINF1,PF4,PF4V1,WNT4,SELK,SERPINE2,PIK3CD,CCR1,PLAU,CCR6,CCR7,CNN2,WDR44,COL1A1,COL3A1,PRKD2,PODXL,NOX4,PPBP,CSF1R,PRKD1,CTSH,NEXN,CX3CR1,DOCK4,C…
GO: Biological Process	GO:0050865	regulation of cell activation		2.089e-41	1.966e-37	6.144e-39	5.976e-38	177	536	ADA,ADORA2A,ADRB2,MIF,MAD1L1,AHR,MNDA,CD200,ANXA1,BTLA,APOE,TNFSF11,CD274,ATM,SLAMF7,TNFSF9,AXL,RIPK2,UNC13D,BCL6,PRDM1,CD84,BLM,VNN1,BTK,IL33,PNP,CAV1,CD2,CD3D,CD3E,CD3G,CD247,TIGIT,CD27,CD28,CD80,CD86,CD37,CD38,CD40,CD44,CD59,PAK2,CD74,CD81,CEBPB,PDGFRA,CD83,SELK,SERPINE2,CLC,ICOS,SASH3,CCR7,PLEK,IL27RA,MAP3K8,TBX21,PRKAR1A,PKN1,CTGF,PRKCQ,CTLA4,CTNNB1,PRNP,CD55,PTAFR,STAP1,LAX1,TBC1D10C,PTPRC,…
GO: Biological Process	GO:0030155	regulation of cell adhesion		2.228e-41	2.097e-37	6.353e-39	6.18e-38	206	683	ADA,ADORA2A,ADRB2,MAD1L1,MMP2,PREX1,ANGPT2,ANXA1,RGCC,BTLA,ARHGAP6,ARHGDIB,TNFSF11,SKAP1,ASS1,MYO1F,CD274,MUC1,TNFSF9,ADAM9,RIPK2,FXYD5,UNC13D,BCL6,BLM,VNN1,NID1,PNP,CAV1,CD2,CD3D,CD3E,CD3G,CD247,TIGIT,CD27,CD28,CD80,CD86,SERPINE1,CD44,CD59,PAK2,CD74,CDH13,CEBPB,ENPP2,WNT4,CD83,JAM2,SELK,SERPINE2,CLC,SERPINI1,ICOS,SASH3,PIK3CG,PLAU,CCR7,APBB1IP,PML,COL1A1,PRKD2,PODXL,MAP3K8,EGFL6,CYTIP,PRKAR1A,PR…
GO: Biological Process	GO:2000145	regulation of cell motility		6.757e-41	6.359e-37	1.87e-38	1.819e-37	218	751	MCAM,ACVR1,ADA,MET,AGT,MIF,CXCL9,OSBPL8,MMP1,MMP2,MMP3,MMP9,MMP10,RECK,ABCC1,ANGPT2,ANXA1,ANXA3,ANXA5,RGCC,IFITM1,APOE,MSN,ARHGDIB,ARSB,MYO1F,CD274,MUC2,ADAM9,NRP1,BST2,SPHK1,C3AR1,C5AR1,IL33,DDR2,CXCL16,P2RY6,SERPINE1,CD74,CD81,CDH13,PDGFRA,PDGFRB,ENPP2,PECAM1,SERPINF1,PF4,PF4V1,WNT4,SELK,SERPINE2,PIK3CD,CCR1,PLAU,CCR6,CCR7,CNN2,WDR44,COL1A1,COL3A1,PRKD2,PODXL,NOX4,PPBP,CSF1R,PKN1,PRKD1,CTSH,NEX…
GO: Biological Process	GO:0071593	lymphocyte aggregation		7.49e-41	7.048e-37	2.014e-38	1.959e-37	166	487	ADA,EOMES,ADORA2A,SLAMF6,MAD1L1,PREX1,ANXA1,BTLA,RHOH,TNFSF11,CD274,STX11,TNFSF9,RIPK2,BCL2A1,BCL3,BCL6,IL18R1,NEDD4,BLM,VNN1,PNP,CAV1,CD1C,CD2,CD3D,CD3E,CD3G,CD247,CD8A,TIGIT,P2RX7,CD27,CD28,CD80,CD86,TNFSF8,CD44,CD48,CD59,PAK2,CD74,CEBPB,WNT4,CD83,SELK,CLC,ICOS,SASH3,PIK3CD,PIK3CG,CCR7,APBB1IP,MAP3K8,TBX21,PRKAR1A,PRKCQ,CTLA4,CTNNB1,CTPS1,PRNP,PSMB10,CD55,JAML,LAX1,CLEC4E,PTPRC,PLA2G2D,IL21,MAF…
GO: Biological Process	GO:0032101	regulation of response to external stimulus		7.969e-41	7.499e-37	2.083e-38	2.026e-37	253	944	PIK3AP1,ACP5,TMEM173,ADA,ADORA2A,MET,ADRB2,TC2N,AGT,MIF,CXCL9,ALOX5AP,DUOXA2,SUPT3H,ANGPT2,ANXA1,ANXA5,MB21D1,BIRC3,APOE,TNFSF11,RUVBL1,RIPK2,BCL6,CFB,NRP1,PRDM1,BMP6,BNIP3,BNIP3L,GBP5,CD163L1,SERPING1,AP1M1,C3,C3AR1,C4BPA,C4BPB,C5AR1,IL33,NPC1,RAB12,NUCB2,SOCS3,CASP1,CASP4,CASP5,CAV1,USP14,OSM,CD247,P2RX5,CD28,CD34,CD37,SERPINE1,SERPINB2,CD44,TREM1,CD59,PAK2,CD74,OSMR,CDH13,PDGFRA,PDGFRB,SERPINF…
GO: Biological Process	GO:0070489	T cell aggregation		2.353e-40	2.215e-36	5.828e-38	5.669e-37	165	486	ADA,EOMES,ADORA2A,SLAMF6,MAD1L1,PREX1,ANXA1,BTLA,RHOH,TNFSF11,CD274,STX11,TNFSF9,RIPK2,BCL2A1,BCL3,BCL6,IL18R1,NEDD4,BLM,VNN1,PNP,CAV1,CD1C,CD2,CD3D,CD3E,CD3G,CD247,CD8A,TIGIT,P2RX7,CD27,CD28,CD80,CD86,TNFSF8,CD44,CD48,CD59,PAK2,CD74,CEBPB,WNT4,CD83,SELK,CLC,ICOS,SASH3,PIK3CD,PIK3CG,CCR7,APBB1IP,MAP3K8,TBX21,PRKAR1A,PRKCQ,CTLA4,CTNNB1,CTPS1,PRNP,PSMB10,CD55,JAML,LAX1,CLEC4E,PTPRC,PLA2G2D,IL21,MAF…
GO: Biological Process	GO:0042110	T cell activation		2.353e-40	2.215e-36	5.828e-38	5.669e-37	165	486	ADA,EOMES,ADORA2A,SLAMF6,MAD1L1,PREX1,ANXA1,BTLA,RHOH,TNFSF11,CD274,STX11,TNFSF9,RIPK2,BCL2A1,BCL3,BCL6,IL18R1,NEDD4,BLM,VNN1,PNP,CAV1,CD1C,CD2,CD3D,CD3E,CD3G,CD247,CD8A,TIGIT,P2RX7,CD27,CD28,CD80,CD86,TNFSF8,CD44,CD48,CD59,PAK2,CD74,CEBPB,WNT4,CD83,SELK,CLC,ICOS,SASH3,PIK3CD,PIK3CG,CCR7,APBB1IP,MAP3K8,TBX21,PRKAR1A,PRKCQ,CTLA4,CTNNB1,CTPS1,PRNP,PSMB10,CD55,JAML,LAX1,CLEC4E,PTPRC,PLA2G2D,IL21,MAF…
GO: Biological Process	GO:0002250	adaptive immune response		3.938e-40	3.706e-36	9.502e-38	9.243e-37	145	394	AICDA,KDM5D,ADA,EOMES,SLAMF6,MIF,ANXA1,BTLA,SKAP1,STX11,RIPK2,NBN,UNC13D,BCL3,BCL6,TNFRSF17,IL18R1,NEDD4,BTK,SERPING1,C1QA,C1QB,C1QC,C1R,C1S,C3,C3AR1,C4BPA,C4BPB,IL33,PNP,CD1B,CD1C,CD8A,P2RX7,CD27,CD28,CD80,CD86,CD40,CD44,EXO1,CD74,CD79A,GCNT3,CTSC,SERPINB9,CLC,CLU,SASH3,PIK3CD,PIK3CG,CCR7,IL27RA,PRKD2,TBX21,CR1,CR2,PRKCB,PKN1,PRKCQ,CTLA4,FCRL4,CTSH,CD55,GAPT,LAX1,PTPRC,TRAT1,CLEC4A,PVRL2,RAB27A,…
GO: Biological Process	GO:0042060	wound healing		1.527e-39	1.437e-35	3.593e-37	3.495e-36	216	754	KIF18A,MCAM,ACTN1,DYSF,ADORA2A,ADRB2,TC2N,MMP1,MMP12,ANGPT2,ANXA1,ANXA5,APOE,MSX2,GRHL3,ATP2B4,MYH10,DOCK11,AXL,CEACAM6,CD84,CFLAR,NFE2,SERPING1,C3,NINJ2,C4BPB,NOS2,CALU,ESAM,DOK2,CAV1,OLR1,CCNB1,CD2,P2RX5,SLC16A3,CD34,ENTPD1,CD40,SERPINE1,SERPINB2,CD44,TREM1,CD48,CD59,REG3A,CDH3,PDGFRA,CENPE,PDGFRB,PECAM1,PF4,PF4V1,WNT4,JAM2,SERPINA1,SERPINE2,CLU,PIK3CD,PIK3CG,PKM,PLAT,PLAU,PLAUR,PLCG2,PLEK,CNN2…
GO: Biological Process	GO:0080134	regulation of response to stress		1.776e-39	1.671e-35	4.076e-37	3.964e-36	347	1523	PIK3AP1,ACP5,MCL1,TMEM173,ADA,MAP3K3,MAP3K5,ADORA2A,MET,PARP1,SLAMF6,ADRB2,TC2N,AGT,MIF,NME5,MMP2,MMP3,ALOX5AP,DUOXA2,SUPT3H,FGD2,ANXA1,ANXA5,MB21D1,BIRC3,APOE,TNFSF11,RUVBL1,MYO1F,SOCS1,ATM,MUC1,ATP2B4,ATR,RIPK2,BCL6,CFB,BNIP3,BNIP3L,GBP5,VNN1,CD163L1,BTK,SERPING1,AP1M1,C3,C4BPA,C4BPB,IL33,PNP,NPC1,RAB12,SOCS3,CASP1,CASP4,CASP5,CAV1,USP14,OSM,CD247,NMI,CD14,P2RX5,P4HB,CD27,CD28,CD86,CD34,CD37,ER…
GO: Biological Process	GO:0002694	regulation of leukocyte activation		8.006e-39	7.534e-35	1.794e-36	1.745e-35	165	498	ADA,ADORA2A,MIF,MAD1L1,AHR,MNDA,CD200,ANXA1,BTLA,TNFSF11,CD274,ATM,SLAMF7,TNFSF9,AXL,RIPK2,UNC13D,BCL6,PRDM1,CD84,BLM,VNN1,BTK,IL33,PNP,CAV1,CD2,CD3D,CD3E,CD3G,CD247,TIGIT,CD27,CD28,CD80,CD86,CD37,CD38,CD40,CD44,CD59,PAK2,CD74,CD81,CEBPB,CD83,SELK,CLC,ICOS,SASH3,CCR7,IL27RA,MAP3K8,TBX21,PRKAR1A,PKN1,PRKCQ,CTLA4,CTNNB1,PRNP,CD55,PTAFR,STAP1,LAX1,TBC1D10C,PTPRC,PTPRE,PLA2G2D,IL21,PVRL2,BANK1,RAC2,T…
GO: Biological Process	GO:0001817	regulation of cytokine production		3.218e-38	3.028e-34	7.043e-36	6.85e-35	188	619	ACP5,TMEM173,UBASH3A,MET,SLAMF6,AGT,MIF,TRIB2,ANXA1,RGCC,MB21D1,BIRC3,CD274,SOCS1,SERPINB7,TNFSF9,AXL,RIPK2,BCL3,BCL6,IL18R1,CD84,GBP5,BST2,SPHK1,BTK,C3,C3AR1,C5AR1,IL33,CASP1,CASP4,CASP5,CD2,CD3E,NMI,CD14,TIGIT,P2RX7,CD27,CD28,CD80,CD86,CD34,ERRFI1,CD40,SERPINE1,CD74,CDH3,PDE4B,CEBPB,UBE2L6,MAPKAPK2,PF4,CD83,SELK,CLC,CLU,SASH3,CCR7,PLCG2,AIM2,IL27RA,PML,PRKD2,CSF1R,ISG15,SRGN,PRKCQ,CTNNB1,MAP2K3…
GO: Biological Process	GO:0051270	regulation of cellular component movement		7.009e-38	6.595e-34	1.499e-35	1.458e-34	227	832	MCAM,ACTN1,ACVR1,ADA,MET,AGT,MIF,CXCL9,OSBPL8,MMP1,MMP2,MMP3,MMP9,MMP10,RECK,ABCC1,ANGPT2,ANXA1,ANXA3,ANXA5,RGCC,IFITM1,APOE,MSN,ARHGDIB,ARSB,MYO1F,CD274,MUC2,ADAM9,BCL6,NRP1,BST2,SPHK1,C3AR1,C5AR1,IL33,DDR2,CXCL16,CAV1,P2RY6,SERPINE1,CD74,CD81,CDH13,PDE4B,PDGFRA,PDGFRB,ENPP2,PECAM1,SERPINF1,PF4,PF4V1,WNT4,SELK,SERPINE2,PIK3CD,CCR1,PLAU,CCR6,CCR7,PLN,CNN2,WDR44,COL1A1,CHST3,COL3A1,PRKD2,PODXL,NOX…
GO: Biological Process	GO:0070661	leukocyte proliferation		7.964e-38	7.495e-34	1.665e-35	1.62e-34	123	311	ADA,SLAMF6,MIF,MAD1L1,AHR,MNDA,ANXA1,BTLA,TNFSF11,CD274,ATM,TNFSF9,RIPK2,BCL6,PRDM1,BLM,PNP,CD3E,MS4A1,P2RX7,CD27,CD28,CD80,CD86,CD38,CD40,CD44,CD59,CD74,CD79A,CD81,CEBPB,WNT4,SELK,CLC,CLU,SASH3,PIK3CG,CCR7,CR2,PRKAR1A,PKN1,PRKCQ,CTLA4,CTNNB1,CTPS1,PRNP,PSMB10,CD55,GAPT,PTPRC,PLA2G2D,IL21,RAC2,DOCK2,GPR183,GAL,EBI3,GREM1,MZB1,LILRB2,BTN2A2,FCGR2B,FCGR3B,CCL2,CCL8,CCL19,CXCL12,IKZF3,SLAMF1,TNFSF13…
Pathway	M5889	Ensemble of genes encoding extracellular matrix and extracellular matrix-associated proteins	MSigDB C2: MIT	5.264e-37	1.395e-33	1.395e-33	1.18e-32	284	1028	SERPINA3,MDK,MFAP2,MFAP4,MFGE8,MGP,AEBP1,AGT,CXCL9,SPARCL1,SRPX,MMP1,MMP2,MMP3,MMP7,MMP9,MMP10,MMP12,MMP13,MMP19,ANGPT2,ANXA1,COL28A1,ANXA3,ANXA5,ANXA6,CST7,FCN3,TNFSF11,CLEC2D,RSPO2,MUC1,MUC2,MUC4,SERPINB7,ADAM19,TNFSF9,ADAM9,BGN,WISP1,BMP6,SERPING1,C1QA,C1QB,C1QC,NID1,SERPINH1,OSM,TNFSF8,SERPINE1,SERPINB2,REG3A,PAPPA,PCOLCE,CTSC,SERPINF1,PF4,PF4V1,WNT4,PGF,SERPINA1,PI3,SERPINB5,SERPINE2,SERPINB…
GO: Biological Process	GO:0034097	response to cytokine		7.089e-36	6.671e-32	1.45e-33	1.411e-32	230	872	SERPINA3,ACP5,MCL1,MCM2,TMEM173,CXCL9,MME,ALDOB,ANXA1,IFITM1,BIRC3,TNFSF11,ASS1,CD274,SOCS1,MX1,MX2,AXL,ADAM9,RIPK2,TNFRSF10C,TNFRSF10B,TNFRSF10A,TNFRSF17,IL18R1,BGN,NEDD4,ALDH1A2,GBP4,GBP5,BST2,SPHK1,NOS2,KYNU,SOCS3,OAS2,OAS3,CXCL16,CAV1,TNFRSF11B,OSM,CD14,RQCD1,CD27,CD86,CD38,CD40,SERPINE1,CD44,CD74,OSMR,CEBPB,UBE2L6,MAPKAPK2,PF4,PF4V1,CHI3L1,SERPINA1,CCR1,CCR6,CCR7,AIM2,SEC61A1,IL27RA,PML,COL1…
GO: Biological Process	GO:0002237	response to molecule of bacterial origin		8.931e-36	8.404e-32	1.762e-33	1.714e-32	126	337	AICDA,ACP5,ADM,MIF,CXCL9,ASS1,SOCS1,AXL,ADAM9,RIPK2,NCF2,TNFRSF10C,TNFRSF10B,TNFRSF10A,PRDM1,BMP6,C5AR1,NOS2,SOCS3,CASP1,CXCL16,TNFRSF11B,CD14,P2RX7,CD27,CD80,CD86,CD40,SERPINE1,PDE4B,CEBPB,MAPKAPK2,PF4,PF4V1,PLAU,CCR7,PLCG2,LY86,PTGES,CPS1,PPBP,CSF3,CTSG,CX3CR1,CYP27B1,CD55,PTAFR,DCN,PTGFR,PTGS2,STAP1,AKIRIN2,EDNRA,EDNRB,MTDH,TRIB1,LILRB2,TNIP3,F2R,F3,S100A7,S100A8,S100A9,FCGR2B,FCGR3B,CCL2,CCL2…
GO: Biological Process	GO:0046651	lymphocyte proliferation		8.989e-36	8.459e-32	1.762e-33	1.714e-32	116	293	ADA,SLAMF6,MIF,MAD1L1,AHR,MNDA,ANXA1,BTLA,CD274,ATM,TNFSF9,RIPK2,BCL6,PRDM1,BLM,PNP,CD3E,MS4A1,P2RX7,CD27,CD28,CD80,CD86,CD38,CD40,CD44,CD59,CD74,CD79A,CD81,CEBPB,WNT4,SELK,CLC,SASH3,PIK3CG,CCR7,CR2,PRKAR1A,PKN1,PRKCQ,CTLA4,CTNNB1,CTPS1,PRNP,PSMB10,CD55,GAPT,PTPRC,PLA2G2D,IL21,RAC2,DOCK2,GPR183,GAL,EBI3,MZB1,LILRB2,BTN2A2,FCGR2B,FCGR3B,CCL19,CXCL12,IKZF3,SLAMF1,TNFSF13B,FYN,LRRC32,LILRB1,STAT5A,M…
GO: Biological Process	GO:0045087	innate immune response		1.228e-35	1.155e-31	2.358e-33	2.293e-32	278	1156	PIK3AP1,TMEM173,ADCY3,MAP3K5,SLAMF6,MIF,MMP2,ANXA1,MB21D1,IFITM1,BIRC3,APOL1,FCN3,ASS1,MYO1F,SOCS1,SLAMF7,STX11,PEA15,MX1,MX2,AXL,RIPK2,UNC13D,NCF2,CFB,BLK,GBP4,GBP5,BST2,VNN1,BTK,SERPING1,C1QA,C1QB,C1QC,C1R,C1S,C3,C4BPA,C4BPB,NOS2,KYNU,SOCS3,CASP1,OAS2,CASP10,OAS3,CXCL16,CAV1,CD3G,CD247,NMI,CD14,CD19,P2RX7,CD28,CD80,CD86,CD44,TREM1,CD59,PAK2,CD74,UBE2L6,PDGFRA,PDGFRB,MAPKAPK2,CFP,NLRC4,SERPINB9,…
GO: Biological Process	GO:0032943	mononuclear cell proliferation		2.846e-35	2.678e-31	5.355e-33	5.209e-32	116	296	ADA,SLAMF6,MIF,MAD1L1,AHR,MNDA,ANXA1,BTLA,CD274,ATM,TNFSF9,RIPK2,BCL6,PRDM1,BLM,PNP,CD3E,MS4A1,P2RX7,CD27,CD28,CD80,CD86,CD38,CD40,CD44,CD59,CD74,CD79A,CD81,CEBPB,WNT4,SELK,CLC,SASH3,PIK3CG,CCR7,CR2,PRKAR1A,PKN1,PRKCQ,CTLA4,CTNNB1,CTPS1,PRNP,PSMB10,CD55,GAPT,PTPRC,PLA2G2D,IL21,RAC2,DOCK2,GPR183,GAL,EBI3,MZB1,LILRB2,BTN2A2,FCGR2B,FCGR3B,CCL19,CXCL12,IKZF3,SLAMF1,TNFSF13B,FYN,LRRC32,LILRB1,STAT5A,M…
GO: Biological Process	GO:0012501	programmed cell death		4.174e-35	3.928e-31	7.702e-33	7.492e-32	408	1994	MCL1,CARD16,ACTN1,TMEM173,ACVR1,MDK,ADA,MAP3K3,MAP3K5,ADM,ADORA2A,MET,ADRB2,AGT,MIF,NME5,MITF,AHR,SRPX,MMP2,ALDH1A3,MMP9,MNDA,GPR65,DCPS,FGD2,ANXA1,ANXA5,ANXA6,RGCC,MAGEH1,BIRC3,BIRC5,CBX4,APOE,DEGS1,MSX2,RUVBL1,CD274,ATF3,ATM,MUC1,MUC2,PEA15,MX1,TNFSF9,AXL,RIPK2,NBN,NCF2,BCL2A1,TNFRSF10C,BCL3,TNFRSF10B,BCL6,TNFRSF10A,NRP1,BID,BIK,BLK,BLM,CFLAR,MLKL,BMP6,ALDH1A2,BNIP3,BNIP3L,VNN1,SPHK1,BTK,C5AR1,…
GO: Biological Process	GO:0032496	response to lipopolysaccharide		8.557e-35	8.052e-31	1.544e-32	1.501e-31	121	321	AICDA,ACP5,ADM,MIF,CXCL9,ASS1,SOCS1,AXL,ADAM9,RIPK2,NCF2,TNFRSF10C,TNFRSF10B,TNFRSF10A,PRDM1,BMP6,C5AR1,NOS2,SOCS3,CASP1,CXCL16,TNFRSF11B,CD14,P2RX7,CD27,CD80,CD86,CD40,SERPINE1,PDE4B,CEBPB,MAPKAPK2,PF4,PF4V1,PLAU,CCR7,PLCG2,LY86,PTGES,CPS1,PPBP,CSF3,CTSG,CX3CR1,CYP27B1,CD55,PTAFR,DCN,PTGFR,PTGS2,STAP1,AKIRIN2,EDNRA,EDNRB,MTDH,TRIB1,LILRB2,TNIP3,F2R,F3,S100A7,S100A8,S100A9,FCGR3B,CCL2,CCL20,CXCL6…
GO: Biological Process	GO:0010941	regulation of cell death		8.694e-35	8.181e-31	1.544e-32	1.501e-31	361	1690	MCL1,CARD16,ACTN1,ACVR1,MDK,ADA,MAP3K3,MAP3K5,ADM,ADORA2A,MET,ADRB2,AGT,MIF,NME5,MITF,AHR,SRPX,MMP2,MMP3,ALDH1A3,MMP9,MNDA,ABCC1,DCPS,FGD2,ANXA1,ANXA5,RGCC,BIRC3,BIRC5,CBX4,APOE,DEGS1,MSX2,RUVBL1,CD274,ATF3,ATM,MUC1,MUC2,PEA15,AXL,RIPK2,NCF2,BCL2A1,TNFRSF10C,BCL3,TNFRSF10B,BCL6,TNFRSF10A,NRP1,BID,BIK,BLK,BLM,CFLAR,WISP1,BMP6,ALDH1A2,BNIP3,BNIP3L,VNN1,SPHK1,BTK,C5AR1,NME1,PNP,NPC1,SOCS3,NR4A2,CASP…
GO: Biological Process	GO:0050778	positive regulation of immune response		2.091e-34	1.968e-30	3.644e-32	3.545e-31	197	705	PIK3AP1,TMEM173,UBASH3A,ADA,SLAMF6,MIF,MMP2,MNDA,ANXA1,RGCC,MB21D1,BIRC3,FCN3,SKAP1,RIPK2,BCL2A1,CFB,BLK,GBP5,BTK,SERPING1,C1QA,C1QB,C1QC,C1R,C1S,C3,C3AR1,C4BPA,C4BPB,C5AR1,IL33,PNP,CAV1,CD3D,CD3E,CD3G,CD247,CD14,CD19,P2RX7,CD28,CD80,CD86,CD38,CD40,CD44,CD59,PAK2,CD74,CD79A,CMTM3,PDE4B,MAPKAPK2,CFP,NLRC4,CLU,SASH3,PIK3CD,CCR7,PLCG2,AIM2,IL27RA,PRKD2,MAP3K8,TBX21,CR1,CR2,PRKCB,PRKCH,PRKCQ,CTLA4,FC…
GO: Biological Process	GO:0031347	regulation of defense response		2.776e-34	2.612e-30	4.75e-32	4.62e-31	221	840	PIK3AP1,ACP5,TMEM173,ADA,ADORA2A,SLAMF6,ADRB2,AGT,MIF,MMP2,ALOX5AP,DUOXA2,SUPT3H,ANXA1,ANXA5,MB21D1,BIRC3,APOE,TNFSF11,MYO1F,SOCS1,RIPK2,BCL6,CFB,GBP5,CD163L1,BTK,SERPING1,AP1M1,C3,C4BPA,C4BPB,IL33,SOCS3,CASP1,CASP4,CASP5,CAV1,OSM,CD247,NMI,CD14,CD28,CD86,CD37,SERPINE1,CD44,TREM1,CD59,PAK2,CD74,OSMR,MAPKAPK2,SERPINF1,CFP,NLRC4,SELK,SERPINB9,PIK3CG,PLA2G2A,CCR1,CCR7,PLCG2,AIM2,PML,CHST3,LMCD1,MAP3…
GO: Biological Process	GO:0009967	positive regulation of signal transduction		4.886e-34	4.597e-30	8.209e-32	7.985e-31	329	1497	PIK3AP1,ACPP,MCL1,ACVR1,ADA,MAP3K3,MAP3K5,ADORA2A,MET,PARP1,MFNG,ADRB2,AGT,MIF,CXCL9,OSBPL8,SRPX,ARRDC3,ALDH1A3,MMP9,AKR1B1,RECK,FGD2,ITGA8,BIRC3,ALS2,MSX2,ARHGAP6,TNFSF11,SKAP1,RSPO2,SOCS1,ATF3,ATM,PEA15,ATR,AXL,ADAM9,RIPK2,TNFRSF10B,TNFRSF10A,IL18R1,NRP1,BID,NEDD4,BIK,CFLAR,BMP6,BNIP3,BST2,SPHK1,C3,C5AR1,CASP1,CASP10,SH2D2A,CAV1,CAV2,RUNX3,CBL,TNFRSF11B,OSM,CD3E,CD8A,CD14,P2RX5,P2RX7,CD27,CD28,…
GO: Biological Process	GO:0043067	regulation of programmed cell death		9.731e-34	9.157e-30	1.606e-31	1.563e-30	341	1579	MCL1,CARD16,ACTN1,ACVR1,MDK,ADA,MAP3K3,MAP3K5,ADM,ADORA2A,MET,ADRB2,AGT,MIF,NME5,MITF,SRPX,MMP2,ALDH1A3,MMP9,MNDA,DCPS,FGD2,ANXA1,ANXA5,RGCC,BIRC3,BIRC5,CBX4,APOE,DEGS1,MSX2,RUVBL1,CD274,ATF3,ATM,MUC1,MUC2,PEA15,AXL,RIPK2,NCF2,BCL2A1,TNFRSF10C,BCL3,TNFRSF10B,BCL6,TNFRSF10A,NRP1,BID,BIK,BLK,BLM,CFLAR,BMP6,ALDH1A2,BNIP3,BNIP3L,VNN1,SPHK1,BTK,C5AR1,NME1,PNP,SOCS3,NR4A2,CASP1,CASP4,CASP5,CASP10,CAV1,…
GO: Biological Process	GO:0001944	vasculature development		1.428e-33	1.344e-29	2.317e-31	2.254e-30	188	665	RHOJ,MCAM,ACVR1,MAP3K3,MEOX2,ADM,MFGE8,ADRB2,AGT,AHR,MMP2,MMP9,MMP19,RECK,ANGPT2,ANXA3,RGCC,APOE,SERPINB7,MYH10,NDP,NRP1,NEDD4,PRDM1,ALDH1A2,NFE2,SPHK1,C3,C3AR1,C5AR1,PRICKLE1,SOCS3,SH2D2A,CAV1,FMNL3,CD34,ERRFI1,SERPINE1,CDH5,CDH13,PDGFRA,PDGFRB,ENPP2,PECAM1,SERPINF1,SOX18,PF4,WNT4,CHI3L1,PGF,PIK3CG,PKD2,PLAU,QKI,PML,COL1A1,COL1A2,COL3A1,COL4A1,COL4A2,COL5A1,PRKD2,PRRX1,SLC4A7,COL15A1,ADAMTS1,TIP…
GO: Biological Process	GO:0051240	positive regulation of multicellular organismal process		1.752e-33	1.649e-29	2.794e-31	2.718e-30	340	1577	TMEM173,ACVR1,ADA,ADM,ADORA2A,MET,PARP1,SLAMF6,ADRB2,AGT,MIF,MMP9,MMP13,ALOX5,ANGPT2,LRRN1,ANXA1,ANXA3,RGCC,ENC1,MB21D1,IFITM1,BIRC3,APOE,CPNE5,MSX2,TNFSF11,ARSB,CD274,SERPINB7,TNFSF9,AXL,ADAM9,RIPK2,BCL3,BCL6,IL18R1,NRP1,PRDM1,WISP1,BMP6,GBP5,VNN1,SPHK1,BTK,C3,C3AR1,C5AR1,NME1,NOS2,IL33,PNP,TRPA1,DDR2,NUCB2,CASP1,CASP4,CASP5,CAV1,CCNB1,CD2,CD3E,CD14,TIGIT,P2RX7,CD27,CD28,CD80,CD86,CD34,CD38,CD40…
GO: Biological Process	GO:0043062	extracellular structure organization		2.192e-33	2.062e-29	3.437e-31	3.343e-30	138	410	ACTN1,MFAP2,MFAP4,AGT,MMP1,MMP2,MMP3,MMP7,MMP9,MMP10,MMP12,MMP13,MMP19,RECK,COL28A1,RGCC,ITGA8,ADAM9,BCL3,BGN,NID1,DDR2,SERPINH1,TNFRSF11B,P4HB,SERPINE1,CD44,PDGFRA,PECAM1,JAM2,SERPINB5,PLOD1,COL1A1,COL1A2,COL3A1,COL4A1,COL4A2,COL4A4,COL5A1,COL5A2,COL6A2,COL6A3,COL7A1,COL12A1,COL15A1,ADAMTS3,ADAMTS2,OLFML2B,ERO1A,EFEMP2,COL5A3,PPIB,EGFL6,COL23A1,VCAN,CTGF,CTSB,CTSG,CTSK,CYP1B1,KLK7,SPOCK2,DCN,CRI…
GO: Biological Process	GO:0030335	positive regulation of cell migration		3.466e-33	3.261e-29	5.346e-31	5.2e-30	142	431	MCAM,ACVR1,MET,AGT,MIF,CXCL9,MMP1,MMP2,MMP3,MMP9,ABCC1,ANXA3,MYO1F,CD274,ADAM9,NRP1,SPHK1,C3AR1,C5AR1,DDR2,CXCL16,P2RY6,SERPINE1,CD74,CDH13,PDGFRA,PDGFRB,ENPP2,PECAM1,PF4,PF4V1,SELK,PIK3CD,CCR1,PLAU,CCR6,CCR7,COL1A1,PRKD2,PODXL,NOX4,PPBP,CSF1R,PRKD1,CTSH,DOCK4,CYP1B1,PLVAP,PTAFR,PTGS2,SEMA4C,PTPRC,RAC2,FERMT3,RARRES2,HBEGF,S1PR1,EDNRA,EGR1,ETS1,F2R,F3,S100A7,FBLN1,SERPINB3,FGF2,CCL2,FGF7,CCL4,CCL…
GO: Biological Process	GO:0060326	cell chemotaxis		4.535e-33	4.267e-29	6.874e-31	6.686e-30	102	249	MET,CXCL9,PREX1,ABCC1,ANXA1,TNFSF11,NRP1,C3AR1,C5AR1,CXCL16,SERPINE1,TREM1,CD74,PDE4B,PDGFRA,PDGFRB,ENPP2,PF4,PF4V1,PIK3CD,PIK3CG,CCR1,CCR6,CCR7,PRKD2,PPBP,CSF3R,PRKD1,PRKCQ,CX3CR1,DOCK4,JAML,STAP1,RAB13,RAC2,RARRES2,HBEGF,EDNRA,EDNRB,EGR3,EPHA2,GREM1,ENG,CKLF,EPHB1,S100A7,S100A8,S100A9,S100A12,FCER1G,FGF2,CCL2,CCL4,CCL7,CCL8,CCL11,CCL18,CCL19,CCL20,CCL21,CCL22,CCL24,CXCL6,CXCL11,CXCL5,CX3CL1,CXC…
GO: Biological Process	GO:0051249	regulation of lymphocyte activation		4.602e-33	4.33e-29	6.874e-31	6.686e-30	142	432	ADA,ADORA2A,MIF,MAD1L1,AHR,MNDA,ANXA1,BTLA,TNFSF11,CD274,ATM,SLAMF7,TNFSF9,AXL,RIPK2,BCL6,PRDM1,BLM,VNN1,BTK,PNP,CAV1,CD2,CD3D,CD3E,CD3G,CD247,TIGIT,CD27,CD28,CD80,CD86,CD38,CD40,CD44,CD59,PAK2,CD74,CD81,CEBPB,CD83,SELK,CLC,ICOS,SASH3,CCR7,IL27RA,MAP3K8,TBX21,PRKAR1A,PKN1,PRKCQ,CTLA4,CTNNB1,PRNP,CD55,LAX1,TBC1D10C,PTPRC,PLA2G2D,IL21,BANK1,RAC2,TNFAIP8L2,DTX1,GPR183,GAL,RASGRP1,EBI3,EGR3,MZB1,LILR…
GO: Biological Process	GO:1901700	response to oxygen-containing compound		6.046e-33	5.689e-29	8.889e-31	8.646e-30	355	1684	SERPINA3,GNG8,AICDA,ACP5,ADA,ME1,ADCY3,MAP3K5,ADM,MET,PARP1,ADRB2,MIF,CXCL9,NME5,OSBPL8,AHR,MMP2,MMP3,ALDOB,AKR1B1,MMP19,ANGPT2,DCPS,ANXA1,ANXA5,PIK3R3,BIRC5,APOBEC1,APOE,AQP3,AQP9,MSN,MSX2,STS,ASPH,ASS1,SOCS1,ATOX1,PEA15,ATP2B4,MYO5A,AXL,ADAM9,RIPK2,NCF2,TNFRSF10C,TNFRSF10B,TNFRSF10A,BID,PRDM1,BLM,BMP6,ALDH1A2,BNIP3,BTK,C3,C5AR1,NOS2,TRPA1,NTS,NUCB2,SOCS3,NR4A2,CASP1,CASP4,CXCL16,CAV1,CAV2,TNFRS…
GO: Biological Process	GO:0006915	apoptotic process		6.656e-33	6.263e-29	9.604e-31	9.342e-30	398	1970	MCL1,CARD16,ACTN1,TMEM173,ACVR1,MDK,ADA,MAP3K3,MAP3K5,ADM,ADORA2A,ADRB2,AGT,MIF,NME5,MITF,AHR,SRPX,MMP2,ALDH1A3,MMP9,MNDA,GPR65,FGD2,ANXA1,ANXA5,ANXA6,RGCC,MAGEH1,BIRC3,BIRC5,CBX4,APOE,DEGS1,MSX2,RUVBL1,CD274,ATF3,ATM,MUC1,MUC2,PEA15,MX1,TNFSF9,AXL,RIPK2,NBN,NCF2,BCL2A1,TNFRSF10C,BCL3,TNFRSF10B,BCL6,TNFRSF10A,NRP1,BID,BIK,BLK,BLM,CFLAR,BMP6,ALDH1A2,BNIP3,BNIP3L,VNN1,SPHK1,BTK,C5AR1,NME1,IL33,PNP,…
GO: Biological Process	GO:0030198	extracellular matrix organization		6.736e-33	6.339e-29	9.604e-31	9.342e-30	137	409	ACTN1,MFAP2,MFAP4,AGT,MMP1,MMP2,MMP3,MMP7,MMP9,MMP10,MMP12,MMP13,MMP19,RECK,COL28A1,RGCC,ITGA8,ADAM9,BCL3,BGN,NID1,DDR2,SERPINH1,TNFRSF11B,P4HB,SERPINE1,CD44,PDGFRA,PECAM1,JAM2,SERPINB5,PLOD1,COL1A1,COL1A2,COL3A1,COL4A1,COL4A2,COL4A4,COL5A1,COL5A2,COL6A2,COL6A3,COL7A1,COL12A1,COL15A1,ADAMTS3,ADAMTS2,OLFML2B,ERO1A,EFEMP2,COL5A3,PPIB,EGFL6,COL23A1,VCAN,CTGF,CTSB,CTSG,CTSK,CYP1B1,KLK7,SPOCK2,DCN,CRI…
GO: Biological Process	GO:0009617	response to bacterium		1.003e-32	9.435e-29	1.408e-30	1.37e-29	168	567	AICDA,ACP5,ADM,MIF,CXCL9,MMP7,ANXA3,ASS1,MYO1F,SOCS1,AXL,ADAM9,RIPK2,NCF2,TNFRSF10C,BCL3,TNFRSF10B,TNFRSF10A,PRDM1,BMP6,GBP4,C5AR1,NOS2,SOCS3,CASP1,CXCL16,CAV1,TNFRSF11B,CD14,P2RX7,CD27,CD80,CD86,TNFSF8,CD40,SERPINE1,TREM1,REG3A,PDE4B,CEBPB,MAPKAPK2,PF4,PF4V1,CFP,NLRC4,SERPINB9,PLA2G2A,PLAU,CCR7,PLCG2,TNFAIP8,LY86,IL27RA,PTGES,CPS1,PPBP,CSF3,ISG15,CTSG,CX3CR1,KLK7,CYP27B1,CD55,PTAFR,DCN,PTGFR,PTG…
GO: Biological Process	GO:0023056	positive regulation of signaling		1.071e-32	1.008e-28	1.482e-30	1.442e-29	354	1682	PIK3AP1,ACPP,MCL1,ACVR1,ADA,MAP3K3,MAP3K5,ADORA2A,MET,PARP1,MFNG,ADRB2,AGT,MIF,CXCL9,OSBPL8,SRPX,ARRDC3,ALDH1A3,MMP9,AKR1B1,RECK,FGD2,ITGA8,BIRC3,ALS2,MSX2,ARHGAP6,TNFSF11,SKAP1,RSPO2,SOCS1,ATF3,ATM,PEA15,ATR,AXL,ADAM9,RIPK2,TNFRSF10B,TNFRSF10A,IL18R1,NRP1,BID,NEDD4,BIK,BLK,CFLAR,BMP6,BNIP3,BST2,SPHK1,C3,C5AR1,NMB,TRPA1,NUCB2,CASP1,CASP10,SH2D2A,CAV1,CAV2,RUNX3,CBL,TNFRSF11B,OSM,CD3E,OXCT1,CD8A,C…
GO: Biological Process	GO:0051272	positive regulation of cellular component movement		1.479e-32	1.392e-28	2.017e-30	1.962e-29	145	451	MCAM,ACVR1,MET,AGT,MIF,CXCL9,MMP1,MMP2,MMP3,MMP9,ABCC1,ANXA3,MYO1F,CD274,ADAM9,BCL6,NRP1,SPHK1,C3AR1,C5AR1,DDR2,CXCL16,P2RY6,SERPINE1,CD74,CDH13,PDGFRA,PDGFRB,ENPP2,PECAM1,PF4,PF4V1,SELK,PIK3CD,CCR1,PLAU,CCR6,CCR7,COL1A1,CHST3,PRKD2,PODXL,NOX4,PPBP,CSF1R,PRKD1,CTSH,DOCK4,CYP1B1,PLVAP,PTAFR,PTGS2,SEMA4C,PTPRC,RAC2,FERMT3,RARRES2,HBEGF,S1PR1,EDNRA,EGR1,ETS1,F2R,F3,S100A7,FBLN1,SERPINB3,FGF2,CCL2,FG…
GO: Biological Process	GO:0040017	positive regulation of locomotion		1.953e-32	1.838e-28	2.626e-30	2.554e-29	147	462	MCAM,ACVR1,MET,AGT,MIF,CXCL9,MMP1,MMP2,MMP3,MMP9,ABCC1,ANXA3,MYO1F,CD274,ADAM9,NRP1,SPHK1,C3AR1,C5AR1,DDR2,CXCL16,P2RY6,P4HB,SERPINE1,CD74,CDH13,PDGFRA,PDGFRB,ENPP2,PECAM1,PF4,PF4V1,SELK,PIK3CD,CCR1,PLAU,CCR6,CCR7,COL1A1,PRKD2,PODXL,NOX4,PPBP,CSF1R,PRKD1,CTSH,DOCK4,CYP1B1,PLVAP,PTAFR,PTGS2,SEMA4C,PTPRC,RAC2,FERMT3,RARRES2,HBEGF,S1PR1,EDNRA,EGR1,ETS1,F2R,F3,S100A7,FBLN1,SERPINB3,FGF2,CCL2,FGF7,CCL…
GO: Biological Process	GO:0010647	positive regulation of cell communication		2.236e-32	2.105e-28	2.964e-30	2.883e-29	356	1701	PIK3AP1,ACPP,MCL1,ACVR1,ADA,MAP3K3,MAP3K5,ADORA2A,MET,PARP1,MFNG,ADRB2,AGT,MIF,CXCL9,OSBPL8,SRPX,ARRDC3,ALDH1A3,MMP9,AKR1B1,RECK,FGD2,ITGA8,BIRC3,ALS2,MSX2,ARHGAP6,TNFSF11,SKAP1,RSPO2,SOCS1,ATF3,ATM,PEA15,ATR,AXL,ADAM9,RIPK2,TNFRSF10B,TNFRSF10A,IL18R1,NRP1,BID,NEDD4,BIK,BLK,CFLAR,BMP6,BNIP3,BNIP3L,BST2,SPHK1,C3,C5AR1,NMB,RAB12,TRPA1,NUCB2,CASP1,CASP10,SH2D2A,CAV1,CAV2,RUNX3,CBL,TNFRSF11B,OSM,CD3E…
GO: Biological Process	GO:0001568	blood vessel development		2.356e-32	2.217e-28	3.079e-30	2.995e-29	181	640	MCAM,ACVR1,MAP3K3,MEOX2,ADM,MFGE8,ADRB2,AGT,AHR,MMP2,MMP9,MMP19,RECK,ANGPT2,ANXA3,RGCC,APOE,SERPINB7,MYH10,NRP1,NEDD4,PRDM1,ALDH1A2,NFE2,SPHK1,C3,C3AR1,C5AR1,PRICKLE1,SOCS3,SH2D2A,CAV1,FMNL3,CD34,SERPINE1,CDH5,CDH13,PDGFRA,PDGFRB,ENPP2,PECAM1,SERPINF1,SOX18,PF4,WNT4,CHI3L1,PGF,PIK3CG,PKD2,PLAU,QKI,PML,COL1A1,COL1A2,COL3A1,COL4A1,COL4A2,COL5A1,PRKD2,PRRX1,COL15A1,ADAMTS1,TIPARP,PPP1R16B,PRKCB,CTGF…
GO: Biological Process	GO:2000147	positive regulation of cell motility		2.5e-32	2.353e-28	3.223e-30	3.135e-29	143	443	MCAM,ACVR1,MET,AGT,MIF,CXCL9,MMP1,MMP2,MMP3,MMP9,ABCC1,ANXA3,MYO1F,CD274,ADAM9,NRP1,SPHK1,C3AR1,C5AR1,DDR2,CXCL16,P2RY6,SERPINE1,CD74,CDH13,PDGFRA,PDGFRB,ENPP2,PECAM1,PF4,PF4V1,SELK,PIK3CD,CCR1,PLAU,CCR6,CCR7,COL1A1,PRKD2,PODXL,NOX4,PPBP,CSF1R,PRKD1,CTSH,DOCK4,CYP1B1,PLVAP,PTAFR,PTGS2,SEMA4C,PTPRC,RAC2,FERMT3,RARRES2,HBEGF,S1PR1,EDNRA,EGR1,ETS1,F2R,F3,S100A7,FBLN1,SERPINB3,FGF2,CCL2,FGF7,CCL4,CCL…
GO: Biological Process	GO:0008284	positive regulation of cell proliferation		7.636e-32	7.185e-28	9.709e-30	9.444e-29	228	911	ADA,MAP3K5,CDC7,ADM,MFGE8,ADRB2,AGT,MIF,MMP12,AKR1B1,ANXA1,BIRC5,STS,CD274,ATF3,SERPINB7,TNFSF9,RIPK2,NAP1L1,NBN,BCL6,NRP1,BLM,WISP1,BMP6,ALDH1A2,SPHK1,C3AR1,C5AR1,NMB,NME1,PNP,DDR2,CAV1,ODC1,CAV2,PRC1,CCNA2,CCNB1,CCND2,ORC1,OSM,CD3E,CD28,CD80,CD86,CD38,CD40,SERPINE1,CD59,REG3A,CD74,CD81,OSMR,CDC6,CDC20,CDC25B,CDH3,CDH13,CCPG1,PDGFRA,PDGFRB,ENPP2,PGF,SELK,CLU,SASH3,CTHRC1,CYP7B1,PLAU,CCR7,PML,PRK…
GO: Biological Process	GO:0042981	regulation of apoptotic process		1.028e-31	9.672e-28	1.29e-29	1.254e-28	333	1563	MCL1,CARD16,ACTN1,ACVR1,MDK,ADA,MAP3K3,MAP3K5,ADM,ADORA2A,ADRB2,AGT,MIF,NME5,MITF,SRPX,MMP2,ALDH1A3,MMP9,MNDA,FGD2,ANXA1,ANXA5,RGCC,BIRC3,BIRC5,CBX4,APOE,DEGS1,MSX2,RUVBL1,CD274,ATF3,ATM,MUC1,MUC2,PEA15,AXL,RIPK2,NCF2,BCL2A1,TNFRSF10C,BCL3,TNFRSF10B,BCL6,TNFRSF10A,NRP1,BID,BIK,BLK,BLM,CFLAR,BMP6,ALDH1A2,BNIP3,BNIP3L,VNN1,SPHK1,BTK,C5AR1,NME1,PNP,SOCS3,NR4A2,CASP1,CASP4,CASP5,CASP10,CAV1,RUNX3,CBL…
GO: Biological Process	GO:1903037	regulation of leukocyte cell-cell adhesion		2.871e-31	2.701e-27	3.555e-29	3.457e-28	116	322	ADA,ADORA2A,MAD1L1,ANXA1,BTLA,TNFSF11,ASS1,CD274,TNFSF9,RIPK2,BCL6,BLM,VNN1,PNP,CAV1,CD2,CD3D,CD3E,CD3G,CD247,TIGIT,CD27,CD28,CD80,CD86,CD44,CD59,PAK2,CD74,CEBPB,CD83,SELK,CLC,ICOS,SASH3,CCR7,MAP3K8,PRKAR1A,PRKCQ,CTLA4,CTNNB1,PRNP,CD55,PTAFR,LAX1,PTPRC,PLA2G2D,IL21,RAC2,TNFAIP8L2,DTX1,RASGRP1,EBI3,EGR3,LILRB2,SIRPG,BTN2A2,CCL2,CCL19,CCL21,CXCL12,LAT,TNFSF13B,FYN,LRRC32,GATA3,SIT1,LILRB1,STAT5A,NO…
GO: Biological Process	GO:0022407	regulation of cell-cell adhesion		3.435e-31	3.232e-27	4.198e-29	4.083e-28	135	413	ADA,ADORA2A,ADRB2,MAD1L1,ANXA1,RGCC,BTLA,TNFSF11,ASS1,CD274,TNFSF9,RIPK2,FXYD5,BCL6,BLM,VNN1,PNP,CAV1,CD2,CD3D,CD3E,CD3G,CD247,TIGIT,CD27,CD28,CD80,CD86,CD44,CD59,PAK2,CD74,CEBPB,WNT4,CD83,SELK,SERPINE2,CLC,ICOS,SASH3,CCR7,PODXL,MAP3K8,PRKAR1A,PRKCQ,CTLA4,CTNNB1,PRNP,CD55,PTAFR,LAX1,PTPRC,PLA2G2D,IL21,RAC2,FERMT3,TNFAIP8L2,DTX1,RASGRP1,EBI3,EGR3,LILRB2,SIRPG,BTN2A2,CCL2,CCL19,MAD2L2,CCL21,CX3CL1,…
GO: Biological Process	GO:0001525	angiogenesis		4.792e-31	4.509e-27	5.781e-29	5.623e-28	143	454	MCAM,ACVR1,MEOX2,ADM,MFGE8,ADRB2,AGT,AHR,MMP2,MMP9,MMP19,ANGPT2,ANXA3,RGCC,NRP1,SPHK1,C3,C3AR1,C5AR1,SH2D2A,CAV1,FMNL3,CD34,SERPINE1,CDH13,PDGFRA,PDGFRB,ENPP2,SERPINF1,SOX18,PF4,CHI3L1,PGF,PIK3CG,PLAU,PML,COL4A1,COL4A2,PRKD2,COL15A1,ADAMTS1,PPP1R16B,PRKCB,CTGF,PRKD1,CTNNB1,CTSH,CX3CR1,CYP1B1,ARHGAP24,PTGS2,PTN,PTPRM,CXCL17,HBEGF,TYMP,ECM1,S1PR1,EDNRA,EGR3,EPHA2,ANGPTL4,MMRN2,ROBO1,RORA,ELK3,GREM1…
GO: Molecular Function	GO:0005102	receptor binding		2.728e-32	6.399e-29	6.399e-29	5.336e-28	335	1581	ACTN1,MDK,ADM,ADORA2A,MFGE8,ADRB2,ADRBK2,AGT,MIF,CXCL9,ALCAM,ARRDC3,MMP13,CD200,ANGPT2,ANXA1,ANXA5,APOE,MSN,TNFSF11,ASIP,RSPO2,SOCS1,MUC4,TNFSF9,ADAM9,RIPK2,NDP,BICD1,BID,NEDD4,BLK,CFLAR,WISP1,BMP6,BTK,C3,NMB,NOS2,IL33,NTS,NUCB2,NR4A2,CXCL16,FAM3B,CLIC6,DOK2,CAV1,CAV2,CBL,TNFRSF11B,CCNB1,OSM,CD2,CD3E,CD3G,CD8A,TIGIT,MS4A1,P2RX7,P4HB,CD86,TNFSF8,SERPINE1,CD44,CD72,CD74,CD81,CDH5,CMTM3,CEBPB,PDGFRA…
GO: Biological Process	GO:0002521	leukocyte differentiation		9.574e-31	9.009e-27	1.14e-28	1.109e-27	154	513	AICDA,ADA,EOMES,PARP1,MFNG,SLAMF6,MITF,AHR,MMP9,PREX1,ANXA1,PIR,LY6D,RHOH,TNFSF11,ATM,TNFSF9,AXL,RIPK2,BCL2A1,BCL3,BCL6,IL18R1,INPP4B,PRDM1,BLM,VNN1,BTK,C1QC,NME1,PNP,CASP10,CBFB,CD2,CD3D,CD3E,CD8A,CD27,CD28,CD80,CD86,TNFSF8,CD44,CD74,CD79A,CEBPB,PF4,WNT4,CD83,SASH3,PIK3CD,SNX10,CCR1,CCR7,PLCG2,TBX21,CR2,BATF2,CSF1R,CSF3,CTLA4,CTNNB1,RASSF2,CLEC4E,PTPRC,PLA2G2D,IL21,MAFB,TESC,DOCK2,DTX1,GPR183,RA…
GO: Biological Process	GO:0048514	blood vessel morphogenesis		1.486e-30	1.398e-26	1.748e-28	1.7e-27	159	541	MCAM,ACVR1,MEOX2,ADM,MFGE8,ADRB2,AGT,AHR,MMP2,MMP9,MMP19,ANGPT2,ANXA3,RGCC,APOE,NRP1,NEDD4,PRDM1,SPHK1,C3,C3AR1,C5AR1,SH2D2A,CAV1,FMNL3,CD34,SERPINE1,CDH13,PDGFRA,PDGFRB,ENPP2,SERPINF1,SOX18,PF4,WNT4,CHI3L1,PGF,PIK3CG,PKD2,PLAU,QKI,PML,COL3A1,COL4A1,COL4A2,PRKD2,PRRX1,COL15A1,ADAMTS1,TIPARP,PPP1R16B,PRKCB,CTGF,PRKD1,CTNNB1,CTSH,CX3CR1,CYP1B1,ARHGAP24,PTGS2,PTN,PTPRM,CXCL17,HBEGF,TYMP,ECM1,S1PR1,E…
GO: Biological Process	GO:1902531	regulation of intracellular signal transduction		2.894e-30	2.724e-26	3.363e-28	3.271e-27	351	1708	PIK3AP1,RHOJ,MCL1,ADA,MAP3K3,MAP3K5,PLEKHG1,MET,ADRB2,AGT,MIF,CXCL9,NME5,OSBPL8,MMP3,MMP9,AKR1B1,PREX1,TRIB2,FGD2,BIRC3,ALS2,APOE,ARHGAP6,ARHGDIB,RHOH,TNFSF11,ASPH,SOCS1,ATF3,ATM,MUC1,PEA15,ATP2B4,ATR,MYO5A,AXL,ADAM9,RIPK2,BCL3,TNFRSF10B,BCL6,TNFRSF10A,IL18R1,INPP4B,BGN,NRP1,BID,NEDD4,CFLAR,BMP6,BST2,VNN1,SPHK1,C3,FGD5,C5AR1,SOCS3,CASP1,CASP10,CAV1,CAV2,CBL,TNFRSF11B,OSM,CD3E,CD8A,P2RX5,P2RX7,P4H…
GO: Biological Process	GO:0002443	leukocyte mediated immunity		2.96e-30	2.785e-26	3.396e-28	3.304e-27	120	348	AICDA,KDM5D,SLAMF6,ANXA3,MYO1F,SLAMF7,STX11,NBN,UNC13D,BCL3,BCL6,CD84,BST2,BTK,SERPING1,C1QA,C1QB,C1QC,C1R,C1S,C3,C4BPA,C4BPB,NOS2,PNP,CD8A,P2RX7,CD27,CD28,CD40,TREM1,EXO1,CD74,GCNT3,CTSC,SERPINB9,CLC,CLU,SASH3,PIK3CD,PIK3CG,IL27RA,PLA2G3,TBX21,PPBP,CR1,CR2,CTSG,CTSH,CD55,GAPT,PTAFR,STAP1,PTPRC,IL21,PVRL2,RAB27A,RAC2,RASGRP1,C1RL,TLR8,BTN3A3,FCER1A,MS4A2,FCER1G,FCGR2B,SERPINB4,FES,CCL2,FGR,CXCL6,…
GO: Biological Process	GO:1903034	regulation of response to wounding		3.085e-30	2.903e-26	3.498e-28	3.402e-27	140	446	PIK3AP1,ACP5,ADA,ADORA2A,ADRB2,TC2N,AGT,MIF,ALOX5AP,DUOXA2,ANXA1,ANXA5,BIRC3,APOE,TNFSF11,BCL6,CFB,GBP5,SERPING1,C3,C4BPA,C4BPB,IL33,SOCS3,CASP1,CASP4,CASP5,CAV1,OSM,P2RX5,CD28,CD34,SERPINE1,SERPINB2,CD44,CD59,REG3A,OSMR,PDGFRA,SERPINF1,CFP,WNT4,SERPINE2,PIK3CG,PLA2G2A,PLAT,PLAU,PLAUR,CCR7,PLEK,CR1,IL22,PRKCQ,CX3CR1,CD55,PTGS2,IL22RA2,IL21,TNFAIP8L2,HBEGF,EDNRA,EDNRB,ACE2,RORA,CALCRL,STX2,ETS1,TL…
GO: Biological Process	GO:0050817	coagulation		6.405e-30	6.027e-26	7.175e-28	6.979e-27	164	574	KIF18A,ACTN1,ADORA2A,ADRB2,TC2N,MMP1,ANGPT2,ANXA5,APOE,ATP2B4,DOCK11,AXL,CEACAM6,CD84,NFE2,SERPING1,C3,C4BPB,NOS2,CALU,ESAM,DOK2,CAV1,OLR1,CD2,SLC16A3,CD34,ENTPD1,CD40,SERPINE1,SERPINB2,CD44,TREM1,CD48,CD59,PDGFRA,CENPE,PECAM1,PF4,PF4V1,JAM2,SERPINA1,SERPINE2,CLU,PIK3CD,PIK3CG,PLAT,PLAU,PLAUR,PLCG2,PLEK,APBB1IP,COL1A1,COL1A2,COL3A1,PPBP,GNA14,SRGN,PRKAR1A,PRKAR2B,PRKCB,PRKCH,PRKCQ,SIRPA,JAML,RAB2…
GO: Biological Process	GO:0002460	adaptive immune response based on somatic recombination of immune receptors built from immunoglobulin superfamily domains		1.4e-29	1.318e-25	1.55e-27	1.508e-26	102	270	AICDA,KDM5D,ADA,SLAMF6,ANXA1,STX11,RIPK2,NBN,UNC13D,BCL3,BCL6,IL18R1,BTK,SERPING1,C1QA,C1QB,C1QC,C1R,C1S,C3,C3AR1,C4BPA,C4BPB,IL33,PNP,CD8A,P2RX7,CD27,CD28,CD80,CD40,EXO1,CD74,GCNT3,CTSC,SERPINB9,CLC,CLU,SASH3,CCR7,IL27RA,TBX21,CR1,CR2,PKN1,PRKCQ,CTSH,CD55,GAPT,PTPRC,PVRL2,RAB27A,EBI3,RORA,C1RL,TLR8,BTN3A3,FCER1A,FCER1G,FCGR2B,CCL19,BATF,CXCL13,CD226,TNFSF13B,MYO1G,SWAP70,GATA3,LILRB1,NOD2,RFTN1,…
GO: Biological Process	GO:0007599	hemostasis		2.09e-29	1.967e-25	2.287e-27	2.225e-26	163	574	KIF18A,ACTN1,ADORA2A,ADRB2,TC2N,MMP1,ANGPT2,ANXA5,APOE,ATP2B4,DOCK11,AXL,CEACAM6,CD84,NFE2,SERPING1,C3,C4BPB,NOS2,CALU,ESAM,DOK2,CAV1,OLR1,CD2,SLC16A3,CD34,ENTPD1,CD40,SERPINE1,SERPINB2,CD44,TREM1,CD48,CD59,PDGFRA,CENPE,PECAM1,PF4,PF4V1,JAM2,SERPINA1,SERPINE2,CLU,PIK3CD,PIK3CG,PLAT,PLAU,PLAUR,PLCG2,PLEK,APBB1IP,COL1A1,COL1A2,COL3A1,PPBP,GNA14,SRGN,PRKAR1A,PRKAR2B,PRKCB,PRKCH,PRKCQ,SIRPA,JAML,RAB2…
GO: Biological Process	GO:0007596	blood coagulation		2.27e-29	2.136e-25	2.455e-27	2.388e-26	162	569	KIF18A,ACTN1,ADORA2A,ADRB2,TC2N,MMP1,ANGPT2,ANXA5,APOE,ATP2B4,DOCK11,AXL,CEACAM6,CD84,NFE2,SERPING1,C3,C4BPB,NOS2,CALU,ESAM,DOK2,CAV1,OLR1,CD2,SLC16A3,CD34,ENTPD1,CD40,SERPINE1,SERPINB2,CD44,TREM1,CD48,CD59,PDGFRA,CENPE,PECAM1,PF4,PF4V1,JAM2,SERPINA1,SERPINE2,CLU,PIK3CD,PIK3CG,PLAT,PLAU,PLAUR,PLCG2,PLEK,APBB1IP,COL1A1,COL1A2,COL3A1,PPBP,GNA14,SRGN,PRKAR1A,PRKAR2B,PRKCB,PRKCH,PRKCQ,SIRPA,JAML,RAB2…
GO: Biological Process	GO:0070663	regulation of leukocyte proliferation		2.686e-29	2.527e-25	2.872e-27	2.793e-26	91	224	ADA,MIF,MAD1L1,AHR,MNDA,ANXA1,BTLA,CD274,ATM,TNFSF9,RIPK2,BCL6,PRDM1,BLM,PNP,CD3E,CD28,CD80,CD86,CD38,CD40,CD44,CD59,CD74,CD81,CEBPB,SELK,CLC,SASH3,CCR7,PRKAR1A,PKN1,PRKCQ,CTLA4,CTNNB1,PRNP,CD55,PTPRC,PLA2G2D,IL21,RAC2,GPR183,GAL,EBI3,GREM1,MZB1,LILRB2,BTN2A2,FCGR2B,CCL2,CCL8,CCL19,IKZF3,TNFSF13B,LRRC32,LILRB1,STAT5A,KIAA0922,TAC1,TGFB1,CORO1A,TLR4,TNFAIP3,NCKAP1L,HLA-DPA1,HLA-DQA1,HLA-DQB1,CD300…
GO: Biological Process	GO:0034110	regulation of homotypic cell-cell adhesion		4.21e-29	3.962e-25	4.451e-27	4.33e-26	115	333	ADA,ADORA2A,ADRB2,MAD1L1,ANXA1,BTLA,TNFSF11,CD274,TNFSF9,RIPK2,BCL6,BLM,VNN1,PNP,CAV1,CD2,CD3D,CD3E,CD3G,CD247,TIGIT,CD27,CD28,CD80,CD86,CD44,CD59,PAK2,CD74,CEBPB,CD83,SELK,SERPINE2,CLC,ICOS,SASH3,CCR7,MAP3K8,PRKAR1A,PRKCQ,CTLA4,CTNNB1,PRNP,CD55,LAX1,PTPRC,PLA2G2D,IL21,RAC2,TNFAIP8L2,DTX1,RASGRP1,EBI3,EGR3,LILRB2,SIRPG,BTN2A2,CCL2,CCL19,CCL21,LAT,TNFSF13B,FYN,LRRC32,GATA3,SIT1,LILRB1,STAT5A,NOD2,…
GO: Biological Process	GO:0071345	cellular response to cytokine stimulus		5.284e-29	4.972e-25	5.525e-27	5.374e-26	197	768	MCM2,TMEM173,CXCL9,MME,IFITM1,BIRC3,TNFSF11,ASS1,SOCS1,MX1,MX2,AXL,RIPK2,TNFRSF10C,TNFRSF10B,TNFRSF10A,TNFRSF17,IL18R1,BGN,NEDD4,GBP4,GBP5,BST2,SPHK1,NOS2,SOCS3,OAS2,OAS3,CAV1,TNFRSF11B,OSM,RQCD1,CD27,CD86,CD40,SERPINE1,CD44,CD74,OSMR,CEBPB,UBE2L6,PF4,PF4V1,CHI3L1,CCR1,CCR6,CCR7,AIM2,IL27RA,PML,COL1A1,DUOX2,SAMHD1,PPBP,CSF1R,CSF2RA,CSF3,CSF3R,ISG15,IL21R,XAF1,CX3CR1,PLVAP,ASPN,PSMB10,DAPK1,PSME2,…
GO: Biological Process	GO:0050863	regulation of T cell activation		9.11e-29	8.572e-25	9.42e-27	9.162e-26	110	312	ADA,ADORA2A,MAD1L1,ANXA1,BTLA,TNFSF11,CD274,TNFSF9,RIPK2,BCL6,BLM,VNN1,PNP,CAV1,CD2,CD3D,CD3E,CD3G,CD247,TIGIT,CD27,CD28,CD80,CD86,CD44,CD59,PAK2,CD74,CEBPB,CD83,SELK,CLC,ICOS,SASH3,CCR7,MAP3K8,PRKAR1A,PRKCQ,CTLA4,CTNNB1,PRNP,CD55,LAX1,PTPRC,PLA2G2D,IL21,RAC2,TNFAIP8L2,DTX1,RASGRP1,EBI3,EGR3,LILRB2,SIRPG,BTN2A2,CCL2,CCL19,CCL21,LAT,TNFSF13B,FYN,LRRC32,GATA3,SIT1,LILRB1,STAT5A,NOD2,MALT1,KIAA0922,…
GO: Biological Process	GO:0050670	regulation of lymphocyte proliferation		1.922e-28	1.809e-24	1.966e-26	1.912e-25	87	212	ADA,MIF,MAD1L1,AHR,MNDA,ANXA1,BTLA,CD274,ATM,TNFSF9,RIPK2,BCL6,PRDM1,BLM,PNP,CD3E,CD28,CD80,CD86,CD38,CD40,CD44,CD59,CD74,CD81,CEBPB,SELK,CLC,SASH3,CCR7,PRKAR1A,PKN1,PRKCQ,CTLA4,CTNNB1,PRNP,CD55,PTPRC,PLA2G2D,IL21,RAC2,GPR183,GAL,EBI3,MZB1,LILRB2,BTN2A2,FCGR2B,CCL19,IKZF3,TNFSF13B,LRRC32,LILRB1,STAT5A,KIAA0922,TAC1,TGFB1,CORO1A,TLR4,NCKAP1L,HLA-DPA1,HLA-DQA1,HLA-DQB1,CD300A,HLA-DRB4,VSIG4,TNFRSF4…
GO: Biological Process	GO:0045785	positive regulation of cell adhesion		3.762e-28	3.54e-24	3.807e-26	3.703e-25	129	409	ADA,PREX1,ANXA1,BTLA,TNFSF11,SKAP1,CD274,TNFSF9,ADAM9,RIPK2,UNC13D,BLM,VNN1,NID1,PNP,CAV1,CD3D,CD3E,CD3G,CD247,CD27,CD28,CD80,CD86,CD44,CD59,PAK2,CD74,CDH13,ENPP2,WNT4,CD83,SELK,ICOS,SASH3,CCR7,APBB1IP,PRKD2,PODXL,MAP3K8,EGFL6,PRKCQ,CTLA4,CD55,SPOCK2,DBN1,PTAFR,PTN,PTPRC,IL21,RASGRP1,EBI3,EGR3,LILRB2,SIRPG,FBLN1,BTN2A2,CCL2,CCL19,CCL21,CX3CL1,CXCL12,FOXF1,SELP,FLNA,SFRP2,FN1,AGR2,OLFM4,CXCL13,TNF…
GO: Biological Process	GO:0032944	regulation of mononuclear cell proliferation		4.339e-28	4.083e-24	4.344e-26	4.225e-25	87	214	ADA,MIF,MAD1L1,AHR,MNDA,ANXA1,BTLA,CD274,ATM,TNFSF9,RIPK2,BCL6,PRDM1,BLM,PNP,CD3E,CD28,CD80,CD86,CD38,CD40,CD44,CD59,CD74,CD81,CEBPB,SELK,CLC,SASH3,CCR7,PRKAR1A,PKN1,PRKCQ,CTLA4,CTNNB1,PRNP,CD55,PTPRC,PLA2G2D,IL21,RAC2,GPR183,GAL,EBI3,MZB1,LILRB2,BTN2A2,FCGR2B,CCL19,IKZF3,TNFSF13B,LRRC32,LILRB1,STAT5A,KIAA0922,TAC1,TGFB1,CORO1A,TLR4,NCKAP1L,HLA-DPA1,HLA-DQA1,HLA-DQB1,CD300A,HLA-DRB4,VSIG4,TNFRSF4…
GO: Biological Process	GO:0050867	positive regulation of cell activation		6.274e-28	5.904e-24	6.215e-26	6.045e-25	115	342	ADA,MIF,ANXA1,BTLA,TNFSF11,CD274,TNFSF9,AXL,RIPK2,BCL6,PRDM1,BLM,VNN1,BTK,IL33,PNP,CAV1,CD2,CD3D,CD3E,CD3G,CD247,CD27,CD28,CD80,CD86,CD38,CD40,CD59,PAK2,CD74,CD81,CD83,SELK,ICOS,SASH3,CCR7,PLEK,MAP3K8,TBX21,CTGF,PRKCQ,CTLA4,CD55,PTAFR,STAP1,PTPRC,IL21,PVRL2,GPR183,RASGRP1,EBI3,EGR3,LILRB2,SIRPG,BTN2A2,FCER1A,MS4A2,FCER1G,CCL2,CCL19,FGR,CCL21,SELP,PDPN,CD226,TNFSF13B,FYN,GATA3,LILRB1,STAT5A,NOD2,M…
GO: Biological Process	GO:0032103	positive regulation of response to external stimulus		6.754e-28	6.355e-24	6.62e-26	6.439e-25	108	309	MET,ADRB2,AGT,MIF,CXCL9,ALOX5AP,TNFSF11,RIPK2,NRP1,BMP6,BNIP3,BNIP3L,GBP5,C3,C3AR1,C5AR1,IL33,RAB12,OSM,CD28,SERPINE1,CD74,OSMR,CDH13,PDGFRB,PF4,PF4V1,PIK3CG,PLA2G2A,CCR1,CCR6,CCR7,LY86,PRKD2,PPBP,PRKD1,KLK7,CYP27B1,PTGS2,IL21,RAC2,RARRES2,S1PR1,EDNRA,TLR7,F3,S100A7,S100A8,S100A9,S100A12,FCER1A,FCER1G,FGF2,CCL2,CCL4,CCL7,CCL8,CCL11,CCL18,CCL19,CCL21,CCL24,CXCL6,CXCL11,CXCL5,CX3CL1,CXCL12,SELL,FN1…
GO: Biological Process	GO:0002697	regulation of immune effector process		1.101e-27	1.036e-23	1.068e-25	1.039e-24	137	454	TMEM173,SLAMF6,MIF,SUPT3H,ANXA1,ANXA5,MB21D1,BIRC3,RIPK2,UNC13D,BCL6,CFB,CD84,BST2,CD163L1,BTK,SERPING1,AP1M1,C3,C4BPA,C4BPB,NOS2,IL33,PNP,CD247,P2RX7,CD28,CD80,CD86,CD37,CD40,TREM1,CD59,PAK2,CD74,CFP,VPREB3,SELK,SERPINB9,CLC,SASH3,CCR7,AIM2,IL27RA,PML,CHST3,LMCD1,TBX21,CPA3,CR1,PKN1,KLK7,HTRA1,CD55,PTAFR,STAP1,ELMO1,PTPRC,IL21,PVRL2,RAC2,DOCK2,RBP4,RASGRP1,HERC5,STOM,MZB1,FCER1A,MS4A2,FCER1G,FCG…
GO: Biological Process	GO:0030098	lymphocyte differentiation		1.125e-27	1.059e-23	1.08e-25	1.051e-24	115	344	AICDA,ADA,EOMES,MFNG,SLAMF6,AHR,PREX1,ANXA1,LY6D,RHOH,ATM,TNFSF9,AXL,RIPK2,BCL2A1,BCL3,BCL6,IL18R1,PRDM1,BLM,VNN1,BTK,PNP,CBFB,CD2,CD3D,CD3E,CD8A,CD27,CD28,CD80,CD86,TNFSF8,CD44,CD74,CD79A,WNT4,CD83,SASH3,PIK3CD,CCR7,PLCG2,TBX21,CR2,CTLA4,CTNNB1,CLEC4E,PTPRC,PLA2G2D,IL21,MAFB,DOCK2,DTX1,GPR183,RASGRP1,EGR1,EGR3,RORA,CMTM7,LILRB2,BTN2A2,FCER1G,CCL19,MERTK,IKZF3,THEMIS,BATF,SLAMF1,CLEC4D,SPI1,GATA3…
GO: Biological Process	GO:1902533	positive regulation of intracellular signal transduction		1.406e-27	1.323e-23	1.337e-25	1.3e-24	239	1038	PIK3AP1,MCL1,ADA,MAP3K3,MAP3K5,MET,ADRB2,AGT,MIF,CXCL9,OSBPL8,AKR1B1,FGD2,BIRC3,ALS2,TNFSF11,SOCS1,ATM,PEA15,ATR,AXL,ADAM9,RIPK2,TNFRSF10B,TNFRSF10A,IL18R1,NRP1,BID,NEDD4,CFLAR,BST2,SPHK1,C3,C5AR1,CASP1,CASP10,CAV1,CAV2,CBL,TNFRSF11B,OSM,CD3E,CD8A,P2RX5,P2RX7,CD27,CD28,CD40,CD44,CD74,CD81,CDH13,PDGFRA,PDGFRB,MAPKAPK2,PECAM1,PF4,CHI3L1,CLU,PIK3CG,RASGRP3,PKD2,PLA2G2A,CCR1,CCR7,PMAIP1,IL19,COL3A1,P…
GO: Biological Process	GO:0002520	immune system development		1.509e-27	1.42e-23	1.42e-25	1.381e-24	221	929	AICDA,ACTN1,ADA,MEIS2,MEOX1,EOMES,MFAP2,PARP1,MFNG,SLAMF6,MAD1L1,MITF,AHR,MMP9,PREX1,ANGPT2,ANK1,ANXA1,PIR,LY6D,RHOH,TNFSF11,ATM,TNFSF9,AXL,RIPK2,NBN,BCL2A1,BCL3,BCL6,IL18R1,INPP4B,PRDM1,BLM,VNN1,BTK,C1QC,C3,C3AR1,NME1,PNP,CASP10,RUNX3,CBFB,CD2,CD3D,CD3E,CD8A,CD27,CD28,CD80,CD86,TNFSF8,CD34,CD40,CD44,EXO1,CD74,CD79A,CEBPB,CEBPD,PDGFRA,PDGFRB,PF4,WNT4,CD83,PGM3,CLC,ICOS,SASH3,ANLN,PIK3CD,SNX10,CCR…
GO: Biological Process	GO:0001819	positive regulation of cytokine production		2.259e-27	2.126e-23	2.105e-25	2.047e-24	130	421	TMEM173,SLAMF6,AGT,MIF,ANXA1,RGCC,MB21D1,BIRC3,CD274,SERPINB7,TNFSF9,RIPK2,BCL3,IL18R1,GBP5,C3,C3AR1,C5AR1,IL33,CASP1,CASP4,CASP5,CD2,CD3E,CD14,TIGIT,P2RX7,CD27,CD28,CD80,CD86,CD34,CD40,SERPINE1,CD74,PDE4B,CEBPB,MAPKAPK2,PF4,CD83,SELK,CLU,SASH3,CCR7,PLCG2,AIM2,IL27RA,PRKD2,CSF1R,PRKCQ,CTNNB1,CYP1B1,PTAFR,PTGS2,CLEC4E,IL21,TNFSF15,REL,AKIRIN2,RASGRP1,EBI3,RORA,EREG,LILRB2,TLR7,F2R,TLR8,FCER1A,FCER…
GO: Biological Process	GO:0030097	hemopoiesis		3.045e-27	2.866e-23	2.809e-25	2.733e-24	204	832	AICDA,ACTN1,ADA,MEIS2,MEOX1,EOMES,MFAP2,PARP1,MFNG,SLAMF6,MITF,AHR,MMP9,PREX1,ANGPT2,ANK1,ANXA1,PIR,LY6D,RHOH,TNFSF11,ATM,TNFSF9,AXL,RIPK2,BCL2A1,BCL3,BCL6,IL18R1,INPP4B,PRDM1,BLM,VNN1,BTK,C1QC,NME1,PNP,CASP10,RUNX3,CBFB,CD2,CD3D,CD3E,CD8A,CD27,CD28,CD80,CD86,TNFSF8,CD34,CD44,CD74,CD79A,CEBPB,CEBPD,PDGFRA,PDGFRB,PF4,WNT4,CD83,PGM3,SASH3,ANLN,PIK3CD,SNX10,CCR1,CCR7,GPR171,PLCG2,PLEK,CNN2,PML,TBX21…
GO: Biological Process	GO:0050878	regulation of body fluid levels		3.235e-27	3.044e-23	2.955e-25	2.874e-24	188	739	KIF18A,ACTN1,ADA,ADCY3,ADORA2A,ADRB2,TC2N,APLNR,MMP1,MMP13,ANGPT2,ANXA5,APOE,AQP3,GRHL3,ATP2B4,DOCK11,AXL,CEACAM6,CD84,NFE2,SERPING1,C3,C4BPB,NME1,NOS2,CALU,ESAM,DOK2,CAV1,OLR1,CLDN1,CD2,SLC16A3,CD34,ENTPD1,CD40,SERPINE1,SERPINB2,CD44,TREM1,CD48,CD59,PDGFRA,CENPE,PECAM1,PF4,PF4V1,JAM2,SERPINA1,SERPINE2,CLU,PIK3CD,PIK3CG,PLAT,PLAU,PLAUR,PLCG2,PLEK,APBB1IP,COL1A1,COL1A2,COL3A1,PPBP,GNA14,SRGN,PRKAR…
GO: Biological Process	GO:0030595	leukocyte chemotaxis		3.545e-27	3.336e-23	3.192e-25	3.104e-24	81	194	CXCL9,PREX1,ANXA1,TNFSF11,C3AR1,C5AR1,CXCL16,SERPINE1,TREM1,CD74,PDE4B,PF4,PF4V1,PIK3CD,PIK3CG,CCR1,CCR6,CCR7,PPBP,CSF3R,CX3CR1,JAML,STAP1,RAC2,RARRES2,EDNRA,EDNRB,GREM1,CKLF,S100A7,S100A8,S100A9,S100A12,FCER1G,CCL2,CCL4,CCL7,CCL8,CCL11,CCL18,CCL19,CCL20,CCL21,CCL22,CCL24,CXCL6,CXCL11,CXCL5,CX3CL1,CXCL12,SELL,CXCL13,SWAP70,SPP1,NOD2,FFAR2,CXCL1,CXCL2,CXCL3,CORO1A,NCKAP1L,VAV1,VEGFC,WNT5A,IFNG,IL1…
GO: Biological Process	GO:2000026	regulation of multicellular organismal development		3.561e-27	3.351e-23	3.192e-25	3.104e-24	352	1777	ACVR1,FAM195B,ADA,MEIS2,EOMES,ADM,MET,ADRB2,MGP,AGT,MIF,MITF,AHR,MMP9,PREX1,ANGPT2,LRRN1,ANXA1,VASN,ANXA3,RGCC,ENC1,APOE,CPNE5,AQP3,MSX2,ARHGDIB,TNFSF11,ARSB,RSPO2,GRHL3,SERPINB7,TNFSF9,AXL,RIPK2,NBN,BCL6,INPP4B,NRP1,NEDD4,PRDM1,WISP1,BMP6,NFE2,VNN1,SPHK1,BTK,C1QC,C3,C3AR1,C5AR1,NME1,PNP,PRICKLE1,DDR2,CAV1,TNFRSF11B,CCNB1,CD2,CD3E,P2RX5,P2RX7,CD27,CD28,CD80,CD86,CD34,ERRFI1,CD40,SERPINE1,CD44,REG…
GO: Biological Process	GO:0002263	cell activation involved in immune response		1.601e-26	1.507e-22	1.421e-24	1.382e-23	89	232	AICDA,ADA,EOMES,MFNG,SLAMF6,ANXA1,ANXA3,MYO1F,STX11,RIPK2,NBN,UNC13D,BCL3,BCL6,IL18R1,CD84,BTK,CD1C,CD28,CD80,CD86,CD40,EXO1,PIK3CD,PIK3CG,CCR7,PLCG2,APBB1IP,IL27RA,PLA2G3,TBX21,PPBP,CX3CR1,GAPT,PTAFR,CLEC4E,PTPRC,RAB27A,RAC2,DOCK2,GPR183,RASGRP1,RORA,FCER1A,MS4A2,FCER1G,FES,CCL19,FGR,FOXF1,BATF,SLAMF1,SBNO2,LAT,SH2D1B,CLEC4D,SWAP70,GATA3,LILRB1,SEMA4A,TGFB1,CORO1A,TLR4,TNFAIP3,CD300A,CLEC7A,HLX,…
GO: Biological Process	GO:0006935	chemotaxis		1.64e-26	1.543e-22	1.442e-24	1.403e-23	212	890	MET,MIF,CXCL9,ALCAM,MMP2,MMP9,PREX1,ABCC1,ANGPT2,ANK1,ANXA1,TNFSF11,PEA15,MYH10,NRP1,C3AR1,C5AR1,CXCL16,RUNX3,USP14,SERPINE1,TREM1,PAK2,CD72,CD74,CDH13,CMTM3,PDE4B,PDGFRA,PDGFRB,ENPP2,PF4,PF4V1,CHN1,PIK3CD,PIK3CG,RASGRP3,CCR1,PLAU,PLAUR,CCR6,CCR7,COL3A1,COL4A1,COL4A2,COL4A4,COL5A1,PRKD2,COL5A2,COL6A2,COL6A3,COL5A3,PPBP,CSF1R,CSF2RA,CSF3R,FEZ1,PRKD1,PRKCQ,CX3CR1,PRNP,DOCK4,PSMB10,PSME2,PTAFR,JAML,…
GO: Biological Process	GO:0002696	positive regulation of leukocyte activation		2.132e-26	2.006e-22	1.857e-24	1.807e-23	110	330	ADA,MIF,ANXA1,BTLA,TNFSF11,CD274,TNFSF9,AXL,RIPK2,BCL6,PRDM1,BLM,VNN1,BTK,IL33,PNP,CAV1,CD2,CD3D,CD3E,CD3G,CD247,CD27,CD28,CD80,CD86,CD38,CD40,CD59,PAK2,CD74,CD81,CD83,SELK,ICOS,SASH3,CCR7,MAP3K8,TBX21,PRKCQ,CTLA4,CD55,PTAFR,STAP1,PTPRC,IL21,PVRL2,GPR183,RASGRP1,EBI3,EGR3,LILRB2,SIRPG,BTN2A2,FCER1A,MS4A2,FCER1G,CCL2,CCL19,FGR,CCL21,CD226,TNFSF13B,FYN,GATA3,LILRB1,STAT5A,NOD2,MALT1,TAC1,TGFB1,HAVC…
GO: Biological Process	GO:0042330	taxis		2.248e-26	2.115e-22	1.941e-24	1.887e-23	212	892	MET,MIF,CXCL9,ALCAM,MMP2,MMP9,PREX1,ABCC1,ANGPT2,ANK1,ANXA1,TNFSF11,PEA15,MYH10,NRP1,C3AR1,C5AR1,CXCL16,RUNX3,USP14,SERPINE1,TREM1,PAK2,CD72,CD74,CDH13,CMTM3,PDE4B,PDGFRA,PDGFRB,ENPP2,PF4,PF4V1,CHN1,PIK3CD,PIK3CG,RASGRP3,CCR1,PLAU,PLAUR,CCR6,CCR7,COL3A1,COL4A1,COL4A2,COL4A4,COL5A1,PRKD2,COL5A2,COL6A2,COL6A3,COL5A3,PPBP,CSF1R,CSF2RA,CSF3R,FEZ1,PRKD1,PRKCQ,CX3CR1,PRNP,DOCK4,PSMB10,PSME2,PTAFR,JAML,…
GO: Biological Process	GO:0002366	leukocyte activation involved in immune response		3.846e-26	3.619e-22	3.29e-24	3.2e-23	88	230	AICDA,ADA,EOMES,MFNG,SLAMF6,ANXA1,ANXA3,MYO1F,STX11,RIPK2,NBN,UNC13D,BCL3,BCL6,IL18R1,CD84,BTK,CD1C,CD28,CD80,CD86,CD40,EXO1,PIK3CD,PIK3CG,CCR7,PLCG2,APBB1IP,IL27RA,PLA2G3,TBX21,PPBP,CX3CR1,GAPT,PTAFR,CLEC4E,PTPRC,RAB27A,RAC2,DOCK2,GPR183,RASGRP1,RORA,FCER1A,MS4A2,FCER1G,FES,CCL19,FGR,FOXF1,BATF,SLAMF1,SBNO2,LAT,SH2D1B,CLEC4D,SWAP70,GATA3,LILRB1,SEMA4A,TGFB1,CORO1A,TLR4,TNFAIP3,CD300A,CLEC7A,HLX,…
GO: Biological Process	GO:0048534	hematopoietic or lymphoid organ development		4.965e-26	4.672e-22	4.209e-24	4.094e-23	209	879	AICDA,ACTN1,ADA,MEIS2,MEOX1,EOMES,MFAP2,PARP1,MFNG,SLAMF6,MAD1L1,MITF,AHR,MMP9,PREX1,ANGPT2,ANK1,ANXA1,PIR,LY6D,RHOH,TNFSF11,ATM,TNFSF9,AXL,RIPK2,BCL2A1,BCL3,BCL6,IL18R1,INPP4B,PRDM1,BLM,VNN1,BTK,C1QC,NME1,PNP,CASP10,RUNX3,CBFB,CD2,CD3D,CD3E,CD8A,CD27,CD28,CD80,CD86,TNFSF8,CD34,CD44,CD74,CD79A,CEBPB,CEBPD,PDGFRA,PDGFRB,PF4,WNT4,CD83,PGM3,SASH3,ANLN,PIK3CD,SNX10,CCR1,CCR7,GPR171,PLCG2,PLEK,CNN2,PM…
GO: Biological Process	GO:0050663	cytokine secretion		5.945e-26	5.594e-22	4.995e-24	4.859e-23	76	180	AGT,MIF,ANXA1,RGCC,CD274,SOCS1,GBP5,IL33,PNP,CASP1,CASP4,CASP5,CD2,CD14,P2RX7,CD34,TREM1,CHI3L1,NLRC4,SELK,CCR7,AIM2,PML,CSF1R,SRGN,CLEC4E,TNFSF15,BANK1,TRIM27,RASGRP1,F2R,TLR8,S100A12,FBLN1,BTN2A2,MS4A2,FCN1,CCL19,FGR,CX3CL1,FN1,NLRP1,CARD8,POSTN,IL26,LRRC32,GATA3,GBP1,LILRB1,CD300C,NOD2,FFAR2,BTN3A2,BTN3A1,TLR1,TLR2,TLR4,CRTAM,CLEC5A,HLA-DRB4,TWIST1,TNFRSF4,CADM1,WNT5A,XBP1,IFNG,IL1A,IL1B,IL6,I…
GO: Biological Process	GO:0033993	response to lipid		7.984e-26	7.513e-22	6.649e-24	6.467e-23	207	870	AICDA,ACP5,MDK,ADCY3,ADM,MFGE8,ADRB2,MIF,CXCL9,MMP2,MMP13,ALDOB,ANXA1,ANXA3,AQP3,MSN,MSX2,ARSB,STS,ASS1,SOCS1,AXL,ADAM9,RIPK2,NCF2,TNFRSF10C,TNFRSF10B,TNFRSF10A,BID,PRDM1,BMP6,ALDH1A2,C3,C5AR1,NOS2,NPC1,NTS,SOCS3,NR4A2,CASP1,CXCL16,CAV1,TNFRSF11B,CCNA2,CCNB1,CD14,P2RX7,P2RY6,CD27,CD80,CD86,CD38,ERRFI1,CD40,SERPINE1,PAPPA,PDE4B,CEBPB,PDGFRB,MAPKAPK2,SERPINF1,PF4,PF4V1,ABCB4,SERPINB9,PLAU,CCR7,PLCG…
GO: Biological Process	GO:0002274	myeloid leukocyte activation		1.394e-25	1.312e-21	1.151e-23	1.119e-22	76	182	MIF,PREX1,CD200,ANXA3,RHOH,MYO1F,STX11,TNFSF9,ADAM9,UNC13D,CD84,BTK,IL33,CASP1,CD2,CD86,CD37,CD48,CD74,CLU,PIK3CD,PIK3CG,PLA2G3,PPBP,BATF2,CX3CR1,PTAFR,STAP1,PTPRE,PVRL2,RAC2,DOCK2,RASGRP1,RORA,TLR7,TLR8,S100A12,FCER1A,MS4A2,FCER1G,FCGR2B,FES,BATF3,FGR,CX3CL1,FOXF1,ZC3H12A,BATF,SLAMF1,SBNO2,CD93,LAT,CD226,FYB,SPI1,TFF2,TGFB1,HAVCR2,TGFBR2,TLR1,TLR2,TLR4,CD300A,TYROBP,LAT2,WNT5A,ZAP70,CXCR2,IL10,I…
GO: Biological Process	GO:0002683	negative regulation of immune system process		1.456e-25	1.37e-21	1.184e-23	1.151e-22	124	407	PIK3AP1,UBASH3A,ADA,MEIS2,ADORA2A,MIF,MAD1L1,MNDA,CD200,ANXA1,BTLA,CD274,ATM,AXL,BCL6,INPP4B,PRDM1,CD84,BST2,SERPING1,C1QC,C4BPA,C4BPB,NME1,IL33,NMI,TIGIT,CD86,CD37,CD44,FCRLB,CD59,CD74,CEBPB,PF4,VPREB3,SERPINB9,CCR1,GPR171,IL27RA,COL3A1,CR1,PRKAR1A,PKN1,CTLA4,FCRL5,CTNNB1,PRNP,HTRA1,CD55,STAP1,LAX1,TBC1D10C,PTPRC,PLA2G2D,MAFB,BANK1,TNFAIP8L2,TSC22D3,DTX1,TRIM27,GAL,GREM1,TRIB1,CLDN18,LILRB2,BTN2…
GO: Biological Process	GO:0072358	cardiovascular system development		1.472e-25	1.385e-21	1.184e-23	1.151e-22	233	1033	RHOJ,MCAM,ACVR1,MAP3K3,MEOX2,EOMES,ADM,MET,MFGE8,ADRB2,AGT,APLNR,AHR,MMP2,MMP9,MMP13,MMP19,RECK,ANGPT2,ANXA3,RGCC,APOE,MSX2,DCHS1,ATM,SERPINB7,MYH10,ADAM19,NDP,NRP1,NEDD4,PRDM1,WISP1,ALDH1A2,NFE2,SPHK1,C3,C3AR1,C5AR1,PRICKLE1,SOCS3,SH2D2A,CAV1,CCNB1,FMNL3,OXCT1,CD34,ERRFI1,SERPINE1,CDH5,CDH13,PDGFRA,PDGFRB,ENPP2,PECAM1,SERPINF1,SOX18,PF4,WNT4,CHI3L1,PGF,PIK3CG,PKD2,PLAU,QKI,PLN,PML,COL1A1,COL1A2,…
GO: Biological Process	GO:0072359	circulatory system development		1.472e-25	1.385e-21	1.184e-23	1.151e-22	233	1033	RHOJ,MCAM,ACVR1,MAP3K3,MEOX2,EOMES,ADM,MET,MFGE8,ADRB2,AGT,APLNR,AHR,MMP2,MMP9,MMP13,MMP19,RECK,ANGPT2,ANXA3,RGCC,APOE,MSX2,DCHS1,ATM,SERPINB7,MYH10,ADAM19,NDP,NRP1,NEDD4,PRDM1,WISP1,ALDH1A2,NFE2,SPHK1,C3,C3AR1,C5AR1,PRICKLE1,SOCS3,SH2D2A,CAV1,CCNB1,FMNL3,OXCT1,CD34,ERRFI1,SERPINE1,CDH5,CDH13,PDGFRA,PDGFRB,ENPP2,PECAM1,SERPINF1,SOX18,PF4,WNT4,CHI3L1,PGF,PIK3CG,PKD2,PLAU,QKI,PLN,PML,COL1A1,COL1A2,…
GO: Biological Process	GO:1903039	positive regulation of leukocyte cell-cell adhesion		1.538e-25	1.448e-21	1.227e-23	1.193e-22	86	225	ADA,ANXA1,BTLA,TNFSF11,CD274,TNFSF9,RIPK2,BLM,VNN1,PNP,CAV1,CD3D,CD3E,CD3G,CD247,CD27,CD28,CD80,CD86,CD44,CD59,PAK2,CD74,CD83,SELK,ICOS,SASH3,CCR7,MAP3K8,PRKCQ,CTLA4,CD55,PTAFR,PTPRC,IL21,RASGRP1,EBI3,EGR3,LILRB2,SIRPG,BTN2A2,CCL2,CCL19,CCL21,TNFSF13B,FYN,GATA3,LILRB1,STAT5A,NOD2,MALT1,TGFB1,TGFBR2,CORO1A,THY1,HAS2,NCKAP1L,HLA-DPA1,HLA-DQA1,HLA-DQB1,HLA-DRA,HLA-DRB4,HLX,VAV1,VCAM1,XBP1,ZAP70,IFNG…
GO: Biological Process	GO:0032940	secretion by cell		1.717e-25	1.616e-21	1.358e-23	1.321e-22	237	1059	ACTN1,ADCY3,ADM,ADORA2A,AGT,MIF,MMP13,ANK1,ANXA1,ANXA3,ANXA5,RGCC,BIRC5,TNFSF11,STXBP6,MYO1F,MTNR1A,CD274,SOCS1,STX11,MYH10,MYO5A,AXL,ADAM9,SEC11C,UNC13D,BLK,CD84,BMP6,GBP5,SPHK1,BTK,SERPING1,NMB,NOS2,IL33,PNP,TRPA1,CALU,NUCB2,CASP1,CASP4,CASP5,FAM3B,OSM,CD2,OXCT1,CD14,P2RX7,CD27,CD34,CD38,ENTPD1,CD40,SERPINE1,TREM1,PAM,SPESP1,PCSK1,PECAM1,PF4,CHI3L1,VPREB3,NLRC4,SERPINA1,SELK,SERPINE2,CLU,PIK3CD…
GO: Biological Process	GO:0046903	secretion		2.39e-25	2.249e-21	1.874e-23	1.823e-22	258	1194	ACTN1,ADA,ADCY3,ADM,ADORA2A,AGT,MIF,MMP7,MMP13,ANK1,ANXA1,ANXA3,ANXA5,RGCC,BIRC5,AQP9,TNFSF11,STXBP6,MYO1F,MTNR1A,CD274,SOCS1,STX11,MYH10,MYO5A,AXL,ADAM9,SEC11C,UNC13D,BLK,CD84,BMP6,GBP5,SPHK1,BTK,SERPING1,NMB,NME1,NOS2,IL33,PNP,TRPA1,CALU,NUCB2,CASP1,CASP4,CASP5,FAM3B,CAV1,OSM,CD2,OXCT1,CD14,P2RX7,CD27,CD34,CD38,ENTPD1,CD40,SERPINE1,TREM1,PAM,CD74,SPESP1,PCSK1,PECAM1,PF4,CHI3L1,VPREB3,NLRC4,ABCB…
GO: Biological Process	GO:0042098	T cell proliferation		2.984e-25	2.808e-21	2.321e-23	2.257e-22	81	205	MAD1L1,ANXA1,BTLA,CD274,TNFSF9,RIPK2,BLM,PNP,CD3E,P2RX7,CD28,CD80,CD86,CD44,CD59,CEBPB,WNT4,SELK,CLC,SASH3,PIK3CG,CCR7,PRKAR1A,PRKCQ,CTLA4,CTNNB1,CTPS1,PRNP,PSMB10,CD55,PTPRC,PLA2G2D,IL21,RAC2,DOCK2,EBI3,LILRB2,BTN2A2,FCGR3B,CCL19,CXCL12,TNFSF13B,FYN,LRRC32,LILRB1,STAT5A,MALT1,KIAA0922,BTN3A1,TGFB1,CORO1A,CRTAM,NCKAP1L,HLA-DPA1,HLA-DQA1,HLA-DQB1,HLA-DRB4,VSIG4,TNFRSF4,CADM1,VCAM1,ZAP70,IFNG,IGF1,…
GO: Biological Process	GO:0019221	cytokine-mediated signaling pathway		9.835e-25	9.254e-21	7.586e-23	7.378e-22	161	616	CXCL9,IFITM1,BIRC3,TNFSF11,SOCS1,MX1,MX2,AXL,RIPK2,TNFRSF10C,TNFRSF10B,TNFRSF10A,TNFRSF17,IL18R1,BGN,NEDD4,BST2,SPHK1,SOCS3,OAS2,OAS3,CAV1,TNFRSF11B,OSM,RQCD1,CD27,CD40,CD44,CD74,OSMR,UBE2L6,PF4,PF4V1,CCR1,CCR6,CCR7,AIM2,IL27RA,PML,DUOX2,SAMHD1,PPBP,CSF1R,CSF2RA,CSF3,CSF3R,ISG15,IL21R,XAF1,CX3CR1,PLVAP,ASPN,PSMB10,PSME2,PTAFR,DCN,STAP1,IL22RA2,PTPRC,TNFSF15,ECM1,EBI3,EGR1,ROBO1,HERC5,CLDN18,EREG,…
GO: Biological Process	GO:0050727	regulation of inflammatory response		1.249e-24	1.175e-20	9.555e-23	9.294e-22	105	320	PIK3AP1,ACP5,ADA,ADORA2A,ADRB2,AGT,MIF,ALOX5AP,DUOXA2,ANXA1,BIRC3,APOE,TNFSF11,BCL6,CFB,GBP5,SERPING1,C3,C4BPA,C4BPB,IL33,SOCS3,CASP1,CASP4,CASP5,OSM,CD28,SERPINE1,CD44,CD59,OSMR,SERPINF1,CFP,PIK3CG,PLA2G2A,CCR7,CR1,IL22,CX3CR1,CD55,PTGS2,IL22RA2,IL21,TNFAIP8L2,EDNRA,EDNRB,ACE2,RORA,CALCRL,ETS1,TLR7,S100A8,S100A9,S100A12,FCER1A,FCER1G,FCGR2B,CCL2,CCL4,CCL7,CCL8,CCL11,CCL18,CCL24,CX3CL1,FOXF1,SELE…
Pathway	83051	Cytokine-cytokine receptor interaction	BioSystems: KEGG	1.207e-25	3.199e-22	1.6e-22	1.353e-21	103	265	ACVR1,MET,CXCL9,TNFSF11,TNFSF9,TNFRSF10C,TNFRSF10B,TNFRSF10A,TNFRSF17,IL18RAP,IL18R1,CXCL16,TNFRSF11B,OSM,CD27,TNFSF8,CD40,OSMR,PDGFRA,PDGFRB,PF4,PF4V1,CCR1,CCR6,CCR7,IL19,PPBP,CSF1R,CSF2RA,CSF3,CSF3R,IL21R,IL22,CX3CR1,IL22RA2,IL21,TNFSF15,TNFRSF12A,CCL2,CCL4,CCL7,CCL8,CCL11,CCL18,CCL19,CCL20,CCL21,CCL22,CCL24,CXCL6,CXCL11,CXCL5,CX3CL1,CXCL12,CXCL13,CXCR6,PLEKHO2,TNFSF13B,IL26,CCR9,IL24,CCR10,CXC…
GO: Biological Process	GO:0034112	positive regulation of homotypic cell-cell adhesion		2.571e-24	2.419e-20	1.951e-22	1.897e-21	84	224	ADA,ANXA1,BTLA,TNFSF11,CD274,TNFSF9,RIPK2,BLM,VNN1,PNP,CAV1,CD3D,CD3E,CD3G,CD247,CD27,CD28,CD80,CD86,CD44,CD59,PAK2,CD74,CD83,SELK,ICOS,SASH3,CCR7,MAP3K8,PRKCQ,CTLA4,CD55,PTPRC,IL21,RASGRP1,EBI3,EGR3,LILRB2,SIRPG,BTN2A2,CCL2,CCL19,CCL21,TNFSF13B,FYN,GATA3,LILRB1,STAT5A,NOD2,MALT1,TGFB1,TGFBR2,CORO1A,THY1,HAS2,NCKAP1L,HLA-DPA1,HLA-DQA1,HLA-DQB1,HLA-DRA,HLA-DRB4,HLX,VAV1,VCAM1,XBP1,ZAP70,IFNG,IGF1,…
GO: Biological Process	GO:0048585	negative regulation of response to stimulus		4.179e-24	3.932e-20	3.146e-22	3.06e-21	294	1452	PIK3AP1,APCDD1,ACP5,MCL1,ACVR1,UBASH3A,ADA,ADM,ADORA2A,MET,ADRB2,ADRBK2,AGT,MIF,NME5,ARRDC3,MMP3,MMP9,ANGPT2,RGS5,ANXA1,VASN,ANXA5,APOE,RHOH,SOCS1,ATF3,MUC1,PEA15,ATP2B4,BCL6,BGN,BICD1,NRP1,NEDD4,PRDM1,CD84,CFLAR,BST2,VNN1,SERPING1,C4BPA,C4BPB,IL33,NPC1,PRICKLE1,NUCB2,SOCS3,NR4A2,CAV1,CAV2,CBL,USP14,CD3E,NMI,P2RX7,RQCD1,CD27,CD34,ERRFI1,SERPINE1,SERPINB2,CD44,FCRLB,CD59,REG3A,CD74,PDGFRA,SERPINF1…
GO: Biological Process	GO:0002253	activation of immune response		4.884e-24	4.596e-20	3.648e-22	3.548e-21	149	557	PIK3AP1,TMEM173,UBASH3A,ADA,MNDA,RGCC,MB21D1,BIRC3,FCN3,SKAP1,RIPK2,BCL2A1,CFB,BLK,BTK,SERPING1,C1QA,C1QB,C1QC,C1R,C1S,C3,C3AR1,C4BPA,C4BPB,C5AR1,CAV1,CD3D,CD3E,CD3G,CD247,CD14,CD19,CD28,CD86,CD38,CD59,PAK2,CD79A,CMTM3,PDE4B,MAPKAPK2,CFP,NLRC4,CLU,PIK3CD,CCR7,PLCG2,AIM2,PRKD2,MAP3K8,CR1,CR2,PRKCB,PRKCH,PRKCQ,CTLA4,FCRL5,CTSB,MAP2K3,CTSK,PRNP,PSMB10,CD55,PSME2,STAP1,ELMO1,LAX1,CLEC4E,PTPRC,TRAT1,C…
GO: Biological Process	GO:0051241	negative regulation of multicellular organismal process		7.329e-24	6.896e-20	5.43e-22	5.282e-21	241	1112	ACP5,ADA,MEIS2,ADM,MET,ADRB2,AGT,AHR,MMP2,ARRDC3,TRIB2,ANGPT2,ANXA1,VASN,ANXA5,RGCC,APOC1,APOE,MSX2,ARHGDIB,CD274,RSPO2,ATP2B4,AXL,NBN,BCL3,BCL6,INPP4B,NRP1,CD84,NFE2,BST2,BTK,SERPING1,C1QC,NME1,IL33,PRICKLE1,CAV1,TNFRSF11B,NMI,TIGIT,P2RX7,CD86,CD34,CD38,ERRFI1,SERPINE1,SERPINB2,CD44,REG3A,CD74,CDH3,PDE4B,UBE2L6,PDGFRA,SERPINF1,PF4,WNT4,CD83,SERPINE2,PIK3CG,CCR1,PLAT,PLAU,PLAUR,GPR171,PLN,MAP4K4,…
GO: Biological Process	GO:0098542	defense response to other organism		9.203e-24	8.66e-20	6.766e-22	6.581e-21	155	594	ACP5,TMEM173,ADM,CXCL9,MMP7,SUPT3H,ANXA3,ANXA5,MB21D1,IFITM1,BIRC3,APOBEC1,FCN3,MYO1F,MX1,MX2,RIPK2,UNC13D,BCL3,BNIP3,BNIP3L,GBP4,BST2,CD163L1,AP1M1,C5AR1,NOS2,IL33,OAS2,OAS3,CD247,CD8A,P2RX7,CD28,CD86,TNFSF8,CD37,CD40,SERPINE1,TREM1,PAK2,REG3A,CEBPB,CFP,NLRC4,SELK,SERPINB9,PIK3CD,PLA2G2A,TNFAIP8,AIM2,PMAIP1,IL27RA,PML,CHST3,DDIT4,LMCD1,CPA3,SAMHD1,PPBP,BATF2,ISG15,PRF1,SLFN11,CTSG,DNAJC3,KLK7,HT…
GO: Biological Process	GO:0022409	positive regulation of cell-cell adhesion		1.816e-23	1.709e-19	1.325e-21	1.289e-20	91	262	ADA,ANXA1,BTLA,TNFSF11,CD274,TNFSF9,RIPK2,BLM,VNN1,PNP,CAV1,CD3D,CD3E,CD3G,CD247,CD27,CD28,CD80,CD86,CD44,CD59,PAK2,CD74,CD83,SELK,ICOS,SASH3,CCR7,PODXL,MAP3K8,PRKCQ,CTLA4,CD55,PTAFR,PTPRC,IL21,RASGRP1,EBI3,EGR3,LILRB2,SIRPG,BTN2A2,CCL2,CCL19,CCL21,CX3CL1,CXCL13,TNFSF13B,FYN,GATA3,LILRB1,STAT5A,NOD2,MALT1,TGFB1,TGFBR2,CORO1A,THY1,HAS2,NCKAP1L,HLA-DPA1,HLA-DQA1,HLA-DQB1,HLA-DRA,HLA-DRB4,HLX,VAV1,V…
GO: Biological Process	GO:0051247	positive regulation of protein metabolic process		3.048e-23	2.868e-19	2.206e-21	2.146e-20	320	1645	ACVR1,ADCY3,MAP3K3,MAP3K5,MET,ADRB2,ADRBK2,AGT,MIF,OSBPL8,ARRDC3,MMP9,TRIB2,FGD2,RGCC,BIRC3,ALS2,APOE,MSN,TNFSF11,RUVBL1,ASPH,SOCS1,ATM,MUC1,PEA15,ATP2B4,ADAM9,RIPK2,NBN,BCL3,TNFRSF10B,BCL6,TNFRSF10A,NRP1,BID,NEDD4,CFLAR,BMP6,NFE2,SPHK1,C3,C4BPA,C4BPB,C5AR1,IL33,PRICKLE1,DDR2,CASP1,CAV1,CAV2,TNFRSF11B,CCNB1,CCNC,CCND2,OSM,CD3E,NMI,CD14,P2RX7,CD27,CD28,CD80,CD86,CD40,CD44,PAK2,REG3A,CD74,CD81,CDC6…
GO: Biological Process	GO:0045765	regulation of angiogenesis		3.411e-23	3.209e-19	2.45e-21	2.383e-20	83	227	ADM,ADRB2,AGT,MMP9,ANGPT2,ANXA3,RGCC,SPHK1,C3,C3AR1,C5AR1,CD34,SERPINE1,ENPP2,SERPINF1,PF4,CHI3L1,PGF,PML,COL4A2,PRKD2,ADAMTS1,PPP1R16B,PRKCB,PRKD1,CTNNB1,CTSH,CX3CR1,CYP1B1,PTGS2,PTN,PTPRM,ECM1,EPHA2,ANGPTL4,MMRN2,GREM1,ENG,MTDH,FBXW7,ETS1,F3,LRG1,TNFRSF12A,FGF2,CCL2,CCL11,CCL24,CX3CL1,FOXC1,SFRP2,CXCL13,CYSLTR1,PLXND1,STAT1,SRPX2,SULF1,SEMA4A,SPINK5,TCF4,TGFBR2,THBS2,TIE1,TNFAIP3,HGF,HHEX,HIF1A…
GO: Biological Process	GO:0050870	positive regulation of T cell activation		4.858e-23	4.572e-19	3.463e-21	3.369e-20	81	219	ADA,ANXA1,BTLA,TNFSF11,CD274,TNFSF9,RIPK2,BLM,VNN1,PNP,CAV1,CD3D,CD3E,CD3G,CD247,CD27,CD28,CD80,CD86,CD59,PAK2,CD74,CD83,SELK,ICOS,SASH3,CCR7,MAP3K8,PRKCQ,CTLA4,CD55,PTPRC,IL21,RASGRP1,EBI3,EGR3,LILRB2,SIRPG,BTN2A2,CCL2,CCL19,CCL21,TNFSF13B,FYN,GATA3,LILRB1,STAT5A,NOD2,MALT1,TGFB1,TGFBR2,CORO1A,THY1,NCKAP1L,HLA-DPA1,HLA-DQA1,HLA-DQB1,HLA-DRA,HLA-DRB4,HLX,VAV1,VCAM1,XBP1,ZAP70,IFNG,IGF1,IGFBP2,IL1…
GO: Biological Process	GO:0002699	positive regulation of immune effector process		5.184e-23	4.878e-19	3.667e-21	3.567e-20	73	184	SLAMF6,MIF,ANXA1,RIPK2,UNC13D,CD84,C3,NOS2,IL33,PNP,P2RX7,CD28,CD80,CD86,CD37,CD40,CD74,SASH3,CCR7,TBX21,KLK7,PTAFR,STAP1,PTPRC,IL21,PVRL2,RAC2,RBP4,RASGRP1,MZB1,FCER1A,MS4A2,FCER1G,FES,CCL2,CCL19,FGR,FOXF1,SH2D1B,CD226,GATA3,LILRB1,STAT5A,NOD2,MALT1,TAP2,FFAR2,CXCL2,TGFB1,TLR2,TLR4,CRTAM,CD300A,HLX,TNFRSF4,CADM1,HSPA6,VAV1,WNT5A,XBP1,ZAP70,IFNG,IL1B,IL6,IL12A,IL12RB1,IL13RA2,IRF1,KLRB1,LAG3,NR4A…
GO: Biological Process	GO:1901342	regulation of vasculature development		7.934e-23	7.466e-19	5.571e-21	5.419e-20	87	248	ADM,ADRB2,AGT,MMP9,ANGPT2,ANXA3,RGCC,SERPINB7,SPHK1,C3,C3AR1,C5AR1,CD34,SERPINE1,ENPP2,SERPINF1,PF4,WNT4,CHI3L1,PGF,PML,COL4A2,PRKD2,ADAMTS1,PPP1R16B,PRKCB,PRKD1,CTNNB1,CTSH,CX3CR1,CYP1B1,PTGS2,PTN,PTPRM,ECM1,EGR1,EPHA2,ANGPTL4,MMRN2,GREM1,ENG,MTDH,FBXW7,ETS1,F3,LRG1,TNFRSF12A,FGF2,CCL2,CCL11,CCL24,CX3CL1,FOXC1,SFRP2,CXCL13,CYSLTR1,PLXND1,STAT1,SRPX2,SULF1,SEMA4A,SPINK5,TCF4,TGFBR2,THBS2,TIE1,TNF…
GO: Biological Process	GO:0009888	tissue development		1.025e-22	9.644e-19	7.143e-21	6.948e-20	360	1933	FOXQ1,APCDD1,ACVR1,FAM195B,ADA,MEOX1,MEOX2,EOMES,ADM,MET,ADRB2,MGP,AGT,MITF,AHR,MMP2,ARRDC3,ALDH1A3,MMP9,MMP12,MMP13,TSHZ3,ANGPT2,ANXA1,VASN,RGCC,ITGA8,AQP3,MSN,MSX2,TNFSF11,STS,DCHS1,RSPO2,ATF3,ATM,GRHL3,MUC2,SERPINB7,MYH10,MYO5A,ADAM9,VSIG1,NRP1,NEDD4,PRDM1,CFLAR,WISP1,BMP6,ALDH1A2,NFE2,BTK,C3AR1,NINJ2,PRICKLE1,DDR2,SOCS3,CAV1,CAV2,RUNX3,SERPINH1,LDB2,CCNB1,OXCT1,P2RX5,P2RX7,CD34,ERRFI1,CD44,RE…
GO: Biological Process	GO:0051251	positive regulation of lymphocyte activation		2.575e-22	2.423e-18	1.782e-20	1.733e-19	97	300	ADA,MIF,ANXA1,BTLA,TNFSF11,CD274,TNFSF9,AXL,RIPK2,BCL6,PRDM1,BLM,VNN1,BTK,PNP,CAV1,CD3D,CD3E,CD3G,CD247,CD27,CD28,CD80,CD86,CD38,CD40,CD59,PAK2,CD74,CD81,CD83,SELK,ICOS,SASH3,CCR7,MAP3K8,TBX21,PRKCQ,CTLA4,CD55,PTPRC,IL21,GPR183,RASGRP1,EBI3,EGR3,LILRB2,SIRPG,BTN2A2,CCL2,CCL19,CCL21,TNFSF13B,FYN,GATA3,LILRB1,STAT5A,NOD2,MALT1,TAC1,TGFB1,TGFBR2,CORO1A,THY1,TLR4,NCKAP1L,HLA-DPA1,HLA-DQA1,HLA-DQB1,HL…
Pathway	576262	Extracellular matrix organization	BioSystems: REACTOME	2.696e-23	7.144e-20	2.381e-20	2.014e-19	99	264	ACTN1,MFAP2,MFAP4,MMP1,MMP2,MMP3,MMP7,MMP9,MMP10,MMP12,MMP13,MMP19,COL28A1,ITGA8,ADAM9,BGN,NID1,DDR2,SERPINH1,P4HB,SERPINE1,CD44,PCOLCE,PECAM1,JAM2,PLOD1,COL1A1,COL1A2,COL3A1,COL4A1,COL4A2,COL4A4,COL5A1,COL5A2,COL6A2,COL6A3,COL7A1,COL12A1,COL15A1,ADAMTS3,ADAMTS2,ADAMTS1,EFEMP2,COL5A3,PPIB,COL23A1,VCAN,CTSB,CTSG,CTSK,KLK7,ASPN,DCN,COL6A5,FBLN1,FBN1,EFEMP1,FGF2,SDC2,NID2,FBLN5,FMOD,FN1,SPP1,ADAMTS5…
GO: Biological Process	GO:0002685	regulation of leukocyte migration		3.779e-22	3.556e-18	2.595e-20	2.524e-19	69	172	ADA,CXCL9,MMP9,ANXA1,MSN,C3AR1,C5AR1,IL33,SERPINE1,CD74,PECAM1,PF4,PF4V1,SELK,CCR1,CCR6,CCR7,PPBP,PLVAP,PTAFR,STAP1,RAC2,RARRES2,ECM1,EDNRA,GREM1,S100A7,CCL2,CCL4,CCL7,CCL8,CCL19,CCL20,CCL21,CCL24,CXCL6,CXCL11,CXCL5,CX3CL1,CXCL12,SELE,SELL,SELP,OLFM4,CXCL13,SWAP70,NOD2,STK10,CXCL1,CXCL2,CXCL3,TLR2,NCKAP1L,CD300A,VEGFC,WNT5A,ICAM1,IL1A,IL1B,IL6,CXCR2,IL12A,CXCL10,ITGA2,ITGA4,PLA2G7,ANO6,LYN,MADCAM1
GO: Biological Process	GO:0002449	lymphocyte mediated immunity		5.799e-22	5.457e-18	3.954e-20	3.846e-19	89	264	AICDA,KDM5D,SLAMF6,SLAMF7,STX11,NBN,UNC13D,BCL3,BCL6,BTK,SERPING1,C1QA,C1QB,C1QC,C1R,C1S,C3,C4BPA,C4BPB,PNP,CD8A,P2RX7,CD27,CD28,CD40,EXO1,CD74,GCNT3,CTSC,SERPINB9,CLC,CLU,SASH3,IL27RA,TBX21,CR1,CR2,CTSH,CD55,GAPT,PTPRC,IL21,PVRL2,RAB27A,RASGRP1,C1RL,TLR8,BTN3A3,FCER1A,FCER1G,FCGR2B,SERPINB4,BATF,SH2D1B,CD226,MYO1G,SWAP70,GATA3,LILRB1,STAT5A,NOD2,RFTN1,MALT1,TAP2,BTN3A2,TGFB1,CORO1A,GZMB,CRTAM,HL…
GO: Biological Process	GO:0050707	regulation of cytokine secretion		1.199e-21	1.128e-17	8.116e-20	7.894e-19	65	158	MIF,ANXA1,RGCC,CD274,SOCS1,IL33,CASP1,CASP4,CASP5,CD2,CD14,P2RX7,CD34,SELK,CCR7,AIM2,PML,CSF1R,SRGN,CLEC4E,TNFSF15,BANK1,TRIM27,RASGRP1,F2R,TLR8,FBLN1,BTN2A2,FCN1,CCL19,FGR,CX3CL1,FN1,NLRP1,CARD8,POSTN,IL26,LRRC32,GATA3,GBP1,LILRB1,CD300C,NOD2,FFAR2,TLR1,TLR2,TLR4,CRTAM,CLEC5A,HLA-DRB4,TWIST1,TNFRSF4,CADM1,WNT5A,XBP1,IFNG,IL1A,IL1B,IL6,IL10,TNFRSF9,IL17A,PANX1,TLR10,LYN
GO: Biological Process	GO:0051094	positive regulation of developmental process		1.217e-21	1.145e-17	8.182e-20	7.958e-19	260	1277	ACVR1,ADA,MAP3K5,EOMES,ADM,MET,ADRB2,AGT,MIF,CXCL9,MMP9,PREX1,TSHZ3,ANGPT2,LRRN1,ANXA1,ANXA3,RGCC,ENC1,IFITM1,APOE,CPNE5,MSX2,TNFSF11,ARSB,SERPINB7,TNFSF9,AXL,ADAM9,RIPK2,UNC13D,BCL6,NRP1,PRDM1,WISP1,BMP6,BNIP3,VNN1,SPHK1,BTK,C3,C3AR1,C5AR1,NME1,PNP,DDR2,SOCS3,CCNB1,CD3E,P2RX7,CD27,CD28,CD80,CD86,CD34,CD40,SERPINE1,CD53,CD74,CDC20,CDH5,CEBPB,CEBPD,PDGFRB,ENPP2,SERPINF1,PF4,WNT4,CD83,CHI3L1,PGF,SE…
GO: Biological Process	GO:0002687	positive regulation of leukocyte migration		1.406e-21	1.323e-17	9.386e-20	9.13e-19	57	126	CXCL9,MMP9,C3AR1,C5AR1,SERPINE1,CD74,PECAM1,PF4,PF4V1,SELK,CCR1,CCR6,CCR7,PPBP,PLVAP,PTAFR,RAC2,RARRES2,EDNRA,S100A7,CCL2,CCL4,CCL7,CCL8,CCL19,CCL20,CCL21,CCL24,CXCL6,CXCL11,CXCL5,CX3CL1,CXCL12,SELE,SELL,SELP,CXCL13,SWAP70,CXCL1,CXCL2,CXCL3,TLR2,NCKAP1L,VEGFC,WNT5A,ICAM1,IL1A,IL1B,IL6,CXCR2,IL12A,CXCL10,ITGA2,ITGA4,PLA2G7,ANO6,MADCAM1
GO: Biological Process	GO:0030217	T cell differentiation		1.488e-21	1.4e-17	9.858e-20	9.588e-19	82	234	ADA,EOMES,SLAMF6,PREX1,ANXA1,RHOH,TNFSF9,RIPK2,BCL2A1,BCL3,BCL6,IL18R1,BLM,VNN1,PNP,CD2,CD3D,CD3E,CD8A,CD27,CD28,CD80,CD86,TNFSF8,CD44,CD74,WNT4,CD83,SASH3,PIK3CD,CCR7,TBX21,CTLA4,CTNNB1,CLEC4E,PTPRC,PLA2G2D,MAFB,DOCK2,DTX1,RASGRP1,EGR1,EGR3,RORA,LILRB2,BTN2A2,FCER1G,CCL19,THEMIS,BATF,CLEC4D,GATA3,GIMAP1,STAT5A,KIAA0922,SEMA4A,SPINK5,ZEB1,TGFB1,TGFBR2,NCKAP1L,HLA-DQA1,HLX,TXK,VAV1,XBP1,ZAP70,IFNG…
GO: Biological Process	GO:0032270	positive regulation of cellular protein metabolic process		1.531e-21	1.44e-17	1.007e-19	9.796e-19	300	1547	ACVR1,ADCY3,MAP3K3,MAP3K5,MET,ADRB2,ADRBK2,AGT,MIF,OSBPL8,ARRDC3,MMP9,TRIB2,FGD2,RGCC,BIRC3,ALS2,APOE,MSN,TNFSF11,RUVBL1,ASPH,SOCS1,ATM,MUC1,PEA15,ATP2B4,ADAM9,RIPK2,NBN,BCL3,TNFRSF10B,BCL6,TNFRSF10A,NRP1,BID,CFLAR,BMP6,NFE2,SPHK1,C3,C5AR1,IL33,PRICKLE1,DDR2,CASP1,CAV1,CAV2,TNFRSF11B,CCNB1,CCNC,CCND2,OSM,CD3E,NMI,CD14,P2RX7,CD27,CD28,CD80,CD40,CD44,PAK2,REG3A,CD74,CD81,CDC6,CDC20,CDC25B,CDC27,PCO…
GO: Biological Process	GO:0001932	regulation of protein phosphorylation		1.695e-21	1.595e-17	1.107e-19	1.077e-18	291	1487	PIK3AP1,ACVR1,ADCY3,MAP3K3,MAP3K5,ADORA2A,MET,ADRB2,ADRBK2,AGT,MIF,OSBPL8,MMP9,TRIB2,FGD2,RGCC,ALS2,APOE,TNFSF11,SOCS1,ATF3,ATM,PEA15,ATP2B4,ADAM9,RIPK2,NBN,TNFRSF10B,TNFRSF10A,BGN,NRP1,BLM,BMP6,SPHK1,C3,C5AR1,DDR2,SOCS3,CAV1,CAV2,TNFRSF11B,CCNA2,CCNB1,CCNC,CCND2,OSM,CD3E,P2RX7,CD27,CD80,ERRFI1,CD40,CD44,PAK2,REG3A,CD74,CD81,CDC6,CDC25B,CDKN2C,CDKN3,PDGFRA,CENPE,PDGFRB,MAPKAPK2,ENPP2,PECAM1,CHI3L…
GO: Biological Process	GO:0097529	myeloid leukocyte migration		1.997e-21	1.879e-17	1.296e-19	1.26e-18	68	172	MITF,PREX1,ANXA1,TNFSF11,C3AR1,C5AR1,SERPINE1,TREM1,CD74,PDE4B,PIK3CD,PIK3CG,CCR1,CCR7,PPBP,CSF3R,CX3CR1,JAML,STAP1,RAC2,RARRES2,EDNRA,EDNRB,GREM1,CKLF,S100A7,S100A8,S100A9,S100A12,FCER1G,CCL2,CCL4,CCL7,CCL8,CCL11,CCL18,CCL19,CCL20,CCL21,CCL22,CCL24,CX3CL1,CXCL12,SELL,OLFM4,SWAP70,SPP1,NOD2,CXCL1,CXCL2,CXCL3,NCKAP1L,CD300A,VAV1,VEGFC,IFNG,IL1A,IL1B,IL6,CXCR2,CXCL10,ITGAM,ITGB2,SCG2,KIT,PLA2G7,ANO…
GO: Biological Process	GO:0060548	negative regulation of cell death		2.336e-21	2.198e-17	1.506e-19	1.465e-18	220	1023	MCL1,ACVR1,MDK,ADA,ADORA2A,MET,AGT,MIF,NME5,MITF,AHR,MMP9,ABCC1,DCPS,ANXA1,ANXA5,BIRC3,BIRC5,CBX4,APOE,MSX2,MUC1,PEA15,AXL,RIPK2,BCL2A1,BCL3,TNFRSF10B,BCL6,TNFRSF10A,NRP1,BLK,BLM,CFLAR,WISP1,BNIP3,BNIP3L,VNN1,SPHK1,C5AR1,PNP,NPC1,SOCS3,NR4A2,CAV1,CBL,CD27,CD34,CD38,SERPINE1,SERPINB2,CD44,CD59,PAK2,REG3A,CD74,CEBPB,PDGFRB,SERPINF1,PF4,WNT4,NLRC4,SERPINB9,SGMS1,CLU,PIK3CG,PLAUR,CCR7,PLCG2,TNFAIP8,P…
GO: Biological Process	GO:0002703	regulation of leukocyte mediated immunity		2.587e-21	2.435e-17	1.656e-19	1.611e-18	69	177	SLAMF6,UNC13D,BCL6,CD84,BST2,BTK,C3,C4BPA,C4BPB,NOS2,PNP,P2RX7,CD28,CD40,SERPINB9,CLC,SASH3,IL27RA,TBX21,CR1,CD55,PTAFR,STAP1,PTPRC,IL21,PVRL2,RAC2,RASGRP1,FCER1A,MS4A2,FCER1G,FCGR2B,SERPINB4,FES,CCL2,FGR,CXCL6,FOXF1,SH2D1B,CD226,GATA3,LILRB1,STAT5A,NOD2,MALT1,TAP2,CXCL2,TGFB1,TLR2,TLR4,CRTAM,CD300A,CADM1,HSPA6,VAV1,ICAM1,ZAP70,IFNG,IL1B,IL7R,IL10,IL12A,IL12RB1,IL13RA2,DUSP22,KLRB1,LAG3,LYN,SH2D1A
GO: Biological Process	GO:0031349	positive regulation of defense response		2.969e-21	2.794e-17	1.888e-19	1.836e-18	126	462	PIK3AP1,TMEM173,SLAMF6,AGT,MIF,MMP2,ALOX5AP,MB21D1,BIRC3,TNFSF11,RIPK2,GBP5,BTK,C3,IL33,CAV1,OSM,CD14,CD28,CD86,SERPINE1,PAK2,CD74,OSMR,MAPKAPK2,NLRC4,PIK3CG,PLA2G2A,CCR7,PLCG2,AIM2,MAP3K8,CTSB,MAP2K3,CTSK,KLK7,PSMB10,PSME2,PTGS2,CLEC4E,COCH,CLEC4A,IL21,PVRL2,DMBT1,TANK,DUSP4,DUSP6,DUSP7,EDNRA,RASGRP1,EREG,RPS6KA2,TNIP3,TLR7,TLR8,S100A8,S100A9,S100A12,FCER1A,FCER1G,FCN1,CCL2,CCL4,CCL7,CCL8,CCL11,…
GO: Biological Process	GO:0009306	protein secretion		4.149e-21	3.905e-17	2.62e-19	2.549e-18	140	542	ADORA2A,AGT,MIF,MMP13,ANXA1,ANXA5,RGCC,BIRC5,MTNR1A,CD274,SOCS1,MYO5A,ADAM9,SEC11C,BLK,BMP6,GBP5,NOS2,IL33,PNP,TRPA1,CASP1,CASP4,CASP5,FAM3B,CD2,OXCT1,CD14,P2RX7,CD27,CD34,CD38,CD40,TREM1,PAM,PCSK1,CHI3L1,VPREB3,NLRC4,SELK,CCR7,PLEK,AIM2,MAP4K4,PML,PDIA4,PIM3,CSF1R,SRGN,PRKAR1A,PRKAR2B,PRKCQ,LAX1,CLEC4E,ARFGAP3,TNFSF15,BANK1,RAB13,RHBDF2,RBP4,TRIM27,GAL,RASGRP1,F2R,TLR8,S100A12,FBLN1,BTN2A2,MS4A2…
GO: Biological Process	GO:0050921	positive regulation of chemotaxis		5.807e-21	5.465e-17	3.643e-19	3.544e-18	57	129	MET,CXCL9,NRP1,C3AR1,C5AR1,SERPINE1,CD74,CDH13,PDGFRB,PF4,PF4V1,CCR1,CCR6,CCR7,PRKD2,PPBP,PRKD1,RAC2,RARRES2,S1PR1,EDNRA,F3,S100A7,FGF2,CCL2,CCL4,CCL7,CCL19,CCL21,CXCL6,CXCL11,CXCL5,CX3CL1,CXCL12,SELL,FN1,CXCL13,SNAI2,SWAP70,CXCL1,CXCL2,CXCL3,TGFB1,NCKAP1L,VEGFC,WNT5A,IL1B,IL6,CXCR2,IL12A,IL16,CXCL10,ITGA2,SCG2,KDR,PLA2G7,ANO6
GO: Biological Process	GO:0008285	negative regulation of cell proliferation		6.202e-21	5.836e-17	3.865e-19	3.759e-18	168	708	ADM,ADORA2A,AGT,MAD1L1,SRPX,MMP9,MNDA,RGCC,IFITM1,BTLA,APOE,MSX2,ASPH,CD274,ATM,MUC2,AZGP1,BCL6,PRDM1,ALDH1A2,NFE2,NME1,CAV1,CAV2,RUNX3,OSM,CD37,CD44,CDC6,CDH5,CDH13,CDKN2C,CDKN3,PTTG1,CEBPB,SERPINF1,SERPINE2,PKD2,PLA2G2A,PMAIP1,PML,PMP22,MAGED1,ADAMTS1,PTGES,NOX4,CSF1R,PRKAR1A,PKN1,CTLA4,CTNNB1,PRNP,CYP1B1,CYP27B1,DACH1,PTGDS,PTGS2,PTHLH,PTN,RASSF5,SOX7,DFNA5,PTPRM,PLA2G2D,TESC,DPT,RARRES1,RARRE…
Pathway	M5885	Ensemble of genes encoding ECM-associated proteins including ECM-affilaited proteins, ECM regulators and secreted factors	MSigDB C2: MIT	9.628e-22	2.551e-18	6.378e-19	5.396e-18	196	753	SERPINA3,MDK,AGT,CXCL9,MMP1,MMP2,MMP3,MMP7,MMP9,MMP10,MMP12,MMP13,MMP19,ANGPT2,ANXA1,ANXA3,ANXA5,ANXA6,CST7,FCN3,TNFSF11,CLEC2D,MUC1,MUC2,MUC4,SERPINB7,ADAM19,TNFSF9,ADAM9,BMP6,SERPING1,C1QA,C1QB,C1QC,SERPINH1,OSM,TNFSF8,SERPINE1,SERPINB2,REG3A,PAPPA,CTSC,SERPINF1,PF4,PF4V1,WNT4,PGF,SERPINA1,PI3,SERPINB5,SERPINE2,SERPINB8,SERPINB9,CLC,SERPINI1,MUC17,PLAT,PLAU,PLOD1,IL19,CHRDL2,PAMR1,ADAMTS3,ADAMT…
GO: Biological Process	GO:0006468	protein phosphorylation		1.233e-20	1.16e-16	7.63e-19	7.422e-18	350	1915	PIK3AP1,ACVR1,ADCY3,MAP3K3,MAP3K5,CDC7,ADORA2A,MET,ADRB2,ADRBK2,AGT,MIF,OSBPL8,MMP9,TRIB2,FGD2,RGCC,BIRC5,ALS2,APOE,TNFSF11,SOCS1,ATF3,ATM,PEA15,ATP2B4,ATR,AXL,ADAM9,RIPK2,NBN,TNFRSF10B,TNFRSF10A,BGN,NRP1,BLK,BLM,MLKL,BMP6,SPHK1,BTK,C3,C5AR1,DDR2,SOCS3,DOK2,CAV1,CAV2,RUNX3,TNFRSF11B,CCNA2,CCNB1,CCNC,CCND2,OSM,CD3E,P2RX7,CD27,CD80,ERRFI1,CD40,CD44,PAK2,REG3A,CD74,CD81,CDC6,CDC25B,ALPK2,CDKN2C,CDKN…
GO: Biological Process	GO:0042325	regulation of phosphorylation		2.61e-20	2.456e-16	1.605e-18	1.561e-17	302	1589	PIK3AP1,ACVR1,ADCY3,MAP3K3,MAP3K5,ADORA2A,MET,ADRB2,ADRBK2,AGT,MIF,OSBPL8,MMP9,TRIB2,FGD2,PIK3R3,RGCC,BIRC3,ALS2,APOE,RHOH,TNFSF11,SOCS1,ATF3,ATM,PEA15,ATP2B4,PHACTR1,ADAM9,RIPK2,NBN,TNFRSF10B,TNFRSF10A,BGN,NRP1,BLM,BMP6,SPHK1,C3,C5AR1,DDR2,SOCS3,CAV1,CAV2,TNFRSF11B,CCNA2,CCNB1,CCNC,CCND2,OSM,CD3E,P2RX7,CD27,CD80,ERRFI1,CD40,CD44,PAK2,REG3A,CD74,CD81,CDC6,CDC25B,CDKN2C,CDKN3,PDGFRA,CENPE,PDGFRB,M…
GO: Biological Process	GO:0050920	regulation of chemotaxis		2.787e-20	2.622e-16	1.703e-18	1.656e-17	72	197	MET,CXCL9,ANGPT2,NRP1,C3AR1,C5AR1,USP14,SERPINE1,CD74,CDH13,PDGFRA,PDGFRB,PF4,PF4V1,CCR1,CCR6,CCR7,PRKD2,PPBP,PRKD1,STAP1,SEMA4C,RAC2,RARRES2,S1PR1,EDNRA,PLXNC1,ROBO1,GREM1,F3,S100A7,FGF2,CCL2,CCL4,CCL7,CCL19,CCL21,CXCL6,CXCL11,CXCL5,CX3CL1,CXCL12,SELL,SEMA4D,SEMA4B,FN1,CXCL13,SNAI2,SWAP70,PLXND1,NOD2,SEMA4A,CXCL1,CXCL2,CXCL3,TGFB1,NCKAP1L,VEGFC,WNT5A,IL1B,IL6,CXCR2,IL12A,IL16,CXCL10,ITGA2,CXCR4,…
GO: Biological Process	GO:0051049	regulation of transport		3.683e-20	3.466e-16	2.236e-18	2.175e-17	344	1885	TMEM173,ADA,ADORA2A,MET,PARP1,MFGE8,ADRB2,AGT,MIF,CXCL9,OSBPL8,MMP9,MMP13,ANXA1,ANXA5,PIK3R3,RGCC,BIRC5,APOC1,APOE,MSN,TNFSF11,RUVBL1,STXBP6,ASPH,MTNR1A,CD274,SOCS1,VAMP4,PEA15,ATP2B4,MX2,MYO5A,AXL,ADAM9,FXYD5,SEC11C,UNC13D,BCL3,IL18R1,INPP4B,BICD1,NRP1,BID,NEDD4,BLK,CD84,BMP6,BNIP3L,BST2,SPHK1,NFKBIE,C3,C4BPA,C4BPB,NMB,NOS2,IL33,TRPA1,NUCB2,CASP1,CASP4,CASP5,CLIC6,CAV1,CBL,OSM,CD2,OXCT1,CD14,P2R…
GO: Biological Process	GO:0043069	negative regulation of programmed cell death		3.773e-20	3.551e-16	2.276e-18	2.214e-17	204	943	MCL1,ACVR1,MDK,ADA,ADORA2A,MET,AGT,MIF,NME5,MITF,MMP9,DCPS,ANXA1,ANXA5,BIRC3,BIRC5,CBX4,APOE,MSX2,MUC1,PEA15,AXL,RIPK2,BCL2A1,BCL3,TNFRSF10B,BCL6,TNFRSF10A,NRP1,BLK,BLM,CFLAR,BNIP3,BNIP3L,VNN1,SPHK1,C5AR1,PNP,SOCS3,NR4A2,CAV1,CBL,CD27,CD38,SERPINE1,SERPINB2,CD44,CD59,PAK2,REG3A,CD74,CEBPB,PDGFRB,PF4,WNT4,NLRC4,SERPINB9,SGMS1,CLU,PIK3CG,PLAUR,CCR7,PLCG2,TNFAIP8,PLK1,QKI,MAP4K4,PLK3,IL19,BAG3,CHST1…
GO: Biological Process	GO:0010562	positive regulation of phosphorus metabolic process		4.93e-20	4.639e-16	2.936e-18	2.856e-17	247	1224	ACVR1,ADCY3,MAP3K3,MAP3K5,ADM,ADORA2A,MET,ADRB2,ADRBK2,AGT,MIF,CXCL9,OSBPL8,MMP9,GPR65,FGD2,RGCC,ALS2,APOE,TNFSF11,MTNR1A,SOCS1,ATM,PEA15,ATP2B4,ADAM9,RIPK2,NBN,TNFRSF10B,TNFRSF10A,NRP1,BMP6,SPHK1,C3,C5AR1,NOS2,DDR2,CAV1,CAV2,TNFRSF11B,CCNB1,CCNC,CCND2,OSM,CD3E,P2RX7,CD27,CD80,CD40,CD44,PAK2,REG3A,CD74,CD81,CDC6,CDC25B,PDGFRA,CENPE,PDGFRB,MAPKAPK2,ENPP2,PECAM1,PF4,CHI3L1,CLU,PIK3CG,RASGRP3,PKD2,P…
GO: Biological Process	GO:0045937	positive regulation of phosphate metabolic process		4.93e-20	4.639e-16	2.936e-18	2.856e-17	247	1224	ACVR1,ADCY3,MAP3K3,MAP3K5,ADM,ADORA2A,MET,ADRB2,ADRBK2,AGT,MIF,CXCL9,OSBPL8,MMP9,GPR65,FGD2,RGCC,ALS2,APOE,TNFSF11,MTNR1A,SOCS1,ATM,PEA15,ATP2B4,ADAM9,RIPK2,NBN,TNFRSF10B,TNFRSF10A,NRP1,BMP6,SPHK1,C3,C5AR1,NOS2,DDR2,CAV1,CAV2,TNFRSF11B,CCNB1,CCNC,CCND2,OSM,CD3E,P2RX7,CD27,CD80,CD40,CD44,PAK2,REG3A,CD74,CD81,CDC6,CDC25B,PDGFRA,CENPE,PDGFRB,MAPKAPK2,ENPP2,PECAM1,PF4,CHI3L1,CLU,PIK3CG,RASGRP3,PKD2,P…
GO: Biological Process	GO:0048520	positive regulation of behavior		5.208e-20	4.901e-16	3.082e-18	2.998e-17	63	159	ADORA2A,MET,CXCL9,NRP1,C3AR1,C5AR1,CASP1,SERPINE1,CD74,CDH13,PDGFRB,PF4,PF4V1,CCR1,CCR6,CCR7,PMCH,PRKD2,PPBP,PRKD1,RAC2,RARRES2,INSL5,S1PR1,EDNRA,F3,S100A7,FGF2,CCL2,CCL4,CCL7,CCL19,CCL21,CXCL6,CXCL11,CXCL5,CX3CL1,CXCL12,SELL,FN1,CXCL13,SNAI2,SWAP70,GJA1,CXCL1,CXCL2,CXCL3,TGFB1,NCKAP1L,VEGFC,WNT5A,IL1B,IL6,CXCR2,IL12A,IL16,CXCL10,ITGA2,SCG2,KDR,PLA2G7,NR4A3,ANO6
GO: Biological Process	GO:0048646	anatomical structure formation involved in morphogenesis		5.626e-20	5.294e-16	3.309e-18	3.218e-17	253	1265	MCAM,ACTN1,ACVR1,ADA,MEOX1,MEOX2,EOMES,ADM,MFAP2,MFGE8,ADRB2,AGT,CXCL9,NME5,AHR,MMP2,ALDH1A3,MMP9,MMP19,ANGPT2,ANXA3,RGCC,ITGA8,MSX2,ATM,GRHL3,MYH10,ADAM9,UNC13D,BCL3,BCL6,NRP1,CFLAR,NFE2,SPHK1,C3,C3AR1,C5AR1,PRICKLE1,CASP1,SH2D2A,CAV1,FMNL3,CD34,SERPINE1,CD44,CD53,CDH13,PDGFRA,PDGFRB,ENPP2,CFL2,SERPINF1,SOX18,PF4,WNT4,CHI3L1,PGF,PIK3CG,SNX10,CTHRC1,PLAU,SCLT1,PML,COL1A1,PMP22,COL4A1,COL4A2,COL5A…
GO: Biological Process	GO:0051174	regulation of phosphorus metabolic process		1.006e-19	9.463e-16	5.878e-18	5.717e-17	337	1847	PIK3AP1,ACVR1,ME1,ADCY3,MAP3K3,MAP3K5,ADM,ADORA2A,MET,ADRB2,ADRBK2,AGT,MIF,CXCL9,OSBPL8,MMP9,TRIB2,GPR65,FGD2,PIK3R3,RGCC,BIRC3,ALS2,APOC1,APOE,RHOH,TNFSF11,MTNR1A,SOCS1,ATF3,ATM,PEA15,ATP2B4,PHACTR1,ADAM9,RIPK2,P2RY13,NBN,TNFRSF10B,TNFRSF10A,BGN,NRP1,BLM,BMP6,SPHK1,C3,C5AR1,NOS2,DDR2,NUCB2,SOCS3,CAV1,CAV2,TNFRSF11B,CCNA2,CCNB1,CCNC,CCND2,OSM,CD3E,P2RX7,CD27,CD80,ENTPD1,ERRFI1,CD40,CD44,PAK2,REG3…
GO: Biological Process	GO:0071219	cellular response to molecule of bacterial origin		1.118e-19	1.052e-15	6.492e-18	6.314e-17	63	161	AICDA,MIF,ASS1,AXL,ADAM9,RIPK2,PRDM1,BMP6,NOS2,CXCL16,CD14,CD80,CD86,CD40,SERPINE1,PDE4B,CEBPB,PLAU,LY86,CSF3,CX3CR1,CD55,PTAFR,STAP1,MTDH,TRIB1,LILRB2,TNIP3,FCGR2B,FCGR3B,CCL2,CCL20,ZC3H12A,SBNO2,GBP2,LILRB1,GFI1,STAT1,NOD2,IL24,TGFB1,TLR1,TLR2,TLR4,TNFAIP3,TNFRSF1B,HCK,LY96,WNT5A,ICAM1,XBP1,TRIM5,IFNG,IL1B,IL6,IL10,IL12A,IL18,CXCL10,JAK2,LCN2,CD180,LYN
GO: Biological Process	GO:0019220	regulation of phosphate metabolic process		2.065e-19	1.943e-15	1.192e-17	1.16e-16	334	1834	PIK3AP1,ACVR1,ME1,ADCY3,MAP3K3,MAP3K5,ADM,ADORA2A,MET,ADRB2,ADRBK2,AGT,MIF,CXCL9,OSBPL8,MMP9,TRIB2,GPR65,FGD2,PIK3R3,RGCC,BIRC3,ALS2,APOC1,APOE,RHOH,TNFSF11,MTNR1A,SOCS1,ATF3,ATM,PEA15,ATP2B4,PHACTR1,ADAM9,RIPK2,P2RY13,NBN,TNFRSF10B,TNFRSF10A,BGN,NRP1,BLM,BMP6,SPHK1,C3,C5AR1,NOS2,DDR2,NUCB2,SOCS3,CAV1,CAV2,TNFRSF11B,CCNA2,CCNB1,CCNC,CCND2,OSM,CD3E,P2RX7,CD27,CD80,ENTPD1,ERRFI1,CD40,CD44,PAK2,REG3…
GO: Biological Process	GO:0071216	cellular response to biotic stimulus		3.675e-19	3.458e-15	2.109e-17	2.051e-16	67	182	AICDA,MIF,ASS1,AXL,ADAM9,RIPK2,PRDM1,BMP6,BTK,NOS2,CXCL16,CD14,CD80,CD86,CD40,SERPINE1,PDE4B,CEBPB,PLAU,LY86,CSF3,CX3CR1,CD55,PTAFR,STAP1,MTDH,TRIB1,LILRB2,TNIP3,FCGR2B,FCGR3B,CCL2,CCL20,ZC3H12A,SBNO2,GBP2,LILRB1,GFI1,STAT1,NOD2,IL24,TGFB1,TLR1,TLR2,TLR4,TNFAIP3,TNFRSF1B,HCK,CLEC7A,LY96,HSPA5,WFS1,WNT5A,ICAM1,XBP1,TRIM5,IFNG,IL1B,IL6,IL10,IL12A,IL18,CXCL10,JAK2,LCN2,CD180,LYN
GO: Biological Process	GO:0002819	regulation of adaptive immune response		4.501e-19	4.236e-15	2.567e-17	2.497e-16	57	139	ADA,MIF,ANXA1,RIPK2,BCL6,BTK,C3,C4BPA,C4BPB,IL33,PNP,P2RX7,CD28,CD80,CD40,CD44,CD74,CLC,SASH3,CCR7,IL27RA,TBX21,CR1,PKN1,PRKCQ,CD55,PTPRC,PVRL2,TRIM27,FCER1A,FCER1G,FCGR2B,CCL19,CD226,TNFSF13B,GATA3,SAMSN1,LILRB1,NOD2,MALT1,TAP2,TGFB1,DUSP10,TNFAIP3,HLA-DQB1,HLX,HSPA6,IFNG,IL1B,IL6ST,IL7R,IL10,IL12A,IL12RB1,IRF1,IRF7,DUSP22
GO: Biological Process	GO:0022603	regulation of anatomical structure morphogenesis		4.925e-19	4.634e-15	2.792e-17	2.715e-16	210	1002	RHOJ,FAM195B,ADA,ADM,MET,ADRB2,AGT,CXCL9,MMP9,PREX1,ANGPT2,FGD2,ANXA1,VASN,ANXA3,RGCC,GAS7,APOE,CPNE5,MSN,RSPO2,GRHL3,MYH10,ADAM9,UNC13D,BCL6,NRP1,NEDD4,CFLAR,BNIP3,NFE2,SPHK1,C3,C3AR1,FGD5,C5AR1,TNFRSF11B,FMNL3,CD34,SERPINE1,CD53,ENPP2,SERPINF1,PF4,PARVB,WNT4,CHI3L1,CHN1,PGF,CTHRC1,PLAU,PML,COL1A1,COL4A2,COL5A1,PRKD2,COL5A2,MAGED1,ADAMTS1,GDF15,CSF1R,PPP1R16B,DNM3,PRKCB,PKN1,PRKD1,CTNNB1,CTSH,CX…
GO: Biological Process	GO:0045595	regulation of cell differentiation		5.618e-19	5.287e-15	3.166e-17	3.079e-16	307	1656	ACVR1,FAM195B,ADA,MEIS2,MAP3K5,EOMES,ADM,MET,AGT,MIF,CXCL9,MITF,PREX1,TSHZ3,TRIB2,ANXA1,VASN,RGCC,ENC1,IFITM1,APOE,CPNE5,AQP3,MSX2,TNFSF11,ARSB,TNFSF9,AXL,RIPK2,NBN,UNC13D,BCL6,INPP4B,NRP1,NEDD4,PRDM1,CFLAR,WISP1,BMP6,VNN1,SPHK1,BTK,C1QC,NME1,PNP,PRICKLE1,DDR2,NUCB2,SOCS3,CAV1,RUNX3,CD2,CD27,CD28,CD80,CD86,CD34,ERRFI1,CD44,CD53,REG3A,CD74,CDC20,CDH5,CEBPB,CEBPD,PDGFRA,CETP,ENPP2,SERPINF1,PF4,WNT4…
GO: Biological Process	GO:0043066	negative regulation of apoptotic process		9.175e-19	8.634e-15	5.139e-17	4.999e-16	198	930	MCL1,ACVR1,MDK,ADA,ADORA2A,AGT,MIF,NME5,MITF,MMP9,ANXA1,ANXA5,BIRC3,BIRC5,CBX4,APOE,MSX2,MUC1,PEA15,AXL,RIPK2,BCL2A1,BCL3,TNFRSF10B,BCL6,TNFRSF10A,NRP1,BLK,BLM,CFLAR,BNIP3,BNIP3L,VNN1,SPHK1,C5AR1,PNP,SOCS3,NR4A2,CAV1,CBL,CD27,CD38,SERPINE1,SERPINB2,CD44,CD59,PAK2,REG3A,CD74,CEBPB,PDGFRB,PF4,WNT4,NLRC4,SERPINB9,SGMS1,CLU,PIK3CG,PLAUR,CCR7,TNFAIP8,PLK1,QKI,MAP4K4,PLK3,IL19,BAG3,CHST11,SLC40A1,PIM3,…
GO: Biological Process	GO:0071222	cellular response to lipopolysaccharide		1.068e-18	1.005e-14	5.946e-17	5.784e-16	60	154	AICDA,MIF,ASS1,AXL,ADAM9,RIPK2,PRDM1,BMP6,NOS2,CXCL16,CD14,CD80,CD86,CD40,SERPINE1,PDE4B,CEBPB,PLAU,LY86,CSF3,CX3CR1,CD55,PTAFR,STAP1,MTDH,TRIB1,LILRB2,TNIP3,FCGR3B,CCL2,CCL20,ZC3H12A,SBNO2,GBP2,LILRB1,GFI1,STAT1,IL24,TGFB1,TLR2,TLR4,TNFAIP3,TNFRSF1B,HCK,LY96,WNT5A,ICAM1,XBP1,TRIM5,IFNG,IL1B,IL6,IL10,IL12A,IL18,CXCL10,JAK2,LCN2,CD180,LYN
GO: Biological Process	GO:0042129	regulation of T cell proliferation		1.171e-18	1.101e-14	6.479e-17	6.302e-16	62	163	MAD1L1,ANXA1,BTLA,CD274,TNFSF9,RIPK2,BLM,PNP,CD3E,CD28,CD80,CD86,CD44,CD59,CEBPB,SELK,CLC,SASH3,CCR7,PRKAR1A,PRKCQ,CTLA4,CTNNB1,PRNP,CD55,PTPRC,PLA2G2D,IL21,RAC2,EBI3,LILRB2,BTN2A2,CCL19,TNFSF13B,LRRC32,LILRB1,STAT5A,KIAA0922,TGFB1,CORO1A,NCKAP1L,HLA-DPA1,HLA-DQA1,HLA-DQB1,HLA-DRB4,VSIG4,VCAM1,ZAP70,IFNG,IGF1,IGFBP2,IL1B,IL2RA,IL6,IL6ST,IL10,IL12A,IL12RB1,IL18,IDO1,IRF1,ITGAL
GO: Biological Process	GO:0046631	alpha-beta T cell activation		1.257e-18	1.183e-14	6.918e-17	6.729e-16	54	129	ADA,EOMES,ADORA2A,SLAMF6,ANXA1,BTLA,RIPK2,BCL3,BCL6,IL18R1,BLM,PNP,CD3E,CD28,CD80,CD86,TNFSF8,CD44,CEBPB,CD83,SASH3,CCR7,PRKCQ,CD55,PTPRC,PLA2G2D,DOCK2,EBI3,RORA,FCGR3B,CCL19,BATF,GATA3,LILRB1,SEMA4A,TGFB1,TGFBR2,NCKAP1L,HLA-DQB1,CD300A,HLX,TXK,ZAP70,IFNG,IL6,IL12A,IL12RB1,IL18,ZBTB16,NKX2-3,IRF1,IRF4,ITK,LY9
GO: Biological Process	GO:0009615	response to virus		1.808e-18	1.702e-14	9.893e-17	9.623e-16	112	417	TMEM173,CXCL9,SUPT3H,ANXA5,MB21D1,IFITM1,BIRC3,APOBEC1,FCN3,MX1,MX2,UNC13D,BCL3,BNIP3,BNIP3L,BST2,CD163L1,AP1M1,IL33,OAS2,OAS3,ODC1,CD247,CD8A,CD28,CD86,CD37,CD40,TREM1,PAK2,DDX21,SELK,CLU,AIM2,PMAIP1,PML,CHST3,DDIT4,LMCD1,TBX21,DUOX2,CPA3,SAMHD1,ISG15,PRF1,SLFN11,DNAJC3,HTRA1,ELMO1,PTPRC,DMBT1,DOCK2,ENO1,HERC5,STOM,TLR7,TRIM22,TLR8,IRF9,FCGR3B,IFITM3,FGF7,CCL4,CCL8,CCL11,BATF3,CCL19,FGR,CCL22,CX…
GO: Biological Process	GO:0030593	neutrophil chemotaxis		2.324e-18	2.187e-14	1.264e-16	1.23e-15	44	91	PREX1,C3AR1,C5AR1,TREM1,CD74,PDE4B,PIK3CD,PIK3CG,CCR7,PPBP,CSF3R,JAML,RAC2,EDNRA,CKLF,S100A8,S100A9,S100A12,FCER1G,CCL2,CCL4,CCL7,CCL8,CCL11,CCL18,CCL19,CCL20,CCL21,CCL22,CCL24,CX3CL1,SELL,SPP1,NOD2,CXCL1,CXCL2,CXCL3,NCKAP1L,VAV1,IFNG,IL1B,CXCR2,ITGAM,ITGB2
GO: Biological Process	GO:0001934	positive regulation of protein phosphorylation		2.392e-18	2.251e-14	1.294e-16	1.258e-15	217	1061	ACVR1,ADCY3,MAP3K3,MAP3K5,MET,ADRB2,ADRBK2,AGT,MIF,OSBPL8,MMP9,FGD2,RGCC,ALS2,TNFSF11,SOCS1,ATM,PEA15,ATP2B4,ADAM9,RIPK2,NBN,TNFRSF10B,TNFRSF10A,NRP1,BMP6,SPHK1,C3,C5AR1,DDR2,CAV1,CAV2,TNFRSF11B,CCNB1,CCNC,CCND2,OSM,CD3E,P2RX7,CD27,CD80,CD40,CD44,PAK2,REG3A,CD74,CD81,CDC6,CDC25B,PDGFRA,CENPE,PDGFRB,MAPKAPK2,ENPP2,PECAM1,CHI3L1,CLU,PIK3CG,RASGRP3,PKD2,PLA2G2A,CCR1,PLAUR,CCR7,PLK1,PRKD2,MDFIC,MAGED…
GO: Biological Process	GO:0042113	B cell activation		2.544e-18	2.394e-14	1.368e-16	1.33e-15	81	255	AICDA,ADA,MFNG,MIF,AHR,MNDA,BTLA,ATM,NBN,BCL3,BCL6,PRDM1,BST2,BTK,PNP,MS4A1,CD27,CD28,CD86,CD38,CD40,EXO1,CD74,CD79A,CD81,SASH3,PIK3CD,PLCG2,IL27RA,TBX21,CR2,PRKCB,PKN1,CTLA4,CTPS1,GAPT,LAX1,TBC1D10C,PTPRC,IL21,BANK1,GPR183,CMTM7,MZB1,FCGR2B,IKZF3,BATF,TNFSF13B,SWAP70,GIMAP1,SAMSN1,STAT5A,NOD2,MALT1,TGFB1,TLR4,TNFAIP3,NCKAP1L,HHEX,HLA-DQB1,CD300A,TNFRSF4,VCAM1,LAT2,XBP1,ZAP70,IFNG,IL6,IL7R,IL10,I…
GO: Biological Process	GO:1902105	regulation of leukocyte differentiation		4.257e-18	4.006e-14	2.276e-16	2.214e-15	83	267	ADA,MITF,ANXA1,TNFSF11,TNFSF9,AXL,RIPK2,BCL6,INPP4B,PRDM1,VNN1,BTK,C1QC,NME1,PNP,CD2,CD27,CD28,CD80,CD86,CD44,CD74,CEBPB,PF4,CD83,SASH3,CCR1,CCR7,CSF1R,CTLA4,CTNNB1,RASSF2,PTPRC,IL21,MAFB,TESC,DTX1,RASGRP1,EGR3,TRIB1,CLDN18,LILRB2,BTN2A2,SLC9B2,CCL19,IKZF3,FOS,GATA3,LILRB1,STAT5A,KIAA0922,SPINK5,ZEB1,TGFB1,TGFBR2,TLR4,UBASH3B,HCLS1,NCKAP1L,HLA-DQA1,HLX,TYROBP,XBP1,ZAP70,IFNG,IL1B,IL2RA,IL6,IL7R,I…
GO: Biological Process	GO:1901701	cellular response to oxygen-containing compound		4.98e-18	4.686e-14	2.648e-16	2.575e-15	223	1107	GNG8,AICDA,ADCY3,MAP3K5,MET,PARP1,MIF,OSBPL8,AHR,MMP2,MMP3,ALDOB,AKR1B1,DCPS,ANXA1,ANXA5,PIK3R3,BIRC5,APOBEC1,AQP9,MSN,MSX2,ASS1,SOCS1,PEA15,ATP2B4,MYO5A,AXL,ADAM9,RIPK2,PRDM1,BLM,BMP6,ALDH1A2,BNIP3,BTK,NOS2,TRPA1,NTS,NUCB2,SOCS3,NR4A2,CASP4,CXCL16,CAV1,CAV2,CCNB1,OXCT1,CD14,P2RY6,CD80,CD86,ERRFI1,CD40,SERPINE1,REG3A,PDE4B,CEBPB,PDGFRA,PDGFRB,SERPINF1,ABCB4,PIK3CG,RASGRP3,PKD2,PLAU,MAP4K4,LY86,CO…
GO: Biological Process	GO:0042327	positive regulation of phosphorylation		5.944e-18	5.594e-14	3.143e-16	3.057e-15	222	1102	ACVR1,ADCY3,MAP3K3,MAP3K5,MET,ADRB2,ADRBK2,AGT,MIF,OSBPL8,MMP9,FGD2,RGCC,ALS2,TNFSF11,SOCS1,ATM,PEA15,ATP2B4,ADAM9,RIPK2,NBN,TNFRSF10B,TNFRSF10A,NRP1,BMP6,SPHK1,C3,C5AR1,DDR2,CAV1,CAV2,TNFRSF11B,CCNB1,CCNC,CCND2,OSM,CD3E,P2RX7,CD27,CD80,CD40,CD44,PAK2,REG3A,CD74,CD81,CDC6,CDC25B,PDGFRA,CENPE,PDGFRB,MAPKAPK2,ENPP2,PECAM1,CHI3L1,CLU,PIK3CG,RASGRP3,PKD2,PLA2G2A,CCR1,PLAUR,CCR7,PLK1,PRKD2,MDFIC,MAGED…
GO: Biological Process	GO:0050866	negative regulation of cell activation		6.617e-18	6.227e-14	3.479e-16	3.384e-15	64	177	ADORA2A,ADRB2,MAD1L1,MNDA,CD200,ANXA1,BTLA,APOE,CD274,ATM,AXL,BCL6,PRDM1,CD84,TIGIT,CD37,CD44,CD74,CEBPB,PDGFRA,SERPINE2,PRKAR1A,PKN1,CTLA4,PRNP,LAX1,TBC1D10C,PLA2G2D,BANK1,TNFAIP8L2,DTX1,GAL,LILRB2,BTN2A2,FCGR2B,MERTK,FOXF1,ZC3H12A,LRRC32,SAMSN1,LILRB1,KIAA0922,TFF2,TGFB1,THBD,TNFAIP3,UBASH3B,HLA-DQA1,HLA-DQB1,CD300A,HLA-DRB4,VSIG4,HLX,IL2RA,IL10,IL13RA2,IDO1,INHBA,INPP5D,IRF1,DUSP22,LST1,LAG3,L…
GO: Biological Process	GO:1990266	neutrophil migration		7.942e-18	7.473e-14	4.131e-16	4.018e-15	46	101	PREX1,C3AR1,C5AR1,TREM1,CD74,PDE4B,PIK3CD,PIK3CG,CCR7,PPBP,CSF3R,JAML,RAC2,EDNRA,CKLF,S100A8,S100A9,S100A12,FCER1G,CCL2,CCL4,CCL7,CCL8,CCL11,CCL18,CCL19,CCL20,CCL21,CCL22,CCL24,CX3CL1,SELL,OLFM4,SPP1,NOD2,CXCL1,CXCL2,CXCL3,NCKAP1L,VAV1,IFNG,IL1A,IL1B,CXCR2,ITGAM,ITGB2
GO: Biological Process	GO:0031589	cell-substrate adhesion		7.988e-18	7.517e-14	4.131e-16	4.018e-15	92	316	ACTN1,AGT,PREX1,ANGPT2,ITGA8,ARHGAP6,MUC4,AXL,ADAM9,UNC13D,BCL6,NID1,SGCE,CD34,SERPINE1,CD44,CDH13,ENPP2,WNT4,PLAU,CCR7,COL1A1,COL3A1,COL5A3,EGFL6,CTGF,CTNNB1,SPOCK2,SIRPA,DBN1,PTN,LYPD5,KIF14,RAC2,FERMT3,GREM1,EPHB1,TNFRSF12A,FBLN1,ANTXR1,MERTK,CCL21,FOXF1,NID2,FLNA,FBLN5,FN1,AGR2,OLFM4,POSTN,SLC9A1,EGFLAM,MYO1G,SPOCK1,SPP1,GBP1,SMOC2,PARVG,HPSE,LYVE1,FERMT2,EMILIN1,CORO1A,THY1,HAS2,AJUBA,VCAM1,…
GO: Biological Process	GO:0097530	granulocyte migration		7.99e-18	7.519e-14	4.131e-16	4.018e-15	51	121	PREX1,ANXA1,C3AR1,C5AR1,TREM1,CD74,PDE4B,PIK3CD,PIK3CG,CCR7,PPBP,CSF3R,JAML,RAC2,RARRES2,EDNRA,CKLF,S100A7,S100A8,S100A9,S100A12,FCER1G,CCL2,CCL4,CCL7,CCL8,CCL11,CCL18,CCL19,CCL20,CCL21,CCL22,CCL24,CX3CL1,SELL,OLFM4,SPP1,NOD2,CXCL1,CXCL2,CXCL3,NCKAP1L,CD300A,VAV1,IFNG,IL1A,IL1B,CXCR2,ITGAM,ITGB2,SCG2
GO: Biological Process	GO:0071621	granulocyte chemotaxis		8.469e-18	7.969e-14	4.355e-16	4.236e-15	48	109	PREX1,ANXA1,C3AR1,C5AR1,TREM1,CD74,PDE4B,PIK3CD,PIK3CG,CCR7,PPBP,CSF3R,JAML,RAC2,RARRES2,EDNRA,CKLF,S100A7,S100A8,S100A9,S100A12,FCER1G,CCL2,CCL4,CCL7,CCL8,CCL11,CCL18,CCL19,CCL20,CCL21,CCL22,CCL24,CX3CL1,SELL,SPP1,NOD2,CXCL1,CXCL2,CXCL3,NCKAP1L,VAV1,IFNG,IL1B,CXCR2,ITGAM,ITGB2,SCG2
GO: Molecular Function	GO:0005125	cytokine activity		3.751e-19	8.8e-16	4.4e-16	3.669e-15	75	221	MIF,CXCL9,TNFSF11,TNFSF9,NDP,BMP6,IL33,CXCL16,FAM3B,TNFRSF11B,OSM,TNFSF8,CMTM3,PF4,PF4V1,IL19,GDF15,PPBP,CSF3,IL22,IL21,TNFSF15,NAMPT,EBI3,GREM1,CMTM7,CKLF,FGF2,CCL2,CCL4,CCL7,CCL8,CCL11,CCL18,CCL19,CCL20,CCL21,CCL22,CCL24,CXCL6,CXCL11,CXCL5,CX3CL1,CXCL12,CXCL13,TNFSF13B,IL26,SPP1,IL24,CMTM2,CXCL1,CXCL2,CXCL3,TGFB1,TGFB3,TIMP1,NRG1,WNT2,WNT5A,IFNG,IL1A,IL1B,IL1RN,IL6,IL10,IL11,IL12A,IL16,IL17A,IL…
GO: Biological Process	GO:0050795	regulation of behavior		1.451e-17	1.365e-13	7.42e-16	7.217e-15	84	277	MDK,ADA,ADORA2A,MET,CXCL9,ARRDC3,ANGPT2,NRP1,C3AR1,C5AR1,CASP1,USP14,SERPINE1,CD74,CDH13,PDGFRA,PDGFRB,PF4,PF4V1,CCR1,CCR6,CCR7,PMCH,PRKD2,PPBP,PRKD1,DBN1,PTGDS,STAP1,SEMA4C,RAC2,RARRES2,INSL5,S1PR1,EDNRA,PLXNC1,ROBO1,GREM1,F3,S100A7,FGF2,CCL2,CCL4,CCL7,CCL19,CCL21,CXCL6,CXCL11,CXCL5,CX3CL1,CXCL12,SELL,SEMA4D,SEMA4B,FN1,CXCL13,SNAI2,SWAP70,PLXND1,STAT3,NOD2,GJA1,SEMA4A,CXCL1,CXCL2,CXCL3,TGFB1,NCK…
GO: Biological Process	GO:0032963	collagen metabolic process		1.59e-17	1.497e-13	8.09e-16	7.869e-15	53	131	MFAP4,MMP1,MMP2,MMP3,MMP7,MMP9,MMP10,MMP12,MMP13,MMP19,RGCC,SERPINB7,ADAM9,SERPINH1,P2RX7,ERRFI1,PDGFRB,WNT4,COL1A1,COL1A2,COL3A1,COL4A1,COL4A2,COL4A4,COL5A1,COL5A2,COL6A2,COL6A3,COL7A1,COL12A1,COL15A1,ADAMTS3,ADAMTS2,COL5A3,COL23A1,CTGF,TRAM2,CTSB,CTSK,KLK6,ENG,COL6A5,F2R,FAP,CCL2,TGFB1,TGFB3,COL18A1,HIF1A,ID1,IL6,IL18,ITGA2
GO: Biological Process	GO:0044259	multicellular organismal macromolecule metabolic process		2.132e-17	2.006e-13	1.079e-15	1.049e-14	54	136	MFAP4,MMP1,MMP2,MMP3,MMP7,MMP9,MMP10,MMP12,MMP13,MMP19,RGCC,SERPINB7,ADAM9,SERPINH1,P2RX7,ERRFI1,PDGFRB,WNT4,COL1A1,COL1A2,COL3A1,COL4A1,COL4A2,COL4A4,COL5A1,COL5A2,COL6A2,COL6A3,COL7A1,COL12A1,COL15A1,ADAMTS3,ADAMTS2,COL5A3,COL23A1,CTGF,TRAM2,CTSB,CTSK,KLK6,ACE2,ENG,COL6A5,F2R,FAP,CCL2,TGFB1,TGFB3,COL18A1,HIF1A,ID1,IL6,IL18,ITGA2
GO: Biological Process	GO:0031399	regulation of protein modification process		3.072e-17	2.891e-13	1.546e-15	1.504e-14	333	1886	PIK3AP1,ACVR1,ADCY3,MAP3K3,MAP3K5,ADORA2A,MET,ADRB2,ADRBK2,AGT,MIF,MAD1L1,OSBPL8,ARRDC3,MMP9,TRIB2,FGD2,RGCC,BIRC3,ALS2,APOE,TNFSF11,SOCS1,ATF3,ATM,MUC1,PEA15,ATP2B4,ADAM9,RIPK2,NBN,TNFRSF10B,BCL6,TNFRSF10A,BGN,NRP1,BLM,BMP6,NFE2,SPHK1,C3,C5AR1,PRICKLE1,DDR2,SOCS3,CAV1,CAV2,TNFRSF11B,CCNA2,CCNB1,CCNC,CCND2,OSM,CD3E,NMI,P2RX7,CD27,CD80,ERRFI1,CD40,CD44,PAK2,REG3A,CD74,CD81,CDC6,CDC20,CDC25B,CDC27,…
GO: Biological Process	GO:1903706	regulation of hemopoiesis		3.244e-17	3.053e-13	1.624e-15	1.579e-14	99	360	ADA,MEIS2,MITF,ANXA1,TNFSF11,TNFSF9,AXL,RIPK2,BCL6,INPP4B,PRDM1,VNN1,BTK,C1QC,NME1,PNP,CD2,CD27,CD28,CD80,CD86,CD44,CD74,CEBPB,PF4,CD83,SASH3,CCR1,CCR7,GPR171,CSF1R,CSF3,CSF3R,ISG15,CTLA4,CTNNB1,RASSF2,PTPRC,IL21,MAFB,TESC,DTX1,RASGRP1,EGR3,TRIB1,CLDN18,LILRB2,ETS1,BTN2A2,SLC9B2,FES,CCL19,CCL21,FOXC1,IKZF3,FOS,SPI1,GATA3,LILRB1,STAT5A,KIAA0922,SPINK5,ZEB1,TWIST2,CXCL2,TGFB1,TGFBR2,TLR4,UBASH3B,HC…
GO: Biological Process	GO:0044093	positive regulation of molecular function		3.5e-17	3.293e-13	1.743e-15	1.695e-14	329	1859	TMEM173,ADCY3,MAP3K3,MAP3K5,ADORA2A,PLEKHG1,MET,PARP1,MFNG,ADRB2,AGT,MIF,OSBPL8,ARRDC3,MMP9,ALDOB,PREX1,ALOX5AP,AMPH,TRIB2,GPR65,FGD2,RGS5,ANXA3,RGCC,ALS2,APOBEC1,APOC1,APOE,ARHGAP6,ARHGDIB,TNFSF11,ASPH,SOCS1,GRHL3,PEA15,ATP2B4,RGL4,DOCK11,ADAM9,RIPK2,NBN,NCF4,NDP,TNFRSF10B,TNFRSF10A,NRP1,BID,CFLAR,SPHK1,BTK,FGD5,C5AR1,NME1,NOS2,DDR2,NR4A2,CASP1,CAV1,CAV2,CCNB1,CCNC,CCND2,CD14,P2RX7,RQCD1,SYNGR3,…
GO: Biological Process	GO:0031401	positive regulation of protein modification process		3.869e-17	3.64e-13	1.916e-15	1.864e-14	245	1274	ACVR1,ADCY3,MAP3K3,MAP3K5,MET,ADRB2,ADRBK2,AGT,MIF,OSBPL8,ARRDC3,MMP9,TRIB2,FGD2,RGCC,BIRC3,ALS2,TNFSF11,SOCS1,ATM,MUC1,PEA15,ATP2B4,ADAM9,RIPK2,NBN,TNFRSF10B,BCL6,TNFRSF10A,NRP1,BMP6,NFE2,SPHK1,C3,C5AR1,PRICKLE1,DDR2,CAV1,CAV2,TNFRSF11B,CCNB1,CCNC,CCND2,OSM,CD3E,NMI,P2RX7,CD27,CD80,CD40,CD44,PAK2,REG3A,CD74,CD81,CDC6,CDC20,CDC25B,CDC27,PDGFRA,CENPE,PDGFRB,MAPKAPK2,ENPP2,PECAM1,CHI3L1,CLU,PIK3CG,…
GO: Biological Process	GO:0002757	immune response-activating signal transduction		4.454e-17	4.192e-13	2.186e-15	2.126e-14	124	503	PIK3AP1,UBASH3A,ADA,MNDA,BIRC3,SKAP1,RIPK2,BCL2A1,BLK,BTK,C3AR1,C5AR1,CAV1,CD3D,CD3E,CD3G,CD247,CD14,CD19,CD28,CD86,CD38,PAK2,CD79A,CMTM3,PDE4B,MAPKAPK2,PIK3CD,CCR7,PLCG2,PRKD2,MAP3K8,CR1,CR2,PRKCB,PRKCH,PRKCQ,CTLA4,FCRL5,CTSB,MAP2K3,CTSK,PRNP,PSMB10,PSME2,STAP1,ELMO1,LAX1,CLEC4E,PTPRC,TRAT1,CLEC4A,DMBT1,TANK,DUSP4,DUSP6,DUSP7,ARPC1B,RPS6KA2,TNIP3,TLR7,TLR8,BTN2A2,FCER1G,FCN1,FGR,THEMIS,FOS,LAT,C…
GO: Biological Process	GO:0002764	immune response-regulating signaling pathway		4.459e-17	4.196e-13	2.186e-15	2.126e-14	153	677	PIK3AP1,UBASH3A,ADA,MNDA,BIRC3,BTLA,SKAP1,PEA15,RIPK2,BCL2A1,BLK,BTK,C3AR1,C5AR1,CAV1,CD3D,CD3E,CD3G,CD247,CD14,CD19,CD28,CD80,CD86,CD38,CD40,PAK2,CD79A,CMTM3,PDE4B,PDGFRA,PDGFRB,MAPKAPK2,PIK3CD,RASGRP3,CCR7,PLCG2,PRKD2,MAP3K8,CR1,CR2,CSF2RA,PRKCB,PRKCH,PRKCQ,CTLA4,FCRL5,CTSB,MAP2K3,CTSH,CTSK,PRNP,PSMB10,PSME2,STAP1,ELMO1,LAX1,CLEC4E,PTPRC,TRAT1,CLEC4A,DMBT1,TANK,HBEGF,DUSP4,DUSP5,DUSP6,DUSP7,ARP…
GO: Biological Process	GO:0044236	multicellular organismal metabolic process		6.196e-17	5.831e-13	3.021e-15	2.939e-14	57	152	MFAP4,ADRB2,MMP1,MMP2,ARRDC3,MMP3,MMP7,MMP9,MMP10,MMP12,MMP13,MMP19,RGCC,SERPINB7,ADAM9,SERPINH1,P2RX7,ERRFI1,PDGFRB,WNT4,COL1A1,COL1A2,COL3A1,COL4A1,COL4A2,COL4A4,COL5A1,COL5A2,COL6A2,COL6A3,COL7A1,COL12A1,COL15A1,ADAMTS3,ADAMTS2,COL5A3,TIPARP,COL23A1,CTGF,TRAM2,CTSB,CTSK,KLK6,ACE2,ENG,COL6A5,F2R,FAP,CCL2,TGFB1,TGFB3,COL18A1,HIF1A,ID1,IL6,IL18,ITGA2
GO: Biological Process	GO:0034341	response to interferon-gamma		6.248e-17	5.879e-13	3.031e-15	2.948e-14	59	161	IFITM1,ASS1,SOCS1,GBP4,GBP5,BST2,NOS2,KYNU,SOCS3,OAS2,OAS3,CXCL16,CD86,CD44,SEC61A1,PML,CYP27B1,DAPK1,PTAFR,PARP9,TRIM22,IRF9,IFITM3,IFI30,CCL2,CCL4,CCL7,CCL8,CCL11,CCL18,CCL19,CCL20,CCL21,CCL22,CCL24,CX3CL1,SYNCRIP,IFITM2,GBP1,GBP2,GBP3,STAT1,HCK,HLA-DPA1,HLA-DQA1,HLA-DQB1,HLA-DRA,HLA-DRB4,TXK,VCAM1,WNT5A,ICAM1,TRIM5,IFNG,IL12RB1,IRF1,IRF4,IRF7,JAK2
GO: Biological Process	GO:0002690	positive regulation of leukocyte chemotaxis		6.327e-17	5.954e-13	3.053e-15	2.97e-14	41	86	CXCL9,C3AR1,C5AR1,SERPINE1,CD74,PF4,PF4V1,CCR1,CCR6,CCR7,PPBP,RAC2,RARRES2,EDNRA,S100A7,CCL2,CCL4,CCL7,CCL19,CCL21,CXCL6,CXCL11,CXCL5,CX3CL1,CXCL12,SELL,CXCL13,SWAP70,CXCL1,CXCL2,CXCL3,NCKAP1L,VEGFC,WNT5A,IL1B,IL6,CXCR2,IL12A,CXCL10,PLA2G7,ANO6
GO: Biological Process	GO:0042107	cytokine metabolic process		6.857e-17	6.453e-13	3.292e-15	3.202e-14	50	122	TRIB2,BCL3,CD3E,NMI,CD27,CD28,CD80,CD86,ERRFI1,TREM1,CEBPB,MAPKAPK2,IL19,PRKCQ,MAP2K3,PTAFR,IL21,TNFSF15,REL,EBI3,EREG,TLR7,TLR8,IRF9,S100B,FCER1A,CCL20,UBE2J1,IGF2BP3,GATA3,LILRB1,STAT5A,TLR1,TLR2,TLR4,WNT5A,IFNG,IL1A,IL1B,IL1RAP,IL6,IL10,IL18,INHBA,INHBB,INPP5D,IRF1,IRF4,IRF7,LAG3
GO: Biological Process	GO:0045597	positive regulation of cell differentiation		7.574e-17	7.127e-13	3.618e-15	3.519e-14	194	941	ACVR1,ADA,MAP3K5,EOMES,ADM,MET,AGT,MIF,CXCL9,PREX1,TSHZ3,ANXA1,RGCC,ENC1,IFITM1,APOE,CPNE5,MSX2,TNFSF11,ARSB,TNFSF9,AXL,RIPK2,UNC13D,BCL6,NRP1,PRDM1,WISP1,BMP6,VNN1,SPHK1,BTK,NME1,PNP,DDR2,SOCS3,CD27,CD80,CD86,CD34,CD53,CD74,CDH5,CEBPB,CEBPD,ENPP2,SERPINF1,PF4,WNT4,CD83,SERPINE2,CLU,SASH3,CTHRC1,PLA2G2A,CCR1,CCR7,QKI,PML,COL1A1,ADAMTS1,GDF15,CSF1R,CSF3,ISG15,FEZ1,PRKCH,CTGF,PRKD1,CTNNB1,CX3CR1,CY…
GO: Biological Process	GO:0002440	production of molecular mediator of immune response		8.332e-17	7.841e-13	3.96e-15	3.852e-14	61	171	AICDA,MIF,MMP7,NBN,BCL6,BST2,BTK,IL33,CD27,CD28,CD37,CD40,TREM1,EXO1,CD74,GCNT3,VPREB3,CLC,SASH3,IL27RA,TBX21,PKN1,KLK7,CD55,GAPT,LAX1,PTPRC,IL21,RBP4,MZB1,FCER1G,FCGR2B,BATF,TNFSF13B,GALNT2,SWAP70,GATA3,LILRB1,NOD2,MALT1,SPINK5,FFAR2,TGFB1,TGFB3,TLR2,TLR4,IRAK3,TNFAIP3,HLA-DQB1,HLA-DRB4,MR1,TNFRSF4,WNT5A,XBP1,IFNG,IL6,IL7R,IL10,IL13RA2,KIT,NR4A3
GO: Biological Process	GO:0002695	negative regulation of leukocyte activation		1.045e-16	9.834e-13	4.942e-15	4.807e-14	58	158	ADORA2A,MAD1L1,MNDA,CD200,ANXA1,BTLA,CD274,ATM,AXL,BCL6,PRDM1,CD84,TIGIT,CD37,CD44,CD74,CEBPB,PRKAR1A,PKN1,CTLA4,PRNP,LAX1,TBC1D10C,PLA2G2D,BANK1,TNFAIP8L2,DTX1,GAL,LILRB2,BTN2A2,FCGR2B,MERTK,FOXF1,ZC3H12A,LRRC32,SAMSN1,LILRB1,KIAA0922,TFF2,TGFB1,TNFAIP3,HLA-DQA1,HLA-DQB1,CD300A,HLA-DRB4,VSIG4,HLX,IL2RA,IL10,IL13RA2,IDO1,INHBA,INPP5D,IRF1,DUSP22,LST1,LAG3,LYN
GO: Biological Process	GO:0045621	positive regulation of lymphocyte differentiation		1.286e-16	1.21e-12	6.051e-15	5.886e-14	44	99	ADA,ANXA1,TNFSF9,AXL,RIPK2,PRDM1,VNN1,BTK,PNP,CD27,CD80,CD86,CD74,CD83,SASH3,CCR7,PTPRC,IL21,RASGRP1,EGR3,LILRB2,BTN2A2,CCL19,GATA3,STAT5A,TGFB1,TGFBR2,NCKAP1L,HLA-DQA1,HLX,XBP1,ZAP70,IFNG,IL1B,IL2RA,IL6,IL7R,IL12A,IL12RB1,IL15RA,ZBTB16,INPP5D,IRF1,LCK
GO: Biological Process	GO:0050708	regulation of protein secretion		1.381e-16	1.3e-12	6.467e-15	6.291e-14	113	446	ADORA2A,MIF,MMP13,ANXA1,ANXA5,RGCC,BIRC5,MTNR1A,CD274,SOCS1,ADAM9,SEC11C,BLK,BMP6,NOS2,IL33,TRPA1,CASP1,CASP4,CASP5,CD2,OXCT1,CD14,P2RX7,CD34,CD38,CD40,PAM,PCSK1,VPREB3,SELK,CCR7,AIM2,MAP4K4,PML,PIM3,CSF1R,SRGN,PRKAR1A,PRKAR2B,PRKCQ,CLEC4E,TNFSF15,BANK1,RHBDF2,RBP4,TRIM27,RASGRP1,F2R,TLR8,FBLN1,BTN2A2,FCN1,CCL19,FGR,CX3CL1,FN1,NLRP1,SLC2A1,CARD8,POSTN,IL26,LRRC32,GATA3,GBP1,GCG,LILRB1,CD300C,NOD2…
GO: Biological Process	GO:2000107	negative regulation of leukocyte apoptotic process		1.439e-16	1.355e-12	6.706e-15	6.522e-14	33	59	ADA,MIF,AXL,BCL2A1,BCL6,BLM,PNP,CD27,CD44,CD74,SERPINB9,CCR7,PRKCQ,TSC22D3,FCER1G,FCGR2B,CCL19,MERTK,CCL21,CXCL12,LILRB1,STAT5A,NOD2,HSH2D,HCLS1,HIF1A,TNFRSF4,CXCR2,IL18,IDO1,IRF7,DOCK8,SLC39A10
GO: Biological Process	GO:0071887	leukocyte apoptotic process		1.673e-16	1.574e-12	7.755e-15	7.543e-14	49	120	ADA,MIF,ANXA1,CD274,AXL,BCL2A1,BCL6,BLM,BTK,PNP,CD3G,P2RX7,CD27,CD44,CD74,SERPINB9,CLC,CCR7,PKN1,PRKCQ,IL21,TSC22D3,FCER1G,FCGR2B,CCL19,MERTK,CCL21,CXCL12,LILRB1,STAT5A,NOD2,HSH2D,HCLS1,HIF1A,TNFRSF4,WNT5A,IFNG,GIMAP8,IL2RA,IL6,CXCR2,IL10,IL18,IDO1,IRF7,DOCK8,NR4A3,SLC39A10,LYN
GO: Biological Process	GO:0052547	regulation of peptidase activity		2.043e-16	1.922e-12	9.423e-15	9.166e-14	107	414	SERPINA3,CARD16,MAP3K5,ADORA2A,AGT,MMP9,RECK,COL28A1,BIRC3,BIRC5,CST7,ASPH,SERPINB7,RIPK2,BCL2A1,TNFRSF10B,TNFRSF10A,BID,CFLAR,BST2,SERPING1,C3,CASP1,CAV1,SERPINH1,USP14,CD14,CD27,SERPINE1,SERPINB2,CD44,PAK2,PCOLCE,PTTG1,SERPINF1,NLRC4,SERPINA1,PI3,SERPINB5,SERPINE2,SERPINB8,SERPINB9,SERPINI1,PLAUR,TNFAIP8,AIM2,PMAIP1,PML,COL6A3,COL7A1,CR1,CSTA,CTGF,CTSH,HERPUD1,DAP,DAPK1,PSME2,SOX7,TNFSF15,DPEP1…
GO: Biological Process	GO:1903708	positive regulation of hemopoiesis		2.09e-16	1.966e-12	9.592e-15	9.33e-14	64	188	ADA,ANXA1,TNFSF11,TNFSF9,AXL,RIPK2,PRDM1,VNN1,BTK,PNP,CD27,CD80,CD86,CD74,PF4,CD83,SASH3,CCR1,CCR7,CSF1R,CSF3,ISG15,PTPRC,IL21,TESC,RASGRP1,EGR3,TRIB1,LILRB2,ETS1,BTN2A2,SLC9B2,FES,CCL19,FOXC1,FOS,GATA3,STAT5A,CXCL2,TGFB1,TGFBR2,HCLS1,NCKAP1L,HIF1A,HLA-DQA1,HLX,XBP1,ZAP70,IFNG,IL1B,IL2RA,IL6,IL7R,IL12A,IL12RB1,IL15RA,IL17A,ZBTB16,INHBA,INPP5D,IRF1,LCK,LGALS1,LIF
GO: Biological Process	GO:0060341	regulation of cellular localization		2.454e-16	2.309e-12	1.121e-14	1.09e-13	252	1341	TMEM173,ADORA2A,PARP1,AGT,MIF,CXCL9,MAD1L1,MMP13,ANXA1,ANXA5,RGCC,BIRC5,MSN,TNFSF11,RUVBL1,STXBP6,ASPH,MTNR1A,CD274,SOCS1,VAMP4,MX2,MYO5A,ADAM9,SEC11C,UNC13D,BCL3,IL18R1,INPP4B,BID,NEDD4,BLK,CD84,BMP6,BNIP3L,BST2,SPHK1,NFKBIE,NMB,NOS2,IL33,TRPA1,NUCB2,CASP1,CASP4,CASP5,CAV1,CAV2,CCNB1,OSM,CD2,OXCT1,CD14,P2RX5,CD19,P2RX7,CD27,CD34,CD38,ENTPD1,CD40,PAM,CDH3,PCSK1,CENPE,VPREB3,SELK,CLIC2,DERL3,PKD2,…
GO: Biological Process	GO:1903530	regulation of secretion by cell		3.489e-16	3.283e-12	1.586e-14	1.543e-13	157	717	ADORA2A,AGT,MIF,MMP13,ANXA1,ANXA5,RGCC,BIRC5,TNFSF11,STXBP6,MTNR1A,CD274,SOCS1,MYO5A,ADAM9,SEC11C,UNC13D,BLK,CD84,BMP6,SPHK1,NMB,NOS2,IL33,TRPA1,NUCB2,CASP1,CASP4,CASP5,OSM,CD2,OXCT1,CD14,P2RX7,CD34,CD38,ENTPD1,CD40,PAM,PCSK1,VPREB3,SELK,CCR7,AIM2,MAP4K4,PML,PIM3,SNCAIP,CSF1R,SRGN,PRKAR1A,PRKAR2B,PRKCB,PRKCQ,RIMS3,PTAFR,PTGS1,CLEC4E,TNFSF15,BANK1,RAB27A,RAC2,DPYSL2,RHBDF2,RBP4,TRIM27,GAL,RASGRP1,…
GO: Biological Process	GO:0010942	positive regulation of cell death		3.591e-16	3.379e-12	1.621e-14	1.577e-13	152	686	MCL1,MAP3K5,ADM,ADORA2A,ADRB2,AGT,SRPX,MMP2,MMP3,ALDH1A3,MMP9,MNDA,FGD2,ANXA1,ANXA5,RGCC,APOE,DEGS1,MSX2,ATF3,ATM,MUC2,PEA15,RIPK2,NCF2,BCL2A1,TNFRSF10B,BCL6,TNFRSF10A,BID,BIK,CFLAR,ALDH1A2,BNIP3,BNIP3L,CASP1,CAV1,RUNX3,OSM,CD14,P2RX7,CD40,CD44,PAK2,PNMA1,STK17B,CTSC,NLRC4,CLU,PLAUR,ARHGEF6,PMAIP1,PML,IL19,DDIT4,MAGED1,PLEKHF1,G0S2,NOX4,CTGF,CTLA4,ARHGEF3,CTNNB1,CTSH,CYP1B1,RASSF2,DAP,DAPK1,MELK,…
GO: Biological Process	GO:0051046	regulation of secretion		3.601e-16	3.389e-12	1.621e-14	1.577e-13	166	774	ADA,ADORA2A,AGT,MIF,MMP13,ANXA1,ANXA5,RGCC,BIRC5,TNFSF11,STXBP6,MTNR1A,CD274,SOCS1,MYO5A,ADAM9,SEC11C,UNC13D,BLK,CD84,BMP6,SPHK1,NMB,NOS2,IL33,TRPA1,NUCB2,CASP1,CASP4,CASP5,OSM,CD2,OXCT1,CD14,P2RX7,CD34,CD38,ENTPD1,CD40,PAM,CD74,PCSK1,VPREB3,SELK,CCR7,AIM2,MAP4K4,PML,PIM3,SNCAIP,CSF1R,SRGN,PRKAR1A,PRKAR2B,PRKCB,PRKCQ,RIMS3,PTAFR,PTGS1,CLEC4E,TNFSF15,BANK1,RAB27A,RAC2,DPYSL2,RHBDF2,RBP4,TRIM27,EDN…
GO: Biological Process	GO:1902107	positive regulation of leukocyte differentiation		4.099e-16	3.857e-12	1.837e-14	1.787e-13	56	153	ADA,ANXA1,TNFSF11,TNFSF9,AXL,RIPK2,PRDM1,VNN1,BTK,PNP,CD27,CD80,CD86,CD74,PF4,CD83,SASH3,CCR1,CCR7,CSF1R,PTPRC,IL21,TESC,RASGRP1,EGR3,TRIB1,LILRB2,BTN2A2,SLC9B2,CCL19,FOS,GATA3,STAT5A,TGFB1,TGFBR2,HCLS1,NCKAP1L,HLA-DQA1,HLX,XBP1,ZAP70,IFNG,IL1B,IL2RA,IL6,IL7R,IL12A,IL12RB1,IL15RA,IL17A,ZBTB16,INPP5D,IRF1,LCK,LGALS1,LIF
GO: Molecular Function	GO:0005539	glycosaminoglycan binding		2.388e-17	5.601e-14	1.867e-14	1.557e-13	71	216	MDK,MMP7,APOE,RSPO2,LAYN,BGN,NRP1,WISP1,CD44,PCOLCE,PF4,PF4V1,PGF,SERPINE2,LIPG,COL5A1,ADAMTS3,ADAMTS1,COL5A3,COL23A1,VCAN,CTGF,CTSG,SPOCK2,DCN,PTN,PTPRC,PLA2G2D,CRISPLD2,DPYSL3,HBEGF,ENG,REG4,FGF2,CCL2,FGF7,CCL7,CCL8,GPNMB,CXCL6,CXCL11,SELL,SELP,FMOD,FN1,CXCL13,POSTN,HAPLN3,EGFLAM,SOD3,SMOC2,CECR1,NOD2,LYVE1,GNS,ADAMTS5,RSPO3,TGFBR2,THBS2,FSTL1,TLR2,TNFAIP6,CFH,TPSAB1,HMMR,CYR61,CXCL10,ITGAM,LAM…
GO: Biological Process	GO:0018212	peptidyl-tyrosine modification		4.372e-16	4.114e-12	1.95e-14	1.897e-13	95	351	MET,AGT,MIF,TPST2,TPST1,SOCS1,AXL,RIPK2,NRP1,BLK,BTK,DDR2,CAV1,CAV2,OSM,CD3E,CD80,ERRFI1,CD40,CD44,PAK2,CD74,CD81,PDGFRA,PDGFRB,ENPP2,PECAM1,SH3BP5,CSF1R,CSF3,IL22,MAP2K3,MELK,STAP1,IL22RA2,PTPRC,IL21,TRIM27,ABI2,EPHA2,GREM1,FBXW7,EPHB1,EREG,F2R,EFEMP1,FCER1A,FES,FGF7,FGR,MERTK,SEMA4D,SFRP2,SH2D1B,FYN,SPINK1,SAMSN1,STAT5A,NOD2,AFAP1L2,IL24,TGFB1,TIE1,TLR4,HCK,HCLS1,HGF,NRG1,HK1,CD300A,TTK,TXK,VEG…
GO: Biological Process	GO:0007162	negative regulation of cell adhesion		4.487e-16	4.222e-12	1.992e-14	1.937e-13	75	245	ADORA2A,ADRB2,MAD1L1,MMP2,ANGPT2,ANXA1,RGCC,BTLA,ARHGAP6,ARHGDIB,ASS1,MYO1F,CD274,MUC1,FXYD5,BCL6,TIGIT,SERPINE1,CD44,CD74,CDH13,CEBPB,ENPP2,JAM2,SERPINE2,COL1A1,PODXL,PRKAR1A,CTLA4,PRNP,CYP1B1,LAX1,PTPRC,PLA2G2D,TNFAIP8L2,DTX1,LILRB2,FBLN1,BTN2A2,MAD2L2,CCL21,CXCL12,SEMA4D,SIPA1,POSTN,SNAI2,SWAP70,SPOCK1,LRRC32,GBP1,LILRB1,RND1,KIAA0922,TGFB1,TNFAIP3,UBASH3B,GTPBP4,HLA-DQA1,HLA-DQB1,CD300A,HLA-D…
GO: Biological Process	GO:0042592	homeostatic process		4.579e-16	4.309e-12	2.023e-14	1.968e-13	302	1698	SERPINA3,ACP5,MCL1,SLC24A3,ADA,ADCY3,ADM,ADORA2A,MET,PARP1,ADRB2,AGT,MIF,CXCL9,AHR,ARRDC3,AKR1B1,ANK1,ANXA1,ANXA6,BIRC5,APOE,AQP3,AQP9,TNFSF11,ASPH,ATM,ATOX1,GRHL3,MUC2,MUC4,ATP2B4,AXL,AZGP1,VSIG1,NBN,BCL2A1,BCL6,TNFRSF17,INPP4B,BLM,BMP6,C3AR1,C5AR1,NMB,NPC1,TRPA1,NUCB2,CAV1,CLDN1,TNFRSF11B,LDB2,OXCT1,P2RX5,CD19,P2RX7,P4HB,CD34,CD38,CD40,CD44,SLC28A2,CD74,CDH3,CD52,PDE4B,PDGFRA,PDGFRB,CETP,CFL2,S…
GO: Biological Process	GO:0002688	regulation of leukocyte chemotaxis		4.909e-16	4.619e-12	2.159e-14	2.1e-13	45	106	CXCL9,C3AR1,C5AR1,SERPINE1,CD74,PF4,PF4V1,CCR1,CCR6,CCR7,PPBP,STAP1,RAC2,RARRES2,EDNRA,GREM1,S100A7,CCL2,CCL4,CCL7,CCL19,CCL21,CXCL6,CXCL11,CXCL5,CX3CL1,CXCL12,SELL,CXCL13,SWAP70,NOD2,CXCL1,CXCL2,CXCL3,NCKAP1L,VEGFC,WNT5A,IL1B,IL6,CXCR2,IL12A,CXCL10,PLA2G7,ANO6,LYN
GO: Biological Process	GO:0022617	extracellular matrix disassembly		5.504e-16	5.179e-12	2.409e-14	2.343e-13	52	136	MMP1,MMP2,MMP3,MMP7,MMP9,MMP10,MMP12,MMP13,MMP19,ADAM9,NID1,DDR2,CD44,COL1A1,COL1A2,COL3A1,COL4A1,COL4A2,COL4A4,COL5A1,COL5A2,COL6A2,COL6A3,COL7A1,COL12A1,COL15A1,COL5A3,COL23A1,CTSB,CTSG,CTSK,KLK7,DCN,ENG,ETS1,COL6A5,FAP,FBN1,FN1,SPP1,ADAMTS5,TGFB1,COL18A1,SH3PXD2B,TIMP1,TIMP2,TPSAB1,LAMA5,LAMB1,LAMC1,LAMC2,LCP1
GO: Biological Process	GO:0070098	chemokine-mediated signaling pathway		5.949e-16	5.598e-12	2.592e-14	2.521e-13	38	79	CXCL9,PF4,PF4V1,CCR1,CCR6,CCR7,PPBP,CX3CR1,ROBO1,CCL2,CCL4,CCL7,CCL8,CCL11,CCL18,CCL19,CCL20,CCL21,CCL22,CCL24,CXCL6,CXCL11,CXCL5,CX3CL1,CXCL12,CXCL13,CXCR6,CCR9,CCR10,CXCL1,CXCL2,CXCL3,TFF2,HIF1A,CXCR1,CXCR2,CXCL10,CXCR4
GO: Biological Process	GO:0050671	positive regulation of lymphocyte proliferation		6.321e-16	5.948e-12	2.741e-14	2.666e-13	51	132	ADA,MIF,ANXA1,CD274,TNFSF9,RIPK2,BCL6,BLM,PNP,CD3E,CD28,CD80,CD86,CD38,CD40,CD59,CD74,CD81,SELK,SASH3,CCR7,PRKCQ,CD55,PTPRC,IL21,GPR183,EBI3,LILRB2,CCL19,TNFSF13B,STAT5A,TAC1,CORO1A,TLR4,NCKAP1L,HLA-DPA1,TNFRSF4,VCAM1,ZAP70,IFNG,IGF1,IGFBP2,IL1B,IL2RA,IL6,IL6ST,IL12A,IL12RB1,IL18,ITGAL,SLC39A10
GO: Biological Process	GO:0043068	positive regulation of programmed cell death		6.526e-16	6.141e-12	2.817e-14	2.74e-13	145	647	MCL1,MAP3K5,ADM,ADORA2A,ADRB2,AGT,SRPX,MMP2,ALDH1A3,MMP9,MNDA,FGD2,ANXA1,ANXA5,RGCC,DEGS1,MSX2,ATF3,ATM,MUC2,PEA15,RIPK2,NCF2,BCL2A1,TNFRSF10B,BCL6,TNFRSF10A,BID,BIK,CFLAR,ALDH1A2,BNIP3,BNIP3L,CASP1,CAV1,RUNX3,OSM,CD14,P2RX7,CD40,CD44,PAK2,PNMA1,STK17B,CTSC,NLRC4,CLU,PLAUR,ARHGEF6,PMAIP1,PML,IL19,MAGED1,PLEKHF1,G0S2,NOX4,CTGF,CTLA4,ARHGEF3,CTNNB1,CTSH,CYP1B1,RASSF2,DAP,DAPK1,MELK,PTGS2,PTN,SOX7,D…
GO: Biological Process	GO:0043408	regulation of MAPK cascade		6.653e-16	6.261e-12	2.858e-14	2.78e-13	176	843	PIK3AP1,MAP3K3,MAP3K5,MET,ADRB2,AGT,MIF,TRIB2,FGD2,APOE,TNFSF11,ATF3,PEA15,ADAM9,RIPK2,NRP1,BMP6,C3,C5AR1,CAV1,CAV2,TNFRSF11B,OSM,P2RX7,CD27,ERRFI1,CD40,CD44,PAK2,CD74,CD81,PDGFRA,PDGFRB,MAPKAPK2,CHI3L1,PIK3CG,RASGRP3,PLA2G2A,CCR1,CCR7,MAP4K4,PRKD2,MDFIC,MAGED1,MAP3K8,GDF15,NOX4,CSF1R,CSF2RA,UNC5CL,PKN1,CTGF,CTNNB1,MAP2K3,RASSF2,PSMB10,PSME2,ZEB2,LAX1,SEMA4C,TBC1D10C,PTPRC,BANK1,HBEGF,DUSP2,DUSP4…
GO: Biological Process	GO:0043065	positive regulation of apoptotic process		6.682e-16	6.288e-12	2.858e-14	2.78e-13	144	641	MCL1,MAP3K5,ADM,ADORA2A,ADRB2,AGT,SRPX,MMP2,ALDH1A3,MMP9,MNDA,FGD2,ANXA1,ANXA5,RGCC,DEGS1,MSX2,ATF3,ATM,MUC2,PEA15,RIPK2,NCF2,BCL2A1,TNFRSF10B,BCL6,TNFRSF10A,BID,BIK,CFLAR,ALDH1A2,BNIP3,BNIP3L,CASP1,CAV1,RUNX3,OSM,CD14,P2RX7,CD40,CD44,PAK2,PNMA1,STK17B,CTSC,NLRC4,CLU,PLAUR,ARHGEF6,PMAIP1,PML,IL19,MAGED1,PLEKHF1,G0S2,NOX4,CTGF,CTLA4,ARHGEF3,CTNNB1,CTSH,CYP1B1,RASSF2,DAP,DAPK1,MELK,PTGS2,PTN,SOX7,D…
GO: Biological Process	GO:0030168	platelet activation		6.87e-16	6.464e-12	2.925e-14	2.845e-13	77	257	ACTN1,ADRB2,APOE,AXL,SERPING1,CALU,ENTPD1,CD40,SERPINE1,PDGFRA,PECAM1,PF4,PF4V1,SERPINA1,SERPINE2,CLU,PIK3CD,PIK3CG,PLCG2,PLEK,APBB1IP,COL1A1,COL1A2,COL3A1,PPBP,GNA14,SRGN,PRKCB,PRKCH,PRKCQ,RAC2,FERMT3,RASGRP1,RASGRP2,F2R,F2RL2,F5,F13A1,MYL9,FCER1G,MERTK,CX3CL1,SELP,EVL,FLNA,FN1,MMRN1,PDPN,LAT,FYN,STXBP1,GNA15,GNAI2,RAPGEF4,TGFB1,TGFB3,THBD,TIMP1,TLR4,UBASH3B,HBB,PIK3R5,HGF,SLC7A11,TUBA4A,TXK,HSP…
GO: Biological Process	GO:0042089	cytokine biosynthetic process		9.018e-16	8.486e-12	3.822e-14	3.718e-13	48	120	TRIB2,BCL3,CD3E,NMI,CD27,CD28,CD80,CD86,ERRFI1,CEBPB,MAPKAPK2,IL19,PRKCQ,MAP2K3,PTAFR,IL21,REL,EBI3,EREG,TLR7,TLR8,IRF9,S100B,FCER1A,CCL20,UBE2J1,IGF2BP3,GATA3,LILRB1,STAT5A,TLR1,TLR2,TLR4,WNT5A,IFNG,IL1A,IL1B,IL1RAP,IL6,IL10,IL18,INHBA,INHBB,INPP5D,IRF1,IRF4,IRF7,LAG3
GO: Biological Process	GO:2000106	regulation of leukocyte apoptotic process		1.248e-15	1.174e-11	5.266e-14	5.122e-13	43	100	ADA,MIF,ANXA1,CD274,AXL,BCL2A1,BCL6,BLM,BTK,PNP,CD3G,P2RX7,CD27,CD44,CD74,SERPINB9,CCR7,PRKCQ,TSC22D3,FCER1G,FCGR2B,CCL19,MERTK,CCL21,CXCL12,LILRB1,STAT5A,NOD2,HSH2D,HCLS1,HIF1A,TNFRSF4,WNT5A,GIMAP8,CXCR2,IL10,IL18,IDO1,IRF7,DOCK8,NR4A3,SLC39A10,LYN
GO: Biological Process	GO:0002285	lymphocyte activation involved in immune response		1.259e-15	1.184e-11	5.287e-14	5.143e-13	57	161	AICDA,ADA,EOMES,MFNG,SLAMF6,ANXA1,STX11,RIPK2,NBN,UNC13D,BCL3,BCL6,IL18R1,CD1C,CD28,CD80,CD86,CD40,EXO1,CCR7,PLCG2,APBB1IP,IL27RA,TBX21,GAPT,CLEC4E,PTPRC,RAB27A,GPR183,RORA,FCER1G,CCL19,BATF,CLEC4D,SWAP70,GATA3,LILRB1,SEMA4A,TGFB1,CORO1A,TLR4,TNFAIP3,HLX,ICAM1,XBP1,IFNG,IL6,IL10,IL12RB1,NKX2-3,IRF1,IRF4,ITGAL,LCP1,LGALS1,LY9,CD180
GO: Biological Process	GO:0097190	apoptotic signaling pathway		1.31e-15	1.233e-11	5.458e-14	5.309e-13	149	677	MCL1,ACVR1,MAP3K5,ADORA2A,AGT,MIF,NME5,SRPX,MMP9,FGD2,ANXA6,ATF3,ATM,MUC1,PEA15,NBN,BCL2A1,TNFRSF10C,BCL3,TNFRSF10B,TNFRSF10A,NRP1,BID,BIK,CFLAR,BNIP3,BNIP3L,VNN1,BTK,IL33,PNP,NR4A2,CASP4,CASP10,CAV1,RUNX3,TNFRSF11B,OSM,CD3E,CD14,P2RX7,P4HB,CD27,CD28,CD38,CD40,SERPINE1,CD44,PAK2,CD74,CEBPB,PDK1,CTSC,PF4,WNT4,SELK,SGMS1,DNAJC10,CLU,PLAUR,ARHGEF6,PMAIP1,CHAC1,PML,IL19,DDIT4,MAGED1,ERO1A,PLEKHF1,G0S…
GO: Biological Process	GO:0032946	positive regulation of mononuclear cell proliferation		1.311e-15	1.233e-11	5.458e-14	5.309e-13	51	134	ADA,MIF,ANXA1,CD274,TNFSF9,RIPK2,BCL6,BLM,PNP,CD3E,CD28,CD80,CD86,CD38,CD40,CD59,CD74,CD81,SELK,SASH3,CCR7,PRKCQ,CD55,PTPRC,IL21,GPR183,EBI3,LILRB2,CCL19,TNFSF13B,STAT5A,TAC1,CORO1A,TLR4,NCKAP1L,HLA-DPA1,TNFRSF4,VCAM1,ZAP70,IFNG,IGF1,IGFBP2,IL1B,IL2RA,IL6,IL6ST,IL12A,IL12RB1,IL18,ITGAL,SLC39A10
GO: Biological Process	GO:1903036	positive regulation of response to wounding		1.804e-15	1.698e-11	7.449e-14	7.245e-13	61	181	AGT,MIF,ALOX5AP,ANXA1,TNFSF11,GBP5,C3,IL33,OSM,CD28,SERPINE1,REG3A,OSMR,PIK3CG,PLA2G2A,CCR7,PLEK,PTGS2,IL21,HBEGF,EDNRA,TLR7,F2R,F3,S100A8,S100A9,S100A12,FCER1A,FCER1G,CCL2,CCL4,CCL7,CCL8,CCL11,CCL18,CCL24,CX3CL1,SELP,PDPN,HOPX,HPSE,STAT5A,NOD2,TAC1,FFAR2,TGM2,THBD,TLR2,TLR4,WNT5A,IL1B,IL6,IL6ST,IL17A,IL18,IDO1,ITGA2,JAK2,PLA2G7,TLR10,ANO6
GO: Biological Process	GO:0052548	regulation of endopeptidase activity		1.805e-15	1.698e-11	7.449e-14	7.245e-13	101	392	SERPINA3,CARD16,MAP3K5,ADORA2A,AGT,MMP9,RECK,COL28A1,BIRC3,BIRC5,CST7,ASPH,SERPINB7,RIPK2,BCL2A1,TNFRSF10B,TNFRSF10A,BID,CFLAR,BST2,SERPING1,C3,CASP1,SERPINH1,USP14,CD14,CD27,SERPINE1,SERPINB2,CD44,PAK2,PTTG1,SERPINF1,NLRC4,SERPINA1,PI3,SERPINB5,SERPINE2,SERPINB8,SERPINB9,SERPINI1,PLAUR,TNFAIP8,AIM2,PMAIP1,PML,COL6A3,COL7A1,CR1,CSTA,CTGF,CTSH,HERPUD1,DAP,DAPK1,PSME2,SOX7,TNFSF15,DPEP1,AKIRIN2,SER…
GO: Biological Process	GO:0045088	regulation of innate immune response		1.868e-15	1.758e-11	7.67e-14	7.461e-13	105	415	PIK3AP1,TMEM173,SLAMF6,MMP2,MB21D1,BIRC3,MYO1F,SOCS1,RIPK2,GBP5,BTK,SERPING1,SOCS3,CAV1,NMI,CD14,CD86,PAK2,CD74,MAPKAPK2,NLRC4,SERPINB9,CCR1,PLCG2,AIM2,MAP3K8,SAMHD1,CR1,CTSB,MAP2K3,CTSK,PSMB10,PSME2,CLEC4E,COCH,CLEC4A,IL21,PVRL2,PARP9,DMBT1,TANK,DUSP4,DUSP6,DUSP7,RASGRP1,EREG,RPS6KA2,TNIP3,TLR7,TLR8,FCER1G,FCN1,SERPINB4,FGR,FOS,SH2D1B,CLEC4D,CD226,FYN,LILRB1,GFI1,STAT1,STAT5A,NOD2,RFTN1,MALT1,TR…
GO: Biological Process	GO:0051250	negative regulation of lymphocyte activation		1.875e-15	1.764e-11	7.67e-14	7.461e-13	51	135	ADORA2A,MAD1L1,MNDA,ANXA1,BTLA,CD274,ATM,AXL,BCL6,PRDM1,TIGIT,CD44,CD74,CEBPB,PRKAR1A,PKN1,CTLA4,PRNP,LAX1,TBC1D10C,PLA2G2D,BANK1,TNFAIP8L2,DTX1,GAL,LILRB2,BTN2A2,FCGR2B,MERTK,LRRC32,SAMSN1,LILRB1,KIAA0922,TGFB1,TNFAIP3,HLA-DQA1,HLA-DQB1,CD300A,HLA-DRB4,VSIG4,HLX,IL2RA,IL10,IDO1,INHBA,INPP5D,IRF1,DUSP22,LST1,LAG3,LYN
GO: Biological Process	GO:0045619	regulation of lymphocyte differentiation		2.114e-15	1.989e-11	8.61e-14	8.375e-13	56	158	ADA,ANXA1,TNFSF9,AXL,RIPK2,BCL6,PRDM1,VNN1,BTK,PNP,CD2,CD27,CD28,CD80,CD86,CD44,CD74,CD83,SASH3,CCR7,CTLA4,PTPRC,IL21,DTX1,RASGRP1,EGR3,LILRB2,BTN2A2,CCL19,IKZF3,GATA3,STAT5A,KIAA0922,SPINK5,ZEB1,TGFB1,TGFBR2,NCKAP1L,HLA-DQA1,HLX,XBP1,ZAP70,IFNG,IL1B,IL2RA,IL6,IL7R,IL12A,IL12RB1,IL15RA,ZBTB16,INHBA,INPP5D,IRF1,IRF4,LCK
GO: Biological Process	GO:0070665	positive regulation of leukocyte proliferation		2.269e-15	2.135e-11	9.204e-14	8.952e-13	52	140	ADA,MIF,ANXA1,CD274,TNFSF9,RIPK2,BCL6,BLM,PNP,CD3E,CD28,CD80,CD86,CD38,CD40,CD59,CD74,CD81,SELK,SASH3,CCR7,PRKCQ,CD55,PTPRC,IL21,GPR183,EBI3,LILRB2,CCL19,TNFSF13B,STAT5A,TAC1,CORO1A,TLR4,NCKAP1L,HLA-DPA1,TNFRSF4,VCAM1,ZAP70,IFNG,IGF1,IGFBP2,IL1B,IL2RA,IL6,IL6ST,IL12A,IL12RB1,IL18,ITGAL,SLC39A10,LYN
GO: Biological Process	GO:0002822	regulation of adaptive immune response based on somatic recombination of immune receptors built from immunoglobulin superfamily domains		2.501e-15	2.354e-11	1.006e-13	9.783e-13	49	127	ADA,ANXA1,RIPK2,BCL6,BTK,C3,C4BPA,C4BPB,IL33,PNP,P2RX7,CD28,CD80,CD40,CLC,SASH3,CCR7,IL27RA,TBX21,CR1,PKN1,PRKCQ,CD55,PTPRC,PVRL2,FCER1A,FCER1G,FCGR2B,CCL19,CD226,TNFSF13B,GATA3,LILRB1,NOD2,MALT1,TAP2,TGFB1,TNFAIP3,HLA-DQB1,HLX,HSPA6,IFNG,IL1B,IL7R,IL10,IL12A,IL12RB1,IRF1,DUSP22
GO: Biological Process	GO:0050729	positive regulation of inflammatory response		2.501e-15	2.354e-11	1.006e-13	9.783e-13	49	127	AGT,MIF,ALOX5AP,TNFSF11,GBP5,C3,IL33,OSM,CD28,SERPINE1,OSMR,PIK3CG,PLA2G2A,CCR7,PTGS2,IL21,EDNRA,TLR7,S100A8,S100A9,S100A12,FCER1A,FCER1G,CCL2,CCL4,CCL7,CCL8,CCL11,CCL18,CCL24,CX3CL1,STAT5A,NOD2,TAC1,FFAR2,TGM2,TLR2,TLR4,WNT5A,IL1B,IL6,IL6ST,IL17A,IL18,IDO1,ITGA2,JAK2,PLA2G7,TLR10
GO: Biological Process	GO:0018108	peptidyl-tyrosine phosphorylation		2.571e-15	2.419e-11	1.029e-13	1.001e-12	93	349	MET,AGT,MIF,SOCS1,AXL,RIPK2,NRP1,BLK,BTK,DDR2,CAV1,CAV2,OSM,CD3E,CD80,ERRFI1,CD40,CD44,PAK2,CD74,CD81,PDGFRA,PDGFRB,ENPP2,PECAM1,SH3BP5,CSF1R,CSF3,IL22,MAP2K3,MELK,STAP1,IL22RA2,PTPRC,IL21,TRIM27,ABI2,EPHA2,GREM1,FBXW7,EPHB1,EREG,F2R,EFEMP1,FCER1A,FES,FGF7,FGR,MERTK,SEMA4D,SFRP2,SH2D1B,FYN,SPINK1,SAMSN1,STAT5A,NOD2,AFAP1L2,IL24,TGFB1,TIE1,TLR4,HCK,HCLS1,HGF,NRG1,HK1,CD300A,TTK,TXK,VEGFC,ICAM1,ZAP…
GO: Biological Process	GO:0000165	MAPK cascade		4.292e-15	4.039e-11	1.711e-13	1.665e-12	185	918	PIK3AP1,MAP3K3,MAP3K5,MET,ADRB2,AGT,MIF,TRIB2,FGD2,APOE,TNFSF11,ATF3,PEA15,ADAM9,RIPK2,NRP1,BMP6,C3,C5AR1,DOK2,CAV1,CAV2,TNFRSF11B,OSM,P2RX7,CD27,ERRFI1,CD40,CD44,PAK2,CD74,CD81,PDGFRA,PDGFRB,MAPKAPK2,CHI3L1,PIK3CG,RASGRP3,PLA2G2A,CCR1,CCR7,MAP4K4,ARHGEF6,PRKD2,MDFIC,MAGED1,MAP3K8,GDF15,NOX4,CSF1R,CSF2RA,UNC5CL,PKN1,CTGF,CTNNB1,MAP2K3,CTSH,PLVAP,RASSF2,PSMB10,PSME2,ZEB2,LAX1,SEMA4C,TBC1D10C,PTPRC…
GO: Biological Process	GO:0050777	negative regulation of immune response		4.443e-15	4.181e-11	1.764e-13	1.716e-12	50	133	ANXA1,BCL6,CD84,BST2,SERPING1,C4BPA,C4BPB,IL33,NMI,FCRLB,CD59,SERPINB9,CCR1,IL27RA,COL3A1,CR1,CTLA4,CD55,PTPRC,TRIM27,LILRB2,FCGR2B,SERPINB4,FOXF1,OLFM4,SH2D1B,SAMSN1,LILRB1,NOD2,TRAFD1,TAP2,SPINK5,TGFB1,TGFB3,IRAK3,DUSP10,TNFAIP3,CD300A,HLA-DRB4,HLX,IFI16,IL2RA,IL7R,IL10,IL13RA2,INPP5D,IRF1,DUSP22,KLRB1,LYN
GO: Biological Process	GO:0046634	regulation of alpha-beta T cell activation		4.607e-15	4.335e-11	1.821e-13	1.772e-12	38	83	ADA,ADORA2A,ANXA1,BTLA,RIPK2,BCL6,BLM,PNP,CD3E,CD28,CD80,CD86,CD44,CD83,SASH3,CCR7,PRKCQ,CD55,PTPRC,EBI3,CCL19,GATA3,LILRB1,TGFB1,TGFBR2,NCKAP1L,HLA-DQB1,CD300A,HLX,ZAP70,IFNG,IL6,IL12A,IL12RB1,IL18,ZBTB16,IRF1,IRF4
GO: Biological Process	GO:0009719	response to endogenous stimulus		5.746e-15	5.407e-11	2.262e-13	2.2e-12	304	1744	SERPINA3,GNG8,ACVR1,USP9Y,MDK,ADA,ME1,ADCY3,ADM,ADORA2A,PARP1,MFGE8,ADRB2,OSBPL8,AHR,MMP2,MMP3,MMP13,ALDOB,AKR1B1,MMP19,ANXA1,VASN,ANXA3,ANXA5,PIK3R3,ITGA8,APOBEC1,AQP9,MSN,MSX2,ARSB,STS,ASIP,ASPH,ASS1,SOCS1,PEA15,ATP2B4,MYO5A,ADAM9,RIPK2,NCF2,CFB,BID,BLM,BMP6,ALDH1A2,C3,C5AR1,NNMT,KYNU,NPC1,NTS,NUCB2,SOCS3,NR4A2,CASP1,CASP4,CAV1,CAV2,RUNX3,CBL,TNFRSF11B,CCNA2,CCNC,OXCT1,P2RX5,CD19,P2RX7,P2RY6,CD…
GO: Biological Process	GO:0045766	positive regulation of angiogenesis		5.975e-15	5.623e-11	2.343e-13	2.279e-12	48	125	ADM,MMP9,ANGPT2,ANXA3,SPHK1,C3,C3AR1,C5AR1,CD34,SERPINE1,CHI3L1,PGF,PRKD2,PPP1R16B,PRKCB,PRKD1,CTSH,CX3CR1,CYP1B1,PTGS2,ECM1,ANGPTL4,GREM1,ENG,MTDH,ETS1,F3,LRG1,FGF2,CCL11,CCL24,CX3CL1,SFRP2,CYSLTR1,SRPX2,TGFBR2,HGF,HIF1A,TWIST1,VEGFC,HYAL1,WNT5A,IL1A,IL1B,CXCR2,ISL1,ITGB2,KDR
GO: Biological Process	GO:0043085	positive regulation of catalytic activity		8.237e-15	7.751e-11	3.216e-13	3.128e-12	279	1570	ADCY3,MAP3K3,MAP3K5,ADORA2A,PLEKHG1,MET,ADRB2,AGT,MIF,OSBPL8,ARRDC3,ALDOB,PREX1,ALOX5AP,AMPH,TRIB2,GPR65,FGD2,RGS5,RGCC,ALS2,APOBEC1,APOC1,APOE,ARHGAP6,ARHGDIB,TNFSF11,ASPH,SOCS1,GRHL3,PEA15,ATP2B4,RGL4,DOCK11,ADAM9,RIPK2,NBN,NCF4,TNFRSF10B,TNFRSF10A,BID,CFLAR,FGD5,C5AR1,NOS2,DDR2,NR4A2,CASP1,CAV1,CAV2,CCNB1,CCNC,CCND2,CD14,P2RX7,ERRFI1,CD40,PAK2,CD74,CD81,CDC6,CDC20,CDC25B,CDC27,CDH3,PCOLCE,PDGF…
GO: Biological Process	GO:0002706	regulation of lymphocyte mediated immunity		8.59e-15	8.084e-11	3.34e-13	3.249e-12	48	126	SLAMF6,BCL6,BTK,C3,C4BPA,C4BPB,PNP,P2RX7,CD28,CD40,SERPINB9,CLC,SASH3,IL27RA,TBX21,CR1,CD55,PTPRC,IL21,PVRL2,RASGRP1,FCER1A,FCER1G,FCGR2B,SERPINB4,SH2D1B,CD226,GATA3,LILRB1,STAT5A,NOD2,MALT1,TAP2,TGFB1,CRTAM,CADM1,HSPA6,VAV1,IFNG,IL1B,IL7R,IL10,IL12A,IL12RB1,DUSP22,KLRB1,LAG3,SH2D1A
Pathway	M5884	Ensemble of genes encoding core extracellular matrix including ECM glycoproteins, collagens and proteoglycans	MSigDB C2: MIT	8.714e-16	2.309e-12	4.619e-13	3.907e-12	88	275	MFAP2,MFAP4,MFGE8,MGP,AEBP1,SPARCL1,SRPX,COL28A1,RSPO2,BGN,WISP1,NID1,PCOLCE,CTHRC1,COL1A1,COL1A2,COL3A1,COL4A1,COL4A2,COL4A4,COL5A1,COL5A2,COL6A2,COL6A3,COL7A1,MXRA5,COL12A1,COL15A1,EFEMP2,CRELD2,COL5A3,COL23A1,SRGN,VCAN,CTGF,ASPN,SPOCK2,DCN,COCH,DMBT1,CRISPLD1,CRISPLD2,DPT,ECM1,MMRN2,GLDN,COL6A5,LRG1,FBLN1,FBN1,EFEMP1,NID2,FBLN5,FMOD,FN1,MMRN1,POSTN,HAPLN3,EGFLAM,SPOCK1,SPP1,SMOC2,FGL2,FNDC1,SR…
GO: Biological Process	GO:0032609	interferon-gamma production		1.272e-14	1.197e-10	4.925e-13	4.79e-12	45	114	EOMES,SLAMF6,CD274,TNFSF9,AXL,RIPK2,BCL3,IL18R1,IL33,RUNX3,CD2,CD3E,CD14,CD27,PDE4B,SASH3,CCR7,IL27RA,ISG15,PRNP,IL21,TRIM27,RASGRP1,EBI3,TLR7,TLR8,SH2D1B,GATA3,LILRB1,NOD2,BTN3A2,BTN3A1,TLR4,HLA-DPA1,HLA-DRB4,TXK,WNT5A,IL1B,IL10,IL12A,IL12RB1,IL18,INHBA,ISL1,ITK
GO: Biological Process	GO:0023014	signal transduction by protein phosphorylation		1.28e-14	1.204e-10	4.936e-13	4.801e-12	188	948	PIK3AP1,ACVR1,MAP3K3,MAP3K5,MET,ADRB2,AGT,MIF,TRIB2,FGD2,APOE,TNFSF11,ATF3,PEA15,ADAM9,RIPK2,NRP1,BMP6,C3,C5AR1,DOK2,CAV1,CAV2,TNFRSF11B,OSM,P2RX7,CD27,ERRFI1,CD40,CD44,PAK2,CD74,CD81,PDGFRA,PDGFRB,MAPKAPK2,CHI3L1,PIK3CG,RASGRP3,PLA2G2A,CCR1,CCR7,MAP4K4,ARHGEF6,PRKD2,MDFIC,MAGED1,MAP3K8,GDF15,NOX4,CSF1R,CSF2RA,UNC5CL,PKN1,CTGF,CTNNB1,MAP2K3,CTSH,PLVAP,RASSF2,PSMB10,PSME2,ZEB2,LAX1,SEMA4C,TBC1D10C…
GO: Biological Process	GO:0051050	positive regulation of transport		1.499e-14	1.411e-10	5.758e-13	5.601e-12	199	1023	TMEM173,ADORA2A,MET,PARP1,MFGE8,ADRB2,AGT,MIF,CXCL9,OSBPL8,MMP13,ANXA1,PIK3R3,RGCC,APOE,MSN,TNFSF11,RUVBL1,ASPH,CD274,AXL,ADAM9,UNC13D,IL18R1,BICD1,BID,NEDD4,BLK,BMP6,SPHK1,C3,NMB,IL33,TRPA1,NUCB2,CASP1,CASP4,CASP5,CAV1,CBL,CD2,OXCT1,CD14,P2RX5,CD19,P2RX7,CD27,CD34,SYNGR3,CD38,SERPINE1,CDH3,PDGFRB,ABCB4,SELK,LIPG,PKD2,CCR1,CCR7,PLCG2,AIM2,PLK3,PLTP,HOMER1,PMAIP1,CSF1R,CSF3,PPT1,PRKCQ,EDEM1,CTSK,A…
GO: Biological Process	GO:0050678	regulation of epithelial cell proliferation		1.552e-14	1.461e-10	5.934e-13	5.772e-12	85	314	MMP12,RGCC,BIRC5,APOE,NRP1,BMP6,ALDH1A2,C5AR1,NME1,CAV1,CAV2,RUNX3,CCND2,ERRFI1,REG3A,CDH3,CDH13,SERPINF1,PGF,SERPINB5,PLA2G2A,CYP7B1,PLAU,PRKD2,MAGED1,PPP1R16B,PRKD1,CTNNB1,HTRA1,JAML,PTN,PTPRM,REG1A,ECM1,EDNRA,EDNRB,EGR3,ROBO1,ENG,FBXW7,EREG,F3,LRG1,FGF2,CCL2,FGF7,CCL11,CCL24,CXCL12,SFRP2,SNAI2,IL26,EAF2,GAS1,GATA3,STAT1,NOD2,GJA1,SULF2,SULF1,GLUL,TWIST2,TGFB1,TNFAIP3,HAS2,HIF1A,NR4A1,TWIST1,VE…
GO: Biological Process	GO:0050715	positive regulation of cytokine secretion		1.558e-14	1.466e-10	5.934e-13	5.772e-12	43	106	MIF,RGCC,CD274,IL33,CASP1,CASP4,CASP5,CD2,CD14,P2RX7,CD34,SELK,CCR7,AIM2,CSF1R,CLEC4E,TNFSF15,RASGRP1,F2R,FCN1,CCL19,FGR,NLRP1,CARD8,POSTN,IL26,GATA3,CD300C,NOD2,FFAR2,TLR2,CRTAM,CLEC5A,TWIST1,CADM1,WNT5A,XBP1,IFNG,IL1A,IL1B,IL10,IL17A,PANX1
GO: Biological Process	GO:1904018	positive regulation of vasculature development		1.758e-14	1.655e-10	6.672e-13	6.49e-12	50	137	ADM,MMP9,ANGPT2,ANXA3,SERPINB7,SPHK1,C3,C3AR1,C5AR1,CD34,SERPINE1,CHI3L1,PGF,PRKD2,PPP1R16B,PRKCB,PRKD1,CTSH,CX3CR1,CYP1B1,PTGS2,ECM1,EGR1,ANGPTL4,GREM1,ENG,MTDH,ETS1,F3,LRG1,FGF2,CCL11,CCL24,CX3CL1,SFRP2,CYSLTR1,SRPX2,TGFBR2,HGF,HIF1A,TWIST1,VEGFC,HYAL1,WNT5A,IL1A,IL1B,CXCR2,ISL1,ITGB2,KDR
GO: Biological Process	GO:0045582	positive regulation of T cell differentiation		1.923e-14	1.809e-10	7.267e-13	7.068e-12	38	86	ADA,ANXA1,TNFSF9,RIPK2,VNN1,PNP,CD27,CD80,CD86,CD74,CD83,SASH3,CCR7,PTPRC,RASGRP1,EGR3,LILRB2,BTN2A2,CCL19,GATA3,STAT5A,TGFB1,TGFBR2,NCKAP1L,HLA-DQA1,HLX,XBP1,ZAP70,IFNG,IL1B,IL2RA,IL6,IL7R,IL12A,IL12RB1,ZBTB16,IRF1,LCK
Pathway	106028	Hemostasis	BioSystems: REACTOME	1.86e-15	4.93e-12	8.216e-13	6.95e-12	131	493	KIF18A,GNG8,ACTN1,MMP1,ANGPT2,PIK3R3,ATP2B4,DOCK11,CD84,NFE2,SERPING1,NOS2,CALU,ESAM,DOK2,CAV1,OLR1,CD2,SLC16A3,SERPINE1,SERPINB2,TREM1,CD48,CENPE,PECAM1,PF4,PF4V1,JAM2,SERPINA1,SERPINE2,SERPINB8,CLU,PIK3CG,PLAT,PLAU,PLAUR,PLCG2,PLEK,APBB1IP,PPBP,GNA14,SRGN,PRKAR1A,PRKAR2B,PRKCB,PRKCH,PRKCQ,DOCK4,SIRPA,JAML,RAC2,DOCK2,SH2B3,KIF20A,RASGRP1,GNB4,RASGRP2,MRVI1,F2R,F2RL2,F3,F5,F13A1,EHD3,EHD2,SIRPG,F…
GO: Biological Process	GO:0002526	acute inflammatory response		2.31e-14	2.174e-10	8.696e-13	8.459e-12	52	147	SERPINA3,ACVR1,MIF,ALOX5,ALOX5AP,TNFSF11,ASS1,CFB,VNN1,SERPING1,C3,C4BPA,C4BPB,OSM,CD59,REG3A,OSMR,CEBPB,CFP,CD163,SERPINA1,SERPINB9,PIK3CG,CCR7,PTGES,CR1,IL22,CD55,PTGS2,EDNRB,F3,S100A8,FCER1A,FCER1G,FCGR2B,FN1,GATA3,STAT3,TAC1,FFAR2,CXCL2,CFH,APOL2,ICAM1,CFI,IL1A,IL1B,IL1RN,IL6,IL6ST,CXCR2,ANO6
GO: Biological Process	GO:0001906	cell killing		2.48e-14	2.334e-10	9.262e-13	9.009e-12	48	129	SLAMF6,APOL1,SLAMF7,STX11,UNC13D,NOS2,PNP,P2RX7,TREM1,CTSC,SERPINB9,CTSG,CTSH,STAP1,DEFA5,DEFA6,PTPRC,IL21,PVRL2,RAB27A,RASGRP1,S100A12,SERPINB4,CCL2,CXCL6,GNLY,SH2D1B,CD226,LILRB1,STAT5A,TAP2,CXCL2,CORO1A,GZMB,CRTAM,CADM1,HSPA6,VAV1,ICAM1,IFNG,IL7R,IL10,IL11,IL12A,IL12RB1,KLRB1,LAG3,SH2D1A
GO: Biological Process	GO:0045580	regulation of T cell differentiation		2.48e-14	2.334e-10	9.262e-13	9.009e-12	48	129	ADA,ANXA1,TNFSF9,RIPK2,BCL6,VNN1,PNP,CD2,CD27,CD28,CD80,CD86,CD44,CD74,CD83,SASH3,CCR7,CTLA4,PTPRC,DTX1,RASGRP1,EGR3,LILRB2,BTN2A2,CCL19,GATA3,STAT5A,KIAA0922,SPINK5,ZEB1,TGFB1,TGFBR2,NCKAP1L,HLA-DQA1,HLX,XBP1,ZAP70,IFNG,IL1B,IL2RA,IL6,IL7R,IL12A,IL12RB1,ZBTB16,IRF1,IRF4,LCK
GO: Biological Process	GO:0051336	regulation of hydrolase activity		2.708e-14	2.549e-10	1.007e-12	9.798e-12	238	1296	SERPINA3,CARD16,ADCY3,MAP3K5,ADORA2A,PLEKHG1,ADRB2,AGT,MMP9,ALDOB,PREX1,RECK,AMPH,GPR65,FGD2,RGS5,ANXA1,COL28A1,BIRC3,BIRC5,ALS2,CST7,APOC1,ARHGAP6,ARHGDIB,RHOH,ASPH,GRHL3,RGL4,SERPINB7,DOCK11,RIPK2,BCL2A1,TNFRSF10B,BCL6,TNFRSF10A,BICD1,BID,CFLAR,BST2,SERPING1,C3,FGD5,C5AR1,CASP1,OAS3,CAV1,CAV2,SERPINH1,USP14,CD14,CD27,ERRFI1,CD40,SERPINE1,SERPINB2,CD44,PAK2,PCOLCE,PTTG1,PDGFRA,PDGFRB,PECAM1,SERP…
GO: Biological Process	GO:0050673	epithelial cell proliferation		3.386e-14	3.186e-10	1.254e-12	1.22e-11	96	380	MKI67,MMP12,RGCC,BIRC5,APOE,TNFSF11,NRP1,BMP6,ALDH1A2,C5AR1,NME1,CAV1,CAV2,RUNX3,CCND2,CD34,ERRFI1,REG3A,CDH3,CDH13,CEBPB,SERPINF1,PGF,SERPINB5,PLA2G2A,CYP7B1,PLAU,PRKD2,MAGED1,PPP1R16B,PRKD1,CTNNB1,HTRA1,JAML,PTN,PTPRM,REG1A,ECM1,EDNRA,EDNRB,EGR3,EPHA2,ROBO1,ENG,FBXW7,EREG,F3,LRG1,FAP,FGF2,CCL2,FGF7,CCL11,CCL24,CXCL12,SFRP2,SNAI2,IL26,EAF2,GAS1,GATA3,STAT1,NOD2,GJA1,SULF2,SULF1,GLUL,TWIST2,TFAP2…
GO: Biological Process	GO:0042035	regulation of cytokine biosynthetic process		3.428e-14	3.225e-10	1.265e-12	1.23e-11	43	108	TRIB2,BCL3,CD3E,NMI,CD27,CD28,CD80,CD86,ERRFI1,CEBPB,MAPKAPK2,PRKCQ,MAP2K3,PTAFR,IL21,REL,EBI3,EREG,TLR7,TLR8,S100B,FCER1A,CCL20,UBE2J1,IGF2BP3,GATA3,LILRB1,STAT5A,TLR1,TLR2,TLR4,WNT5A,IFNG,IL1A,IL1B,IL6,IL10,INHBA,INHBB,INPP5D,IRF1,IRF4,LAG3
GO: Biological Process	GO:0051223	regulation of protein transport		3.943e-14	3.71e-10	1.449e-12	1.41e-11	165	807	TMEM173,ADORA2A,PARP1,MIF,MMP13,ANXA1,ANXA5,RGCC,BIRC5,RUVBL1,ASPH,MTNR1A,CD274,SOCS1,VAMP4,ADAM9,SEC11C,BCL3,IL18R1,BLK,BMP6,BNIP3L,SPHK1,NFKBIE,NOS2,IL33,TRPA1,CASP1,CASP4,CASP5,CD2,OXCT1,CD14,P2RX7,CD27,CD34,CD38,CD40,PAM,PCSK1,VPREB3,SELK,DERL3,PKD2,CCR7,AIM2,MAP4K4,PLK3,PML,MDFIC,PIM3,CSF1R,CSF3,SRGN,PKIA,PRKAR1A,PRKAR2B,PRKCQ,EDEM1,CTSK,PTGS2,TBC1D10C,CLEC4E,TNFSF15,BANK1,RAC2,RHBDF2,RBP4,T…
GO: Biological Process	GO:0023057	negative regulation of signaling		4.464e-14	4.201e-10	1.635e-12	1.59e-11	232	1260	PIK3AP1,APCDD1,MCL1,ACVR1,UBASH3A,ADA,ADM,ADRB2,ADRBK2,AGT,MIF,NME5,MMP3,MMP9,RGS5,VASN,ANXA5,APOE,RHOH,MTNR1A,SOCS1,ATF3,MUC1,PEA15,ATP2B4,BCL6,BGN,BICD1,NRP1,NEDD4,PRDM1,CFLAR,VNN1,NMB,PRICKLE1,NUCB2,SOCS3,NR4A2,CAV1,CAV2,CBL,OSM,CD3E,P2RX7,RQCD1,CD27,CD38,ERRFI1,SERPINE1,CD44,CD74,PF4,WNT4,SERPINE2,SGMS1,CLU,CTHRC1,CYP7B1,PLAUR,PLEK,MAP4K4,CHAC1,PMCH,IL19,DDIT4,CHRDL2,CHST11,PIM3,PRKCB,PRKCQ,F…
GO: Biological Process	GO:0030162	regulation of proteolysis		5.17e-14	4.865e-10	1.886e-12	1.834e-11	156	751	SERPINA3,CARD16,MAP3K5,ADORA2A,AGT,MAD1L1,MMP9,RECK,TRIB2,COL28A1,BIRC3,BIRC5,CST7,APOE,RUVBL1,ASPH,ATM,SERPINB7,ADAM9,RIPK2,BCL2A1,TNFRSF10B,TNFRSF10A,CFB,BID,CFLAR,BST2,SERPING1,C3,C4BPA,C4BPB,IL33,PRICKLE1,CASP1,CAV1,SERPINH1,CCNB1,USP14,CD14,CD27,SERPINE1,SERPINB2,CD44,CD59,PAK2,CDC6,CDC20,CDC27,PCOLCE,PTTG1,CENPE,CTSC,SERPINF1,CFP,NLRC4,SERPINA1,PI3,SERPINB5,SERPINE2,SERPINB8,SERPINB9,SERPIN…
GO: Biological Process	GO:0042493	response to drug		5.353e-14	5.037e-10	1.945e-12	1.892e-11	106	441	MDK,ADA,ADORA2A,MMP2,MMP7,MMP9,MMP12,MMP13,ALDOB,RAD54L,ABCC1,ANXA1,APOBEC1,ASS1,SOCS1,ATR,NCF2,NNMT,NOS2,PNP,NPC1,TRPA1,NTS,SOCS3,CASP1,CAV1,TNFRSF11B,CCNB1,OXCT1,P2RX7,CD86,CD38,SERPINE1,CD69,PAM,CDH3,PDE4B,SLC10A4,ABCB4,AIM2,COL1A1,CPS1,PRKAR2B,PRKCB,CTNNB1,CTPS1,PRNP,CYBB,CYP27B1,PTGS2,PTN,PTPRM,DNMT1,DPEP1,DPYSL2,DUSP6,GAL,EGR1,RPN2,CCNO,ACSL1,CCL2,CCL4,SFRP2,FOS,FOSB,SLC1A3,SLC9A1,SLC18A1,F…
GO: Biological Process	GO:0097285	cell-type specific apoptotic process		6.206e-14	5.84e-10	2.246e-12	2.185e-11	119	520	MCL1,MDK,ADA,MAP3K5,ADORA2A,AGT,MIF,ANXA1,RGCC,BIRC5,APOE,MSX2,RUVBL1,CD274,ATM,AXL,NCF2,BCL2A1,BCL6,NRP1,BID,BLM,BNIP3,BTK,C5AR1,PNP,NR4A2,CAV1,CD3G,P2RX7,CD27,CD40,SERPINE1,CD44,REG3A,CD74,CEBPB,STK17B,SERPINB9,CLC,PIK3CG,CCR7,QKI,PMAIP1,BAG3,PPT1,PRKCH,PKN1,PRKCQ,CTNNB1,IL21,KIF14,PCSK9,TSC22D3,EGR1,ANGPTL4,FBXW7,RPS6KA2,F2R,FAP,FCER1G,FCGR2B,CCL2,CCL19,MERTK,CCL21,CXCL12,SFRP2,HYOU1,NLRP1,CPE…
GO: Biological Process	GO:0051248	negative regulation of protein metabolic process		7.396e-14	6.96e-10	2.667e-12	2.594e-11	217	1162	SERPINA3,CARD16,ADORA2A,MET,AGT,MIF,MAD1L1,MMP9,RECK,TRIB2,COL28A1,ENC1,BIRC3,BIRC5,CST7,APOE,SOCS1,ATF3,ATM,ATP2B4,SERPINB7,BCL2A1,BCL3,TNFRSF10B,TNFRSF10A,BGN,CFLAR,BST2,SERPING1,C3,C4BPA,C4BPB,NOS2,SOCS3,CAV1,SERPINH1,CCNB1,USP14,NMI,P2RX7,RQCD1,CD27,ERRFI1,SERPINE1,SERPINB2,CD44,CD59,PAK2,CDC20,CDC27,CDKN2C,PTTG1,CENPE,PECAM1,SERPINF1,NLRC4,SERPINA1,PI3,SERPINB5,SERPINE2,SERPINB8,SERPINB9,SER…
GO: Biological Process	GO:0070664	negative regulation of leukocyte proliferation		7.489e-14	7.047e-10	2.69e-12	2.616e-11	36	81	MAD1L1,MNDA,BTLA,CD274,ATM,PRDM1,CD44,CEBPB,PRKAR1A,PKN1,CTLA4,PRNP,PLA2G2D,GAL,GREM1,LILRB2,BTN2A2,FCGR2B,CCL2,CCL8,LRRC32,LILRB1,KIAA0922,TGFB1,TNFAIP3,HLA-DQA1,HLA-DQB1,CD300A,HLA-DRB4,VSIG4,IL2RA,IL10,IDO1,INPP5D,LST1,LYN
GO: Biological Process	GO:0014070	response to organic cyclic compound		7.877e-14	7.412e-10	2.818e-12	2.741e-11	175	879	TMEM173,MDK,ADA,ADCY3,ADM,ADORA2A,PARP1,MFGE8,ADRB2,MKI67,AHR,MMP2,MMP12,MMP13,ALDOB,MMP19,ANGPT2,ANXA1,ANXA3,MB21D1,AQP3,AQP9,MSN,LY6D,MSX2,ARSB,STS,ASPH,ASS1,SOCS1,PEA15,ATP2B4,ADAM9,RIPK2,P2RY13,NCF2,BID,BLM,BMP6,ALDH1A2,C3,NOS2,KYNU,NPC1,TRPA1,CALU,NTS,SOCS3,NR4A2,CASP1,CAV1,TNFRSF11B,CCNA2,CCNB1,P2RX5,P2RX7,P2RY6,CD38,ERRFI1,PAK2,PAPPA,DDX21,PDE4B,PDGFRB,SERPINF1,CD83,ABCB4,SERPINB9,PIK3CG,P…
GO: Biological Process	GO:0002768	immune response-regulating cell surface receptor signaling pathway		7.997e-14	7.525e-10	2.851e-12	2.773e-11	121	534	UBASH3A,ADA,MNDA,BTLA,SKAP1,PEA15,RIPK2,BCL2A1,BLK,BTK,C3AR1,C5AR1,CD3D,CD3E,CD3G,CD247,CD19,CD28,CD80,CD86,CD38,CD40,PAK2,CD79A,CMTM3,PDE4B,PDGFRA,PDGFRB,PIK3CD,RASGRP3,CCR7,PLCG2,PRKD2,CR1,CR2,CSF2RA,PRKCB,PRKCH,PRKCQ,CTLA4,FCRL5,PRNP,PSMB10,PSME2,STAP1,ELMO1,LAX1,CLEC4E,PTPRC,TRAT1,CLEC4A,HBEGF,DUSP5,DUSP6,DUSP7,ARPC1B,RASGRP1,SPRED1,EREG,LILRB2,BTN2A2,FCER1A,MS4A2,FCER1G,FCN1,FGF2,FGF7,FGR,TH…
GO: Biological Process	GO:0010648	negative regulation of cell communication		8.282e-14	7.794e-10	2.933e-12	2.852e-11	233	1274	PIK3AP1,APCDD1,MCL1,ACVR1,UBASH3A,ADA,ADM,ADRB2,ADRBK2,AGT,MIF,NME5,MMP3,MMP9,RGS5,VASN,ANXA5,APOE,RHOH,MTNR1A,SOCS1,ATF3,MUC1,PEA15,ATP2B4,BCL6,BGN,BICD1,NRP1,NEDD4,PRDM1,CFLAR,VNN1,NMB,NPC1,PRICKLE1,NUCB2,SOCS3,NR4A2,CAV1,CAV2,CBL,OSM,CD3E,P2RX7,RQCD1,CD27,CD38,ERRFI1,SERPINE1,CD44,CD74,PF4,WNT4,SERPINE2,SGMS1,CLU,CTHRC1,CYP7B1,PLAUR,PLEK,MAP4K4,CHAC1,PMCH,IL19,DDIT4,CHRDL2,CHST11,PIM3,FEZ1,PRK…
GO: Biological Process	GO:0032880	regulation of protein localization		8.29e-14	7.801e-10	2.933e-12	2.852e-11	196	1020	TMEM173,ADORA2A,PARP1,MIF,MMP13,ANXA1,ANXA5,RGCC,BIRC5,MSN,RUVBL1,ASPH,MTNR1A,CD274,SOCS1,VAMP4,ADAM9,SEC11C,BCL3,IL18R1,BID,BLK,BMP6,BNIP3L,SPHK1,NFKBIE,NOS2,IL33,TRPA1,CASP1,CASP4,CASP5,CAV2,CCNB1,CD2,OXCT1,CD14,P2RX7,CD27,CD34,CD38,CD40,PAM,PCSK1,CENPE,SLC26A4,VPREB3,SELK,DERL3,PKD2,CCR7,AIM2,MAP4K4,PLK3,PMAIP1,PML,MDFIC,PIM3,CSF1R,CSF3,SRGN,PKIA,PRKAR1A,PRKAR2B,PRKCQ,CTNNB1,EDEM1,CTSK,PRNP,AB…
GO: Biological Process	GO:0050864	regulation of B cell activation		9.573e-14	9.008e-10	3.374e-12	3.282e-11	48	133	ADA,MIF,AHR,MNDA,BTLA,ATM,BCL6,PRDM1,BTK,PNP,CD27,CD28,CD38,CD40,CD74,CD81,SASH3,IL27RA,TBX21,PKN1,CTLA4,TBC1D10C,PTPRC,IL21,BANK1,GPR183,MZB1,FCGR2B,IKZF3,TNFSF13B,SAMSN1,STAT5A,NOD2,TGFB1,TLR4,TNFAIP3,NCKAP1L,CD300A,TNFRSF4,XBP1,ZAP70,IFNG,IL6,IL10,INHBA,INPP5D,SLC39A10,LYN
GO: Biological Process	GO:0030888	regulation of B cell proliferation		1.052e-13	9.9e-10	3.694e-12	3.593e-11	30	59	ADA,MIF,AHR,MNDA,BTLA,ATM,BCL6,PRDM1,CD38,CD40,CD74,CD81,SASH3,PKN1,CTLA4,PTPRC,IL21,GPR183,MZB1,FCGR2B,IKZF3,TNFSF13B,TLR4,NCKAP1L,CD300A,TNFRSF4,IL10,INPP5D,SLC39A10,LYN
GO: Biological Process	GO:0002429	immune response-activating cell surface receptor signaling pathway		1.381e-13	1.3e-09	4.833e-12	4.7e-11	89	348	UBASH3A,ADA,MNDA,SKAP1,RIPK2,BCL2A1,BLK,BTK,C3AR1,C5AR1,CD3D,CD3E,CD3G,CD247,CD19,CD28,CD38,PAK2,CD79A,CMTM3,PDE4B,PIK3CD,CCR7,PLCG2,PRKD2,CR1,CR2,PRKCB,PRKCH,PRKCQ,CTLA4,FCRL5,PRNP,PSMB10,PSME2,STAP1,ELMO1,LAX1,CLEC4E,PTPRC,TRAT1,CLEC4A,ARPC1B,BTN2A2,FCER1G,FCN1,FGR,THEMIS,LAT,CLEC4D,CD226,FYB,FYN,MYO1G,GATA3,GBP1,RFTN1,MALT1,FFAR2,BTN3A1,THY1,TLR2,HCK,NCKAP1L,HLA-DPA1,HLA-DQA1,HLA-DQB1,HLA-DRA,…
GO: Biological Process	GO:0010631	epithelial cell migration		1.47e-13	1.383e-09	5.104e-12	4.964e-11	67	228	MET,AGT,MMP9,ANGPT2,ANXA3,RGCC,APOE,ARSB,ADAM9,NRP1,SERPINE1,CDH13,ENPP2,SERPINF1,SOX18,ANLN,CCR6,PRKD2,PKN1,PRKD1,CTSH,CYP1B1,ZEB2,PTGS2,PTPRG,PTPRM,RAB13,HBEGF,EGR3,EPHA2,MMRN2,ROBO1,GREM1,FBXW7,ETS1,S100A2,S100P,FAP,FGF2,FGF7,EVL,CXCL13,SNAI2,GATA3,PLXND1,STAT1,STC1,SRPX2,TAC1,SEMA4A,TGFB1,TGFBR2,PTP4A3,HAS2,HIF1A,NR4A1,VEGFC,HYAL1,WNT5A,ID1,IFNG,ITGA2,ITGAV,ITGB2,SCG2,KDR,KIT
GO: Biological Process	GO:0051607	defense response to virus		1.47e-13	1.383e-09	5.104e-12	4.964e-11	87	337	TMEM173,CXCL9,SUPT3H,ANXA5,MB21D1,IFITM1,BIRC3,APOBEC1,FCN3,MX1,MX2,UNC13D,BNIP3,BNIP3L,BST2,CD163L1,AP1M1,IL33,OAS2,OAS3,CD247,CD8A,CD28,CD86,CD37,CD40,TREM1,PAK2,SELK,AIM2,PMAIP1,PML,CHST3,DDIT4,LMCD1,CPA3,SAMHD1,ISG15,PRF1,SLFN11,DNAJC3,HTRA1,ELMO1,PTPRC,DMBT1,DOCK2,HERC5,STOM,TLR7,TRIM22,TLR8,IRF9,FCGR3B,IFITM3,FGF7,IFITM2,SLC1A3,CD93,FYN,GBP1,GBP3,LILRB1,STAT1,IFI44L,TEAD4,TNFAIP3,HCK,APOBEC…
GO: Biological Process	GO:0050714	positive regulation of protein secretion		1.648e-13	1.551e-09	5.701e-12	5.545e-11	69	239	ADORA2A,MIF,MMP13,RGCC,CD274,ADAM9,BLK,BMP6,IL33,TRPA1,CASP1,CASP4,CASP5,CD2,OXCT1,CD14,P2RX7,CD34,CD38,SELK,CCR7,AIM2,CSF1R,PRKCQ,CLEC4E,TNFSF15,RBP4,RASGRP1,F2R,FCN1,CCL19,FGR,NLRP1,CARD8,POSTN,IL26,GATA3,GCG,CD300C,NOD2,GJA1,GLRX,GLUL,FFAR2,RAPGEF4,TGFB1,TGFB3,TLR2,CRTAM,HIF1A,CLEC5A,HLA-DRB4,TWIST1,TNFRSF4,CADM1,VEGFC,VSNL1,WNT5A,XBP1,IFNG,IGF1,IL1A,IL1B,IL6,IL10,IL17A,PANX1,ISL1,JAK2
GO: Biological Process	GO:0070201	regulation of establishment of protein localization		1.693e-13	1.593e-09	5.837e-12	5.677e-11	173	873	TMEM173,ADORA2A,PARP1,MIF,MMP13,ANXA1,ANXA5,RGCC,BIRC5,RUVBL1,ASPH,MTNR1A,CD274,SOCS1,VAMP4,ADAM9,SEC11C,BCL3,IL18R1,BID,BLK,BMP6,BNIP3L,SPHK1,NFKBIE,NOS2,IL33,TRPA1,CASP1,CASP4,CASP5,CD2,OXCT1,CD14,P2RX7,CD27,CD34,CD38,CD40,PAM,PCSK1,VPREB3,SELK,DERL3,PKD2,CCR7,AIM2,MAP4K4,PLK3,PMAIP1,PML,MDFIC,PIM3,CSF1R,CSF3,SRGN,PKIA,PRKAR1A,PRKAR2B,PRKCQ,EDEM1,CTSK,PTGS2,TBC1D10C,CLEC4E,TNFSF15,BANK1,RAC2,RH…
Pathway	106359	Chemokine receptors bind chemokines	BioSystems: REACTOME	1.689e-14	4.477e-11	6.396e-12	5.41e-11	32	56	CXCL9,CXCL16,PF4,CCR1,CCR6,CCR7,PPBP,CX3CR1,CCL2,CCL4,CCL7,CCL11,CCL19,CCL20,CCL21,CCL22,CXCL6,CXCL11,CXCL5,CX3CL1,CXCL12,CXCL13,CXCR6,CCR9,CCR10,CXCL1,CXCL2,CXCL3,CXCR1,CXCR2,CXCL10,CXCR4
GO: Biological Process	GO:0071346	cellular response to interferon-gamma		2.056e-13	1.935e-09	7.062e-12	6.869e-11	49	140	ASS1,SOCS1,GBP4,GBP5,NOS2,SOCS3,OAS2,OAS3,CD44,PML,DAPK1,PTAFR,TRIM22,IRF9,IFI30,CCL2,CCL4,CCL7,CCL8,CCL11,CCL18,CCL19,CCL20,CCL21,CCL22,CCL24,CX3CL1,SYNCRIP,GBP1,GBP2,GBP3,STAT1,HCK,HLA-DPA1,HLA-DQA1,HLA-DQB1,HLA-DRA,HLA-DRB4,TXK,VCAM1,WNT5A,ICAM1,TRIM5,IFNG,IL12RB1,IRF1,IRF4,IRF7,JAK2
GO: Biological Process	GO:0007249	I-kappaB kinase/NF-kappaB signaling		2.166e-13	2.038e-09	7.41e-12	7.208e-11	74	267	PIK3AP1,MAP3K3,BIRC3,RHOH,TNFSF11,RIPK2,BCL3,TNFRSF10B,IL18R1,CFLAR,BST2,SPHK1,BTK,CASP1,CASP10,CD14,CD27,CD40,CCR7,UNC5CL,PRKCB,PRKD1,PRKCQ,CTNNB1,PTGS2,TANK,REL,GOLT1B,ECM1,ECT2,RORA,GREM1,MTDH,SHISA5,TNIP3,TLR7,F2R,TRIM22,TLR8,S100A4,S100A12,S100B,CCL19,CCL21,FLNA,PRDX4,OLFM4,CARD8,ATP2C1,TIFA,FYN,PLK2,STAT1,NOD2,GJA1,MALT1,CARD6,PIM2,TGM2,TLR2,TLR4,APOL3,TNFAIP3,AJUBA,NUP62,LY96,TRIM5,IL1A,IL…
GO: Biological Process	GO:0001909	leukocyte mediated cytotoxicity		2.225e-13	2.094e-09	7.587e-12	7.38e-11	40	100	SLAMF6,SLAMF7,STX11,UNC13D,NOS2,PNP,P2RX7,TREM1,CTSC,SERPINB9,CTSG,CTSH,STAP1,PTPRC,IL21,PVRL2,RAB27A,RASGRP1,SERPINB4,CCL2,CXCL6,SH2D1B,CD226,LILRB1,STAT5A,TAP2,CXCL2,CORO1A,GZMB,CRTAM,CADM1,HSPA6,VAV1,ICAM1,IL7R,IL12A,IL12RB1,KLRB1,LAG3,SH2D1A
GO: Biological Process	GO:0050679	positive regulation of epithelial cell proliferation		2.267e-13	2.133e-09	7.7e-12	7.49e-11	55	169	MMP12,NRP1,BMP6,C5AR1,NME1,CAV1,CAV2,CCND2,REG3A,CDH3,CDH13,PGF,CYP7B1,PRKD2,PPP1R16B,PRKD1,CTNNB1,HTRA1,JAML,PTN,REG1A,ECM1,EGR3,F3,LRG1,FGF2,CCL2,FGF7,CCL11,CCL24,CXCL12,GAS1,NOD2,GLUL,TWIST2,TGFB1,TNFAIP3,HAS2,HIF1A,NR4A1,TWIST1,VEGFC,VIP,HYAL1,WNT2,WNT5A,ID1,XBP1,IGF1,IL6,SCG2,KDR,LAMB1,LAMC1,NR4A3
GO: Biological Process	GO:0002821	positive regulation of adaptive immune response		2.642e-13	2.487e-09	8.945e-12	8.7e-11	38	92	ADA,MIF,ANXA1,RIPK2,C3,PNP,P2RX7,CD28,CD80,CD40,CD44,CD74,SASH3,CCR7,IL27RA,TBX21,PRKCQ,PTPRC,PVRL2,FCER1A,FCER1G,CCL19,CD226,TNFSF13B,GATA3,NOD2,MALT1,TAP2,TGFB1,HLA-DQB1,HLX,HSPA6,IFNG,IL1B,IL6ST,IL12A,IL12RB1,IRF1
GO: Biological Process	GO:0071396	cellular response to lipid		2.828e-13	2.661e-09	9.539e-12	9.279e-11	101	422	AICDA,ADCY3,MIF,MMP2,ANXA1,MSN,MSX2,ASS1,AXL,ADAM9,RIPK2,PRDM1,BMP6,ALDH1A2,NOS2,NPC1,NTS,NR4A2,CXCL16,CCNB1,CD14,P2RY6,CD80,CD86,ERRFI1,CD40,SERPINE1,PDE4B,CEBPB,SERPINF1,ABCB4,SERPINB9,PLAU,LY86,COL1A1,ADAMTS1,CPS1,CSF3,CX3CR1,CYP24A1,CYP27B1,CD55,PTAFR,PTGFR,STAP1,PTN,TESC,EGR1,RORA,MTDH,TRIB1,RAMP3,LILRB2,TNIP3,FCGR3B,CCL2,CCL20,ZC3H12A,SBNO2,SNAI2,GBP2,LILRB1,GFI1,STAT1,STC1,GLRX,IL24,FFAR2,…
GO: Biological Process	GO:0090132	epithelium migration		2.909e-13	2.737e-09	9.761e-12	9.494e-11	67	231	MET,AGT,MMP9,ANGPT2,ANXA3,RGCC,APOE,ARSB,ADAM9,NRP1,SERPINE1,CDH13,ENPP2,SERPINF1,SOX18,ANLN,CCR6,PRKD2,PKN1,PRKD1,CTSH,CYP1B1,ZEB2,PTGS2,PTPRG,PTPRM,RAB13,HBEGF,EGR3,EPHA2,MMRN2,ROBO1,GREM1,FBXW7,ETS1,S100A2,S100P,FAP,FGF2,FGF7,EVL,CXCL13,SNAI2,GATA3,PLXND1,STAT1,STC1,SRPX2,TAC1,SEMA4A,TGFB1,TGFBR2,PTP4A3,HAS2,HIF1A,NR4A1,VEGFC,HYAL1,WNT5A,ID1,IFNG,ITGA2,ITGAV,ITGB2,SCG2,KDR,KIT
GO: Biological Process	GO:0002705	positive regulation of leukocyte mediated immunity		2.915e-13	2.743e-09	9.761e-12	9.494e-11	41	105	SLAMF6,C3,NOS2,PNP,P2RX7,CD28,CD40,SASH3,TBX21,PTAFR,STAP1,PTPRC,IL21,PVRL2,RASGRP1,FCER1A,MS4A2,FCER1G,CCL2,FGR,SH2D1B,CD226,GATA3,STAT5A,NOD2,MALT1,TAP2,CXCL2,TGFB1,CRTAM,CADM1,HSPA6,VAV1,ZAP70,IFNG,IL1B,IL12A,IL12RB1,KLRB1,LAG3,SH2D1A
GO: Biological Process	GO:0090130	tissue migration		3.416e-13	3.215e-09	1.14e-11	1.109e-10	68	237	MET,AGT,MMP9,ANGPT2,ANXA3,RGCC,APOE,ARSB,ADAM9,NRP1,SERPINE1,CDH13,ENPP2,SERPINF1,SOX18,ANLN,CCR6,PRKD2,PKN1,PRKD1,CTSH,CYP1B1,ZEB2,PTGS2,PTPRG,PTPRM,RAB13,HBEGF,EGR3,EPHA2,MMRN2,ROBO1,GREM1,FBXW7,ETS1,S100A2,S100P,FAP,FGF2,FGF7,FOXF1,EVL,CXCL13,SNAI2,GATA3,PLXND1,STAT1,STC1,SRPX2,TAC1,SEMA4A,TGFB1,TGFBR2,PTP4A3,HAS2,HIF1A,NR4A1,VEGFC,HYAL1,WNT5A,ID1,IFNG,ITGA2,ITGAV,ITGB2,SCG2,KDR,KIT
GO: Biological Process	GO:0042102	positive regulation of T cell proliferation		3.64e-13	3.425e-09	1.21e-11	1.177e-10	39	97	ANXA1,CD274,TNFSF9,RIPK2,BLM,PNP,CD3E,CD28,CD80,CD86,CD59,SELK,SASH3,CCR7,PRKCQ,CD55,PTPRC,IL21,EBI3,LILRB2,CCL19,TNFSF13B,STAT5A,CORO1A,NCKAP1L,HLA-DPA1,VCAM1,ZAP70,IFNG,IGF1,IGFBP2,IL1B,IL2RA,IL6,IL6ST,IL12A,IL12RB1,IL18,ITGAL
GO: Biological Process	GO:0042100	B cell proliferation		3.978e-13	3.743e-09	1.318e-11	1.282e-10	38	93	ADA,MIF,AHR,MNDA,BTLA,ATM,BCL6,PRDM1,MS4A1,CD27,CD38,CD40,CD74,CD79A,CD81,SASH3,CR2,PKN1,CTLA4,CTPS1,GAPT,PTPRC,IL21,GPR183,MZB1,FCGR2B,IKZF3,TNFSF13B,TLR4,NCKAP1L,CD300A,TNFRSF4,IL7R,IL10,INPP5D,SLC39A10,CD180,LYN
GO: Molecular Function	GO:0008009	chemokine activity		2.659e-14	6.238e-11	1.368e-11	1.14e-10	27	47	CXCL9,CXCL16,PF4,PF4V1,PPBP,CKLF,CCL2,CCL4,CCL7,CCL8,CCL11,CCL18,CCL19,CCL20,CCL21,CCL22,CCL24,CXCL6,CXCL11,CXCL5,CX3CL1,CXCL12,CXCL13,CXCL1,CXCL2,CXCL3,CXCL10
GO: Molecular Function	GO:0005126	cytokine receptor binding		2.915e-14	6.838e-11	1.368e-11	1.14e-10	79	287	MIF,CXCL9,ANGPT2,TNFSF11,TNFSF9,BID,CFLAR,BMP6,NUCB2,CXCL16,OSM,TNFSF8,CD44,PF4,PF4V1,GDF15,PPBP,CSF3,IL22,STAP1,IL21,TNFSF15,ECM1,EBI3,SPRED1,GREM1,ENG,CKLF,LRG1,CCL2,CCL4,CCL7,CCL8,CCL11,CCL18,CCL19,CCL20,CCL21,CCL22,CCL24,CXCL6,CXCL11,CXCL5,CX3CL1,CXCL12,CXCL13,TNFSF13B,GATA3,STAT1,STAT3,CXCL1,CXCL2,CXCL3,TFF2,TGFB1,TGFB3,TGFBR2,TRAF1,VEGFC,IFNG,IL1A,IL1B,IL1RAP,IL1RN,IL6,IL6ST,IL10,IL11,IL12A…
GO: Biological Process	GO:0045576	mast cell activation		4.244e-13	3.993e-09	1.401e-11	1.363e-10	32	69	RHOH,UNC13D,CD84,BTK,CD48,PIK3CD,PIK3CG,PLA2G3,PTPRE,PVRL2,RAC2,RASGRP1,S100A12,FCER1A,MS4A2,FCER1G,FCGR2B,FES,FGR,FOXF1,LAT,CD226,FYB,TLR4,CD300A,LAT2,ZAP70,IL13RA2,KIT,NR4A3,LCP2,LYN
GO: Biological Process	GO:1903555	regulation of tumor necrosis factor superfamily cytokine production		5.375e-13	5.058e-09	1.769e-11	1.72e-10	44	120	ACP5,CD274,AXL,RIPK2,BCL3,CD2,CD14,CD86,CD34,ERRFI1,MAPKAPK2,PF4,SELK,CLU,SASH3,CCR7,PTAFR,TRIM27,RASGRP1,FCER1G,CCL2,CCL4,GPNMB,CCL19,UBE2J1,ZC3H12A,SLAMF1,LILRB1,NOD2,TWIST2,HAVCR2,TLR1,TLR2,TLR4,IRAK3,TNFAIP3,CLEC7A,LY96,TWIST1,IFNG,IL10,IL18,ISL1,JAK2
GO: Biological Process	GO:0045861	negative regulation of proteolysis		6.354e-13	5.979e-09	2.083e-11	2.026e-10	93	380	SERPINA3,CARD16,ADORA2A,AGT,MAD1L1,MMP9,RECK,COL28A1,BIRC3,BIRC5,CST7,ATM,SERPINB7,BCL2A1,TNFRSF10B,TNFRSF10A,CFLAR,BST2,SERPING1,C3,C4BPA,C4BPB,SERPINH1,CCNB1,USP14,CD27,SERPINE1,SERPINB2,CD44,CD59,PAK2,CDC20,CDC27,PTTG1,CENPE,SERPINF1,NLRC4,SERPINA1,PI3,SERPINB5,SERPINE2,SERPINB8,SERPINB9,SERPINI1,PLAT,PLAUR,TNFAIP8,PLK1,CHAC1,PML,COL6A3,COL7A1,CR1,CSTA,HERPUD1,CD55,DPEP1,ECM1,PI15,SERPINB1,LRR…
GO: Biological Process	GO:0001818	negative regulation of cytokine production		7.055e-13	6.639e-09	2.305e-11	2.242e-10	67	235	ACP5,MET,TRIB2,ANXA1,RGCC,CD274,AXL,BCL3,BCL6,CD84,BST2,BTK,IL33,NMI,TIGIT,CD34,ERRFI1,CDH3,UBE2L6,CD83,PML,ISG15,SRGN,PRNP,BANK1,REL,TRIM27,HERC5,KLF2,FBLN1,BTN2A2,FCGR2B,GPNMB,CX3CL1,ZC3H12A,FN1,SLAMF1,SH2D1B,LRRC32,GATA3,GBP1,LILRB1,NOD2,TWIST2,TGFB1,TGFB3,HAVCR2,TLR2,TLR4,IRAK3,TNFAIP3,NCKAP1L,HGF,HLA-DRB4,VSIG4,TWIST1,TNFRSF4,IFNG,IL6,IL10,IL12A,TNFRSF9,IDO1,INHBA,INHBB,INPP5D,LAG3
Pathway	152665	Malaria	BioSystems: KEGG	8.22e-14	2.178e-10	2.723e-11	2.303e-10	29	49	MET,CD40,CD81,PECAM1,CR1,CSF3,CCL2,SDC2,SELE,SELP,TGFB1,TGFB3,THBS2,GYPC,TLR2,TLR4,HBB,HGF,VCAM1,ICAM1,IFNG,IL1B,IL6,IL10,IL12A,IL18,ITGAL,ITGB2,KLRB1
Pathway	137922	IL12-mediated signaling events	BioSystems: Pathway Interaction Database	1.058e-13	2.804e-10	3.006e-11	2.543e-10	33	62	EOMES,SOCS1,RIPK2,IL18RAP,IL18R1,NOS2,CD3D,CD3E,CD3G,CD247,CD8A,TBX21,MAP2K3,CCL4,FOS,STAT1,STAT3,STAT4,STAT5A,GZMA,GZMB,HLA-DRA,HLX,IFNG,IL1B,IL1R1,IL2RA,IL2RB,IL12A,IL12RB1,IL18,JAK2,LCK
Pathway	167324	Amoebiasis	BioSystems: KEGG	1.134e-13	3.006e-10	3.006e-11	2.543e-10	46	109	ACTN1,PIK3R3,MUC2,NOS2,CD14,SERPINB2,SERPINB9,PIK3CD,PIK3CG,COL1A1,COL1A2,COL3A1,COL4A1,COL4A2,COL4A4,COL5A1,COL5A2,COL5A3,GNA14,PRKCB,CTSG,SERPINB1,SERPINB3,SERPINB4,FN1,GNA15,CXCL1,TGFB1,TGFB3,TLR2,TLR4,PIK3R5,IFNG,IL1B,IL1R1,IL6,IL10,IL12A,ITGAM,ITGB2,LAMA2,LAMA5,LAMB1,LAMB2,LAMC1,LAMC2
GO: Biological Process	GO:0050730	regulation of peptidyl-tyrosine phosphorylation		9.399e-13	8.845e-09	3.06e-11	2.977e-10	66	231	AGT,MIF,SOCS1,RIPK2,NRP1,CAV1,CAV2,OSM,CD3E,CD80,ERRFI1,CD40,CD44,PAK2,CD74,CD81,PDGFRB,ENPP2,PECAM1,SH3BP5,CSF1R,CSF3,IL22,STAP1,IL22RA2,PTPRC,IL21,GREM1,FBXW7,EREG,FCER1A,FGF7,SEMA4D,SFRP2,SH2D1B,FYN,SPINK1,SAMSN1,NOD2,AFAP1L2,IL24,TGFB1,TLR4,HCLS1,HGF,NRG1,CD300A,VEGFC,ICAM1,IFNG,IGF1,IL6,IL6ST,IL11,IL12A,IL18,IRF1,ISL1,ITGA5,ITGB2,LRP8,JAK2,KIT,LCK,LIF,LYN
GO: Biological Process	GO:2001233	regulation of apoptotic signaling pathway		9.517e-13	8.955e-09	3.088e-11	3.004e-10	98	412	MCL1,ACVR1,ADORA2A,AGT,MIF,NME5,SRPX,MMP9,ATF3,MUC1,PEA15,TNFRSF10B,TNFRSF10A,NRP1,BID,BIK,CFLAR,BNIP3,VNN1,NR4A2,CAV1,RUNX3,OSM,CD14,P4HB,SERPINE1,CD44,PAK2,CD74,CTSC,PF4,WNT4,SGMS1,CLU,PLAUR,PMAIP1,PML,IL19,MAGED1,PLEKHF1,G0S2,CTNNB1,CTSH,HERPUD1,CX3CR1,DAPK1,DFNA5,PTPRC,FBXW7,LRRK2,TNFRSF12A,S100A8,S100A9,CX3CL1,CXCL12,SFRP2,HYOU1,SKIL,NOX1,SNAI2,SNAI1,SYVN1,FYN,IFI6,FAIM2,GAS1,GCG,STK3,MLLT11…
GO: Biological Process	GO:0046632	alpha-beta T cell differentiation		9.688e-13	9.117e-09	3.133e-11	3.047e-10	37	91	ADA,EOMES,SLAMF6,ANXA1,RIPK2,BCL3,BCL6,IL18R1,BLM,PNP,CD80,CD86,TNFSF8,CD83,SASH3,CCR7,PLA2G2D,RORA,CCL19,BATF,GATA3,SEMA4A,TGFB1,TGFBR2,NCKAP1L,HLX,TXK,ZAP70,IFNG,IL6,IL12RB1,ZBTB16,NKX2-3,IRF1,IRF4,ITK,LY9
GO: Molecular Function	GO:0042379	chemokine receptor binding		8.068e-14	1.893e-10	3.154e-11	2.63e-10	30	59	CXCL9,CXCL16,PF4,PF4V1,PPBP,CKLF,CCL2,CCL4,CCL7,CCL8,CCL11,CCL18,CCL19,CCL20,CCL21,CCL22,CCL24,CXCL6,CXCL11,CXCL5,CX3CL1,CXCL12,CXCL13,STAT1,STAT3,CXCL1,CXCL2,CXCL3,TFF2,CXCL10
GO: Biological Process	GO:0022408	negative regulation of cell-cell adhesion		1.042e-12	9.809e-09	3.359e-11	3.267e-10	51	155	ADORA2A,ADRB2,MAD1L1,ANXA1,RGCC,BTLA,ASS1,CD274,FXYD5,BCL6,TIGIT,CD44,CD74,CEBPB,SERPINE2,PODXL,PRKAR1A,CTLA4,PRNP,LAX1,PLA2G2D,TNFAIP8L2,DTX1,LILRB2,BTN2A2,MAD2L2,CCL21,CXCL12,SNAI2,SWAP70,LRRC32,LILRB1,KIAA0922,TGFB1,TNFAIP3,UBASH3B,GTPBP4,HLA-DQA1,HLA-DQB1,CD300A,HLA-DRB4,VSIG4,HLX,IL1RN,IL2RA,IL10,IDO1,IRF1,DUSP22,JAK2,LAG3
GO: Biological Process	GO:0051130	positive regulation of cellular component organization		1.047e-12	9.854e-09	3.363e-11	3.271e-10	216	1185	MET,MFGE8,ADRB2,AGT,MIF,CXCL9,MITF,AHR,MMP1,MMP3,MMP9,PREX1,GPR65,ANK1,LRRN1,ANXA1,RGCC,ENC1,BIRC5,APOE,CPNE5,MSN,MSX2,ARSB,RUVBL1,ATM,MUC1,AXL,ADAM9,UNC13D,BCL6,BICD1,NRP1,BID,BIK,BNIP3,GBP5,SPHK1,C3,NME1,WASF1,DDR2,CAV1,CBL,CCNB1,CD14,P2RX7,CD28,SERPINE1,CD53,CDC20,CENPE,PDGFRB,ENPP2,CFL2,SERPINF1,WNT4,ABCB4,SERPINE2,CLU,PLAUR,CCR7,PLCG2,PLEK,PLK1,QKI,AIM2,PMAIP1,PML,COL1A1,PRKD2,ADAMTS1,GDF15,…
GO: Biological Process	GO:0097191	extrinsic apoptotic signaling pathway		1.055e-12	9.93e-09	3.377e-11	3.285e-10	70	253	MCL1,ACVR1,AGT,SRPX,ATF3,PEA15,BCL2A1,TNFRSF10C,TNFRSF10B,TNFRSF10A,NRP1,BID,CFLAR,IL33,CASP10,CAV1,RUNX3,CD14,P2RX7,CD27,SERPINE1,PAK2,PF4,SGMS1,PMAIP1,PML,IL19,MAGED1,G0S2,BAG3,CX3CR1,DAPK1,PTPRC,TNFRSF12A,CX3CL1,SFRP2,SKIL,SNAI2,FYN,IFI6,GAS1,STK3,MLLT11,PDIA3,TGFB1,TLR4,TNFAIP3,TNFRSF1B,HGF,NRG1,TRAF1,TRPS1,LY96,TNFRSF4,ICAM1,IFNG,IGF1,ITPRIP,IL1A,IL1B,IL12A,TNFRSF9,IL18,INHBA,ITGA6,ITGAV,JAK…
GO: Biological Process	GO:0002700	regulation of production of molecular mediator of immune response		1.064e-12	1.002e-08	3.395e-11	3.302e-10	42	113	MIF,BCL6,BST2,BTK,IL33,CD28,CD37,CD40,CD74,VPREB3,CLC,SASH3,IL27RA,TBX21,PKN1,KLK7,PTPRC,IL21,RBP4,MZB1,FCER1G,FCGR2B,GATA3,LILRB1,NOD2,MALT1,SPINK5,FFAR2,TGFB1,TGFB3,TLR2,TLR4,IRAK3,TNFAIP3,TNFRSF4,WNT5A,XBP1,IFNG,IL6,IL10,IL13RA2,NR4A3
GO: Biological Process	GO:0032612	interleukin-1 production		1.154e-12	1.086e-08	3.657e-11	3.557e-10	33	75	ACP5,ANXA1,GBP5,SPHK1,CASP1,CASP4,CASP5,P2RX7,ERRFI1,NLRC4,CCR7,TNFAIP8,AIM2,PML,S1PR3,F2R,CCL19,CCL20,NLRP1,CARD8,NOD2,HAVCR2,TLR4,TNFAIP3,MR1,WNT5A,IFI16,IFNG,IL1B,IL10,PANX1,ISL1,JAK2
GO: Biological Process	GO:0031341	regulation of cell killing		1.154e-12	1.086e-08	3.657e-11	3.557e-10	33	75	SLAMF6,NOS2,PNP,P2RX7,SERPINB9,STAP1,PTPRC,IL21,PVRL2,RASGRP1,SERPINB4,CCL2,CXCL6,SH2D1B,CD226,LILRB1,STAT5A,TAP2,CXCL2,CRTAM,CADM1,HSPA6,VAV1,ICAM1,IFNG,IL7R,IL10,IL11,IL12A,IL12RB1,KLRB1,LAG3,SH2D1A
GO: Biological Process	GO:0001776	leukocyte homeostasis		1.3e-12	1.223e-08	4.104e-11	3.992e-10	38	96	ADA,MIF,AHR,ANXA1,BCL2A1,TNFRSF17,P2RX7,CD44,CD74,PDE4B,PIK3CD,PMAIP1,CHST3,SLC40A1,PKN1,GAPT,TSC22D3,FCER1G,FCGR2B,CXCL6,SKIL,LAT,TNFSF13B,STAT5A,GPR174,TGFB1,CORO1A,TNFAIP3,NCKAP1L,HIF1A,TNFRSF4,IFNG,IL2RA,IL6,CXCR2,IL18,NKX2-3,LYN
GO: Biological Process	GO:0001667	ameboidal-type cell migration		1.319e-12	1.241e-08	4.15e-11	4.036e-10	85	338	ACVR1,MET,AGT,MMP1,MMP9,ANGPT2,ANXA3,RGCC,APOE,ARHGDIB,ARSB,ADAM9,NRP1,DDR2,SERPINE1,CDH13,ENPP2,SERPINF1,SOX18,ANLN,CCR6,PML,PRKD2,PKN1,PRKD1,CTSH,CYP1B1,ZEB2,PTGS2,SEMA4C,PTPRG,PTPRM,RAB13,HBEGF,EDNRB,EGR3,EPHA2,MMRN2,ROBO1,GREM1,FBXW7,ETS1,S100A2,S100P,FAP,FGF2,FGF7,CXCL12,EVL,SEMA4D,SEMA4B,CXCL13,SNAI2,GATA3,PLXND1,STAT1,STC1,SRPX2,TAC1,SEMA4A,SOX17,TGFB1,TGFBR2,PTP4A3,TIMP1,HAS2,HIF1A,NR4A1,…
GO: Biological Process	GO:0009968	negative regulation of signal transduction		1.421e-12	1.337e-08	4.456e-11	4.335e-10	207	1126	PIK3AP1,APCDD1,MCL1,ACVR1,UBASH3A,ADA,ADM,ADRB2,ADRBK2,AGT,MIF,NME5,MMP3,MMP9,RGS5,VASN,APOE,RHOH,SOCS1,ATF3,MUC1,PEA15,ATP2B4,BCL6,BGN,BICD1,NRP1,NEDD4,PRDM1,CFLAR,VNN1,PRICKLE1,NUCB2,SOCS3,NR4A2,CAV1,CAV2,CBL,CD3E,P2RX7,RQCD1,CD27,ERRFI1,SERPINE1,CD44,CD74,PF4,WNT4,SERPINE2,SGMS1,CLU,CTHRC1,CYP7B1,PLAUR,PLEK,CHAC1,IL19,DDIT4,CHRDL2,CHST11,PRKCB,PRKCQ,FCRL5,CTNNB1,HERPUD1,CX3CR1,PRNP,HTRA1,ARHGA…
GO: Biological Process	GO:0071706	tumor necrosis factor superfamily cytokine production		1.451e-12	1.365e-08	4.535e-11	4.411e-10	44	123	ACP5,CD274,AXL,RIPK2,BCL3,CD2,CD14,CD86,CD34,ERRFI1,MAPKAPK2,PF4,SELK,CLU,SASH3,CCR7,PTAFR,TRIM27,RASGRP1,FCER1G,CCL2,CCL4,GPNMB,CCL19,UBE2J1,ZC3H12A,SLAMF1,LILRB1,NOD2,TWIST2,HAVCR2,TLR1,TLR2,TLR4,IRAK3,TNFAIP3,CLEC7A,LY96,TWIST1,IFNG,IL10,IL18,ISL1,JAK2
GO: Molecular Function	GO:0008201	heparin binding		1.455e-13	3.413e-10	4.876e-11	4.066e-10	54	164	MDK,MMP7,APOE,RSPO2,NRP1,WISP1,PCOLCE,PF4,PF4V1,PGF,SERPINE2,LIPG,COL5A1,ADAMTS3,ADAMTS1,COL5A3,COL23A1,CTGF,CTSG,PTN,PTPRC,PLA2G2D,CRISPLD2,HBEGF,REG4,FGF2,CCL2,FGF7,CCL7,CCL8,GPNMB,CXCL6,CXCL11,SELL,SELP,FMOD,FN1,CXCL13,POSTN,SOD3,SMOC2,CECR1,ADAMTS5,RSPO3,THBS2,FSTL1,CFH,TPSAB1,CYR61,CXCL10,ITGAM,LAMC2,LPL,LTBP2
GO: Biological Process	GO:0001910	regulation of leukocyte mediated cytotoxicity		1.616e-12	1.521e-08	5.035e-11	4.897e-10	30	64	SLAMF6,NOS2,PNP,P2RX7,SERPINB9,STAP1,PTPRC,IL21,PVRL2,RASGRP1,SERPINB4,CCL2,CXCL6,SH2D1B,CD226,LILRB1,STAT5A,TAP2,CXCL2,CRTAM,CADM1,HSPA6,VAV1,ICAM1,IL7R,IL12A,IL12RB1,KLRB1,LAG3,SH2D1A
GO: Biological Process	GO:0072676	lymphocyte migration		1.773e-12	1.669e-08	5.508e-11	5.357e-10	34	80	MSN,CXCL16,SELK,PIK3CD,PIK3CG,CCR7,TBX21,ECM1,S1PR1,CKLF,S100A7,CCL2,CCL4,CCL7,CCL8,CCL11,CCL18,CCL19,CCL20,CCL21,CCL22,CCL24,CXCL11,CX3CL1,CXCL12,CXCL13,MYO1G,GATA3,STK10,WNT5A,ZAP70,CXCL10,ITGA4,ITGB7
Pathway	83078	Hematopoietic cell lineage	BioSystems: KEGG	2.399e-13	6.359e-10	5.781e-11	4.89e-10	40	88	MME,CD1B,CD1C,CD2,CD3D,CD3E,CD3G,CD8A,CD14,CD19,MS4A1,CD22,CD34,CD37,CD38,CD44,CD59,CR1,CR2,CSF1R,CSF2RA,CSF3,CSF3R,CD55,HLA-DRA,HLA-DRB4,IL1A,IL1B,IL1R1,IL2RA,IL3RA,IL6,IL7R,IL11,ITGA6,ITGA2,ITGA4,ITGA5,ITGAM,KIT
GO: Biological Process	GO:0048771	tissue remodeling		1.893e-12	1.781e-08	5.86e-11	5.7e-10	54	172	ACP5,ADRB2,AGT,MITF,AHR,MMP2,MMP9,ANGPT2,ANXA1,TNFSF11,AXL,INPP4B,BGN,CAV1,TNFRSF11B,P2RX7,CD38,CTHRC1,PML,NOX4,CSF1R,CTNNB1,CTSK,RASSF2,IL21,RAC2,S1PR1,EPHA2,GREM1,CLDN18,ERG,F2R,CLEC10A,FOXC1,SPP1,STAT5A,GJA1,GJA5,TGFB1,TGFB3,TGM2,TNFAIP3,UBASH3B,HIF1A,XDH,IGF1,IGFBP5,IL1A,IL6,IL18,INPP5D,ITGA4,ITGAV,LIF
GO: Biological Process	GO:0032649	regulation of interferon-gamma production		2.412e-12	2.27e-08	7.441e-11	7.238e-10	39	102	SLAMF6,CD274,TNFSF9,AXL,RIPK2,BCL3,IL18R1,IL33,CD2,CD3E,CD14,CD27,PDE4B,SASH3,CCR7,IL27RA,ISG15,PRNP,IL21,RASGRP1,EBI3,TLR7,TLR8,SH2D1B,GATA3,LILRB1,NOD2,TLR4,HLA-DPA1,HLA-DRB4,TXK,WNT5A,IL1B,IL10,IL12A,IL12RB1,IL18,INHBA,ISL1
GO: Biological Process	GO:0040013	negative regulation of locomotion		2.553e-12	2.402e-08	7.839e-11	7.625e-10	75	285	ADA,ADORA2A,OSBPL8,ARRDC3,RECK,ANGPT2,RGCC,IFITM1,APOE,FCN3,ARHGDIB,MUC2,NBN,NRP1,BST2,IL33,SERPINE1,SERPINF1,WNT4,CNN2,COL3A1,CX3CR1,CYP1B1,DACH1,DBN1,STAP1,SEMA4C,PTN,PTPRG,PTPRM,PTX3,DPEP1,DPYSL3,MMRN2,ROBO1,GREM1,ENG,TRIB1,FBLN1,IFITM3,FCN1,FGF2,OLFM1,CCL2,CCL21,CXCL12,SEMG1,EVL,SEMA4D,SEMA4B,SFRP2,CXCL13,IFITM2,GATA3,STAT3,STC1,KISS1R,SULF1,SEMA4A,IL24,ABHD2,TGFB1,THY1,TIE1,TIMP1,GTPBP4,NRG1…
GO: Biological Process	GO:0044243	multicellular organismal catabolic process		2.557e-12	2.407e-08	7.839e-11	7.625e-10	35	85	MMP1,MMP2,MMP3,MMP7,MMP9,MMP10,MMP12,MMP13,MMP19,ADAM9,P2RX7,COL1A1,COL1A2,COL3A1,COL4A1,COL4A2,COL4A4,COL5A1,COL5A2,COL6A2,COL6A3,COL7A1,COL12A1,COL15A1,ADAMTS3,ADAMTS2,COL5A3,COL23A1,CTSB,CTSK,KLK6,ACE2,COL6A5,FAP,COL18A1
GO: Biological Process	GO:0043123	positive regulation of I-kappaB kinase/NF-kappaB signaling		3.117e-12	2.933e-08	9.523e-11	9.263e-10	55	179	MAP3K3,BIRC3,TNFSF11,RIPK2,TNFRSF10B,IL18R1,CFLAR,BST2,SPHK1,CASP1,CASP10,CD27,CD40,CCR7,UNC5CL,PRKCB,PRKD1,PRKCQ,CTNNB1,PTGS2,REL,GOLT1B,ECM1,ECT2,GREM1,MTDH,SHISA5,TLR7,F2R,TRIM22,S100A4,S100A12,S100B,CCL19,CCL21,FLNA,ATP2C1,FYN,PLK2,NOD2,GJA1,MALT1,PIM2,TGM2,TLR2,TLR4,APOL3,AJUBA,NUP62,TRIM5,IL1A,IL1B,IL18,C8orf4,LGALS1
GO: Biological Process	GO:1903532	positive regulation of secretion by cell		3.16e-12	2.973e-08	9.623e-11	9.36e-10	94	396	ADORA2A,AGT,MIF,MMP13,RGCC,TNFSF11,CD274,ADAM9,UNC13D,BLK,BMP6,SPHK1,NMB,IL33,TRPA1,NUCB2,CASP1,CASP4,CASP5,CD2,OXCT1,CD14,P2RX7,CD34,CD38,SELK,CCR7,AIM2,CSF1R,PRKCQ,PTAFR,CLEC4E,TNFSF15,RAB27A,DPYSL2,RBP4,GAL,RASGRP1,F2R,FCER1A,MS4A2,FCER1G,FCN1,CCL19,FGR,CXCL12,NLRP1,CARD8,POSTN,SLC18A1,IL26,RAB8B,GATA3,GCG,CD300C,NMU,NOD2,GJA1,KISS1R,STXBP1,GLRX,GLUL,TAC1,FFAR2,RAPGEF4,TGFB1,TGFB3,TLR2,CRTAM,H…
GO: Biological Process	GO:0043122	regulation of I-kappaB kinase/NF-kappaB signaling		3.391e-12	3.191e-08	1.029e-10	1.001e-09	66	237	PIK3AP1,MAP3K3,BIRC3,RHOH,TNFSF11,RIPK2,BCL3,TNFRSF10B,IL18R1,CFLAR,BST2,SPHK1,CASP1,CASP10,CD27,CD40,CCR7,UNC5CL,PRKCB,PRKD1,PRKCQ,CTNNB1,PTGS2,REL,GOLT1B,ECM1,ECT2,RORA,GREM1,MTDH,SHISA5,TNIP3,TLR7,F2R,TRIM22,S100A4,S100A12,S100B,CCL19,CCL21,FLNA,OLFM4,CARD8,ATP2C1,FYN,PLK2,STAT1,NOD2,GJA1,MALT1,CARD6,PIM2,TGM2,TLR2,TLR4,APOL3,TNFAIP3,AJUBA,NUP62,TRIM5,IL1A,IL1B,IL10,IL18,C8orf4,LGALS1
GO: Biological Process	GO:0050851	antigen receptor-mediated signaling pathway		3.675e-12	3.459e-08	1.112e-10	1.082e-09	65	232	UBASH3A,ADA,MNDA,SKAP1,RIPK2,BCL2A1,BLK,BTK,CD3D,CD3E,CD3G,CD247,CD19,CD28,CD38,PAK2,CD79A,CMTM3,PDE4B,PIK3CD,CCR7,PLCG2,PRKD2,PRKCB,PRKCH,PRKCQ,CTLA4,FCRL5,PRNP,PSMB10,PSME2,STAP1,LAX1,PTPRC,TRAT1,BTN2A2,THEMIS,LAT,FYB,FYN,GATA3,GBP1,RFTN1,MALT1,BTN3A1,THY1,NCKAP1L,HLA-DPA1,HLA-DQA1,HLA-DQB1,HLA-DRA,CD300A,HLA-DRB4,TXK,LAT2,ZAP70,IFNG,INPP5D,DUSP22,ITK,KLHL6,LCK,SLC39A10,LCP2,LYN
GO: Molecular Function	GO:0050839	cell adhesion molecule binding		3.963e-13	9.297e-10	1.162e-10	9.69e-10	61	203	ACTN1,MFGE8,CD200,MSN,CTNNAL1,ADAM9,FXYD5,WISP1,NOS2,TIGIT,P4HB,CDH13,COL3A1,COL5A1,EGFL6,CTGF,CTNNB1,JAML,PTPRM,PVRL2,FERMT3,S1PR3,ITGB1BP2,LILRB2,FAP,FBLN1,FBN1,GPNMB,SELL,FBLN5,SFRP2,FN1,OLFM4,POSTN,CD226,ADAMTS5,THY1,TIMP2,CRTAM,TSPAN4,CADM1,VCAM1,VWF,ICAM1,ICAM2,ICAM4,IGF1,CYR61,ITGA6,ITGA2,ITGA4,ITGA5,ITGAL,ITGB2,ITGB7,KDR,LAMA5,LAMB1,LAMB2,LYN,MADCAM1
GO: Biological Process	GO:0032611	interleukin-1 beta production		4.063e-12	3.823e-08	1.221e-10	1.188e-09	29	62	ACP5,GBP5,SPHK1,CASP1,CASP4,CASP5,P2RX7,ERRFI1,NLRC4,CCR7,TNFAIP8,AIM2,PML,S1PR3,F2R,CCL19,NLRP1,CARD8,NOD2,TLR4,TNFAIP3,MR1,WNT5A,IFI16,IFNG,IL1B,PANX1,ISL1,JAK2
GO: Biological Process	GO:0046635	positive regulation of alpha-beta T cell activation		4.063e-12	3.823e-08	1.221e-10	1.188e-09	29	62	ADA,ANXA1,RIPK2,BLM,PNP,CD3E,CD28,CD80,CD86,CD83,SASH3,CCR7,PRKCQ,CD55,PTPRC,EBI3,CCL19,TGFBR2,NCKAP1L,HLA-DQB1,HLX,ZAP70,IFNG,IL6,IL12A,IL12RB1,IL18,ZBTB16,IRF1
GO: Biological Process	GO:0032680	regulation of tumor necrosis factor production		4.076e-12	3.835e-08	1.221e-10	1.188e-09	42	117	ACP5,AXL,RIPK2,BCL3,CD2,CD14,CD34,ERRFI1,MAPKAPK2,PF4,SELK,CLU,SASH3,CCR7,PTAFR,TRIM27,RASGRP1,FCER1G,CCL2,CCL4,GPNMB,CCL19,UBE2J1,ZC3H12A,SLAMF1,LILRB1,NOD2,TWIST2,HAVCR2,TLR1,TLR2,TLR4,IRAK3,TNFAIP3,CLEC7A,LY96,TWIST1,IFNG,IL10,IL18,ISL1,JAK2
GO: Biological Process	GO:0030574	collagen catabolic process		4.37e-12	4.112e-08	1.306e-10	1.27e-09	33	78	MMP1,MMP2,MMP3,MMP7,MMP9,MMP10,MMP12,MMP13,MMP19,ADAM9,COL1A1,COL1A2,COL3A1,COL4A1,COL4A2,COL4A4,COL5A1,COL5A2,COL6A2,COL6A3,COL7A1,COL12A1,COL15A1,ADAMTS3,ADAMTS2,COL5A3,COL23A1,CTSB,CTSK,KLK6,COL6A5,FAP,COL18A1
GO: Biological Process	GO:0043410	positive regulation of MAPK cascade		4.699e-12	4.422e-08	1.399e-10	1.361e-09	132	635	MAP3K3,MAP3K5,MET,ADRB2,AGT,MIF,FGD2,TNFSF11,PEA15,ADAM9,RIPK2,NRP1,C3,C5AR1,CAV2,TNFRSF11B,OSM,P2RX7,CD27,CD40,CD44,CD74,CD81,PDGFRA,PDGFRB,MAPKAPK2,CHI3L1,PIK3CG,RASGRP3,PLA2G2A,CCR1,CCR7,PRKD2,MDFIC,MAGED1,MAP3K8,NOX4,CSF1R,CSF2RA,UNC5CL,PKN1,CTGF,CTNNB1,MAP2K3,RASSF2,PSMB10,PSME2,ZEB2,SEMA4C,PTPRC,BANK1,HBEGF,DUSP5,DUSP6,DUSP7,PRKCDBP,GPR183,EDNRA,RASGRP1,SPRED1,FBXW7,EREG,LRRK2,F2R,S100A7,S1…
GO: Biological Process	GO:0032640	tumor necrosis factor production		5.633e-12	5.301e-08	1.672e-10	1.626e-09	42	118	ACP5,AXL,RIPK2,BCL3,CD2,CD14,CD34,ERRFI1,MAPKAPK2,PF4,SELK,CLU,SASH3,CCR7,PTAFR,TRIM27,RASGRP1,FCER1G,CCL2,CCL4,GPNMB,CCL19,UBE2J1,ZC3H12A,SLAMF1,LILRB1,NOD2,TWIST2,HAVCR2,TLR1,TLR2,TLR4,IRAK3,TNFAIP3,CLEC7A,LY96,TWIST1,IFNG,IL10,IL18,ISL1,JAK2
GO: Biological Process	GO:0045089	positive regulation of innate immune response		5.986e-12	5.633e-08	1.771e-10	1.723e-09	85	347	PIK3AP1,TMEM173,SLAMF6,MMP2,MB21D1,BIRC3,RIPK2,GBP5,BTK,CAV1,CD14,CD86,PAK2,CD74,MAPKAPK2,NLRC4,PLCG2,AIM2,MAP3K8,CTSB,MAP2K3,CTSK,PSMB10,PSME2,CLEC4E,COCH,CLEC4A,IL21,PVRL2,DMBT1,TANK,DUSP4,DUSP6,DUSP7,RASGRP1,EREG,RPS6KA2,TNIP3,TLR7,TLR8,FCER1G,FCN1,FOS,SH2D1B,CLEC4D,CD226,FYN,GFI1,STAT5A,NOD2,RFTN1,MALT1,FFAR2,HAVCR2,TLR1,TLR2,TLR4,CRTAM,IRAK3,TNFAIP3,HCK,HSP90B1,CLEC7A,LY96,TXK,ZBP1,CADM1,VAV…
GO: Biological Process	GO:0050731	positive regulation of peptidyl-tyrosine phosphorylation		8.888e-12	8.363e-08	2.622e-10	2.55e-09	52	168	AGT,MIF,RIPK2,NRP1,CAV2,OSM,CD3E,CD80,CD40,CD44,PAK2,CD74,CD81,ENPP2,PECAM1,CSF1R,CSF3,STAP1,IL21,GREM1,FBXW7,EREG,FCER1A,FGF7,SEMA4D,SH2D1B,FYN,NOD2,AFAP1L2,IL24,TGFB1,TLR4,HCLS1,HGF,NRG1,VEGFC,ICAM1,IFNG,IGF1,IL6,IL6ST,IL11,IL12A,IL18,ISL1,ITGA5,LRP8,JAK2,KIT,LCK,LIF,LYN
GO: Biological Process	GO:0060429	epithelium development		1.073e-11	1.01e-07	3.144e-10	3.058e-09	216	1213	FOXQ1,APCDD1,ACVR1,MEOX1,MEOX2,ADM,MET,MGP,AGT,MITF,AHR,MMP2,ALDH1A3,MMP12,TSHZ3,ANXA1,AQP3,MSN,MSX2,TNFSF11,STS,DCHS1,RSPO2,ATM,GRHL3,MUC2,MYO5A,ADAM9,VSIG1,NRP1,PRDM1,BMP6,ALDH1A2,PRICKLE1,SOCS3,CAV1,RUNX3,LDB2,CD34,ERRFI1,CD44,REG3A,CDH3,CDH5,CEBPB,PECAM1,SOX18,WNT4,PGF,GRHL1,SERPINB5,SERPINE2,PKD2,CTHRC1,CYP7B1,PLAUR,PLOD1,MLPH,PLS3,PML,COL4A1,COL5A1,PRKD2,COL7A1,SLC4A7,MAGED1,PODXL,MTHFD1L,C…
GO: Biological Process	GO:0032945	negative regulation of mononuclear cell proliferation		1.076e-11	1.012e-07	3.144e-10	3.058e-09	32	76	MAD1L1,MNDA,BTLA,CD274,ATM,PRDM1,CD44,CEBPB,PRKAR1A,PKN1,CTLA4,PRNP,PLA2G2D,GAL,LILRB2,BTN2A2,FCGR2B,LRRC32,LILRB1,KIAA0922,TGFB1,HLA-DQA1,HLA-DQB1,CD300A,HLA-DRB4,VSIG4,IL2RA,IL10,IDO1,INPP5D,LST1,LYN
GO: Biological Process	GO:0050672	negative regulation of lymphocyte proliferation		1.076e-11	1.012e-07	3.144e-10	3.058e-09	32	76	MAD1L1,MNDA,BTLA,CD274,ATM,PRDM1,CD44,CEBPB,PRKAR1A,PKN1,CTLA4,PRNP,PLA2G2D,GAL,LILRB2,BTN2A2,FCGR2B,LRRC32,LILRB1,KIAA0922,TGFB1,HLA-DQA1,HLA-DQB1,CD300A,HLA-DRB4,VSIG4,IL2RA,IL10,IDO1,INPP5D,LST1,LYN
GO: Biological Process	GO:0070372	regulation of ERK1 and ERK2 cascade		1.153e-11	1.085e-07	3.36e-10	3.268e-09	68	254	MIF,TNFSF11,ATF3,RIPK2,NRP1,C3,C5AR1,CAV1,ERRFI1,CD44,CD74,PDGFRA,PDGFRB,CHI3L1,PLA2G2A,CCR1,CCR7,PRKD2,NOX4,CSF1R,CTGF,TBC1D10C,DUSP6,PRKCDBP,GPR183,EDNRA,APIP,ACE2,RASGRP1,EPHA2,FBXW7,EPHB1,F2R,S100A7,FBLN1,BTN2A2,FGF2,CCL2,CCL4,CCL7,CCL8,CCL11,CCL18,CCL19,CCL20,CCL21,CCL22,CCL24,CX3CL1,FN1,SLAMF1,IL26,GBP1,GCG,NOD2,TFF2,TLR2,TLR4,ICAM1,IGF1,CYR61,IL1A,IL1B,IL6,FAM83D,KDR,LIF,LYN
GO: Biological Process	GO:0070371	ERK1 and ERK2 cascade		1.224e-11	1.151e-07	3.554e-10	3.457e-09	71	271	AGT,MIF,TNFSF11,ATF3,RIPK2,NRP1,C3,C5AR1,CAV1,ERRFI1,CD44,CD74,PDGFRA,PDGFRB,CHI3L1,PLA2G2A,CCR1,CCR7,PRKD2,NOX4,CSF1R,CTGF,CTSH,TBC1D10C,DUSP6,PRKCDBP,GPR183,EDNRA,APIP,ACE2,RASGRP1,EPHA2,FBXW7,EPHB1,F2R,S100A7,FBLN1,BTN2A2,FGF2,CCL2,CCL4,CCL7,CCL8,CCL11,CCL18,CCL19,CCL20,CCL21,CCL22,CCL24,CX3CL1,FN1,SLAMF1,IL26,GBP1,GCG,NOD2,TFF2,TLR2,TLR4,ICAM1,IGF1,CYR61,IL1A,IL1B,IL6,ITGAV,FAM83D,KDR,LIF,LYN
GO: Biological Process	GO:0002824	positive regulation of adaptive immune response based on somatic recombination of immune receptors built from immunoglobulin superfamily domains		1.387e-11	1.305e-07	4.015e-10	3.905e-09	34	85	ADA,ANXA1,RIPK2,C3,PNP,P2RX7,CD28,CD80,CD40,SASH3,CCR7,IL27RA,TBX21,PRKCQ,PTPRC,PVRL2,FCER1A,FCER1G,CCL19,CD226,TNFSF13B,GATA3,NOD2,MALT1,TAP2,TGFB1,HLA-DQB1,HLX,HSPA6,IFNG,IL1B,IL12A,IL12RB1,IRF1
GO: Biological Process	GO:0006959	humoral immune response		1.447e-11	1.362e-07	4.177e-10	4.063e-09	61	217	ADM,MMP7,RGCC,FCN3,BCL3,CFB,BST2,SERPING1,C1QA,C1QB,C1QC,C1R,C1S,C3,C4BPA,C4BPB,MS4A1,CD28,CD37,TREM1,EXO1,CD59,CFP,CD83,CLU,CCR6,CCR7,LY86,POU2AF1,CR1,CR2,KLK7,PSMB10,CD55,DEFA5,DEFA6,PTPRC,DMBT1,GPR183,EBI3,C1RL,FCGR2B,FCN1,CCL2,SEMG1,SEMG2,CXCL13,SLPI,GATA3,NOD2,TAC1,SPINK5,CFH,HLA-DQB1,HLA-DRB4,VSIG4,VIP,CFI,IFNG,IL6,SH2D1A
GO: Biological Process	GO:0010951	negative regulation of endopeptidase activity		1.551e-11	1.459e-07	4.462e-10	4.34e-09	67	250	SERPINA3,CARD16,ADORA2A,AGT,MMP9,RECK,COL28A1,BIRC3,BIRC5,CST7,SERPINB7,BCL2A1,TNFRSF10B,TNFRSF10A,CFLAR,BST2,SERPING1,C3,SERPINH1,USP14,CD27,SERPINE1,SERPINB2,CD44,PAK2,PTTG1,SERPINF1,NLRC4,SERPINA1,PI3,SERPINB5,SERPINE2,SERPINB8,SERPINB9,SERPINI1,PLAUR,TNFAIP8,COL6A3,COL7A1,CR1,CSTA,HERPUD1,DPEP1,SERPINB1,SERPINB3,SERPINB4,SFRP2,SLPI,IFI6,SPINK1,SPOCK1,SPINK4,SPINK5,IL24,ITIH5,TFPI,TIMP1,TIMP2,…
GO: Biological Process	GO:0002275	myeloid cell activation involved in immune response		1.639e-11	1.543e-07	4.703e-10	4.575e-09	32	77	ANXA3,MYO1F,STX11,UNC13D,CD84,BTK,PIK3CD,PIK3CG,PLA2G3,PPBP,CX3CR1,PTAFR,RAC2,DOCK2,RASGRP1,FCER1A,MS4A2,FCER1G,FES,FGR,FOXF1,SLAMF1,SBNO2,LAT,CD300A,TYROBP,LAT2,ZAP70,IL13RA2,KIT,NR4A3,LYN
GO: Biological Process	GO:0032623	interleukin-2 production		1.682e-11	1.583e-07	4.812e-10	4.681e-09	28	61	ANXA1,RIPK2,PNP,CD3E,CD28,CD80,CD86,CD34,PDE4B,CD83,SASH3,PRKD2,PRKCQ,PRNP,TRIM27,GATA3,GBP1,STAT5A,NOD2,MALT1,TNFAIP3,VSIG4,IL1A,IL1B,IL1RAP,IL18,IRF4,LAG3
GO: Biological Process	GO:0035710	CD4-positive, alpha-beta T cell activation		1.725e-11	1.624e-07	4.92e-10	4.786e-09	31	73	SLAMF6,ANXA1,RIPK2,BCL3,BCL6,IL18R1,CD80,CD86,CD44,CEBPB,CD83,SASH3,CCR7,PRKCQ,CD55,PLA2G2D,RORA,CCL19,BATF,GATA3,SEMA4A,TGFB1,NCKAP1L,HLX,IFNG,IL6,IL12RB1,NKX2-3,IRF1,IRF4,LY9
GO: Biological Process	GO:0010466	negative regulation of peptidase activity		1.841e-11	1.732e-07	5.234e-10	5.091e-09	69	262	SERPINA3,CARD16,ADORA2A,AGT,MMP9,RECK,COL28A1,BIRC3,BIRC5,CST7,SERPINB7,BCL2A1,TNFRSF10B,TNFRSF10A,CFLAR,BST2,SERPING1,C3,SERPINH1,USP14,CD27,SERPINE1,SERPINB2,CD44,PAK2,PTTG1,SERPINF1,NLRC4,SERPINA1,PI3,SERPINB5,SERPINE2,SERPINB8,SERPINB9,SERPINI1,PLAUR,TNFAIP8,COL6A3,COL7A1,CR1,CSTA,HERPUD1,DPEP1,ECM1,PI15,SERPINB1,SERPINB3,SERPINB4,SFRP2,SLPI,IFI6,SPINK1,SPOCK1,SPINK4,SPINK5,IL24,ITIH5,TFPI,TI…
GO: Biological Process	GO:0019724	B cell mediated immunity		1.909e-11	1.797e-07	5.412e-10	5.264e-09	47	146	AICDA,NBN,BCL3,BCL6,BTK,SERPING1,C1QA,C1QB,C1QC,C1R,C1S,C3,C4BPA,C4BPB,CD27,CD28,CD40,EXO1,CD74,GCNT3,CLU,IL27RA,TBX21,CR1,CR2,CD55,GAPT,PTPRC,PVRL2,C1RL,TLR8,FCER1A,FCER1G,FCGR2B,BATF,CD226,SWAP70,NOD2,TGFB1,HLA-DQB1,HLA-DRB4,CFI,IFNG,IL10,IL13RA2,INPP5D,IRF7
GO: Molecular Function	GO:0061134	peptidase regulator activity		2.218e-12	5.204e-09	5.782e-10	4.821e-09	63	221	SERPINA3,CARD16,AGT,RECK,COL28A1,BIRC3,BIRC5,CST7,SERPINB7,BCL2A1,TNFRSF10A,CFLAR,BST2,SERPING1,C3,CASP1,CAV1,SERPINH1,USP14,CD27,SERPINE1,SERPINB2,PCOLCE,PTTG1,CTSC,SERPINF1,NLRC4,SERPINA1,PI3,SERPINB5,SERPINE2,SERPINB8,SERPINB9,SERPINI1,TNFAIP8,COL6A3,COL7A1,CSTA,CTSH,PSME2,DPEP1,PI15,SERPINB1,FBLN1,SERPINB3,SERPINB4,SFRP2,FN1,NLRP1,CARD8,SLPI,SPINK1,SPOCK1,SPINK4,SPINK5,ITIH5,TFPI,TIMP1,TIMP2,…
GO: Biological Process	GO:0016064	immunoglobulin mediated immune response		2.447e-11	2.302e-07	6.914e-10	6.725e-09	46	142	AICDA,NBN,BCL3,BCL6,SERPING1,C1QA,C1QB,C1QC,C1R,C1S,C3,C4BPA,C4BPB,CD27,CD28,CD40,EXO1,CD74,GCNT3,CLU,IL27RA,TBX21,CR1,CR2,CD55,GAPT,PTPRC,PVRL2,C1RL,TLR8,FCER1A,FCER1G,FCGR2B,BATF,CD226,SWAP70,NOD2,TGFB1,HLA-DQB1,HLA-DRB4,CFI,IFNG,IL10,IL13RA2,INPP5D,IRF7
GO: Biological Process	GO:0002573	myeloid leukocyte differentiation		2.579e-11	2.426e-07	7.265e-10	7.066e-09	59	209	PARP1,MITF,MMP9,PIR,TNFSF11,TNFSF9,INPP4B,C1QC,NME1,CASP10,CD86,CEBPB,PF4,PIK3CD,SNX10,CCR1,CCR7,BATF2,CSF1R,CSF3,CTNNB1,RASSF2,MAFB,TESC,EPHA2,TRIB1,CLDN18,SLC9B2,BATF3,CCL19,BATF,FOS,SBNO2,SPI1,GATA3,LILRB1,STAT5A,TGFB1,TGFBR2,TLR4,UBASH3B,HCLS1,HHEX,TYROBP,CD300LF,IFI16,IFNG,IL17A,INHBA,INPP5D,NKX2-3,IRF4,IRF7,ITGAM,JUNB,FAM20C,KIT,LIF,LYN
GO: Biological Process	GO:0002444	myeloid leukocyte mediated immunity		2.617e-11	2.463e-07	7.351e-10	7.151e-09	35	91	ANXA3,MYO1F,STX11,UNC13D,CD84,BTK,C3,TREM1,SERPINB9,PIK3CD,PIK3CG,PLA2G3,PPBP,CTSG,PTAFR,STAP1,RAC2,RASGRP1,FCER1A,MS4A2,FCER1G,FES,FGR,CXCL6,FOXF1,LAT,CXCL2,CD300A,LAT2,ZAP70,IL6,IL13RA2,KIT,NR4A3,LYN
GO: Biological Process	GO:0001912	positive regulation of leukocyte mediated cytotoxicity		2.743e-11	2.581e-07	7.682e-10	7.472e-09	24	47	SLAMF6,NOS2,PNP,P2RX7,STAP1,PTPRC,IL21,PVRL2,RASGRP1,CCL2,SH2D1B,CD226,STAT5A,TAP2,CXCL2,CRTAM,CADM1,HSPA6,VAV1,IL12A,IL12RB1,KLRB1,LAG3,SH2D1A
GO: Biological Process	GO:0051047	positive regulation of secretion		2.801e-11	2.636e-07	7.821e-10	7.607e-09	97	429	ADORA2A,AGT,MIF,MMP13,RGCC,TNFSF11,CD274,ADAM9,UNC13D,BLK,BMP6,SPHK1,NMB,IL33,TRPA1,NUCB2,CASP1,CASP4,CASP5,CD2,OXCT1,CD14,P2RX7,CD34,CD38,SELK,CCR7,AIM2,CSF1R,PRKCQ,PTAFR,CLEC4E,TNFSF15,RAB27A,DPYSL2,RBP4,EDNRB,GAL,RASGRP1,F2R,S100A8,S100A9,FCER1A,MS4A2,FCER1G,FCN1,CCL19,FGR,CXCL12,NLRP1,CARD8,POSTN,SLC18A1,IL26,RAB8B,GATA3,GCG,CD300C,NMU,NOD2,GJA1,KISS1R,STXBP1,GLRX,GLUL,TAC1,FFAR2,RAPGEF4,TGFB…
GO: Biological Process	GO:0032269	negative regulation of cellular protein metabolic process		2.961e-11	2.786e-07	8.244e-10	8.019e-09	197	1092	SERPINA3,CARD16,ADORA2A,MET,AGT,MIF,MAD1L1,MMP9,RECK,TRIB2,COL28A1,ENC1,BIRC3,BIRC5,CST7,APOE,SOCS1,ATF3,ATM,ATP2B4,SERPINB7,BCL2A1,TNFRSF10B,TNFRSF10A,BGN,CFLAR,BST2,SERPING1,C3,C4BPA,C4BPB,SOCS3,CAV1,SERPINH1,CCNB1,USP14,P2RX7,RQCD1,CD27,ERRFI1,SERPINE1,SERPINB2,CD44,CD59,PAK2,CDC20,CDC27,CDKN2C,PTTG1,CENPE,PECAM1,SERPINF1,NLRC4,SERPINA1,PI3,SERPINB5,SERPINE2,SERPINB8,SERPINB9,SERPINI1,DNAJC10,…
GO: Biological Process	GO:0061041	regulation of wound healing		3.005e-11	2.828e-07	8.342e-10	8.114e-09	44	133	ADRB2,TC2N,ANXA1,ANXA5,APOE,SERPING1,CAV1,P2RX5,CD34,SERPINE1,SERPINB2,REG3A,PDGFRA,WNT4,SERPINE2,PLAT,PLAU,PLAUR,PLEK,PRKCQ,HBEGF,STX2,F2R,F3,TNFRSF12A,S100A9,FAP,FCER1G,FGF2,SELP,PDPN,HOPX,HPSE,GJA1,THBD,TLR4,TNFAIP3,UBASH3B,TXK,ZAP70,LBH,ANO6,LYN,PHLDB2
GO: Biological Process	GO:0072507	divalent inorganic cation homeostasis		3.097e-11	2.914e-07	8.571e-10	8.337e-09	99	442	SLC24A3,ADM,CXCL9,ANXA6,APOE,TNFSF11,ASPH,ATP2B4,INPP4B,C3AR1,C5AR1,NMB,TRPA1,NUCB2,CAV1,P2RX5,CD19,P2RX7,CD38,CD40,CD52,PDGFRA,CLIC2,PIK3CG,PKD2,SLC39A6,CCR1,CCR6,CCR7,PLCG2,PLN,PMCH,PML,ERO1A,PRKCB,PRKD1,FCRL5,FAM20A,HERPUD1,CYP27B1,CD55,PTPRC,CCDC109B,REG1A,S1PR1,S1PR3,EDNRA,EDNRB,F2R,S100A8,S100A9,S100B,MS4A2,FGF2,CCL2,CCL7,CCL8,CCL11,CCL19,CCL21,CXCL11,CXCL12,CXCL13,ATP2C1,FZD2,SWAP70,CYSLTR…
GO: Biological Process	GO:0009612	response to mechanical stimulus		3.338e-11	3.141e-07	9.211e-10	8.959e-09	61	221	AGT,MMP2,MMP7,MMP13,ANGPT2,TNFRSF10B,TNFRSF10A,BMP6,BNIP3,TRPA1,CASP1,CASP5,CAV1,CCNB1,P2RX7,CD40,CHI3L1,SERPINE2,PKD2,CNN2,COL1A1,COL3A1,BAG3,CTNNB1,CTSB,DCN,PTGS2,EDNRA,EGR1,ETS1,TLR7,F3,TLR8,CCL2,CXCL12,FOS,FOSB,SLC1A3,SLC9A1,FYN,GFI1,STAT1,GJA1,DENND5A,TIMP3,TLR4,HSPA6,IGF1,IGFBP2,IL1B,IL6,IL18,INHBB,CXCL10,IRF1,ITGA2,JUNB,BTG2,KIT,LCK,FOSL1
GO: Biological Process	GO:0002708	positive regulation of lymphocyte mediated immunity		3.355e-11	3.157e-07	9.23e-10	8.978e-09	33	83	SLAMF6,C3,PNP,P2RX7,CD28,CD40,SASH3,TBX21,PTPRC,IL21,PVRL2,RASGRP1,FCER1A,FCER1G,SH2D1B,CD226,GATA3,STAT5A,NOD2,MALT1,TAP2,TGFB1,CRTAM,CADM1,HSPA6,VAV1,IFNG,IL1B,IL12A,IL12RB1,KLRB1,LAG3,SH2D1A
GO: Biological Process	GO:0055074	calcium ion homeostasis		3.365e-11	3.167e-07	9.233e-10	8.98e-09	94	412	SLC24A3,ADM,CXCL9,ANXA6,APOE,TNFSF11,ASPH,ATP2B4,INPP4B,C3AR1,C5AR1,NMB,TRPA1,NUCB2,CAV1,P2RX5,CD19,P2RX7,CD38,CD40,CD52,PDGFRA,CLIC2,PIK3CG,PKD2,CCR1,CCR6,CCR7,PLCG2,PLN,PMCH,PML,ERO1A,PRKCB,PRKD1,FCRL5,FAM20A,HERPUD1,CYP27B1,CD55,PTPRC,CCDC109B,REG1A,S1PR1,S1PR3,EDNRA,EDNRB,F2R,S100B,MS4A2,FGF2,CCL2,CCL7,CCL8,CCL11,CCL19,CCL21,CXCL11,CXCL12,CXCL13,ATP2C1,FZD2,SWAP70,CYSLTR1,CCR9,STC1,GJA1,TAC1,…
GO: Biological Process	GO:0032845	negative regulation of homeostatic process		3.533e-11	3.324e-07	9.664e-10	9.4e-09	54	184	ADA,MIF,CXCL9,ARRDC3,ASPH,TNFRSF11B,CD19,P2RX7,CD38,CD44,CD74,CLIC2,PKD2,CCR7,PLCG2,PLN,MAP4K4,PML,ERO1A,PIM3,PRKD1,FCRL5,PTPRC,MAFB,TSC22D3,EDNRA,CLDN18,F2R,MS4A2,FCER1G,FCGR2B,FGF2,CCL19,CCL21,CXCL11,RTEL1,STAT5A,TGFB1,CORO1A,THY1,TNFAIP3,UBASH3B,TRPC1,TNFRSF4,UCP2,CXCR2,IL18,CXCL10,INPP5D,ITGAV,ITPR1,LCK,LMO2,LYN
GO: Biological Process	GO:0002377	immunoglobulin production		3.847e-11	3.62e-07	1.049e-09	1.021e-08	37	101	AICDA,NBN,BCL6,IL33,CD27,CD28,CD37,CD40,EXO1,GCNT3,VPREB3,SASH3,IL27RA,TBX21,PKN1,GAPT,LAX1,PTPRC,RBP4,MZB1,FCGR2B,BATF,TNFSF13B,GALNT2,SWAP70,NOD2,TGFB1,TNFAIP3,HLA-DQB1,HLA-DRB4,TNFRSF4,XBP1,IFNG,IL6,IL7R,IL10,IL13RA2
Pathway	99051	Chemokine signaling pathway	BioSystems: KEGG	5.129e-12	1.359e-08	1.133e-09	9.581e-09	62	189	GNG8,ADCY3,ADRBK2,CXCL9,PREX1,PIK3R3,CXCL16,PF4,PF4V1,PIK3CD,PIK3CG,CCR1,CCR6,CCR7,PPBP,PRKCB,CX3CR1,ELMO1,RAC2,DOCK2,GNB4,RASGRP2,CCL2,CCL4,CCL7,CCL8,CCL11,CCL18,CCL19,CCL20,FGR,CCL21,CCL22,CCL24,CXCL6,CXCL11,CXCL5,CX3CL1,CXCL12,CXCL13,CXCR6,GNB5,CCR9,STAT1,STAT3,GNAI2,GNG11,CCR10,GRK5,CXCL1,CXCL2,CXCL3,PIK3R5,HCK,VAV1,CXCR1,CXCR2,CXCL10,ITK,JAK2,CXCR4,LYN
GO: Biological Process	GO:0007204	positive regulation of cytosolic calcium ion concentration		4.641e-11	4.367e-07	1.262e-09	1.228e-08	69	267	ADM,CXCL9,ASPH,ATP2B4,C3AR1,C5AR1,NMB,TRPA1,CAV1,P2RX5,CD19,P2RX7,CD38,CD52,PDGFRA,CLIC2,PIK3CG,PKD2,CCR1,CCR6,CCR7,PLCG2,PLN,PMCH,PML,ERO1A,PRKD1,FCRL5,CD55,PTPRC,S1PR1,S1PR3,EDNRA,EDNRB,F2R,MS4A2,FGF2,CCL19,CCL21,CXCL11,CXCL13,FZD2,SWAP70,CYSLTR1,CCR9,GJA1,TAC1,GNA15,CCR10,CXCL2,CXCL3,TGFB1,TGM2,CORO1A,THY1,UBASH3B,TRPC1,PROK2,JPH1,IL1B,CXCR2,CXCL10,ITGAV,ITPR1,JAK2,CXCR4,KDR,LCK,LYN
GO: Biological Process	GO:0051093	negative regulation of developmental process		4.738e-11	4.459e-07	1.285e-09	1.25e-08	167	890	MEIS2,ADRB2,AGT,MIF,TRIB2,ANGPT2,ANXA1,VASN,RGCC,APOE,MSX2,ARHGDIB,RSPO2,NBN,BCL6,INPP4B,NRP1,CFLAR,BNIP3,NFE2,C1QC,NME1,PRICKLE1,NUCB2,CAV1,TNFRSF11B,CD86,SERPINE1,CD44,REG3A,CD74,CDH3,CETP,SERPINF1,PF4,WNT4,CCR1,GPR171,MAP4K4,PML,PMP22,COL3A1,COL4A2,COL5A1,COL5A2,ADAMTS1,SRGN,DNM3,CTLA4,CTNNB1,CX3CR1,ASPN,PTHLH,STAP1,ASAP1,SEMA4C,PTN,PTPRG,PTPRM,MAFB,DPYSL3,TSC22D3,DTX1,RBP4,ECM1,S1PR3,EDNRB,GA…
GO: Biological Process	GO:0001503	ossification		5.38e-11	5.062e-07	1.455e-09	1.415e-08	90	391	ACVR1,ADRB2,MGP,MMP2,MMP9,MMP13,MN1,IFITM1,MSX2,TNFSF11,DCHS1,RSPO2,BMP6,NFE2,DDR2,RUNX3,CBFB,P2RX7,DDX21,CDH11,CEBPB,CEBPD,WNT4,CTHRC1,CCR1,COL1A1,COL5A2,CHRDL2,DUOX2,SRGN,VCAN,CTGF,PRKD1,CTNNB1,CTSK,RASSF2,ASPN,CYP24A1,CYP27B1,PTGS2,PTHLH,PTN,ECM1,S1PR1,EGR2,EPHA2,GREM1,FGF2,GPNMB,FHL2,FOXC1,SYNCRIP,SEMA4D,SFRP2,CHSY1,SBNO2,SND1,SNAI2,SNAI1,CSGALNACT1,SPP1,STC1,GJA1,TAC1,TWIST2,TMEM119,TGFB1,TG…
GO: Biological Process	GO:0046427	positive regulation of JAK-STAT cascade		5.502e-11	5.177e-07	1.483e-09	1.443e-08	32	80	AGT,AKR1B1,SOCS1,OSM,CD40,PECAM1,IL19,CSF1R,IL22,CYP1B1,IL21,F2R,CRLF3,CXCL6,FYN,IL26,IL24,HCLS1,CD300A,IFNG,IGF1,IL6,IL6ST,IL10,IL12A,IL18,ISL1,JAK2,KIT,LCK,LIF,LYN
GO: Biological Process	GO:1903038	negative regulation of leukocyte cell-cell adhesion		6.151e-11	5.788e-07	1.654e-09	1.609e-08	38	107	ADORA2A,MAD1L1,ANXA1,BTLA,ASS1,CD274,BCL6,TIGIT,CD44,CD74,CEBPB,PRKAR1A,CTLA4,PRNP,LAX1,PLA2G2D,TNFAIP8L2,DTX1,LILRB2,BTN2A2,CCL21,CXCL12,LRRC32,LILRB1,KIAA0922,TGFB1,HLA-DQA1,HLA-DQB1,CD300A,HLA-DRB4,VSIG4,HLX,IL2RA,IL10,IDO1,IRF1,DUSP22,LAG3
GO: Biological Process	GO:0032652	regulation of interleukin-1 production		6.943e-11	6.534e-07	1.861e-09	1.811e-08	28	64	ACP5,ANXA1,SPHK1,CASP1,CASP4,CASP5,P2RX7,ERRFI1,CCR7,AIM2,PML,S1PR3,F2R,CCL19,CCL20,NLRP1,CARD8,NOD2,HAVCR2,TLR4,TNFAIP3,WNT5A,IFI16,IFNG,IL10,PANX1,ISL1,JAK2
GO: Biological Process	GO:0016192	vesicle-mediated transport		7.014e-11	6.6e-07	1.875e-09	1.824e-08	239	1402	ACTN1,DYSF,ADCY3,CDC7,ADM,ADORA2A,MFGE8,ADRB2,ADRBK2,SRPX,MMP13,AMPH,ANK1,MCFD2,ANXA1,ANXA3,MYO1B,APOC1,APOE,APOL1,FCN3,MSN,STXBP6,ASGR1,MYO1F,VAMP4,STX11,MYH10,MYO5A,AXL,UNC13D,BICD1,NRP1,NEDD4,BLK,CD84,CD163L1,BTK,SERPING1,AP1M1,C3,C4BPA,C4BPB,NME1,NPC1,CALU,CXCL16,CAV1,CAV2,CBL,OLR1,CD3G,CD247,SEC22C,CD14,P2RX7,SERPINE1,CD59,CD81,CDH13,SPESP1,MAPKAPK2,CETP,ENPP2,CTSC,PECAM1,PF4,CD163,SERPINA1,…
GO: Biological Process	GO:0022612	gland morphogenesis		7.097e-11	6.678e-07	1.892e-09	1.84e-08	47	151	MET,MKI67,MMP2,MSN,MSX2,NRP1,CAV1,CD44,CEBPB,WNT4,SERPINB5,CYP7B1,PLAU,PML,DUOX2,CSF1R,PTHLH,PTN,EPHA2,ROBO1,FBXW7,FGF7,CCL11,HOXB13,SNAI2,PLXND1,STAT5A,SULF2,SULF1,TFAP2C,TGFB1,TGFB3,TGFBR2,TGM2,TNFAIP3,HGF,TNC,WNT5A,XBP1,IFNG,IGF1,IGFBP5,IL6,NKX2-3,TWSG1,LAMA5,LIMS1
GO: Biological Process	GO:0007610	behavior		7.729e-11	7.273e-07	2.054e-09	1.998e-08	158	834	GNG8,MAN2B1,MDK,ADA,ADCY3,MEIS2,ADORA2A,MET,PARP1,ADRB2,AGT,MIF,CXCL9,ARRDC3,ALDH1A3,AMPH,ANGPT2,APBA2,ITGA8,ALS2,STS,ASIP,MTNR1A,MYO5A,NRP1,C3AR1,C5AR1,NQO2,NPC1,NPTX2,NTS,NR4A2,CASP1,USP14,OSM,SERPINE1,CD74,CDH13,PDGFRA,PDGFRB,SLC10A4,SERPINF1,PF4,PF4V1,SERPINE2,CYP7B1,CCR1,CCR6,CCR7,HOMER1,PMCH,PRKD2,PPBP,PPT1,PRKAR2B,PRKD1,CX3CR1,PRNP,DACH1,GIT2,DBN1,PTGDS,PTGS1,PTGS2,STAP1,SEMA4C,PTN,RAC2,RA…
GO: Biological Process	GO:0006508	proteolysis		8.41e-11	7.914e-07	2.229e-09	2.168e-08	271	1638	SERPINA3,CARD16,DNAJB9,USP9Y,MAP3K5,ADORA2A,PARP1,AEBP1,HECW2,AGT,MAD1L1,MME,MMP1,MMP2,MMP3,MMP7,MMP9,MMP10,MMP12,MMP13,MMP19,RECK,SUPT3H,TRIB2,COL28A1,ENC1,BIRC3,BIRC5,CST7,APOE,RUVBL1,ASPH,ATM,CAPN12,SERPINB7,ADAM19,ADAM9,RIPK2,SEC11C,BCL2A1,TNFRSF10B,TNFRSF10A,CFB,BID,NEDD4,CFLAR,BST2,SERPING1,C1R,C1S,C3,C4BPA,C4BPB,IL33,PRICKLE1,CAPN6,CASP1,CASP4,CASP5,CASP10,CAV1,CBL,SERPINH1,OLR1,CCNB1,CCNF…
GO: Biological Process	GO:0051345	positive regulation of hydrolase activity		8.806e-11	8.287e-07	2.328e-09	2.264e-08	160	849	ADCY3,MAP3K5,PLEKHG1,ADRB2,AGT,ALDOB,PREX1,AMPH,GPR65,FGD2,RGS5,ALS2,ARHGAP6,ARHGDIB,ASPH,GRHL3,RGL4,DOCK11,TNFRSF10B,TNFRSF10A,BID,CFLAR,FGD5,C5AR1,CASP1,CAV1,CAV2,CD14,ERRFI1,CD40,PCOLCE,PDGFRA,PDGFRB,WNT4,CHN1,NLRC4,DNAJC10,RASGRP3,ARHGAP29,CCR7,PLEK,AIM2,ARHGEF6,PMAIP1,PML,PRKD2,CR1,PRKAR1A,PRKAR2B,CTGF,PRKD1,ARHGEF3,CTSH,DOCK4,ARHGAP24,DAP,DAPK1,EPS8L1,GIT2,PSME2,PTAFR,ASAP1,TBC1D10C,SOX7,AR…
GO: Biological Process	GO:0072503	cellular divalent inorganic cation homeostasis		8.933e-11	8.406e-07	2.355e-09	2.29e-08	94	419	SLC24A3,ADM,CXCL9,ANXA6,APOE,ASPH,ATP2B4,INPP4B,C3AR1,C5AR1,NMB,TRPA1,NUCB2,CAV1,P2RX5,CD19,P2RX7,CD38,CD40,CD52,PDGFRA,CLIC2,PIK3CG,PKD2,SLC39A6,CCR1,CCR6,CCR7,PLCG2,PLN,PMCH,PML,ERO1A,PRKCB,PRKD1,FCRL5,HERPUD1,CD55,PTPRC,CCDC109B,S1PR1,S1PR3,EDNRA,EDNRB,F2R,S100A8,S100A9,S100B,MS4A2,FGF2,CCL2,CCL7,CCL8,CCL11,CCL19,CCL21,CXCL11,CXCL12,CXCL13,ATP2C1,FZD2,SWAP70,CYSLTR1,CCR9,STC1,GJA1,TAC1,GNA15,C…
GO: Biological Process	GO:0045859	regulation of protein kinase activity		9.156e-11	8.616e-07	2.407e-09	2.341e-08	169	911	ADCY3,MAP3K3,MAP3K5,ADORA2A,MET,ADRB2,AGT,MIF,OSBPL8,TRIB2,FGD2,RGCC,ALS2,APOE,TNFSF11,SOCS1,PEA15,ATP2B4,ADAM9,RIPK2,TNFRSF10B,TNFRSF10A,BGN,BLM,C5AR1,DDR2,SOCS3,CAV1,CCNA2,CCNC,CCND2,P2RX7,ERRFI1,CD40,PAK2,CD74,CD81,CDC6,CDC25B,CDKN2C,CDKN3,PDGFRA,CENPE,PDGFRB,MAPKAPK2,CHI3L1,CLU,PIK3CG,RASGRP3,PKD2,CCR7,PLK1,SH3BP5,MDFIC,MAGED1,MAP3K8,GMFG,NOX4,CSF1R,CSF2RA,PKIA,PRKAR1A,PRKAR2B,PKN1,FAM20A,MAP…
GO: Biological Process	GO:0006816	calcium ion transport		9.532e-11	8.969e-07	2.498e-09	2.43e-08	90	395	SLC24A3,ADORA2A,ADRB2,AGT,CXCL9,ANXA5,ANXA6,ASPH,ATP2B4,MYO5A,CD84,TRPA1,CAV1,P2RX5,CD19,P2RX7,SERPINE1,PDE4B,PDGFRB,SELK,CLIC2,PIK3CG,PKD2,CCR1,CCR7,PLCG2,PLN,HOMER1,PML,ERO1A,PRKCB,CTGF,PRKD1,FCRL5,CTNNB1,CYP27B1,PTGS2,PTPRC,GRIN3A,CCDC109B,KCNE3,TRIM27,EDNRA,CALCRL,RAMP3,LILRB2,F2R,MS4A2,TRPV2,FGF2,CCL2,CCL4,CCL8,CCL19,CCL21,CXCL11,CXCL12,SEMG1,ORAI2,SLC9A1,ATP2C1,GNB5,FYN,CACNA2D3,SPINK1,CYSL…
GO: Biological Process	GO:0031343	positive regulation of cell killing		9.784e-11	9.207e-07	2.557e-09	2.488e-08	25	53	SLAMF6,NOS2,PNP,P2RX7,STAP1,PTPRC,IL21,PVRL2,RASGRP1,CCL2,SH2D1B,CD226,STAT5A,TAP2,CXCL2,CRTAM,CADM1,HSPA6,VAV1,IFNG,IL12A,IL12RB1,KLRB1,LAG3,SH2D1A
GO: Biological Process	GO:0043299	leukocyte degranulation		9.822e-11	9.242e-07	2.56e-09	2.49e-08	30	73	ANXA3,MYO1F,STX11,UNC13D,CD84,BTK,PIK3CD,PIK3CG,PLA2G3,PPBP,PTAFR,RAB27A,RAC2,RASGRP1,FCER1A,MS4A2,FCER1G,FES,FGR,FOXF1,LAT,CORO1A,HCK,CD300A,LAT2,ZAP70,IL13RA2,KIT,NR4A3,LYN
GO: Biological Process	GO:0032635	interleukin-6 production		1.012e-10	9.524e-07	2.631e-09	2.559e-08	40	118	MET,TNFSF9,RIPK2,IL33,P2RX7,CEBPB,MAPKAPK2,SELK,IL19,PTAFR,BANK1,AKIRIN2,EREG,LILRB2,TLR7,F2R,KLF2,FCER1G,ZC3H12A,SLAMF1,NOD2,AFAP1L2,TLR1,TLR2,TLR4,IRAK3,TNFAIP3,NCKAP1L,HGF,TWIST1,WNT5A,XBP1,IFNG,IL1A,IL1B,IL6,IL10,IL17A,INPP5D,ISL1
GO: Biological Process	GO:0007167	enzyme linked receptor protein signaling pathway		1.113e-10	1.048e-06	2.886e-09	2.807e-08	222	1286	ACVR1,USP9Y,ADCY3,ADORA2A,MET,PARP1,ADRB2,AGT,OSBPL8,MMP2,MMP9,ANGPT2,FGD2,VASN,PIK3R3,ITGA8,MSX2,SOCS1,PEA15,MYH10,AXL,ADAM9,RIPK2,NCF2,NCF4,NRP1,NEDD4,BLK,BMP6,SPHK1,BTK,DDR2,NUCB2,SOCS3,DOK2,SH2D2A,CAV1,CAV2,CBL,CCNC,CD3E,CD8A,CD19,CD28,CD80,CD86,ERRFI1,SERPINE1,PAK2,CDH3,CDH5,CDH13,PDGFRA,PDGFRL,PDGFRB,MAPKAPK2,WNT4,CHN1,PGF,PIK3CD,RASGRP3,PLAT,PLAUR,ARHGEF6,PML,COL1A2,COL3A1,PRKD2,DDIT4,CHRD…
Pathway	198795	Focal Adhesion	BioSystems: WikiPathways	1.504e-11	3.987e-08	3.067e-09	2.594e-08	60	184	ACTN1,MET,ITGA8,BIRC3,BLK,CAV1,CAV2,CCND2,PAK2,PDGFRA,PDGFRB,PARVB,PGF,PIK3CD,PIK3CG,COL1A1,COL1A2,COL3A1,COL4A1,COL4A2,COL4A4,COL5A1,COL5A2,COL6A2,COL5A3,MAP2K3,RAC2,FGR,FLNA,FN1,FYN,SPP1,THBS2,PIK3R5,HCK,HGF,TXK,VAV1,VEGFC,VWF,TNC,IGF1,ITGA6,ITGA2,ITGA4,ITGA5,ITGAL,ITGAM,ITGAV,ITGAX,ITGB2,ZYX,ITGB7,KDR,LAMA2,LAMA5,LAMB1,LAMB2,LAMC1,LAMC2
Pathway	106062	Cell surface interactions at the vascular wall	BioSystems: REACTOME	1.632e-11	4.326e-08	3.09e-09	2.614e-08	40	98	MMP1,ANGPT2,CD84,ESAM,DOK2,CAV1,OLR1,CD2,SLC16A3,TREM1,CD48,PECAM1,PF4,PF4V1,JAM2,SIRPA,JAML,SIRPG,FCER1G,MERTK,SELE,SELL,SELP,SELPLG,FN1,FYN,THBD,SLC7A11,INPP5D,ITGA6,ITGA4,ITGA5,ITGAL,ITGAM,ITGAV,ITGAX,ITGB2,LCK,SLC7A5,LYN
GO: Biological Process	GO:0032675	regulation of interleukin-6 production		1.264e-10	1.19e-06	3.268e-09	3.179e-08	39	114	MET,TNFSF9,RIPK2,IL33,P2RX7,CEBPB,MAPKAPK2,SELK,PTAFR,BANK1,AKIRIN2,EREG,LILRB2,TLR7,F2R,KLF2,FCER1G,ZC3H12A,SLAMF1,NOD2,AFAP1L2,TLR1,TLR2,TLR4,IRAK3,TNFAIP3,NCKAP1L,HGF,TWIST1,WNT5A,XBP1,IFNG,IL1A,IL1B,IL6,IL10,IL17A,INPP5D,ISL1
GO: Biological Process	GO:0006874	cellular calcium ion homeostasis		1.452e-10	1.367e-06	3.744e-09	3.642e-08	90	398	SLC24A3,ADM,CXCL9,ANXA6,APOE,ASPH,ATP2B4,INPP4B,C3AR1,C5AR1,NMB,TRPA1,NUCB2,CAV1,P2RX5,CD19,P2RX7,CD38,CD40,CD52,PDGFRA,CLIC2,PIK3CG,PKD2,CCR1,CCR6,CCR7,PLCG2,PLN,PMCH,PML,ERO1A,PRKCB,PRKD1,FCRL5,HERPUD1,CD55,PTPRC,CCDC109B,S1PR1,S1PR3,EDNRA,EDNRB,F2R,S100B,MS4A2,FGF2,CCL2,CCL7,CCL8,CCL11,CCL19,CCL21,CXCL11,CXCL12,CXCL13,ATP2C1,FZD2,SWAP70,CYSLTR1,CCR9,STC1,GJA1,TAC1,GNA15,CCR10,GRINA,CXCL2,CXCL3…
GO: Molecular Function	GO:0005178	integrin binding		1.772e-11	4.156e-08	3.874e-09	3.23e-08	41	118	ACTN1,MFGE8,ADAM9,WISP1,P4HB,COL3A1,COL5A1,EGFL6,CTGF,JAML,FERMT3,S1PR3,ITGB1BP2,FAP,FBLN1,FBN1,GPNMB,FBLN5,SFRP2,FN1,CD226,ADAMTS5,THY1,TIMP2,TSPAN4,VCAM1,VWF,ICAM1,ICAM2,ICAM4,IGF1,CYR61,ITGA6,ITGA2,ITGA5,KDR,LAMA5,LAMB1,LAMB2,LYN,MADCAM1
GO: Molecular Function	GO:0001664	G-protein coupled receptor binding		1.817e-11	4.262e-08	3.874e-09	3.23e-08	70	270	ADM,ADORA2A,ADRB2,ADRBK2,AGT,CXCL9,ARRDC3,ASIP,NDP,BICD1,NEDD4,C3,NMB,CXCL16,CLIC6,CAV2,PF4,PF4V1,WNT4,CTHRC1,HOMER1,PMCH,PPBP,GNA14,DNM3,S1PR1,EDNRB,GAL,MRAP2,CKLF,FCN1,CCL2,CCL4,CCL7,CCL8,CCL11,CCL18,CCL19,CCL20,CCL21,CCL22,CCL24,CXCL6,CXCL11,CXCL5,CX3CL1,CXCL12,FLNA,CXCL13,FYN,GCG,CECR1,RTP4,STAT1,STAT3,NMU,TAC1,GNA15,GNAI2,CXCL1,CXCL2,CXCL3,TFF2,RSPO3,DNAJA1,PROK2,WNT2,WNT5A,CXCL10,JAK2
GO: Biological Process	GO:0032102	negative regulation of response to external stimulus		1.576e-10	1.483e-06	4.053e-09	3.942e-08	73	297	ACP5,ADA,ADORA2A,ADRB2,ANGPT2,ANXA5,APOE,NRP1,PRDM1,SERPING1,NPC1,NUCB2,SOCS3,CD34,SERPINE1,SERPINB2,CD44,PDGFRA,SERPINF1,WNT4,SERPINE2,PLAT,PLAU,PLAUR,FEZ1,IL22,CX3CR1,HTRA1,DBN1,STAP1,SEMA4C,QSOX1,IL22RA2,GRIN3A,TNFAIP8L2,ROBO1,RORA,GREM1,CALCRL,TRIB1,LRRK2,ETS1,FAP,FCGR2B,FGF2,CCL2,FOXF1,SEMA4D,SEMA4B,CXCL13,SNAI2,SPP1,PBK,GATA3,GCG,NOD2,GJA1,SEMA4A,SPINK5,TFF2,THBD,DUSP10,TNFAIP3,TNFAIP6,TNFR…
GO: Biological Process	GO:0032663	regulation of interleukin-2 production		1.624e-10	1.528e-06	4.164e-09	4.05e-08	25	54	ANXA1,RIPK2,CD3E,CD28,CD80,CD86,CD34,PDE4B,CD83,SASH3,PRKD2,PRKCQ,PRNP,TRIM27,GATA3,GBP1,STAT5A,NOD2,MALT1,TNFAIP3,VSIG4,IL1A,IL1B,IRF4,LAG3
GO: Molecular Function	GO:0045236	CXCR chemokine receptor binding		2.789e-11	6.542e-08	5.452e-09	4.546e-08	14	17	CXCL9,PF4,PF4V1,PPBP,CXCL6,CXCL11,CXCL5,CXCL12,CXCL13,CXCL1,CXCL2,CXCL3,TFF2,CXCL10
GO: Biological Process	GO:0051222	positive regulation of protein transport		2.472e-10	2.326e-06	6.321e-09	6.148e-08	103	483	TMEM173,ADORA2A,PARP1,MIF,MMP13,RGCC,RUVBL1,ASPH,CD274,ADAM9,IL18R1,BLK,BMP6,SPHK1,IL33,TRPA1,CASP1,CASP4,CASP5,CD2,OXCT1,CD14,P2RX7,CD27,CD34,CD38,SELK,CCR7,AIM2,PLK3,CSF1R,CSF3,PRKCQ,EDEM1,CTSK,PTGS2,CLEC4E,TNFSF15,RAC2,RBP4,ECT2,RASGRP1,GREM1,STOM,FBXW7,TLR7,F2R,DACT1,FCN1,CCL2,CCL19,FGR,FLNA,SFRP2,NLRP1,ABLIM3,CARD8,POSTN,SLC9A1,IL26,GATA3,GCG,CD300C,NOD2,GJA1,SULF2,GLRX,GLUL,RBPMS,FFAR2,RAPG…
GO: Biological Process	GO:0009887	organ morphogenesis		2.508e-10	2.36e-06	6.395e-09	6.22e-08	185	1034	ACP5,ACVR1,ADM,MET,MFAP2,MGP,AGT,MKI67,AHR,MMP2,ALDH1A3,MMP13,TSHZ3,ITGA8,AQP3,MSN,MSX2,TNFSF11,DCHS1,RSPO2,GRHL3,MYO5A,NRP1,NEDD4,PRDM1,BMP6,ALDH1A2,CAV1,SERPINH1,TNFRSF11B,P2RX7,CD34,ERRFI1,CD44,CEBPB,GCNT3,PDGFRA,PDGFRB,SLC26A4,SOX18,WNT4,PGF,SERPINB5,PKD2,CTHRC1,CYP7B1,PLAU,PML,COL1A1,COL1A2,COL3A1,COL5A1,COL5A2,PRRX1,SLC4A7,MAGED1,ADAMTS1,MTHFD1L,DUOX2,CHST11,SLC40A1,TIPARP,CSF1R,CSF3R,PRKAR…
GO: Biological Process	GO:0071900	regulation of protein serine/threonine kinase activity		2.675e-10	2.517e-06	6.803e-09	6.617e-08	101	471	MAP3K5,MET,AGT,MIF,TRIB2,FGD2,RGCC,ALS2,APOE,TNFSF11,PEA15,ATP2B4,RIPK2,TNFRSF10B,TNFRSF10A,BLM,C5AR1,CAV1,CCNA2,CCNC,CCND2,P2RX7,CD40,CD74,CD81,CDC6,CDKN2C,CDKN3,PDGFRB,MAPKAPK2,CHI3L1,PIK3CG,PKD2,CCR7,PLK1,MDFIC,MAGED1,NOX4,CSF1R,PKIA,PRKAR1A,PRKAR2B,PKN1,FAM20A,MAP2K3,ZEB2,LAX1,PTPRC,TNFSF15,DUSP2,DUSP4,DUSP5,DUSP6,DUSP7,RGS2,RGS4,RASGRP1,SPRED1,TRIB1,HERC5,LRRK2,ACSL1,S100A12,FCER1A,SERPINB3,…
GO: Biological Process	GO:2001236	regulation of extrinsic apoptotic signaling pathway		2.704e-10	2.544e-06	6.858e-09	6.67e-08	50	172	MCL1,ACVR1,AGT,SRPX,ATF3,PEA15,TNFRSF10B,TNFRSF10A,NRP1,BID,CFLAR,CAV1,RUNX3,SERPINE1,PAK2,PF4,SGMS1,PMAIP1,PML,IL19,G0S2,CX3CR1,DAPK1,PTPRC,TNFRSF12A,CX3CL1,SFRP2,SKIL,SNAI2,FYN,IFI6,GAS1,STK3,PDIA3,TNFAIP3,HGF,NRG1,TRAF1,TRPS1,TNFRSF4,ICAM1,IGF1,ITPRIP,IL1A,IL1B,INHBA,ITGA6,ITGAV,SCG2,TMC8
GO: Biological Process	GO:0002292	T cell differentiation involved in immune response		2.724e-10	2.563e-06	6.89e-09	6.702e-08	26	59	EOMES,SLAMF6,ANXA1,RIPK2,BCL3,BCL6,IL18R1,CD80,CD86,CCR7,CLEC4E,RORA,FCER1G,CCL19,BATF,CLEC4D,GATA3,SEMA4A,TGFB1,HLX,IFNG,IL6,IL12RB1,IRF1,IRF4,LY9
Pathway	172846	Staphylococcus aureus infection	BioSystems: KEGG	4.383e-11	1.161e-07	7.742e-09	6.55e-08	29	59	CFB,C1QA,C1QB,C1QC,C1R,C1S,C3,C3AR1,C5AR1,PTAFR,FCGR2B,FCGR3B,SELP,SELPLG,FPR1,FPR2,FPR3,CFH,HLA-DPA1,HLA-DQA1,HLA-DQB1,HLA-DRA,HLA-DRB4,ICAM1,CFI,IL10,ITGAL,ITGAM,ITGB2
GO: Biological Process	GO:0043900	regulation of multi-organism process		3.359e-10	3.161e-06	8.475e-09	8.243e-08	107	511	TMEM173,ADA,MIF,TPST2,SUPT3H,ANXA5,MB21D1,IFITM1,BIRC3,APOE,FCN3,ARHGDIB,MX1,RIPK2,NBN,PRDM1,BMP6,BST2,CD163L1,AP1M1,NOS2,OAS3,CAV1,CAV2,CD247,P2RX7,P4HB,CD28,CD37,TREM1,PAK2,SELK,PLAT,PLAU,AIM2,LY86,PML,CHST3,MDFIC,DERL1,LMCD1,CPA3,PPIB,ISG15,CTSG,KLK7,HTRA1,CD55,PTAFR,PTGDS,ELMO1,PTX3,PVRL2,DOCK2,TRIM27,EDNRB,TRIB1,HERC5,STOM,FBLN1,FCGR3B,IFITM3,FCN1,SCD,FGF7,CCL4,CXCL6,PRDX4,IFITM2,SLC1A3,CD93…
GO: Biological Process	GO:0050818	regulation of coagulation		3.515e-10	3.308e-06	8.821e-09	8.58e-08	34	94	ADRB2,TC2N,ANXA5,APOE,SERPING1,CAV1,CD34,SERPINE1,SERPINB2,PDGFRA,SERPINE2,PLAT,PLAU,PLAUR,PLEK,PRKCQ,STX2,F2R,F3,S100A9,FAP,FCER1G,SELP,PROCR,PDPN,HPSE,THBD,TLR4,UBASH3B,TXK,ZAP70,LBH,ANO6,LYN
GO: Biological Process	GO:0002286	T cell activation involved in immune response		3.515e-10	3.308e-06	8.821e-09	8.58e-08	34	94	EOMES,SLAMF6,ANXA1,STX11,RIPK2,BCL3,BCL6,IL18R1,CD1C,CD80,CD86,CCR7,APBB1IP,CLEC4E,RAB27A,RORA,FCER1G,CCL19,BATF,CLEC4D,GATA3,LILRB1,SEMA4A,TGFB1,HLX,ICAM1,IFNG,IL6,IL12RB1,IRF1,IRF4,ITGAL,LCP1,LY9
GO: Biological Process	GO:0030099	myeloid cell differentiation		3.568e-10	3.358e-06	8.93e-09	8.686e-08	86	380	ACTN1,MEIS2,MFAP2,PARP1,MITF,MMP9,ANK1,PIR,TNFSF11,TNFSF9,BCL6,INPP4B,C1QC,NME1,CASP10,CBFB,CD86,CEBPB,PF4,PIK3CD,SNX10,CCR1,CCR7,GPR171,PML,BATF2,CSF1R,CSF3,CSF3R,ISG15,CTNNB1,RASSF2,SNRK,STAP1,MAFB,TESC,EPHA2,TRIB1,CLDN18,ETS1,KLF2,SLC9B2,FES,BATF3,CCL19,CCL21,FLI1,BATF,FOS,SBNO2,G6PD,SPI1,GATA3,LILRB1,GFI1,STAT5A,TWIST2,TGFB1,TGFBR2,TLR4,UBASH3B,HCLS1,NCKAP1L,HHEX,HIF1A,CLEC5A,TYROBP,CD300LF,I…
GO: Biological Process	GO:0050868	negative regulation of T cell activation		4.003e-10	3.767e-06	9.992e-09	9.719e-08	35	99	ADORA2A,MAD1L1,ANXA1,BTLA,CD274,BCL6,TIGIT,CD44,CD74,CEBPB,PRKAR1A,CTLA4,PRNP,LAX1,PLA2G2D,TNFAIP8L2,DTX1,LILRB2,BTN2A2,LRRC32,LILRB1,KIAA0922,TGFB1,HLA-DQA1,HLA-DQB1,CD300A,HLA-DRB4,VSIG4,HLX,IL2RA,IL10,IDO1,IRF1,DUSP22,LAG3
GO: Biological Process	GO:0043367	CD4-positive, alpha-beta T cell differentiation		4.147e-10	3.902e-06	1.032e-08	1.004e-07	27	64	SLAMF6,ANXA1,RIPK2,BCL3,BCL6,IL18R1,CD80,CD86,CD83,SASH3,CCR7,PLA2G2D,RORA,CCL19,BATF,GATA3,SEMA4A,TGFB1,NCKAP1L,HLX,IFNG,IL6,IL12RB1,NKX2-3,IRF1,IRF4,LY9
GO: Biological Process	GO:0030193	regulation of blood coagulation		4.214e-10	3.965e-06	1.044e-08	1.015e-07	33	90	ADRB2,TC2N,ANXA5,APOE,SERPING1,CAV1,CD34,SERPINE1,SERPINB2,PDGFRA,SERPINE2,PLAT,PLAU,PLAUR,PLEK,PRKCQ,STX2,F2R,F3,S100A9,FAP,FCER1G,SELP,PDPN,HPSE,THBD,TLR4,UBASH3B,TXK,ZAP70,LBH,ANO6,LYN
GO: Biological Process	GO:1900046	regulation of hemostasis		4.214e-10	3.965e-06	1.044e-08	1.015e-07	33	90	ADRB2,TC2N,ANXA5,APOE,SERPING1,CAV1,CD34,SERPINE1,SERPINB2,PDGFRA,SERPINE2,PLAT,PLAU,PLAUR,PLEK,PRKCQ,STX2,F2R,F3,S100A9,FAP,FCER1G,SELP,PDPN,HPSE,THBD,TLR4,UBASH3B,TXK,ZAP70,LBH,ANO6,LYN
GO: Biological Process	GO:0051271	negative regulation of cellular component movement		4.463e-10	4.2e-06	1.102e-08	1.072e-07	65	257	ACTN1,ADA,OSBPL8,RECK,ANGPT2,RGCC,IFITM1,APOE,ARHGDIB,MUC2,NRP1,BST2,IL33,SERPINE1,SERPINF1,WNT4,CNN2,COL3A1,CX3CR1,CYP1B1,DACH1,DBN1,STAP1,SEMA4C,PTN,PTPRG,PTPRM,DPEP1,DPYSL3,MMRN2,GREM1,ENG,TRIB1,FBLN1,FGF2,OLFM1,CCL2,CCL21,CXCL12,SEMG1,EVL,SEMA4D,SEMA4B,SFRP2,CXCL13,GATA3,STAT3,STC1,KISS1R,SULF1,SEMA4A,IL24,ABHD2,TGFB1,THY1,TIE1,TIMP1,GTPBP4,NRG1,CD300A,WNT5A,IGFBP3,IGFBP5,IL1RN,PHLDB2
GO: Biological Process	GO:0071495	cellular response to endogenous stimulus		4.714e-10	4.436e-06	1.161e-08	1.13e-07	222	1306	GNG8,ACVR1,USP9Y,ADCY3,PARP1,OSBPL8,AHR,MMP2,MMP3,ALDOB,AKR1B1,ANXA1,VASN,ANXA5,PIK3R3,ITGA8,APOBEC1,AQP9,MSN,MSX2,ASIP,ASS1,SOCS1,PEA15,ATP2B4,MYO5A,ADAM9,RIPK2,NCF2,BLM,BMP6,NPC1,NTS,NUCB2,SOCS3,NR4A2,CASP4,CAV1,CAV2,CBL,CCNC,CD19,P2RY6,CD28,CD80,CD86,ERRFI1,SERPINE1,CD44,CD81,CDH5,CDH13,PDE4B,CEBPB,PDGFRA,PDGFRB,SERPINF1,WNT4,SERPINB9,PIK3CD,PIK3CG,RASGRP3,PLAU,PLOD1,PML,COL1A1,COL1A2,COL3A1,C…
GO: Biological Process	GO:0070848	response to growth factor		4.78e-10	4.498e-06	1.174e-08	1.142e-07	171	944	ACVR1,USP9Y,ADCY3,ADORA2A,PARP1,AGT,ANGPT2,FGD2,VASN,ANXA3,ITGA8,MSX2,PEA15,ADAM9,RIPK2,NRP1,NEDD4,BMP6,NTS,CAV1,CAV2,RUNX3,CBL,CCNC,CD19,CD28,CD80,CD86,ERRFI1,SERPINE1,CD44,CDH5,PDGFRA,PDGFRB,MAPKAPK2,WNT4,PIK3CD,RASGRP3,PLAU,ARHGEF6,PML,COL1A1,COL1A2,COL3A1,COL4A2,PRKD2,DDIT4,CHRDL2,MAGED1,ADAMTS3,GDF15,NOX4,CHST11,CPS1,IER2,CSF2RA,FEZ1,PRKAR1A,PRKAR2B,PRKCB,CTGF,PRKD1,ARHGEF3,CTNNB1,CX3CR1,HTR…
GO: Biological Process	GO:0007229	integrin-mediated signaling pathway		4.875e-10	4.588e-06	1.195e-08	1.162e-07	34	95	ITGA8,ADAM9,PLEK,COL3A1,ADAMTS1,CTGF,PRKD1,FERMT3,FBLN1,FCER1G,FGR,FLNA,LAT,FUT8,FERMT2,TIMP1,HCK,TXK,TYROBP,VAV1,ITGA6,ITGA2,ITGA4,ITGA5,ITGAL,ITGAM,ITGAV,ITGAX,ITGB2,ZYX,ITGB7,LAMA5,LIMS1,MADCAM1
GO: Biological Process	GO:0002456	T cell mediated immunity		5.001e-10	4.706e-06	1.222e-08	1.189e-07	32	86	KDM5D,STX11,PNP,CD8A,P2RX7,CTSC,SERPINB9,CLC,SASH3,CTSH,CD55,PTPRC,PVRL2,RAB27A,BTN3A3,MYO1G,GATA3,LILRB1,NOD2,RFTN1,MALT1,TAP2,BTN3A2,CRTAM,CADM1,HSPA6,ICAM1,IL1B,IL7R,IL12A,IL12RB1,DUSP22
GO: Molecular Function	GO:0004896	cytokine receptor activity		6.804e-11	1.596e-07	1.228e-08	1.024e-07	34	90	IL18RAP,IL18R1,CD44,CD74,OSMR,CCR1,CCR6,CCR7,IL27RA,CSF2RA,CSF3R,IL21R,CX3CR1,IL22RA2,EBI3,F3,CXCR6,CCR9,CCR10,IFNAR2,IL1R1,IL1RAP,IL2RA,IL2RB,IL3RA,IL6ST,IL7R,CXCR1,CXCR2,IL10RA,IL12RB1,IL13RA2,IL15RA,CXCR4
GO: Biological Process	GO:0048878	chemical homeostasis		5.334e-10	5.019e-06	1.3e-08	1.265e-07	193	1100	SLC24A3,ADCY3,ADM,ADORA2A,MET,AGT,CXCL9,ANK1,ANXA6,BIRC5,APOE,AQP3,AQP9,TNFSF11,ASPH,ATOX1,GRHL3,ATP2B4,INPP4B,BMP6,C3AR1,C5AR1,NMB,NPC1,TRPA1,NUCB2,CAV1,CLDN1,OXCT1,P2RX5,CD19,P2RX7,CD38,CD40,CD52,PDGFRA,CETP,SLC26A4,SERPINF1,ABCB4,CLIC2,LIPG,PIK3CG,PKD2,SLC39A6,CCR1,PLAU,CCR6,CCR7,PLCG2,PLN,MAP4K4,HOMER1,PMCH,PML,DERL1,SLC31A2,ERO1A,NOX4,CPS1,SLC40A1,PIM3,PPT1,PRKAR1A,PRKAR2B,PRKCB,PRKD1,FCRL5,…
GO: Biological Process	GO:0072511	divalent inorganic cation transport		6.024e-10	5.669e-06	1.465e-08	1.425e-07	96	446	SLC24A3,ADORA2A,ADRB2,AGT,CXCL9,ANXA5,ANXA6,ASPH,ATP2B4,MYO5A,CD84,TRPA1,CAV1,P2RX5,CD19,P2RX7,SERPINE1,PDE4B,PDGFRB,SELK,CLIC2,PIK3CG,PKD2,SLC39A6,CCR1,CCR7,PLCG2,PLN,HOMER1,PML,ERO1A,SLC40A1,PRKCB,CTGF,PRKD1,FCRL5,CTNNB1,CYP27B1,PTGS2,PTPRC,GRIN3A,CCDC109B,KCNE3,TRIM27,EDNRA,CALCRL,RAMP3,LILRB2,F2R,MS4A2,TRPV2,FGF2,CCL2,CCL4,CCL8,CCL19,CCL21,CXCL11,CXCL12,SEMG1,ORAI2,SLC9A1,ATP2C1,GNB5,FYN,CACN…
GO: Biological Process	GO:0006968	cellular defense response		6.322e-10	5.949e-06	1.533e-08	1.491e-07	27	65	ADORA2A,CXCL9,MNDA,NCF2,C5AR1,CD19,CCR6,PRF1,CX3CR1,TRAT1,KLRG1,LILRB2,TCIRG1,GNLY,LAT,RAB23,CCR9,CD300C,CLEC5A,LY96,TNFRSF4,TYROBP,CXCR2,ITK,FOSL1,LSP1,SH2D1A
GO: Biological Process	GO:0042742	defense response to bacterium		6.575e-10	6.188e-06	1.591e-08	1.547e-07	66	265	ACP5,ADM,MMP7,ANXA3,MYO1F,RIPK2,BCL3,GBP4,C5AR1,NOS2,P2RX7,TNFSF8,SERPINE1,TREM1,REG3A,CEBPB,CFP,NLRC4,SERPINB9,PLA2G2A,TNFAIP8,IL27RA,PPBP,ISG15,CTSG,KLK7,DEFA5,DEFA6,CLEC4E,COCH,DMBT1,S100A7,S100A8,S100A9,S100A12,FCER1G,SCD,CCL20,FGR,CXCL6,SELP,SEMG1,SEMG2,CXCL13,NLRP1,GNLY,CLEC4D,SLPI,GBP2,GBP3,NOD2,TAC1,SPINK5,ADAMTS5,HAVCR2,TLR2,TLR4,HCK,MR1,VIP,IFNG,IL6,SLAMF8,IL10,IL12A,LYZ
GO: Biological Process	GO:0034111	negative regulation of homotypic cell-cell adhesion		6.831e-10	6.428e-06	1.648e-08	1.603e-07	38	115	ADORA2A,ADRB2,MAD1L1,ANXA1,BTLA,CD274,BCL6,TIGIT,CD44,CD74,CEBPB,SERPINE2,PRKAR1A,CTLA4,PRNP,LAX1,PLA2G2D,TNFAIP8L2,DTX1,LILRB2,BTN2A2,LRRC32,LILRB1,KIAA0922,TGFB1,UBASH3B,HLA-DQA1,HLA-DQB1,CD300A,HLA-DRB4,VSIG4,HLX,IL2RA,IL10,IDO1,IRF1,DUSP22,LAG3
Pathway	137929	IL27-mediated signaling events	BioSystems: Pathway Interaction Database	1.042e-10	2.761e-07	1.726e-08	1.46e-07	18	26	IL27RA,TBX21,EBI3,GATA3,STAT1,STAT3,STAT4,STAT5A,TGFB1,IFNG,IL1B,IL6,IL6ST,IL12A,IL12RB1,IL17A,IL18,JAK2
GO: Biological Process	GO:0051924	regulation of calcium ion transport		7.261e-10	6.833e-06	1.748e-08	1.7e-07	61	237	ADORA2A,ADRB2,AGT,CXCL9,ASPH,MYO5A,CD84,CAV1,P2RX5,CD19,P2RX7,SERPINE1,PDE4B,PDGFRB,SELK,CLIC2,PIK3CG,PKD2,CCR1,PLCG2,PLN,HOMER1,PML,PRKD1,FCRL5,CTNNB1,PTGS2,KCNE3,TRIM27,EDNRA,LILRB2,F2R,MS4A2,TRPV2,CCL2,CCL4,CXCL11,CXCL12,SEMG1,SLC9A1,GNB5,CACNA2D3,SPINK1,GCG,LILRB1,STC1,GJA1,GNAI2,TGFB1,CORO1A,THY1,UBASH3B,TRPC1,WFS1,ICAM1,JPH1,IGF1,CXCL10,ITPR1,CXCR4,LYN
GO: Biological Process	GO:0097305	response to alcohol		7.704e-10	7.25e-06	1.849e-08	1.799e-07	81	355	ADRB2,MMP2,ANXA1,APOBEC1,AQP3,MSN,MSX2,ASS1,SOCS1,BID,BLM,ALDH1A2,C3,NTS,SOCS3,CCNA2,OXCT1,CD14,CD27,CD38,ERRFI1,PDGFRB,SERPINF1,PLN,COL1A1,ADAMTS1,CPS1,PRF1,CTGF,CTNNB1,CTSB,CYP24A1,CYP27B1,PTGFR,PTGS1,PTGS2,PTN,GRIN3A,RBP4,EGR1,RORA,RAMP3,ETS1,F3,KLF2,S100A8,S100A9,CCL2,CCL7,HOXB13,FOS,FOSB,SNAI2,FYN,G6PD,SPI1,SPP1,GATA3,STAT3,STC1,GLRX,PDIA3,TGFB1,TGFBR2,TK1,TLR4,SETD7,TYMS,HSPA6,ICAM1,IGFBP2,…
GO: Biological Process	GO:0010573	vascular endothelial growth factor production		8.273e-10	7.785e-06	1.981e-08	1.927e-07	19	35	C3,C3AR1,C5AR1,ADAMTS3,CYP1B1,PTGS2,RORA,CCL2,NOX1,HPSE,SULF2,SULF1,TGFB1,HIF1A,IL1A,IL1B,IL6,IL6ST,ISL1
GO: Biological Process	GO:0031099	regeneration		8.55e-10	8.046e-06	2.042e-08	1.986e-07	52	188	ADM,ADRB2,MIF,MKI67,MMP2,ANGPT2,ANXA1,ANXA3,APOE,SOCS1,CFLAR,NINJ2,C5AR1,NNMT,CALU,SOCS3,CAV1,CCNA2,CCNB1,P2RX5,CEBPB,PKM,PLAU,MAP4K4,PRRX1,PRKCQ,PRPS1,KLK6,CPQ,CCL2,CXCL6,CXCL12,CHL1,SPP1,HOPX,LPIN1,GJA1,SULF2,TGFB1,TIMP3,TM4SF4,HGF,TXK,TYMS,UCP2,TNC,IGF1,ISL1,JAK2,LAMB2,NR4A3,LIF
GO: Biological Process	GO:0002698	negative regulation of immune effector process		8.647e-10	8.137e-06	2.06e-08	2.004e-07	37	111	ANXA1,BCL6,CD84,BST2,SERPING1,C4BPA,C4BPB,IL33,CD59,VPREB3,SERPINB9,CR1,HTRA1,CD55,PTPRC,FCGR2B,SERPINB4,FOXF1,SH2D1B,LILRB1,NOD2,TAP2,SPINK5,TGFB1,TGFB3,IRAK3,DUSP10,TNFAIP3,CD300A,HLX,IL2RA,IL7R,IL10,IL13RA2,IRF1,DUSP22,KLRB1
GO: Biological Process	GO:0009628	response to abiotic stimulus		8.894e-10	8.369e-06	2.114e-08	2.056e-07	208	1214	ADA,SNN,MEIS2,ADM,MFAP4,ADRB2,AGT,MKI67,MME,MMP2,MMP7,MMP13,AKR1B1,ALOX5,RAD54L,GPR65,ANGPT2,ANXA1,VASN,RGCC,APOBEC1,APOE,BHLHE40,AQP9,KMO,ARSB,STS,ATM,ATP2B4,ATR,BCAT1,NCF2,BCL3,TNFRSF10B,TNFRSF10A,NEDD4,BLM,BMP6,BNIP3,BNIP3L,NOS2,PNP,TRPA1,NTS,SOCS3,NR4A2,CASP1,CASP5,CAV1,CCNB1,OSM,CD14,P2RX7,P4HB,CD34,CD38,ERRFI1,CD40,PAM,PDGFRB,PDK1,MAPKAPK2,SERPINF1,CHI3L1,SERPINE2,PKD2,PLAT,PLAU,PLOD1,PLK3,…
Pathway	83069	Cell adhesion molecules (CAMs)	BioSystems: KEGG	1.398e-10	3.704e-07	2.179e-08	1.843e-07	50	147	ALCAM,ITGA8,CD274,ESAM,CLDN2,CLDN1,CD2,CD8A,TIGIT,CD22,CD28,CD80,CD86,CD34,CD40,CDH3,CDH5,PECAM1,JAM2,ICOS,VCAN,CTLA4,PTPRC,PTPRM,PVRL2,CLDN18,SDC2,SELE,SELL,SELP,SELPLG,CD226,CLDN14,HLA-DPA1,HLA-DQA1,HLA-DQB1,HLA-DRA,HLA-DRB4,CADM1,VCAM1,ICAM1,ICAM2,ITGA6,ITGA4,ITGAL,ITGAM,ITGAV,ITGB2,ITGB7,MADCAM1
GO: Biological Process	GO:0070374	positive regulation of ERK1 and ERK2 cascade		1.242e-09	1.169e-05	2.944e-08	2.863e-07	50	179	MIF,TNFSF11,RIPK2,NRP1,C3,C5AR1,CD44,CD74,PDGFRA,PDGFRB,CHI3L1,PLA2G2A,CCR1,CCR7,PRKD2,NOX4,CSF1R,CTGF,PRKCDBP,GPR183,EDNRA,RASGRP1,FBXW7,F2R,S100A7,FGF2,CCL2,CCL4,CCL7,CCL8,CCL11,CCL18,CCL19,CCL20,CCL21,CCL22,CCL24,CX3CL1,SLAMF1,IL26,GCG,NOD2,TFF2,TLR2,TLR4,ICAM1,IL1A,IL1B,IL6,KDR
GO: Biological Process	GO:0050854	regulation of antigen receptor-mediated signaling pathway		1.386e-09	1.304e-05	3.276e-08	3.186e-07	21	43	UBASH3A,ADA,CMTM3,CCR7,PRKD2,PRKCB,PRKCH,FCRL5,PRNP,STAP1,PTPRC,TRAT1,BTN2A2,GBP1,MALT1,THY1,CD300A,DUSP22,LCK,SLC39A10,LYN
GO: Biological Process	GO:0051480	regulation of cytosolic calcium ion concentration		1.393e-09	1.311e-05	3.286e-08	3.196e-07	70	293	ADM,CXCL9,ASPH,ATP2B4,C3AR1,C5AR1,NMB,TRPA1,CAV1,P2RX5,CD19,P2RX7,CD38,CD52,PDGFRA,CLIC2,PIK3CG,PKD2,CCR1,CCR6,CCR7,PLCG2,PLN,PMCH,PML,ERO1A,PRKD1,FCRL5,CD55,PTPRC,S1PR1,S1PR3,EDNRA,EDNRB,F2R,MS4A2,FGF2,CCL19,CCL21,CXCL11,CXCL13,FZD2,SWAP70,CYSLTR1,CCR9,GJA1,TAC1,GNA15,CCR10,CXCL2,CXCL3,TGFB1,TGM2,CORO1A,THY1,UBASH3B,TRPC1,PROK2,JPH1,IL1B,IL6ST,CXCR2,CXCL10,ITGAV,ITPR1,JAK2,CXCR4,KDR,LCK,LYN
Pathway	200309	Rheumatoid arthritis	BioSystems: KEGG	2.272e-10	6.02e-07	3.317e-08	2.806e-07	37	93	ACP5,MMP1,MMP3,TNFSF11,CD28,CD80,CD86,CTLA4,CTSK,TCIRG1,CCL2,CCL20,CXCL6,CXCL5,CXCL12,FOS,TNFSF13B,CXCL1,TGFB1,TGFB3,TLR2,TLR4,HLA-DPA1,HLA-DQA1,HLA-DQB1,HLA-DRA,HLA-DRB4,ICAM1,IFNG,IL1A,IL1B,IL6,IL11,IL17A,IL18,ITGAL,ITGB2
Pathway	106110	Integrin cell surface interactions	BioSystems: REACTOME	2.378e-10	6.302e-07	3.317e-08	2.806e-07	30	66	ITGA8,CD44,PECAM1,JAM2,COL4A1,COL4A2,COL4A4,COL23A1,FBN1,FN1,SPP1,COL18A1,VCAM1,TNC,ICAM1,ICAM2,ICAM4,ITGA6,ITGA2,ITGA4,ITGA5,ITGAL,ITGAM,ITGAV,ITGAX,ITGB2,ITGB7,KDR,LUM,MADCAM1
GO: Biological Process	GO:0042108	positive regulation of cytokine biosynthetic process		1.423e-09	1.339e-05	3.348e-08	3.256e-07	27	67	BCL3,CD3E,CD27,CD28,CD80,CD86,MAPKAPK2,PRKCQ,PTAFR,IL21,REL,EBI3,EREG,TLR7,TLR8,FCER1A,CCL20,STAT5A,TLR1,TLR2,TLR4,WNT5A,IFNG,IL1A,IL1B,IRF1,IRF4
Pathway	812256	TNF signaling pathway	BioSystems: KEGG	2.676e-10	7.093e-07	3.424e-08	2.897e-07	41	110	MAP3K5,MMP3,MMP9,PIK3R3,BIRC3,BCL3,IL18R1,CFLAR,MLKL,SOCS3,CASP10,CEBPB,PIK3CD,PIK3CG,MAP3K8,CREB5,MAP2K3,PTGS2,CCL2,CCL20,CXCL5,CX3CL1,SELE,FOS,NOD2,CXCL1,CXCL2,CXCL3,TNFAIP3,TNFRSF1B,PIK3R5,TRAF1,VCAM1,CREB3L2,VEGFC,ICAM1,IL1B,IL6,CXCL10,JUNB,LIF
Pathway	M3008	Genes encoding structural ECM glycoproteins	MSigDB C2: MIT	2.714e-10	7.191e-07	3.424e-08	2.897e-07	60	196	MFAP2,MFAP4,MFGE8,MGP,AEBP1,SPARCL1,SRPX,RSPO2,WISP1,NID1,PCOLCE,CTHRC1,MXRA5,EFEMP2,CRELD2,CTGF,COCH,DMBT1,CRISPLD1,CRISPLD2,DPT,ECM1,MMRN2,GLDN,LRG1,FBLN1,FBN1,EFEMP1,NID2,FBLN5,FN1,MMRN1,POSTN,EGFLAM,SPP1,SMOC2,FGL2,FNDC1,SRPX2,EMILIN1,RSPO3,THBS2,TNFAIP6,VWF,TNC,IGFBP2,IGFBP3,IGFBP5,IGFBP6,IGFBP7,CYR61,PXDN,LAMA2,LAMA5,LAMB1,LAMB2,LAMC1,PAPLN,LAMC2,LTBP2
GO: Biological Process	GO:0010575	positive regulation of vascular endothelial growth factor production		1.466e-09	1.38e-05	3.441e-08	3.347e-07	16	26	C3,C3AR1,C5AR1,CYP1B1,PTGS2,RORA,NOX1,HPSE,SULF2,SULF1,TGFB1,HIF1A,IL1A,IL1B,IL6ST,ISL1
Pathway	193147	Osteoclast differentiation	BioSystems: KEGG	3.052e-10	8.089e-07	3.677e-08	3.11e-07	46	132	ACP5,MITF,PIK3R3,TNFSF11,SOCS1,NCF2,NCF4,BTK,SOCS3,TNFRSF11B,PIK3CD,PIK3CG,PLCG2,LILRA5,CSF1R,CTSK,CYBB,SIRPA,LILRB2,SIRPG,IRF9,FCGR2B,FCGR3B,FHL2,FOS,FOSB,NOX1,FYN,SPI1,LILRB1,STAT1,LILRA2,TGFB1,TGFBR2,PIK3R5,OSCAR,TYROBP,IFNAR2,IFNG,IL1A,IL1B,IL1R1,JUNB,LCK,LCP2,FOSL1
GO: Biological Process	GO:0050857	positive regulation of antigen receptor-mediated signaling pathway		1.648e-09	1.551e-05	3.858e-08	3.753e-07	12	15	ADA,CMTM3,CCR7,PRKD2,PRKCB,PRKCH,STAP1,PTPRC,TRAT1,LCK,SLC39A10,LYN
GO: Biological Process	GO:0032651	regulation of interleukin-1 beta production		1.667e-09	1.569e-05	3.893e-08	3.787e-07	23	51	ACP5,SPHK1,CASP1,CASP4,CASP5,P2RX7,ERRFI1,CCR7,AIM2,PML,S1PR3,F2R,CCL19,NLRP1,CARD8,NOD2,TNFAIP3,WNT5A,IFI16,IFNG,PANX1,ISL1,JAK2
GO: Biological Process	GO:0019725	cellular homeostasis		1.714e-09	1.613e-05	3.993e-08	3.884e-07	156	855	MCL1,SLC24A3,ADM,AGT,CXCL9,ANXA6,BIRC5,APOE,ASPH,ATOX1,ATP2B4,INPP4B,BMP6,C3AR1,C5AR1,NMB,TRPA1,NUCB2,CAV1,OXCT1,P2RX5,CD19,P2RX7,P4HB,CD38,CD40,CD52,PDGFRA,CFL2,SLC26A4,SERPINF1,DNAJC10,MUC17,CLIC2,PIK3CG,PKD2,SLC39A6,CCR1,PLAU,CCR6,CCR7,PLCG2,TMX3,PLN,MAP4K4,PMCH,PML,SLC31A2,ERO1A,NOX4,SLC40A1,PDIA4,PIM3,PPT1,PRKCB,PRKD1,FCRL5,HERPUD1,PRNP,ABCA12,CD55,QSOX1,PTPRC,TESC,CCDC109B,S1PR1,S1PR3,EDNRA…
GO: Biological Process	GO:0070838	divalent metal ion transport		1.979e-09	1.862e-05	4.597e-08	4.471e-07	94	443	SLC24A3,ADORA2A,ADRB2,AGT,CXCL9,ANXA5,ANXA6,ASPH,ATP2B4,MYO5A,CD84,TRPA1,CAV1,P2RX5,CD19,P2RX7,SERPINE1,PDE4B,PDGFRB,SELK,CLIC2,PIK3CG,PKD2,SLC39A6,CCR1,CCR7,PLCG2,PLN,HOMER1,PML,ERO1A,SLC40A1,PRKCB,CTGF,PRKD1,FCRL5,CTNNB1,CYP27B1,PTGS2,PTPRC,GRIN3A,CCDC109B,KCNE3,TRIM27,EDNRA,CALCRL,RAMP3,LILRB2,F2R,MS4A2,TRPV2,FGF2,CCL2,CCL4,CCL8,CCL19,CCL21,CXCL11,CXCL12,SEMG1,ORAI2,SLC9A1,ATP2C1,GNB5,FYN,CACN…
GO: Biological Process	GO:0044712	single-organism catabolic process		2.033e-09	1.914e-05	4.702e-08	4.574e-07	205	1204	AADAC,AICDA,DNAJB9,ADA,ADRB2,MIF,MAD1L1,MMP1,MMP2,MMP3,MMP7,MMP9,MMP10,MMP12,ABCD2,MMP13,ALDOB,MMP19,SUPT3H,ANXA5,AOX1,APOBEC1,APOC1,APOE,KMO,ARSB,STS,PLA2G4C,RUVBL1,HSD17B6,ATM,ATP2B4,ADAM9,BCAT1,NCF2,INPP4B,BGN,BLVRA,BNIP3,BNIP3L,SPHK1,CD163L1,GYG2,NOS2,KYNU,PNP,CAV1,CBR3,CCNB1,USP14,OXCT1,P2RX5,P2RX7,ENTPD1,ENTPD3,CD44,TREM1,CDA,CDC6,CDC20,CDC27,PDE4B,PDE7A,CENPE,PDK1,ENPP2,PFKFB3,DNAJC10,LIPG…
GO: Biological Process	GO:0072593	reactive oxygen species metabolic process		2.034e-09	1.914e-05	4.702e-08	4.574e-07	65	266	ACP5,MET,AGT,MMP3,PREX1,DUOXA2,AOX1,BIRC3,ASS1,ATP2B4,NCF2,BNIP3,NOS2,CAV1,P2RX7,CD34,PDGFRB,CLU,PKD2,PLAU,PMAIP1,IL19,DDIT4,DUOX2,NOX4,CPS1,IL22,CTGF,CYBB,CYP1B1,PTGS2,PTX3,RAB27A,RAC2,ACE2,RORA,LRRK2,FOXM1,FBLN5,ZC3H12A,PRDX4,NOX1,SOD3,STAT3,CXCL2,TGFB1,TGFBR2,SH3PXD2B,TLR2,TLR4,HBB,HIF1A,VAV1,ICAM1,XDH,IFNG,IGF1,CYR61,IL1B,IL6,IL10,IL18,ITGB2,JAK2,PXDN
GO: Biological Process	GO:0043549	regulation of kinase activity		2.065e-09	1.943e-05	4.762e-08	4.632e-07	172	969	ADCY3,MAP3K3,MAP3K5,ADORA2A,MET,ADRB2,AGT,MIF,OSBPL8,TRIB2,FGD2,PIK3R3,RGCC,ALS2,APOE,TNFSF11,SOCS1,PEA15,ATP2B4,ADAM9,RIPK2,NBN,TNFRSF10B,TNFRSF10A,BGN,BLM,C5AR1,DDR2,SOCS3,CAV1,CCNA2,CCNC,CCND2,P2RX7,ERRFI1,CD40,PAK2,CD74,CD81,CDC6,CDC25B,CDKN2C,CDKN3,PDGFRA,CENPE,PDGFRB,MAPKAPK2,CHI3L1,CLU,PIK3CG,RASGRP3,PKD2,CCR7,PLK1,SH3BP5,MDFIC,MAGED1,MAP3K8,GMFG,NOX4,CSF1R,CSF2RA,PKIA,PRKAR1A,PRKAR2B,PKN1…
GO: Biological Process	GO:0010574	regulation of vascular endothelial growth factor production		2.09e-09	1.966e-05	4.808e-08	4.677e-07	18	33	C3,C3AR1,C5AR1,CYP1B1,PTGS2,RORA,CCL2,NOX1,HPSE,SULF2,SULF1,TGFB1,HIF1A,IL1A,IL1B,IL6,IL6ST,ISL1
GO: Molecular Function	GO:1901681	sulfur compound binding		2.943e-10	6.905e-07	4.932e-08	4.113e-07	65	257	MDK,MMP7,APOE,RSPO2,NRP1,WISP1,CD34,PCOLCE,PF4,PF4V1,PGF,SERPINE2,LIPG,COL5A1,ADAMTS3,ADAMTS1,PTGES,COL5A3,COL23A1,CTGF,CTSG,PTN,PTPRC,PLA2G2D,CRISPLD2,DPYSL3,HBEGF,GPC6,GREM1,REG4,CHST15,FGF2,CCL2,FGF7,CHST12,CCL7,CCL8,GPNMB,CXCL6,CXCL11,SELL,SELP,FMOD,FN1,CXCL13,TPK1,SLC6A6,POSTN,SOD3,SMOC2,CECR1,GNS,ADAMTS5,RSPO3,THBS2,FSTL1,CFH,TPSAB1,ACBD3,CYR61,CXCL10,ITGAM,LAMC2,LPL,LTBP2
GO: Biological Process	GO:0006875	cellular metal ion homeostasis		2.323e-09	2.186e-05	5.327e-08	5.182e-07	107	528	SLC24A3,ADM,AGT,CXCL9,ANXA6,APOE,ASPH,ATOX1,ATP2B4,INPP4B,BMP6,C3AR1,C5AR1,NMB,TRPA1,NUCB2,CAV1,P2RX5,CD19,P2RX7,CD38,CD40,CD52,PDGFRA,CLIC2,PIK3CG,PKD2,SLC39A6,CCR1,CCR6,CCR7,PLCG2,PLN,PMCH,PML,SLC31A2,ERO1A,SLC40A1,PRKCB,PRKD1,FCRL5,HERPUD1,PRNP,CD55,PTPRC,TESC,CCDC109B,S1PR1,S1PR3,EDNRA,EDNRB,CYBRD1,TCIRG1,F2R,S100A8,S100A9,S100B,MS4A2,FGF2,CCL2,CCL7,CCL8,CCL11,CCL19,CCL21,CXCL11,CXCL12,CXCL13…
GO: Biological Process	GO:0002312	B cell activation involved in immune response		2.327e-09	2.19e-05	5.327e-08	5.182e-07	26	64	AICDA,ADA,MFNG,NBN,BCL3,BCL6,CD28,CD40,EXO1,PLCG2,IL27RA,TBX21,GAPT,PTPRC,GPR183,BATF,SWAP70,TGFB1,TLR4,TNFAIP3,XBP1,IFNG,IL10,NKX2-3,LGALS1,CD180
GO: Biological Process	GO:0009891	positive regulation of biosynthetic process		2.43e-09	2.286e-05	5.55e-08	5.398e-07	300	1910	AICDA,TMEM173,ACVR1,MDK,ADCY3,MEIS2,CDC7,MEOX1,MEOX2,EOMES,ADM,ADORA2A,MET,PARP1,ADRB2,AGT,MITF,AHR,SUPT3H,GPR65,ANXA1,ANXA3,RGCC,ITGA8,APOBEC1,APOE,TNFSF11,ASIP,SKAP1,ASPH,ASS1,MTNR1A,ATF3,GRHL3,MUC1,MYBL2,SERPINB7,RIPK2,NDP,BCL3,BLM,CFLAR,BMP6,NFE2,SPHK1,BTK,C3AR1,NOS2,IL33,DDR2,NR4A2,RUNX3,CBFB,LDB2,CCNA2,CCNC,OSM,CD3D,CD3E,CD27,CD28,CD80,CD86,TNFSF8,CD38,CD40,SERPINE1,CD81,CDH3,CDH13,CCPG1,CE…
GO: Biological Process	GO:0015031	protein transport		2.446e-09	2.302e-05	5.569e-08	5.417e-07	298	1895	KIF18A,MCL1,TMEM173,ADORA2A,PARP1,ADRBK2,AGT,MIF,MMP13,DUOXA2,ANK1,MCFD2,ANXA1,ANXA5,RGCC,APBA2,BIRC5,APOBEC1,APOE,RUVBL1,ASPH,MTNR1A,CD274,SOCS1,VAMP4,STX11,MX2,MYO5A,ADAM9,AZGP1,SEC11C,BCL3,BCL6,IL18R1,BID,NEDD4,BLK,BMP6,BNIP3L,RAB24,GBP5,SPHK1,NFKBIE,AP1M1,NOS2,IL33,PNP,RAB12,TRPA1,PRICKLE1,CASP1,CASP4,CASP5,FAM3B,CD2,CD3G,OXCT1,SEC22C,CD14,P2RX7,CD27,CD34,CD38,SYNGR2,CD40,TREM1,PAM,CD74,PCSK1…
GO: Biological Process	GO:0071363	cellular response to growth factor stimulus		2.45e-09	2.306e-05	5.569e-08	5.417e-07	165	922	ACVR1,USP9Y,ADCY3,ADORA2A,PARP1,AGT,ANGPT2,FGD2,VASN,ITGA8,MSX2,PEA15,ADAM9,RIPK2,NRP1,NEDD4,BMP6,NTS,CAV1,CAV2,CBL,CCNC,CD19,CD28,CD80,CD86,ERRFI1,SERPINE1,CD44,CDH5,PDGFRA,PDGFRB,MAPKAPK2,WNT4,PIK3CD,RASGRP3,PLAU,ARHGEF6,PML,COL1A1,COL1A2,COL3A1,COL4A2,PRKD2,DDIT4,CHRDL2,MAGED1,ADAMTS3,GDF15,NOX4,CHST11,CPS1,CSF2RA,FEZ1,PRKAR1A,PRKAR2B,PRKCB,CTGF,PRKD1,ARHGEF3,CTNNB1,CX3CR1,HTRA1,ASPN,PSMB10,PS…
GO: Biological Process	GO:0002548	monocyte chemotaxis		2.512e-09	2.364e-05	5.696e-08	5.541e-07	25	60	ANXA1,TNFSF11,SERPINE1,CCR1,GREM1,S100A7,S100A12,CCL2,CCL4,CCL7,CCL8,CCL11,CCL18,CCL19,CCL20,CCL21,CCL22,CCL24,CX3CL1,CXCL12,IL6,CXCL10,PLA2G7,ANO6,LYN
GO: Biological Process	GO:0002293	alpha-beta T cell differentiation involved in immune response		2.666e-09	2.508e-05	6.001e-08	5.837e-07	23	52	EOMES,SLAMF6,ANXA1,RIPK2,BCL3,BCL6,IL18R1,CD80,CD86,CCR7,RORA,CCL19,BATF,GATA3,SEMA4A,TGFB1,HLX,IFNG,IL6,IL12RB1,IRF1,IRF4,LY9
GO: Biological Process	GO:0050798	activated T cell proliferation		2.666e-09	2.508e-05	6.001e-08	5.837e-07	23	52	CD274,TNFSF9,CD86,CLC,PRKAR1A,PRNP,BTN2A2,FYN,LRRC32,STAT5A,BTN3A1,CRTAM,CADM1,IGF1,IGFBP2,IL2RA,IL12RB1,IL18,IDO1,ITGAL,ITGAM,ITGAX,ITGB2
GO: Biological Process	GO:0033627	cell adhesion mediated by integrin		2.666e-09	2.508e-05	6.001e-08	5.837e-07	23	52	ADA,MUC1,ADAM9,SERPINE1,PIK3CG,PLAU,PODXL,CYP1B1,TESC,FERMT3,EPHA2,CCL21,SFRP2,CXCL13,SNAI2,SWAP70,NCKAP1L,ICAM1,ZAP70,ITGA6,ITGA2,ITGA5,LYN
GO: Biological Process	GO:0055065	metal ion homeostasis		2.755e-09	2.593e-05	6.188e-08	6.019e-07	118	602	SLC24A3,ADM,ADORA2A,AGT,CXCL9,ANK1,ANXA6,APOE,TNFSF11,ASPH,ATOX1,ATP2B4,INPP4B,BMP6,C3AR1,C5AR1,NMB,TRPA1,NUCB2,CAV1,P2RX5,CD19,P2RX7,CD38,CD40,CD52,PDGFRA,CLIC2,PIK3CG,PKD2,SLC39A6,CCR1,CCR6,CCR7,PLCG2,PLN,PMCH,PML,SLC31A2,ERO1A,SLC40A1,PRKCB,PRKD1,FCRL5,FAM20A,HERPUD1,PRNP,CYP27B1,CD55,PTPRC,TESC,CCDC109B,STEAP4,REG1A,S1PR1,S1PR3,EDNRA,EDNRB,CYBRD1,TCIRG1,F2R,SLC25A37,S100A8,S100A9,S100B,MS4A2,…
GO: Biological Process	GO:0001936	regulation of endothelial cell proliferation		3.091e-09	2.908e-05	6.924e-08	6.735e-07	34	101	RGCC,APOE,NRP1,BMP6,ALDH1A2,CAV1,CAV2,CDH13,PGF,PRKD2,PPP1R16B,PRKD1,PTPRM,ECM1,EGR3,ENG,F3,LRG1,FGF2,CCL2,CCL11,CCL24,CXCL12,STAT1,GJA1,SULF1,HIF1A,NR4A1,VIP,WNT2,WNT5A,XDH,SCG2,KDR
GO: Biological Process	GO:0055082	cellular chemical homeostasis		3.292e-09	3.098e-05	7.359e-08	7.158e-07	136	725	SLC24A3,ADM,AGT,CXCL9,ANXA6,BIRC5,APOE,ASPH,ATOX1,ATP2B4,INPP4B,BMP6,C3AR1,C5AR1,NMB,TRPA1,NUCB2,CAV1,OXCT1,P2RX5,CD19,P2RX7,CD38,CD40,CD52,PDGFRA,SLC26A4,SERPINF1,CLIC2,PIK3CG,PKD2,SLC39A6,CCR1,PLAU,CCR6,CCR7,PLCG2,PLN,MAP4K4,PMCH,PML,SLC31A2,ERO1A,NOX4,SLC40A1,PIM3,PPT1,PRKCB,PRKD1,FCRL5,HERPUD1,PRNP,CD55,PTPRC,TESC,CCDC109B,S1PR1,S1PR3,EDNRA,EDNRB,SLC29A1,SLC4A11,CYBRD1,TCIRG1,F2R,S100A8,S100A…
Pathway	137936	IL12 signaling mediated by STAT4	BioSystems: Pathway Interaction Database	6.686e-10	1.772e-06	7.535e-08	6.374e-07	18	28	IL18RAP,IL18R1,CD3D,CD3E,CD3G,CD247,CD28,TBX21,PRF1,FOS,STAT3,STAT4,TGFB1,HLA-DRA,IFNG,IL2RA,IL18,IRF1
Pathway	138000	IL23-mediated signaling events	BioSystems: Pathway Interaction Database	6.824e-10	1.808e-06	7.535e-08	6.374e-07	21	37	CXCL9,IL18RAP,IL18R1,NOS2,SOCS3,CD3E,IL19,CCL2,STAT1,STAT3,STAT4,STAT5A,IL24,CXCL1,IFNG,IL1B,IL6,IL12RB1,IL17A,IL18,JAK2
GO: Biological Process	GO:0048659	smooth muscle cell proliferation		3.387e-09	3.187e-05	7.553e-08	7.346e-07	40	131	MAP3K5,AGT,AKR1B1,WISP1,C3AR1,CAV1,ORC1,CDH13,PDGFRB,CTNNB1,PTAFR,PTGS2,HBEGF,S1PR1,EDNRA,ACE2,NAMPT,EGR1,CALCRL,TRIB1,EREG,FGF2,CX3CL1,NOX1,STAT1,TGFBR2,TGM2,TNFAIP3,HIF1A,VIP,IFNG,IGF1,IGFBP3,IGFBP5,IL6,IL12A,IL18,ITGA2,JAK2,NR4A3
GO: Biological Process	GO:0043542	endothelial cell migration		3.405e-09	3.204e-05	7.575e-08	7.368e-07	45	157	MET,AGT,ANGPT2,ANXA3,RGCC,APOE,NRP1,CDH13,SERPINF1,SOX18,PRKD2,PRKD1,CYP1B1,PTGS2,PTPRM,RAB13,EGR3,EPHA2,MMRN2,ROBO1,GREM1,FBXW7,ETS1,S100A2,S100P,FAP,FGF2,CXCL13,SNAI2,GATA3,PLXND1,STAT1,STC1,SRPX2,SEMA4A,TGFB1,PTP4A3,NR4A1,VEGFC,WNT5A,ID1,ITGAV,ITGB2,SCG2,KDR
GO: Biological Process	GO:0030003	cellular cation homeostasis		3.422e-09	3.221e-05	7.596e-08	7.388e-07	113	571	SLC24A3,ADM,AGT,CXCL9,ANXA6,APOE,ASPH,ATOX1,ATP2B4,INPP4B,BMP6,C3AR1,C5AR1,NMB,TRPA1,NUCB2,CAV1,P2RX5,CD19,P2RX7,CD38,CD40,CD52,PDGFRA,SLC26A4,CLIC2,PIK3CG,PKD2,SLC39A6,CCR1,CCR6,CCR7,PLCG2,PLN,PMCH,PML,SLC31A2,ERO1A,SLC40A1,PPT1,PRKCB,PRKD1,FCRL5,HERPUD1,PRNP,CD55,PTPRC,TESC,CCDC109B,S1PR1,S1PR3,EDNRA,EDNRB,SLC4A11,CYBRD1,TCIRG1,F2R,S100A8,S100A9,S100B,MS4A2,FGF2,CCL2,CCL7,CCL8,CCL11,CCL19,CCL21…
GO: Biological Process	GO:0033002	muscle cell proliferation		3.458e-09	3.254e-05	7.656e-08	7.447e-07	50	184	MAP3K5,AGT,AKR1B1,CFLAR,WISP1,C3AR1,CAV1,CCNB1,ORC1,CDH13,PDGFRB,PRKAR1A,CTNNB1,PTAFR,PTGS2,HBEGF,RBP4,S1PR1,EDNRA,ACE2,NAMPT,EGR1,CALCRL,TRIB1,EREG,FGF2,CX3CL1,FOXC1,NOX1,STAT1,STAT3,GJA1,TGFBR2,TGM2,TK1,TNFAIP3,NRG1,HIF1A,VIP,WNT2,IFNG,IGF1,IGFBP3,IGFBP5,IL6,IL12A,IL18,ITGA2,JAK2,NR4A3
Pathway	M5883	Genes encoding secreted soluble factors	MSigDB C2: MIT	7.93e-10	2.101e-06	8.405e-08	7.111e-07	88	344	MDK,CXCL9,ANGPT2,TNFSF11,TNFSF9,BMP6,OSM,TNFSF8,PF4,PF4V1,WNT4,PGF,IL19,CHRDL2,GDF15,PPBP,EGFL6,CSF3,IL22,PTN,TNFSF15,INSL5,HBEGF,EBI3,ANGPTL4,EREG,S100A2,S100A3,S100A4,S100A7,S100A8,S100A9,S100A11,S100A12,S100B,S100P,CRLF3,FGF2,CCL2,FGF7,CCL4,CCL7,CCL8,CCL11,CCL18,CCL19,CCL20,CCL21,CCL22,CCL24,CXCL6,CXCL11,CXCL5,CX3CL1,CXCL12,SFRP2,CXCL13,TNFSF13B,IL26,IL24,CXCL1,CXCL2,CXCL3,TGFB1,TGFB3,ANGPTL2,…
Pathway	83083	Leukocyte transendothelial migration	BioSystems: KEGG	8.573e-10	2.272e-06	8.566e-08	7.246e-07	42	118	ACTN1,MMP2,MMP9,PIK3R3,MSN,RHOH,NCF2,NCF4,ESAM,CLDN2,CLDN1,CDH5,PECAM1,JAM2,PIK3CD,PIK3CG,PLCG2,PRKCB,CTNNB1,CYBB,RASSF5,RAC2,CLDN18,MYL9,CXCL12,SIPA1,NOX1,GNAI2,RAPGEF4,THY1,PIK3R5,CLDN14,TXK,VAV1,VCAM1,ICAM1,ITGA4,ITGAL,ITGAM,ITGB2,ITK,CXCR4
Pathway	842771	Inflammatory bowel disease (IBD)	BioSystems: KEGG	9.051e-10	2.398e-06	8.566e-08	7.246e-07	30	69	IL18RAP,IL18R1,TBX21,IL21R,IL22,IL21,RORA,GATA3,STAT1,STAT3,STAT4,NOD2,TGFB1,TGFB3,TLR2,TLR4,HLA-DPA1,HLA-DQA1,HLA-DQB1,HLA-DRA,HLA-DRB4,IFNG,IL1A,IL1B,IL6,IL10,IL12A,IL12RB1,IL17A,IL18
Pathway	83073	Complement and coagulation cascades	BioSystems: KEGG	9.051e-10	2.398e-06	8.566e-08	7.246e-07	30	69	CFB,SERPING1,C1QA,C1QB,C1QC,C1R,C1S,C3,C3AR1,C4BPA,C4BPB,C5AR1,SERPINE1,CD59,SERPINA1,PLAT,PLAU,PLAUR,CR1,CR2,CD55,F2R,F3,F5,F13A1,TFPI,THBD,CFH,VWF,CFI
GO: Molecular Function	GO:0061135	endopeptidase regulator activity		5.749e-10	1.349e-06	8.992e-08	7.497e-07	50	177	SERPINA3,CARD16,AGT,RECK,COL28A1,BIRC3,BIRC5,CST7,SERPINB7,BCL2A1,BST2,SERPING1,C3,SERPINH1,USP14,CD27,SERPINE1,SERPINB2,PTTG1,SERPINF1,NLRC4,SERPINA1,PI3,SERPINB5,SERPINE2,SERPINB8,SERPINB9,SERPINI1,TNFAIP8,COL6A3,COL7A1,CSTA,PSME2,DPEP1,SERPINB1,SERPINB3,SERPINB4,SFRP2,SLPI,SPINK1,SPOCK1,SPINK4,SPINK5,ITIH5,TFPI,TIMP1,TIMP2,TIMP3,TFPI2,PAPLN
GO: Biological Process	GO:0006873	cellular ion homeostasis		4.1e-09	3.858e-05	9.056e-08	8.808e-07	115	586	SLC24A3,ADM,AGT,CXCL9,ANXA6,APOE,ASPH,ATOX1,ATP2B4,INPP4B,BMP6,C3AR1,C5AR1,NMB,TRPA1,NUCB2,CAV1,P2RX5,CD19,P2RX7,CD38,CD40,CD52,PDGFRA,SLC26A4,CLIC2,PIK3CG,PKD2,SLC39A6,CCR1,CCR6,CCR7,PLCG2,PLN,PMCH,PML,SLC31A2,ERO1A,SLC40A1,PPT1,PRKCB,PRKD1,FCRL5,HERPUD1,PRNP,CD55,PTPRC,TESC,CCDC109B,S1PR1,S1PR3,EDNRA,EDNRB,SLC4A11,CYBRD1,TCIRG1,F2R,S100A8,S100A9,S100B,MS4A2,FGF2,CCL2,CCL7,CCL8,CCL11,CCL19,CCL21…
GO: Biological Process	GO:1903035	negative regulation of response to wounding		4.143e-09	3.898e-05	9.13e-08	8.88e-07	48	174	ACP5,ADA,ADORA2A,ADRB2,ANXA5,APOE,SERPING1,SOCS3,CD34,SERPINE1,SERPINB2,CD44,PDGFRA,SERPINF1,WNT4,SERPINE2,PLAT,PLAU,PLAUR,IL22,CX3CR1,IL22RA2,TNFAIP8L2,RORA,CALCRL,ETS1,FAP,FCGR2B,FGF2,FOXF1,SPP1,PBK,GATA3,NOD2,GJA1,TFF2,THBD,DUSP10,TNFAIP3,TNFAIP6,TNFRSF1B,UBASH3B,HGF,HLA-DRB4,IL2RA,IL10,ISL1,PHLDB2
GO: Biological Process	GO:0045123	cellular extravasation		4.178e-09	3.931e-05	9.186e-08	8.935e-07	22	49	TREM1,PECAM1,PIK3CD,PIK3CG,PLVAP,PTAFR,JAML,CCL2,CCL21,CX3CL1,CXCL12,SELE,SELP,SELPLG,OLFM4,VCAM1,ICAM1,ITGA4,ITGAM,ITGB2,ITGB7,MADCAM1
GO: Biological Process	GO:0002287	alpha-beta T cell activation involved in immune response		4.2e-09	3.952e-05	9.212e-08	8.96e-07	23	53	EOMES,SLAMF6,ANXA1,RIPK2,BCL3,BCL6,IL18R1,CD80,CD86,CCR7,RORA,CCL19,BATF,GATA3,SEMA4A,TGFB1,HLX,IFNG,IL6,IL12RB1,IRF1,IRF4,LY9
GO: Biological Process	GO:0051051	negative regulation of transport		4.261e-09	4.01e-05	9.313e-08	9.058e-07	104	514	ADA,AGT,MMP9,ANXA1,ANXA5,RGCC,APOC1,APOE,STXBP6,MTNR1A,PEA15,NEDD4,CD84,BST2,NFKBIE,NMB,IL33,NUCB2,CAV1,OSM,CD27,CD34,ENTPD1,CD74,VPREB3,SERPINE2,CLIC2,DERL3,PKD2,PLN,MAP4K4,CNN2,PML,MDFIC,PIM3,SRGN,PKIA,PRKCB,PRKD1,FCRL5,SNPH,PTGS1,PTGS2,TBC1D10C,TRAT1,BANK1,PCSK9,KCNE3,RHBDF2,TRIM27,MZB1,LILRB2,LRRK2,F2R,ACSL4,FBLN1,BTN2A2,FCGR2B,TACC3,CX3CL1,FOXF1,SEMG1,UBE2J1,FN1,SLC15A1,SLC18A1,GNB5,SNAI2,RA…
GO: Biological Process	GO:0006897	endocytosis		4.265e-09	4.014e-05	9.313e-08	9.058e-07	126	660	CDC7,ADM,ADORA2A,MFGE8,ADRB2,ADRBK2,SRPX,MMP13,AMPH,ANXA1,ANXA3,APOC1,APOE,APOL1,FCN3,ASGR1,AXL,UNC13D,BICD1,NEDD4,BLK,CD163L1,C3,C4BPA,C4BPB,NME1,NPC1,CXCL16,CAV1,CAV2,CBL,OLR1,CD3G,CD247,CD14,P2RX7,SERPINE1,CD81,CDH13,MAPKAPK2,CETP,ENPP2,PECAM1,CD163,PIK3CG,SNX10,CCR7,PLCG2,CNN2,COL1A1,COL1A2,COL3A1,COL4A1,COL4A2,PPT1,DNM3,PRKD1,SNPH,SIRPA,STAP1,ELMO1,PTX3,DMBT1,RAB27A,PCSK9,DOCK2,DPYSL2,ARPC1B…
GO: Biological Process	GO:0007160	cell-matrix adhesion		4.537e-09	4.27e-05	9.883e-08	9.613e-07	53	202	ACTN1,AGT,ITGA8,ARHGAP6,MUC4,ADAM9,BCL6,NID1,SGCE,CD34,SERPINE1,CD44,CDH13,ENPP2,WNT4,PLAU,CCR7,COL3A1,COL5A3,CTGF,CTNNB1,SIRPA,LYPD5,GREM1,CCL21,NID2,FBLN5,FN1,POSTN,SLC9A1,PARVG,HPSE,LYVE1,FERMT2,THY1,AJUBA,VCAM1,VEGFC,RAPH1,ITGA6,ITGA2,ITGA4,ITGAL,ITGAV,ITGB2,ZYX,ITGB7,KDR,LAMA5,LIMS1,MADCAM1,PHLDB2,MIA
GO: Biological Process	GO:2000146	negative regulation of cell motility		4.877e-09	4.59e-05	1.06e-07	1.031e-06	57	225	ADA,OSBPL8,RECK,ANGPT2,RGCC,IFITM1,APOE,ARHGDIB,MUC2,BST2,IL33,SERPINE1,SERPINF1,WNT4,CNN2,COL3A1,CX3CR1,CYP1B1,DACH1,STAP1,PTN,PTPRG,PTPRM,DPEP1,DPYSL3,MMRN2,GREM1,ENG,TRIB1,FBLN1,FGF2,OLFM1,CCL2,CCL21,CXCL12,SEMG1,EVL,SFRP2,CXCL13,GATA3,STAT3,STC1,KISS1R,SULF1,IL24,ABHD2,TGFB1,THY1,TIE1,TIMP1,GTPBP4,NRG1,CD300A,IGFBP3,IGFBP5,IL1RN,PHLDB2
GO: Biological Process	GO:0010628	positive regulation of gene expression		5.111e-09	4.809e-05	1.108e-07	1.078e-06	285	1810	AICDA,TMEM173,ACVR1,MDK,MEIS2,MEOX1,MEOX2,EOMES,MET,PARP1,ADRB2,AGT,MITF,AHR,SUPT3H,ANXA3,RGCC,ITGA8,APOBEC1,MSN,TNFSF11,RUVBL1,SKAP1,ASPH,ATF3,GRHL3,MUC1,MYBL2,RIPK2,NDP,BCL3,PRDM1,BLM,CFLAR,BMP6,ALDH1A2,NFE2,SPHK1,BTK,C3,IL33,DDR2,NR4A2,CAV1,RUNX3,CBFB,LDB2,CCNA2,CCNB1,CCNC,OSM,CD3D,CD3E,P2RX7,CD28,CD80,CD86,TNFSF8,CD34,CD38,CD40,SERPINE1,CD44,CD81,CDH3,CDH13,CCPG1,CEBPB,CEBPD,SOX18,PF4,WNT4,NL…
GO: Biological Process	GO:0051604	protein maturation		5.33e-09	5.016e-05	1.153e-07	1.121e-06	80	363	PARP1,AEBP1,AGT,MME,BIRC3,BIRC5,RUVBL1,ASPH,SEC11C,TNFRSF10B,TNFRSF10A,CFB,BID,CFLAR,SERPING1,C3,C4BPA,C4BPB,CASP1,SERPINH1,CD14,P2RX7,SERPINE1,CD59,PCSK1,CFP,NLRC4,SERPINE2,PLAT,BACE2,PMAIP1,CHAC1,PML,ADAMTS3,ADAMTS2,ERO1A,CPA3,CR1,SRGN,CTSE,CTSG,CTSH,KLK6,CD55,DAP,PTHLH,TESC,TNFSF15,PCSK9,RHBDF2,TSPAN5,ACE2,ROBO1,RPS6KA2,LRRK2,F2R,F3,S100A8,S100A9,SCG5,PRDX4,NLRP1,CARD8,GAS1,STAT1,GZMH,GZMB,TLR…
GO: Biological Process	GO:0002260	lymphocyte homeostasis		5.491e-09	5.167e-05	1.185e-07	1.153e-06	28	75	ADA,MIF,AHR,BCL2A1,TNFRSF17,P2RX7,CD44,CD74,PIK3CD,PMAIP1,CHST3,SLC40A1,PKN1,GAPT,TSC22D3,SKIL,LAT,TNFSF13B,STAT5A,GPR174,TGFB1,CORO1A,TNFAIP3,NCKAP1L,HIF1A,TNFRSF4,IL2RA,LYN
GO: Biological Process	GO:0072678	T cell migration		5.982e-09	5.629e-05	1.288e-07	1.253e-06	20	42	CXCL16,SELK,PIK3CD,PIK3CG,CCR7,ECM1,S1PR1,S100A7,CCL2,CCL20,CCL21,CXCL11,CXCL12,CXCL13,MYO1G,WNT5A,ZAP70,CXCL10,ITGA4,ITGB7
GO: Biological Process	GO:0010952	positive regulation of peptidase activity		6.026e-09	5.671e-05	1.295e-07	1.259e-06	46	165	MAP3K5,ASPH,TNFRSF10B,TNFRSF10A,BID,CFLAR,CASP1,CAV1,CD14,PCOLCE,NLRC4,AIM2,PMAIP1,PML,CR1,CTGF,CTSH,DAP,DAPK1,PSME2,SOX7,TNFSF15,AKIRIN2,ROBO1,F2R,F3,S100A8,S100A9,FBLN1,SERPINB3,SEMG1,SEMG2,SFRP2,FN1,NLRP1,CARD8,STAT1,IL24,TLR4,LY96,VCP,XDH,IFI16,CYR61,JAK2,LCK
GO: Biological Process	GO:0045860	positive regulation of protein kinase activity		6.214e-09	5.848e-05	1.332e-07	1.296e-06	122	637	ADCY3,MAP3K3,MAP3K5,MET,ADRB2,AGT,MIF,OSBPL8,FGD2,RGCC,ALS2,TNFSF11,SOCS1,PEA15,ATP2B4,ADAM9,RIPK2,TNFRSF10B,TNFRSF10A,C5AR1,DDR2,CCNC,CCND2,P2RX7,CD40,PAK2,CD74,CD81,CDC6,CDC25B,PDGFRA,CENPE,PDGFRB,MAPKAPK2,CHI3L1,CLU,PIK3CG,RASGRP3,PKD2,CCR7,MDFIC,MAGED1,MAP3K8,NOX4,CSF1R,CSF2RA,PRKAR1A,PRKAR2B,PKN1,FAM20A,MAP2K3,RASSF2,PSMB10,PSME2,ZEB2,STAP1,PTPRC,KIF14,TNFSF15,HBEGF,DUSP5,DUSP6,DUSP7,ECT2,RA…
GO: Biological Process	GO:1903557	positive regulation of tumor necrosis factor superfamily cytokine production		6.426e-09	6.047e-05	1.374e-07	1.337e-06	27	71	RIPK2,CD2,CD14,CD86,MAPKAPK2,PF4,SELK,CLU,SASH3,CCR7,PTAFR,RASGRP1,FCER1G,CCL2,CCL4,CCL19,NOD2,TLR1,TLR2,TLR4,CLEC7A,LY96,TWIST1,IFNG,IL18,ISL1,JAK2
GO: Biological Process	GO:2000514	regulation of CD4-positive, alpha-beta T cell activation		6.491e-09	6.108e-05	1.384e-07	1.346e-06	21	46	ANXA1,RIPK2,BCL6,CD80,CD86,CD44,CD83,SASH3,CCR7,PRKCQ,CD55,CCL19,GATA3,TGFB1,NCKAP1L,HLX,IFNG,IL6,IL12RB1,IRF1,IRF4
GO: Biological Process	GO:0031663	lipopolysaccharide-mediated signaling pathway		6.523e-09	6.138e-05	1.384e-07	1.346e-06	23	54	MIF,RIPK2,PRDM1,BMP6,CD14,LY86,CD55,PTAFR,MTDH,TRIB1,CCL2,STAT1,TGFB1,TLR2,TLR4,TNFAIP3,HCK,LY96,TRIM5,IL1B,IL18,CD180,LYN
GO: Biological Process	GO:0002448	mast cell mediated immunity		6.523e-09	6.138e-05	1.384e-07	1.346e-06	23	54	UNC13D,CD84,BTK,SERPINB9,PIK3CD,PIK3CG,PLA2G3,RAC2,RASGRP1,FCER1A,MS4A2,FCER1G,FES,FGR,FOXF1,LAT,CD300A,LAT2,ZAP70,IL13RA2,KIT,NR4A3,LYN
GO: Biological Process	GO:0045055	regulated exocytosis		6.528e-09	6.143e-05	1.384e-07	1.346e-06	32	94	ANXA3,MYO1F,STX11,UNC13D,CD84,BTK,PIK3CD,PIK3CG,PLA2G3,PPBP,ABCA12,PTAFR,RAB27A,RAC2,RASGRP1,FCER1A,MS4A2,FCER1G,FES,FGR,FOXF1,LAT,RAB31,CORO1A,HCK,CD300A,LAT2,ZAP70,IL13RA2,KIT,NR4A3,LYN
GO: Biological Process	GO:0001655	urogenital system development		6.552e-09	6.166e-05	1.386e-07	1.348e-06	77	346	ACVR1,AGT,AHR,MME,MMP2,AKR1B1,TSHZ3,ANGPT2,ANXA1,ITGA8,ASS1,DCHS1,SERPINB7,NRP1,BMP6,ALDH1A2,NID1,C3AR1,ODC1,CD34,CD44,GCNT3,PDGFRA,PDGFRB,PECAM1,SERPINF1,WNT4,PGF,SERPINB5,PKD2,CYP7B1,PLAUR,COL4A1,COL4A4,MAGED1,ADAMTS1,PODXL,TIPARP,CTNNB1,CTSH,DCN,PCSK9,RBP4,EDNRA,EGR1,GREM1,LRRK2,FBN1,SALL1,BASP1,FGF2,HOXB13,FOXF1,FOXC1,SLC5A1,EAF2,GATA3,STAT1,STAT5A,SULF2,SULF1,TCF21,SOX17,TGFB1,HAS2,HELLS,WFS…
Pathway	198766	Inflammatory Response Pathway	BioSystems: WikiPathways	1.569e-09	4.158e-06	1.434e-07	1.213e-06	19	32	CD28,CD80,CD86,CD40,COL1A1,COL1A2,COL3A1,FN1,TNFRSF1B,ZAP70,IFNG,IL2RA,IL2RB,LAMA5,LAMB1,LAMB2,LAMC1,LAMC2,LCK
Pathway	366171	Cytokine Signaling in Immune system	BioSystems: REACTOME	1.814e-09	4.806e-06	1.602e-07	1.355e-06	77	291	MAP3K3,PIK3R3,IFITM1,SOCS1,MX1,MX2,RIPK2,NEDD4,GBP4,GBP5,SOCS3,CASP1,OAS2,OAS3,CBL,CD44,UBE2L6,PIK3CD,PML,MAP3K8,CSF2RA,ISG15,XAF1,PTAFR,EGR1,HERC5,IRF9,IFITM3,IFI30,IFITM2,FYN,IFI6,GBP1,GBP2,GBP3,STAT1,STAT3,STAT5A,NOD2,NUP210,IRAK3,HCK,HGF,HLA-DPA1,HLA-DQA1,HLA-DQB1,HLA-DRA,HLA-DRB4,NUP62,VAV1,VCAM1,ICAM1,IFI35,IFIT3,IFNAR2,IFNG,IL1A,IL1B,IL1R1,IL1RAP,IL1RN,IL2RA,IL2RB,IL3RA,IL6,IL6ST,IL7R,IL18…
Pathway	198862	TCR Signaling Pathway	BioSystems: WikiPathways	2.044e-09	5.415e-06	1.747e-07	1.478e-06	35	91	SKAP1,RIPK2,CBL,CD3D,CD3E,CD3G,CD247,CD8A,CD28,CD83,ICOS,MAP3K8,PRKCQ,SH2B3,REL,FOS,LAT,FYB,FYN,GATA3,MALT1,TGFB1,MAP4K1,VAV1,VIM,ZAP70,IL1A,IL1B,IL6,IL15RA,TNFRSF9,IL17A,IRF4,ITK,ITPR1
Pathway	645288	Collagen formation	BioSystems: REACTOME	2.125e-09	5.63e-06	1.759e-07	1.488e-06	34	87	MMP3,MMP7,MMP9,MMP13,COL28A1,SERPINH1,P4HB,PCOLCE,PLOD1,COL1A1,COL1A2,COL3A1,COL4A1,COL4A2,COL4A4,COL5A1,COL5A2,COL6A2,COL6A3,COL7A1,COL12A1,COL15A1,ADAMTS3,ADAMTS2,COL5A3,PPIB,COL23A1,CTSB,COL6A5,COL18A1,ITGA6,LAMC2,LOX,LOXL1
GO: Biological Process	GO:0006887	exocytosis		8.545e-09	8.041e-05	1.799e-07	1.75e-06	85	398	ACTN1,ADCY3,ANK1,ANXA1,ANXA3,STXBP6,MYO1F,STX11,MYH10,MYO5A,UNC13D,CD84,BTK,SERPING1,CALU,P2RX7,SERPINE1,SPESP1,PECAM1,PF4,SERPINA1,CLU,PIK3CD,PIK3CG,CCR1,PLEK,PLA2G3,PPBP,SRGN,SNPH,ABCA12,RIMS3,SCRN1,PTAFR,RAB13,RAB27A,RAC2,RASGRP1,STX2,LRRK2,F5,F13A1,FCER1A,MS4A2,FCER1G,FES,CCL8,FGR,FOXF1,SELP,FLNA,FN1,MMRN1,LAT,MYO1G,SPINK1,RAB8B,CPLX1,STXBP1,GLRX,RAB31,RAPGEF4,TGFB1,TGFB3,CORO1A,TIMP1,TNFAIP2…
GO: Biological Process	GO:0048729	tissue morphogenesis		8.547e-09	8.043e-05	1.799e-07	1.75e-06	128	681	FOXQ1,ACVR1,EOMES,ADM,MET,MGP,AGT,AHR,MMP2,ALDH1A3,MMP12,ITGA8,MSN,MSX2,DCHS1,RSPO2,GRHL3,NRP1,ALDH1A2,PRICKLE1,SOCS3,RUNX3,CD44,GCNT3,SOX18,WNT4,PGF,SERPINB5,PKD2,CTHRC1,CYP7B1,PML,COL3A1,COL4A1,COL5A1,PRKD2,SLC4A7,MAGED1,PODXL,MTHFD1L,CSF1R,PRKAR1A,CTNNB1,CTSH,ARHGAP24,ZEB2,PTHLH,SEMA4C,PTN,PTPRM,HBEGF,RBP4,S1PR1,EDNRA,EPHA2,ROBO1,GREM1,ENG,DACT1,SALL1,SCNN1G,FGF2,FGF7,CCL11,HOXB13,CXCL12,FOXF1…
Pathway	138055	TCR signaling in naive CD8+ T cells	BioSystems: Pathway Interaction Database	2.296e-09	6.083e-06	1.843e-07	1.559e-06	24	49	CBL,CD3D,CD3E,CD3G,CD247,CD8A,CD28,CD80,CD86,MAP3K8,PRF1,PRKCB,PRKCQ,RASSF5,PTPRC,RASGRP1,RASGRP2,LAT,FYN,MALT1,VAV1,ZAP70,LCK,LCP2
GO: Biological Process	GO:0050801	ion homeostasis		8.793e-09	8.274e-05	1.847e-07	1.796e-06	136	736	SLC24A3,ADM,ADORA2A,AGT,CXCL9,ANK1,ANXA6,APOE,TNFSF11,ASPH,ATOX1,ATP2B4,INPP4B,BMP6,C3AR1,C5AR1,NMB,TRPA1,NUCB2,CAV1,P2RX5,CD19,P2RX7,CD38,CD40,CD52,PDGFRA,CETP,SLC26A4,CLIC2,LIPG,PIK3CG,PKD2,SLC39A6,CCR1,CCR6,CCR7,PLCG2,PLN,PMCH,PML,SLC31A2,ERO1A,CPS1,SLC40A1,PPT1,PRKCB,PRKD1,FCRL5,FAM20A,HERPUD1,PRNP,CYP27B1,CD55,PTPRC,TESC,CCDC109B,STEAP4,REG1A,S1PR1,S1PR3,EDNRA,EDNRB,SLC4A11,CYBRD1,LRRK2,TCIR…
GO: Biological Process	GO:0055080	cation homeostasis		8.842e-09	8.32e-05	1.853e-07	1.802e-06	125	661	SLC24A3,ADM,ADORA2A,AGT,CXCL9,ANK1,ANXA6,APOE,TNFSF11,ASPH,ATOX1,ATP2B4,INPP4B,BMP6,C3AR1,C5AR1,NMB,TRPA1,NUCB2,CAV1,P2RX5,CD19,P2RX7,CD38,CD40,CD52,PDGFRA,SLC26A4,CLIC2,PIK3CG,PKD2,SLC39A6,CCR1,CCR6,CCR7,PLCG2,PLN,PMCH,PML,SLC31A2,ERO1A,SLC40A1,PPT1,PRKCB,PRKD1,FCRL5,FAM20A,HERPUD1,PRNP,CYP27B1,CD55,PTPRC,TESC,CCDC109B,STEAP4,REG1A,S1PR1,S1PR3,EDNRA,EDNRB,SLC4A11,CYBRD1,TCIRG1,F2R,SLC25A37,S100A…
Pathway	M13247	T Cytotoxic Cell Surface Molecules	MSigDB C2: BioCarta	2.411e-09	6.39e-06	1.88e-07	1.59e-06	12	14	CD2,CD3D,CD3E,CD3G,CD247,CD8A,CD28,PTPRC,THY1,ICAM1,ITGAL,ITGB2
GO: Biological Process	GO:0070482	response to oxygen levels		9.449e-09	8.892e-05	1.976e-07	1.922e-06	72	318	ADA,ADM,ADRB2,MMP2,MMP13,ALOX5,ANGPT2,VASN,RGCC,ATM,NCF2,BNIP3,BNIP3L,NOS2,SOCS3,NR4A2,CASP1,CAV1,CCNB1,P4HB,CD34,CD38,PDGFRB,PDK1,PLAT,PLAU,PLOD1,PLK3,PMAIP1,PML,COL1A1,DDIT4,NOX4,PRKCB,CTGF,PRKCQ,PTGS2,PTN,EDNRA,EGR1,ANGPTL4,RORA,ENG,SLC29A1,ETS1,S100B,CCL2,TACC3,CX3CL1,CXCL12,SELL,HYOU1,SLC9A1,NOX1,CPEB4,SOD3,STC1,TGFB1,TGFB3,AJUBA,HSP90B1,HIF1A,TWIST1,UCP2,ICAM1,IL1B,IL18,ITPR1,APOLD1,CXCR4,K…
GO: Biological Process	GO:0031348	negative regulation of defense response		9.928e-09	9.342e-05	2.071e-07	2.015e-06	45	162	ACP5,ADA,ADORA2A,ADRB2,APOE,SERPING1,SOCS3,NMI,CD44,SERPINF1,SERPINB9,CCR1,CR1,IL22,CX3CR1,HTRA1,IL22RA2,TNFAIP8L2,RORA,CALCRL,ETS1,FCGR2B,SERPINB4,FOXF1,SH2D1B,PBK,GATA3,LILRB1,NOD2,TRAFD1,TAP2,SPINK5,TFF2,IRAK3,DUSP10,TNFAIP3,TNFAIP6,TNFRSF1B,HGF,HLA-DRB4,IFI16,IL2RA,IL10,ISL1,KLRB1
GO: Biological Process	GO:0046637	regulation of alpha-beta T cell differentiation		9.998e-09	9.408e-05	2.082e-07	2.025e-06	23	55	ADA,ANXA1,RIPK2,BCL6,PNP,CD80,CD86,CD83,SASH3,CCR7,CCL19,GATA3,TGFB1,TGFBR2,NCKAP1L,HLX,ZAP70,IFNG,IL6,IL12RB1,ZBTB16,IRF1,IRF4
GO: Biological Process	GO:0070227	lymphocyte apoptotic process		1.008e-08	9.483e-05	2.093e-07	2.036e-06	30	86	ADA,MIF,CD274,BCL2A1,BCL6,BLM,BTK,PNP,CD3G,P2RX7,CD27,CD44,CD74,SERPINB9,CLC,PKN1,PRKCQ,IL21,TSC22D3,HSH2D,HIF1A,TNFRSF4,WNT5A,GIMAP8,IL2RA,IL10,IDO1,DOCK8,SLC39A10,LYN
GO: Biological Process	GO:0002294	CD4-positive, alpha-beta T cell differentiation involved in immune response		1.044e-08	9.821e-05	2.163e-07	2.104e-06	22	51	SLAMF6,ANXA1,RIPK2,BCL3,BCL6,IL18R1,CD80,CD86,CCR7,RORA,CCL19,BATF,GATA3,SEMA4A,TGFB1,HLX,IFNG,IL6,IL12RB1,IRF1,IRF4,LY9
GO: Biological Process	GO:0002009	morphogenesis of an epithelium		1.049e-08	9.873e-05	2.17e-07	2.111e-06	105	529	FOXQ1,ACVR1,ADM,MET,MGP,AGT,AHR,MMP2,ALDH1A3,MMP12,MSN,MSX2,DCHS1,RSPO2,GRHL3,NRP1,ALDH1A2,PRICKLE1,SOCS3,RUNX3,CD44,SOX18,WNT4,PGF,SERPINB5,PKD2,CTHRC1,CYP7B1,PML,COL4A1,COL5A1,PRKD2,MAGED1,PODXL,MTHFD1L,CSF1R,CTNNB1,CTSH,ARHGAP24,ZEB2,PTHLH,SEMA4C,HBEGF,EDNRA,EPHA2,ROBO1,GREM1,ENG,DACT1,SALL1,SCNN1G,FGF2,FGF7,CCL11,HOXB13,CXCL12,FOXF1,FOXF2,SFRP2,SNAI2,SNAI1,FZD2,RAB23,SPI1,GATA3,PLXND1,STAT1,S…
GO: Biological Process	GO:0032729	positive regulation of interferon-gamma production		1.069e-08	0.0001006	2.205e-07	2.145e-06	26	68	SLAMF6,TNFSF9,RIPK2,BCL3,IL18R1,CD2,CD3E,CD14,CD27,PDE4B,SASH3,IL27RA,IL21,RASGRP1,EBI3,TLR7,TLR8,TLR4,HLA-DPA1,TXK,WNT5A,IL1B,IL12A,IL12RB1,IL18,ISL1
GO: Biological Process	GO:0002673	regulation of acute inflammatory response		1.085e-08	0.0001021	2.234e-07	2.173e-06	28	77	MIF,ALOX5AP,TNFSF11,CFB,SERPING1,C3,C4BPA,C4BPB,OSM,CD59,OSMR,CFP,PIK3CG,CCR7,CR1,CD55,PTGS2,EDNRB,FCER1A,FCER1G,FCGR2B,TAC1,FFAR2,CFH,CFI,IL1B,IL6,IL6ST
GO: Molecular Function	GO:0004866	endopeptidase inhibitor activity		1.592e-09	3.735e-06	2.334e-07	1.946e-06	48	171	SERPINA3,CARD16,AGT,RECK,COL28A1,BIRC3,BIRC5,CST7,SERPINB7,BCL2A1,BST2,SERPING1,C3,SERPINH1,USP14,CD27,SERPINE1,SERPINB2,PTTG1,SERPINF1,NLRC4,SERPINA1,PI3,SERPINB5,SERPINE2,SERPINB8,SERPINB9,SERPINI1,TNFAIP8,COL6A3,COL7A1,CSTA,DPEP1,SERPINB1,SERPINB3,SERPINB4,SLPI,SPINK1,SPOCK1,SPINK4,SPINK5,ITIH5,TFPI,TIMP1,TIMP2,TIMP3,TFPI2,PAPLN
GO: Biological Process	GO:0033674	positive regulation of kinase activity		1.166e-08	0.0001097	2.396e-07	2.331e-06	125	664	ADCY3,MAP3K3,MAP3K5,MET,ADRB2,AGT,MIF,OSBPL8,FGD2,RGCC,ALS2,TNFSF11,SOCS1,PEA15,ATP2B4,ADAM9,RIPK2,NBN,TNFRSF10B,TNFRSF10A,C5AR1,DDR2,CCNC,CCND2,P2RX7,CD40,PAK2,CD74,CD81,CDC6,CDC25B,PDGFRA,CENPE,PDGFRB,MAPKAPK2,CHI3L1,CLU,PIK3CG,RASGRP3,PKD2,CCR7,MDFIC,MAGED1,MAP3K8,NOX4,CSF1R,CSF2RA,PRKAR1A,PRKAR2B,PKN1,FAM20A,MAP2K3,RASSF2,PSMB10,PSME2,ZEB2,STAP1,PTPRC,KIF14,TNFSF15,HBEGF,DUSP5,DUSP6,DUSP7,ECT…
GO: Biological Process	GO:0048660	regulation of smooth muscle cell proliferation		1.21e-08	0.0001139	2.482e-07	2.414e-06	38	126	MAP3K5,AKR1B1,WISP1,C3AR1,CAV1,ORC1,CDH13,PDGFRB,CTNNB1,PTAFR,PTGS2,HBEGF,S1PR1,ACE2,NAMPT,EGR1,CALCRL,TRIB1,EREG,FGF2,CX3CL1,NOX1,STAT1,TGFBR2,TGM2,TNFAIP3,HIF1A,VIP,IFNG,IGF1,IGFBP3,IGFBP5,IL6,IL12A,IL18,ITGA2,JAK2,NR4A3
GO: Biological Process	GO:0050852	T cell receptor signaling pathway		1.243e-08	0.000117	2.543e-07	2.474e-06	47	174	UBASH3A,ADA,SKAP1,RIPK2,BCL2A1,CD3D,CD3E,CD3G,CD247,CD28,PAK2,PDE4B,PIK3CD,CCR7,PLCG2,PRKD2,PRKCQ,PRNP,PSMB10,PSME2,PTPRC,TRAT1,BTN2A2,THEMIS,LAT,FYB,FYN,GATA3,GBP1,RFTN1,MALT1,BTN3A1,THY1,HLA-DPA1,HLA-DQA1,HLA-DQB1,HLA-DRA,CD300A,HLA-DRB4,TXK,ZAP70,IFNG,INPP5D,DUSP22,ITK,LCK,LCP2
GO: Biological Process	GO:1902532	negative regulation of intracellular signal transduction		1.281e-08	0.0001205	2.615e-07	2.543e-06	94	459	MCL1,MIF,NME5,MMP3,MMP9,APOE,RHOH,SOCS1,ATF3,MUC1,ATP2B4,BCL6,BGN,VNN1,SOCS3,CAV1,P2RX7,CD27,ERRFI1,CD44,CD74,SERPINE2,CLU,PLAUR,PLEK,DDIT4,HERPUD1,PRNP,ARHGAP24,RASSF2,ASPN,DCN,LAX1,TBC1D10C,STMN3,BANK1,DUSP2,DUSP4,DUSP5,DUSP6,DUSP7,PRKCDBP,RGS2,RGS4,ACE2,EPHA2,SPRED1,RORA,TNIP3,LRRK2,DACT1,FBLN1,BTN2A2,SERPINB3,CXCL12,FOXM1,SFRP2,HYOU1,OLFM4,CARD8,SNAI2,SNAI1,SYVN1,SPINK1,PBK,GBP1,GCG,STAT1,DUS…
GO: Biological Process	GO:0002702	positive regulation of production of molecular mediator of immune response		1.296e-08	0.000122	2.64e-07	2.568e-06	27	73	MIF,IL33,CD28,CD37,CD40,CD74,SASH3,TBX21,KLK7,PTPRC,IL21,RBP4,MZB1,FCER1G,GATA3,NOD2,MALT1,FFAR2,TGFB1,TLR2,TLR4,TNFRSF4,WNT5A,XBP1,IFNG,IL6,NR4A3
GO: Biological Process	GO:0071624	positive regulation of granulocyte chemotaxis		1.335e-08	0.0001256	2.713e-07	2.639e-06	16	29	C3AR1,C5AR1,CD74,CCR7,RAC2,EDNRA,S100A7,CCL19,CCL21,SELL,CXCL1,CXCL2,CXCL3,NCKAP1L,IL1B,CXCR2
GO: Biological Process	GO:0051338	regulation of transferase activity		1.451e-08	0.0001366	2.943e-07	2.863e-06	186	1095	ADCY3,MAP3K3,MAP3K5,ADORA2A,MET,ADRB2,AGT,MIF,MAD1L1,OSBPL8,ARRDC3,TRIB2,FGD2,PIK3R3,RGCC,ALS2,APOE,TNFSF11,SOCS1,ATM,PEA15,ATP2B4,ADAM9,RIPK2,NBN,TNFRSF10B,TNFRSF10A,BGN,BLM,C5AR1,DDR2,SOCS3,CAV1,CCNA2,CCNB1,CCNC,CCND2,P2RX7,ERRFI1,CD40,PAK2,CD74,CD81,CDC6,CDC20,CDC25B,CDC27,CDKN2C,CDKN3,PDGFRA,CENPE,PDGFRB,MAPKAPK2,CHI3L1,CLU,PIK3CG,RASGRP3,PKD2,CCR7,PLK1,SH3BP5,PML,MDFIC,MAGED1,MAP3K8,GMFG,NOX…
GO: Biological Process	GO:0001706	endoderm formation		1.513e-08	0.0001424	3.045e-07	2.961e-06	23	56	EOMES,MMP2,MMP9,COL4A2,COL5A1,COL5A2,COL7A1,COL12A1,CTNNB1,SOX7,DUSP2,DUSP4,DUSP5,DUSP6,FN1,DKK1,SOX17,INHBA,ITGA4,ITGA5,ITGAV,ITGB2,LAMB1
GO: Biological Process	GO:0048732	gland development		1.514e-08	0.0001425	3.045e-07	2.961e-06	97	480	MDK,ADA,MET,ADRB2,MAD1L1,MKI67,AHR,MMP2,ALDOB,ANXA1,MSN,MSX2,TNFSF11,ASS1,NRP1,ALDH1A2,NME1,NTS,CAV1,CD44,CEBPB,PDGFRA,PDGFRB,SERPINF1,WNT4,SERPINB5,SERPINE2,PITX1,PKD2,PKM,CYP7B1,PLAU,PLAUR,PML,DUOX2,CPS1,CSF1R,CTNNB1,PTHLH,PTN,MAFB,PCSK9,EPHA2,ROBO1,SLC29A1,FBXW7,ETS1,SALL1,SCD,FGF2,FGF7,CCL11,HOXB13,FOXF1,FOXC1,FOXM1,SNAI2,DKK3,EAF2,GATA3,PLXND1,STAT5A,SULF2,SULF1,TCF21,TFAP2C,TGFB1,TGFB3,TGFB…
GO: Biological Process	GO:0033628	regulation of cell adhesion mediated by integrin		1.514e-08	0.0001425	3.045e-07	2.961e-06	19	40	ADA,MUC1,ADAM9,SERPINE1,PIK3CG,PLAU,PODXL,CYP1B1,TESC,FERMT3,EPHA2,CCL21,SFRP2,CXCL13,SNAI2,SWAP70,NCKAP1L,ZAP70,LYN
GO: Biological Process	GO:0032732	positive regulation of interleukin-1 production		1.514e-08	0.0001425	3.045e-07	2.961e-06	19	40	CASP1,CASP4,CASP5,P2RX7,CCR7,AIM2,CCL19,CCL20,NLRP1,CARD8,NOD2,HAVCR2,TLR4,WNT5A,IFI16,IFNG,PANX1,ISL1,JAK2
GO: Biological Process	GO:0032760	positive regulation of tumor necrosis factor production		1.529e-08	0.0001439	3.067e-07	2.983e-06	26	69	RIPK2,CD2,CD14,MAPKAPK2,PF4,SELK,CLU,SASH3,CCR7,PTAFR,RASGRP1,FCER1G,CCL2,CCL4,CCL19,NOD2,TLR1,TLR2,TLR4,CLEC7A,LY96,TWIST1,IFNG,IL18,ISL1,JAK2
GO: Biological Process	GO:0030183	B cell differentiation		1.538e-08	0.0001447	3.08e-07	2.995e-06	38	127	AICDA,ADA,MFNG,AHR,ATM,BCL3,BCL6,PRDM1,BTK,PNP,CD27,CD79A,PLCG2,CR2,PTPRC,IL21,GPR183,CMTM7,IKZF3,GIMAP1,STAT5A,MALT1,TNFAIP3,NCKAP1L,HHEX,HLA-DQB1,VCAM1,XBP1,ZAP70,IL10,IL11,INHBA,INPP5D,NKX2-3,ITGA4,KIT,LGALS1,LYL1
GO: Biological Process	GO:0048247	lymphocyte chemotaxis		1.614e-08	0.0001518	3.21e-07	3.122e-06	22	52	CXCL16,PIK3CD,PIK3CG,CCR7,CKLF,S100A7,CCL2,CCL4,CCL7,CCL8,CCL11,CCL18,CCL19,CCL20,CCL21,CCL22,CCL24,CXCL11,CX3CL1,CXCL13,WNT5A,CXCL10
GO: Biological Process	GO:0002279	mast cell activation involved in immune response		1.614e-08	0.0001518	3.21e-07	3.122e-06	22	52	UNC13D,CD84,BTK,PIK3CD,PIK3CG,PLA2G3,RAC2,RASGRP1,FCER1A,MS4A2,FCER1G,FES,FGR,FOXF1,LAT,CD300A,LAT2,ZAP70,IL13RA2,KIT,NR4A3,LYN
GO: Biological Process	GO:0043303	mast cell degranulation		1.614e-08	0.0001518	3.21e-07	3.122e-06	22	52	UNC13D,CD84,BTK,PIK3CD,PIK3CG,PLA2G3,RAC2,RASGRP1,FCER1A,MS4A2,FCER1G,FES,FGR,FOXF1,LAT,CD300A,LAT2,ZAP70,IL13RA2,KIT,NR4A3,LYN
GO: Biological Process	GO:0002712	regulation of B cell mediated immunity		1.66e-08	0.0001562	3.296e-07	3.206e-06	21	48	BCL6,BTK,C3,C4BPA,C4BPB,CD28,CD40,IL27RA,TBX21,CR1,CD55,PTPRC,PVRL2,FCER1A,FCER1G,FCGR2B,CD226,NOD2,TGFB1,IFNG,IL10
GO: Biological Process	GO:0090023	positive regulation of neutrophil chemotaxis		1.679e-08	0.000158	3.32e-07	3.229e-06	15	26	C3AR1,C5AR1,CD74,CCR7,RAC2,EDNRA,CCL19,CCL21,SELL,CXCL1,CXCL2,CXCL3,NCKAP1L,IL1B,CXCR2
GO: Biological Process	GO:0032620	interleukin-17 production		1.679e-08	0.000158	3.32e-07	3.229e-06	15	26	SLAMF6,PRKCQ,PRNP,IL21,NOD2,RFTN1,TGFB1,TLR2,TLR4,NCKAP1L,MR1,IFNG,IL12A,IL18,LY9
GO: Biological Process	GO:0030336	negative regulation of cell migration		1.691e-08	0.0001591	3.336e-07	3.245e-06	54	215	ADA,OSBPL8,RECK,ANGPT2,RGCC,IFITM1,APOE,ARHGDIB,MUC2,BST2,IL33,SERPINE1,SERPINF1,WNT4,CNN2,COL3A1,CX3CR1,CYP1B1,DACH1,STAP1,PTN,PTPRG,PTPRM,DPEP1,DPYSL3,MMRN2,GREM1,ENG,TRIB1,FGF2,OLFM1,CCL2,CCL21,CXCL12,EVL,SFRP2,CXCL13,STAT3,STC1,KISS1R,SULF1,IL24,ABHD2,TGFB1,THY1,TIE1,TIMP1,GTPBP4,NRG1,CD300A,IGFBP3,IGFBP5,IL1RN,PHLDB2
GO: Biological Process	GO:0035295	tube development		1.706e-08	0.0001605	3.358e-07	3.267e-06	126	675	KIF18A,ACVR1,ADA,ADM,MET,MGP,AGT,AHR,AKR1B1,TSHZ3,MSX2,ASS1,DCHS1,RSPO2,GRHL3,NRP1,PRDM1,ALDH1A2,PRICKLE1,NTS,CCNB1,ERRFI1,CD44,PDGFRA,SOX18,WNT4,CHI3L1,PGF,SERPINE2,PKD2,CTHRC1,PML,COL3A1,COL4A1,PRKD2,MAGED1,ADAMTS2,PODXL,MTHFD1L,CPS1,CSF1R,CTGF,CTNNB1,CTSH,ABCA12,ZEB2,PTHLH,PHGDH,SEMA4C,PTN,DHCR7,CRISPLD2,RARRES2,RBP4,EDNRA,EDNRB,EPHA2,ROBO1,CLMP,GREM1,ENG,FBXW7,STX2,CLDN18,KLF2,DACT1,SALL1,BAS…
GO: Molecular Function	GO:0042802	identical protein binding		2.483e-09	5.826e-06	3.427e-07	2.857e-06	221	1336	PIK3AP1,ACPP,MCL1,ACTN1,TMEM173,ACVR1,MAP3K5,ADORA2A,PARP1,ADRB2,ALDH1A3,MMP9,ABCD2,ALDOB,ALOX5AP,CD200,ANXA1,ANXA6,BIRC5,ALS2,APOE,BHLHE40,ASGR1,ASS1,ATF3,RIPK2,BCAT1,BCL2A1,NDP,GIMAP7,BNIP3,BNIP3L,GBP5,BST2,BTK,C1QB,C1S,NME1,NOS2,KYNU,NR4A2,CLIC6,CAV1,ODC1,CAV2,PRC1,CLDN12,CLDN2,CLDN1,CD2,CD247,OXCT1,CD8A,TIGIT,P2RX7,RQCD1,CD28,ENTPD1,PAK2,REG3A,CD74,CDA,CDH13,CEBPB,CEBPD,PDGFRA,PDK1,CTSC,TRIP1…
Pathway	730306	Assembly of collagen fibrils and other multimeric structures	BioSystems: REACTOME	4.693e-09	1.244e-05	3.554e-07	3.006e-06	25	54	MMP3,MMP7,MMP9,MMP13,PCOLCE,COL1A1,COL1A2,COL3A1,COL4A1,COL4A2,COL4A4,COL5A1,COL5A2,COL6A2,COL6A3,COL7A1,COL15A1,COL5A3,CTSB,COL6A5,COL18A1,ITGA6,LAMC2,LOX,LOXL1
GO: Biological Process	GO:0001933	negative regulation of protein phosphorylation		1.816e-08	0.0001709	3.568e-07	3.471e-06	87	417	ADORA2A,MET,TRIB2,APOE,SOCS1,ATF3,BGN,SOCS3,CAV1,CCNB1,P2RX7,ERRFI1,PAK2,CDKN2C,PECAM1,DNAJC10,PLK1,SH3BP5,DDIT4,GMFG,PKIA,PRKAR1A,PRKAR2B,PKN1,DNAJC3,PRNP,RASSF2,ASPN,DCN,LAX1,TBC1D10C,PTPRC,TESC,FAM129A,DUSP2,DUSP4,DUSP5,DUSP6,DUSP7,TRIM27,RGS2,RGS4,ACE2,SPRED1,GREM1,ENG,TRIB1,LRRK2,DACT1,FBLN1,BTN2A2,SERPINB3,FOXM1,SEMA4D,SFRP2,DKK1,SH2D1B,SPINK1,PBK,GBP1,SAMSN1,DUSP14,TGFB1,THY1,TLR4,IRAK3,DU…
GO: Biological Process	GO:0071347	cellular response to interleukin-1		1.853e-08	0.0001743	3.632e-07	3.533e-06	30	88	SERPINE1,CEBPB,CHI3L1,EGR1,RORA,KLF2,CCL2,CCL4,CCL7,CCL8,CCL11,CCL18,CCL19,CCL20,CCL21,CCL22,CCL24,CX3CL1,FN1,IRAK3,HAS2,HIF1A,HYAL1,ICAM1,IL1R1,IL1RN,IL6,IL17A,IRF1,LCN2
GO: Biological Process	GO:0008360	regulation of cell shape		1.859e-08	0.0001749	3.637e-07	3.538e-06	39	133	RHOJ,FGD2,ANXA1,GAS7,MSN,MYH10,FGD5,FMNL3,PARVB,CSF1R,PTN,COCH,PLEKHO1,EPB41L2,S100B,FES,CDC42EP2,CCL2,CCL7,CCL11,FGR,CCL24,SEMA4D,FN1,PDPN,FYN,ARHGAP15,SEMA4A,FERMT2,RHOQ,CORO1A,HCK,WIPF1,ICAM1,IL6,ITGB2,KDR,KIT,LST1
GO: Biological Process	GO:0098771	inorganic ion homeostasis		1.866e-08	0.0001756	3.641e-07	3.542e-06	126	676	SLC24A3,ADM,ADORA2A,AGT,CXCL9,ANK1,ANXA6,APOE,TNFSF11,ASPH,ATOX1,ATP2B4,INPP4B,BMP6,C3AR1,C5AR1,NMB,TRPA1,NUCB2,CAV1,P2RX5,CD19,P2RX7,CD38,CD40,CD52,PDGFRA,SLC26A4,CLIC2,PIK3CG,PKD2,SLC39A6,CCR1,CCR6,CCR7,PLCG2,PLN,PMCH,PML,SLC31A2,ERO1A,SLC40A1,PPT1,PRKCB,PRKD1,FCRL5,FAM20A,HERPUD1,PRNP,CYP27B1,CD55,PTPRC,TESC,CCDC109B,STEAP4,REG1A,S1PR1,S1PR3,EDNRA,EDNRB,CYBRD1,TCIRG1,F2R,SLC25A37,S100A8,S100A9…
GO: Biological Process	GO:1901698	response to nitrogen compound		1.869e-08	0.0001759	3.641e-07	3.542e-06	183	1077	SERPINA3,GNG8,TMEM173,ADA,ADCY3,MAP3K5,ADM,ADORA2A,PARP1,ADRB2,OSBPL8,AHR,MMP2,MMP3,ALDOB,AKR1B1,MMP19,ANXA1,ANXA5,PIK3R3,MB21D1,APOBEC1,AQP9,STS,ASPH,ASS1,SOCS1,PEA15,ATP2B4,MYO5A,RIPK2,BLM,C5AR1,NNMT,KYNU,NTS,NUCB2,SOCS3,NR4A2,CASP1,CASP4,CAV1,CAV2,CCNA2,P2RX5,P2RX7,ERRFI1,DDX21,PDE4B,CEBPB,PDGFRA,PDGFRB,SERPINA1,PIK3CG,RASGRP3,PLAU,CCR7,PLCG2,PLN,HOMER1,PMAIP1,COL1A1,COL1A2,COL3A1,COL4A1,COL5A…
GO: Biological Process	GO:0003013	circulatory system process		1.948e-08	0.0001833	3.785e-07	3.681e-06	100	502	ADA,MEOX2,ADM,ADORA2A,MET,ADRB2,AGT,MIF,AHR,MME,MMP2,ALOX5,NDST2,APOE,ASPH,ATP2B4,NCF2,NFE2,SERPING1,C3AR1,NOS2,TRPA1,NTS,CAV1,OLR1,CD34,CD38,PDE4B,CLIC2,PIK3CG,KCNK6,PLN,PMCH,COL1A2,CPA3,CPS1,CTGF,PRKCQ,MAP2K3,CTSG,DOCK4,PTAFR,PTGS1,PTGS2,PTPRM,HBEGF,RGS2,EDNRA,EDNRB,ACE2,MYOF,SCPEP1,ENG,NCALD,RAMP3,RPS6KA2,MRVI1,F2R,F5,CCL4,CX3CL1,CXCL12,FOXC1,FLI1,POSTN,SLC9A1,NOX1,G6PD,HOPX,CYSLTR1,STAT1,STC1…
GO: Biological Process	GO:0043405	regulation of MAP kinase activity		1.951e-08	0.0001835	3.785e-07	3.681e-06	70	311	MAP3K5,MET,MIF,TRIB2,FGD2,APOE,TNFSF11,PEA15,RIPK2,C5AR1,CAV1,P2RX7,CD40,CD74,CD81,PDGFRB,MAPKAPK2,PIK3CG,CCR7,MDFIC,MAGED1,NOX4,PKN1,MAP2K3,ZEB2,LAX1,PTPRC,DUSP2,DUSP4,DUSP5,DUSP6,DUSP7,RGS2,RGS4,RASGRP1,SPRED1,TRIB1,LRRK2,S100A12,FCER1A,SERPINB3,FGF2,CCL19,SFRP2,FPR1,NOD2,DUSP14,TGFB1,TGFB3,MAP4K1,TLR4,FZD10,IRAK3,DUSP10,AJUBA,PIK3R5,TPD52L1,HGF,CD300A,NUP62,DNAJA1,PROK2,WNT5A,AIDA,IL1B,IL1RN,D…
GO: Biological Process	GO:0006022	aminoglycan metabolic process		2.003e-08	0.0001884	3.877e-07	3.771e-06	48	182	HS6ST2,MKI67,NDST2,ARSB,BGN,PAPSS1,CD44,PDGFRB,CHI3L1,CHI3L2,CHPF2,CHST2,DSE,CHST3,CHST11,VCAN,SPOCK2,DCN,HS3ST3A1,CHPF,HS3ST1,GPC6,CHSY3,CSGALNACT2,CHST15,FGF2,CHST12,SDC2,FOXC1,FMOD,CHSY1,ST3GAL1,ST3GAL4,SLC9A1,EGFLAM,CSGALNACT1,HPSE,LYVE1,GNS,ITIH5,TGFB1,HAS2,HGF,HMMR,HYAL1,IGF1,IL1B,LUM
GO: Biological Process	GO:0016485	protein processing		2.045e-08	0.0001924	3.951e-07	3.843e-06	74	336	PARP1,AEBP1,AGT,MME,BIRC3,BIRC5,RUVBL1,ASPH,SEC11C,TNFRSF10B,TNFRSF10A,CFB,BID,CFLAR,SERPING1,C3,C4BPA,C4BPB,CASP1,CD14,P2RX7,SERPINE1,CD59,PCSK1,CFP,NLRC4,SERPINE2,PLAT,BACE2,PMAIP1,CHAC1,PML,ADAMTS3,ADAMTS2,CPA3,CR1,SRGN,CTSE,CTSG,CTSH,KLK6,CD55,DAP,PTHLH,TNFSF15,PCSK9,RHBDF2,ACE2,ROBO1,RPS6KA2,LRRK2,F2R,F3,S100A8,S100A9,SCG5,NLRP1,CARD8,GAS1,STAT1,GZMH,GZMB,TLR4,CPXM1,CFH,LY96,SPCS3,VCP,ERO1B,…
GO: Biological Process	GO:0070555	response to interleukin-1		2.119e-08	0.0001994	4.086e-07	3.974e-06	35	113	ANXA1,RIPK2,CD38,SERPINE1,CEBPB,CHI3L1,EGR1,RORA,ETS1,KLF2,CCL2,CCL4,CCL7,CCL8,CCL11,CCL18,CCL19,CCL20,CCL21,CCL22,CCL24,CX3CL1,SELE,FN1,IRAK3,HAS2,HIF1A,HYAL1,ICAM1,IL1R1,IL1RN,IL6,IL17A,IRF1,LCN2
GO: Biological Process	GO:0070228	regulation of lymphocyte apoptotic process		2.168e-08	0.000204	4.172e-07	4.058e-06	26	70	ADA,MIF,CD274,BCL2A1,BCL6,BLM,BTK,PNP,CD3G,P2RX7,CD27,CD44,CD74,SERPINB9,PRKCQ,TSC22D3,HSH2D,HIF1A,TNFRSF4,WNT5A,GIMAP8,IL10,IDO1,DOCK8,SLC39A10,LYN
GO: Biological Process	GO:0000302	response to reactive oxygen species		2.218e-08	0.0002088	4.26e-07	4.144e-06	57	234	ADA,MAP3K5,MET,PARP1,NME5,MMP2,MMP3,AKR1B1,ANXA1,APOE,ATOX1,AXL,ADAM9,BNIP3,BTK,TRPA1,P4HB,REG3A,PDGFRA,PDGFRB,PKD2,CCR7,PLK3,COL1A1,ERO1A,CYP1B1,DPEP1,ECT2,LRRK2,ETS1,F3,KLF2,S100A7,CCL19,FBLN5,GPX8,FOS,NOX1,SOD3,GLRX,GPR37,GPX7,GUCY1B3,TNFAIP3,HBB,HGF,HK3,UCP2,HYAL1,IL1B,IL1R1,IL6,ITGAV,NR4A3,LCK,LCN2,FOSL1
GO: Molecular Function	GO:0030414	peptidase inhibitor activity		3.332e-09	7.817e-06	4.343e-07	3.621e-06	49	180	SERPINA3,CARD16,AGT,RECK,COL28A1,BIRC3,BIRC5,CST7,SERPINB7,BCL2A1,BST2,SERPING1,C3,SERPINH1,USP14,CD27,SERPINE1,SERPINB2,PTTG1,SERPINF1,NLRC4,SERPINA1,PI3,SERPINB5,SERPINE2,SERPINB8,SERPINB9,SERPINI1,TNFAIP8,COL6A3,COL7A1,CSTA,DPEP1,PI15,SERPINB1,SERPINB3,SERPINB4,SLPI,SPINK1,SPOCK1,SPINK4,SPINK5,ITIH5,TFPI,TIMP1,TIMP2,TIMP3,TFPI2,PAPLN
Pathway	128760	Intestinal immune network for IgA production	BioSystems: KEGG	6.356e-09	1.684e-05	4.679e-07	3.958e-06	24	51	AICDA,TNFRSF17,CD28,CD80,CD86,CD40,ICOS,CXCL12,TNFSF13B,CCR9,CCR10,TGFB1,HLA-DPA1,HLA-DQA1,HLA-DQB1,HLA-DRA,HLA-DRB4,IL6,IL10,IL15RA,ITGA4,ITGB7,CXCR4,MADCAM1
GO: Biological Process	GO:0043086	negative regulation of catalytic activity		2.447e-08	0.0002302	4.689e-07	4.561e-06	157	895	SERPINA3,CARD16,ADORA2A,AGT,MAD1L1,MMP9,RECK,TRIB2,ANXA1,COL28A1,ANXA3,ANXA5,BIRC3,BIRC5,CST7,APOC1,APOE,RHOH,SOCS1,ATM,ATP2B4,PHACTR1,SERPINB7,P2RY13,BCL2A1,TNFRSF10B,TNFRSF10A,BGN,BICD1,CFLAR,BST2,SERPING1,C3,CALU,SOCS3,CAV1,SERPINH1,CCNB1,USP14,CD27,ERRFI1,SERPINE1,SERPINB2,CD44,PAK2,CDC20,CDC27,CDKN2C,PTTG1,CENPE,PECAM1,SERPINF1,NLRC4,SERPINA1,PI3,SERPINB5,SERPINE2,SERPINB8,SERPINB9,SERPINI1,…
GO: Biological Process	GO:0007169	transmembrane receptor protein tyrosine kinase signaling pathway		2.464e-08	0.0002318	4.712e-07	4.583e-06	166	959	ADCY3,ADORA2A,MET,ADRB2,AGT,OSBPL8,MMP2,MMP9,ANGPT2,FGD2,PIK3R3,SOCS1,PEA15,MYH10,AXL,RIPK2,NCF2,NCF4,NRP1,NEDD4,BLK,SPHK1,BTK,DDR2,NUCB2,SOCS3,DOK2,SH2D2A,CAV1,CAV2,CBL,CD3E,CD8A,CD19,CD28,CD80,CD86,ERRFI1,PAK2,CDH3,CDH5,CDH13,PDGFRA,PDGFRL,PDGFRB,MAPKAPK2,WNT4,CHN1,PGF,PIK3CD,RASGRP3,PLAT,PLAUR,ARHGEF6,PRKD2,DDIT4,MAGED1,ADAMTS3,PILRA,TIPARP,CSF1R,CSF2RA,PRKAR1A,PRKAR2B,PRKCB,CTGF,PRKD1,PRKCQ,A…
GO: Biological Process	GO:0032844	regulation of homeostatic process		2.488e-08	0.0002341	4.749e-07	4.619e-06	92	452	ADA,ADORA2A,AGT,MIF,CXCL9,ARRDC3,ANXA1,BIRC5,TNFSF11,ASPH,NPC1,TRPA1,CAV1,TNFRSF11B,OXCT1,P2RX5,CD19,P2RX7,CD38,CD44,CD74,CLIC2,PKD2,CCR7,PLCG2,PLN,MAP4K4,PML,ERO1A,PIM3,CSF1R,ISG15,PRKD1,PRKCQ,FCRL5,CTNNB1,PTGS2,PTPRC,MAFB,TSC22D3,S1PR1,EDNRA,EDNRB,RORA,CLDN18,LRRK2,ETS1,F2R,MS4A2,FCER1G,FCGR2B,FGF2,CCL19,CCL21,CXCL11,IFI6,SPI1,RTEL1,SPP1,GCG,STAT5A,GJA1,PASK,GJA5,TAC1,MLLT11,TGFB1,CORO1A,THY1,H…
GO: Biological Process	GO:0010243	response to organonitrogen compound		2.544e-08	0.0002394	4.845e-07	4.713e-06	170	988	SERPINA3,GNG8,ADA,ADCY3,ADM,ADORA2A,PARP1,ADRB2,OSBPL8,AHR,MMP2,MMP3,ALDOB,AKR1B1,MMP19,ANXA1,ANXA5,PIK3R3,APOBEC1,AQP9,STS,ASPH,ASS1,SOCS1,PEA15,ATP2B4,MYO5A,RIPK2,BLM,C5AR1,NNMT,KYNU,NTS,NUCB2,SOCS3,NR4A2,CASP1,CASP4,CAV1,CAV2,CCNA2,P2RX5,P2RX7,ERRFI1,PDE4B,CEBPB,PDGFRA,PDGFRB,SERPINA1,PIK3CG,RASGRP3,PLAU,PLCG2,PLN,HOMER1,COL1A1,COL1A2,COL3A1,COL4A1,COL5A2,DUOX2,NOX4,CPS1,CREM,CSF2RA,PRKAR1A,PR…
GO: Biological Process	GO:0002507	tolerance induction		2.556e-08	0.0002405	4.858e-07	4.725e-06	16	30	C3,C3AR1,CD3E,CD86,CLC,ICOS,CCR7,LILRB2,TGFB1,HAVCR2,TGFBR2,IRAK3,TNFAIP3,IL2RA,IDO1,LYN
GO: Biological Process	GO:0042093	T-helper cell differentiation		2.592e-08	0.0002439	4.917e-07	4.783e-06	21	49	SLAMF6,ANXA1,RIPK2,BCL3,BCL6,IL18R1,CD80,CD86,CCR7,RORA,CCL19,BATF,GATA3,SEMA4A,TGFB1,HLX,IL6,IL12RB1,IRF1,IRF4,LY9
GO: Biological Process	GO:0007259	JAK-STAT cascade		2.598e-08	0.0002444	4.918e-07	4.784e-06	49	189	AGT,AKR1B1,SOCS1,BGN,SOCS3,CAV1,OSM,NMI,CD40,PECAM1,PKD2,IL19,CSF1R,IL22,CYP1B1,ASPN,DCN,IL22RA2,IL21,F2R,CRLF3,CCL2,CXCL6,FYN,IL26,STAT1,STAT3,STAT4,STAT5A,IL24,HCLS1,CD300A,IFNAR2,IFNG,IGF1,IL6,IL6ST,IL10,IL12A,IL15RA,IL18,IRF1,IRS1,ISL1,JAK2,KIT,LCK,LIF,LYN
GO: Biological Process	GO:0071622	regulation of granulocyte chemotaxis		2.622e-08	0.0002467	4.954e-07	4.819e-06	20	45	C3AR1,C5AR1,CD74,CCR7,RAC2,RARRES2,EDNRA,S100A7,CCL2,CCL19,CCL21,CX3CL1,SELL,NOD2,CXCL1,CXCL2,CXCL3,NCKAP1L,IL1B,CXCR2
GO: Biological Process	GO:0001935	endothelial cell proliferation		2.659e-08	0.0002502	5.014e-07	4.877e-06	36	119	RGCC,APOE,NRP1,BMP6,ALDH1A2,CAV1,CAV2,CD34,CDH13,PGF,PRKD2,PPP1R16B,PRKD1,PTPRM,ECM1,EGR3,ENG,F3,LRG1,FGF2,CCL2,CCL11,CCL24,CXCL12,STAT1,GJA1,SULF1,HIF1A,NR4A1,VIP,WNT2,WNT5A,XBP1,XDH,SCG2,KDR
GO: Biological Process	GO:0010557	positive regulation of macromolecule biosynthetic process		2.786e-08	0.0002621	5.242e-07	5.099e-06	271	1735	AICDA,TMEM173,ACVR1,MDK,MEIS2,CDC7,MEOX1,MEOX2,EOMES,MET,PARP1,ADRB2,AGT,MITF,AHR,SUPT3H,ANXA3,RGCC,ITGA8,APOBEC1,TNFSF11,SKAP1,ASPH,ATF3,GRHL3,MUC1,MYBL2,SERPINB7,RIPK2,NDP,BCL3,BLM,CFLAR,BMP6,NFE2,SPHK1,BTK,C3AR1,IL33,DDR2,NR4A2,RUNX3,CBFB,LDB2,CCNA2,CCNC,OSM,CD3D,CD3E,CD27,CD28,CD80,CD86,TNFSF8,CD38,CD40,SERPINE1,CD81,CDH13,CCPG1,CEBPB,CEBPD,PDGFRA,PDGFRB,MAPKAPK2,SOX18,PF4,WNT4,NLRC4,GRHL1,CL…
GO: Biological Process	GO:0031328	positive regulation of cellular biosynthetic process		2.829e-08	0.0002662	5.314e-07	5.169e-06	289	1872	AICDA,TMEM173,ACVR1,MDK,ADCY3,MEIS2,CDC7,MEOX1,MEOX2,EOMES,ADM,ADORA2A,MET,PARP1,ADRB2,AGT,MITF,AHR,SUPT3H,GPR65,ANXA1,ANXA3,RGCC,ITGA8,APOBEC1,APOE,TNFSF11,ASIP,SKAP1,ASPH,ASS1,MTNR1A,ATF3,GRHL3,MUC1,MYBL2,RIPK2,NDP,BCL3,BLM,CFLAR,BMP6,NFE2,SPHK1,BTK,C3AR1,NOS2,IL33,DDR2,NR4A2,RUNX3,CBFB,LDB2,CCNA2,CCNC,OSM,CD3D,CD3E,CD27,CD28,CD80,CD86,TNFSF8,CD38,CD40,SERPINE1,CD81,CDH3,CDH13,CCPG1,CEBPB,CEBPD…
GO: Biological Process	GO:0031295	T cell costimulation		2.855e-08	0.0002687	5.352e-07	5.206e-06	28	80	BTLA,CD274,CAV1,CD3D,CD3E,CD3G,CD247,CD28,CD80,CD86,PAK2,ICOS,CCR7,MAP3K8,CTLA4,CCL19,CCL21,TNFSF13B,FYN,HLA-DPA1,HLA-DQA1,HLA-DQB1,HLA-DRA,HLA-DRB4,VAV1,LCK,LGALS1,LYN
GO: Biological Process	GO:0030203	glycosaminoglycan metabolic process		2.995e-08	0.0002819	5.603e-07	5.45e-06	46	173	HS6ST2,MKI67,NDST2,ARSB,BGN,PAPSS1,CD44,PDGFRB,CHPF2,CHST2,DSE,CHST3,CHST11,VCAN,SPOCK2,DCN,HS3ST3A1,CHPF,HS3ST1,GPC6,CHSY3,CSGALNACT2,CHST15,FGF2,CHST12,SDC2,FOXC1,FMOD,CHSY1,ST3GAL1,ST3GAL4,SLC9A1,EGFLAM,CSGALNACT1,HPSE,LYVE1,GNS,ITIH5,TGFB1,HAS2,HGF,HMMR,HYAL1,IGF1,IL1B,LUM
GO: Biological Process	GO:0008015	blood circulation		3.144e-08	0.0002959	5.871e-07	5.71e-06	99	500	ADA,MEOX2,ADM,ADORA2A,MET,ADRB2,AGT,MIF,AHR,MME,MMP2,ALOX5,NDST2,APOE,ASPH,ATP2B4,NCF2,NFE2,SERPING1,C3AR1,NOS2,TRPA1,NTS,CAV1,OLR1,CD34,CD38,PDE4B,CLIC2,PIK3CG,KCNK6,PLN,PMCH,COL1A2,CPA3,CPS1,CTGF,PRKCQ,MAP2K3,CTSG,DOCK4,PTAFR,PTGS1,PTGS2,PTPRM,HBEGF,RGS2,EDNRA,EDNRB,ACE2,MYOF,SCPEP1,ENG,NCALD,RPS6KA2,MRVI1,F2R,F5,CCL4,CX3CL1,CXCL12,FOXC1,FLI1,POSTN,SLC9A1,NOX1,G6PD,HOPX,CYSLTR1,STAT1,STC1,GJA1,…
GO: Biological Process	GO:0000904	cell morphogenesis involved in differentiation		3.198e-08	0.0003009	5.959e-07	5.796e-06	188	1121	ACTN1,FAM195B,EOMES,MET,MFAP2,ALCAM,MMP2,MMP9,PREX1,ANK1,LRRN1,VASN,RGCC,ITGA8,ALS2,APOE,MSX2,PEA15,MYH10,AXL,VSIG1,UNC13D,NRP1,NEDD4,NR4A2,RUNX3,PAK2,CD72,CDH11,PDGFRA,PDGFRB,ENPP2,WNT4,CHN1,RASGRP3,COL1A1,COL3A1,COL4A1,COL4A2,COL4A4,COL5A1,COL5A2,COL6A2,COL6A3,COL5A3,CSF1R,CSF2RA,FEZ1,DNM3,PRKCQ,CTNNB1,PRNP,PSMB10,PSME2,DBN1,ZEB2,SEMA4C,PTPRC,PTPRM,KIF14,RAC2,FERMT3,DPYSL2,DPYSL3,HBEGF,DUSP5,DU…
Pathway	137945	amb2 Integrin signaling	BioSystems: Pathway Interaction Database	8.502e-09	2.253e-05	6.089e-07	5.151e-06	23	48	MMP2,MMP9,BLK,JAM2,PLAT,PLAU,PLAUR,CTGF,FGR,SELP,SELPLG,FN1,FYN,THY1,HCK,ICAM1,ICAM2,CYR61,IL6,ITGAM,ITGB2,LCK,LYN
GO: Biological Process	GO:0050869	negative regulation of B cell activation		3.309e-08	0.0003114	6.154e-07	5.986e-06	17	34	MNDA,BTLA,ATM,BCL6,PRDM1,PKN1,CTLA4,TBC1D10C,BANK1,FCGR2B,SAMSN1,TNFAIP3,CD300A,IL10,INHBA,INPP5D,LYN
GO: Biological Process	GO:2001234	negative regulation of apoptotic signaling pathway		3.324e-08	0.0003128	6.169e-07	6e-06	54	219	MCL1,ACVR1,MIF,NME5,MMP9,MUC1,PEA15,NRP1,CFLAR,VNN1,NR4A2,SERPINE1,CD44,CD74,PF4,WNT4,SGMS1,CLU,PLAUR,IL19,CTNNB1,HERPUD1,CX3CR1,DAPK1,LRRK2,CX3CL1,CXCL12,SFRP2,HYOU1,SNAI2,SNAI1,SYVN1,FYN,IFI6,FAIM2,GAS1,GCG,GRINA,TNFAIP3,HELLS,HGF,NRG1,HIF1A,TNFRSF4,WFS1,ICAM1,XBP1,IGF1,ITPRIP,IL1A,IL1B,ITGA6,ITGAV,SCG2
Pathway	M3468	Genes encoding enzymes and their regulators involved in the remodeling of the extracellular matrix	MSigDB C2: MIT	8.864e-09	2.349e-05	6.181e-07	5.229e-06	65	238	SERPINA3,AGT,MMP1,MMP2,MMP3,MMP7,MMP9,MMP10,MMP12,MMP13,MMP19,CST7,SERPINB7,ADAM19,ADAM9,SERPING1,SERPINH1,SERPINE1,SERPINB2,PAPPA,CTSC,SERPINF1,SERPINA1,PI3,SERPINB5,SERPINE2,SERPINB8,SERPINB9,SERPINI1,PLAT,PLAU,PLOD1,PAMR1,ADAMTS3,ADAMTS2,ADAMTS1,CSTA,CTSB,FAM20A,CTSE,CTSG,CTSH,CTSK,HTRA1,SERPINB1,F13A1,SERPINB3,SERPINB4,SLPI,HPSE,ADAM28,SULF2,SULF1,ADAMTS5,ITIH5,TGM2,TIMP1,TIMP2,TIMP3,HYAL1,FA…
GO: Biological Process	GO:0002544	chronic inflammatory response		3.376e-08	0.0003177	6.254e-07	6.083e-06	15	27	UNC13D,VNN1,CEBPB,PTGES,CX3CR1,S100A8,S100A9,CCL11,CXCL13,GJA1,TNFAIP3,IL1B,IL1RN,IL10,IDO1
Pathway	198909	B Cell Receptor Signaling Pathway	BioSystems: WikiPathways	9.247e-09	2.451e-05	6.283e-07	5.316e-06	49	159	PIK3AP1,ATP2B4,BCL6,BLK,BTK,CBL,CCNA2,CCND2,CD19,CD22,CD72,CD79A,CD81,CMTM3,MAPKAPK2,PIK3CG,RASGRP3,PLCG2,CR2,PRKCB,PRKD1,PRKCQ,CTNNB1,STAP1,PTPRC,BANK1,DUSP4,DUSP6,REL,ARPC1B,DOK3,CHST15,FCGR2B,DAPP1,FYN,STAT1,STAT3,MAP4K1,HCK,HCLS1,VAV1,LAT2,ZAP70,INPP5D,ITK,ITPR1,LCK,LCP2,LYN
GO: Biological Process	GO:0002831	regulation of response to biotic stimulus		3.683e-08	0.0003465	6.808e-07	6.622e-06	59	249	TMEM173,MIF,SUPT3H,ANXA5,MB21D1,BIRC3,RIPK2,PRDM1,BMP6,CD163L1,AP1M1,CD247,CD28,CD37,TREM1,PAK2,SELK,AIM2,LY86,PML,CHST3,LMCD1,CPA3,KLK7,HTRA1,CD55,ELMO1,PVRL2,DOCK2,TRIB1,HERC5,STOM,FCGR3B,FGF7,CXCL6,SLC1A3,CD93,CD226,FYN,LILRB1,NOD2,SPINK5,TEAD4,CXCL2,HAVCR2,TLR2,CRTAM,TNFAIP3,HCK,APOBEC3G,LY96,AP1S3,TRIM5,IL2RA,IL12A,IL12RB1,APOBEC3F,LCK,CD180
GO: Biological Process	GO:0002637	regulation of immunoglobulin production		3.704e-08	0.0003486	6.834e-07	6.648e-06	22	54	BCL6,IL33,CD28,CD37,CD40,VPREB3,SASH3,IL27RA,TBX21,PKN1,PTPRC,RBP4,MZB1,FCGR2B,TGFB1,TNFAIP3,TNFRSF4,XBP1,IFNG,IL6,IL10,IL13RA2
GO: Biological Process	GO:0070229	negative regulation of lymphocyte apoptotic process		3.836e-08	0.0003609	7.05e-07	6.857e-06	18	38	ADA,MIF,BCL2A1,BCL6,BLM,PNP,CD27,CD44,CD74,SERPINB9,PRKCQ,TSC22D3,HSH2D,HIF1A,TNFRSF4,IDO1,DOCK8,SLC39A10
GO: Biological Process	GO:1902622	regulation of neutrophil migration		3.836e-08	0.0003609	7.05e-07	6.857e-06	18	38	C3AR1,C5AR1,CD74,CCR7,RAC2,EDNRA,CCL19,CCL21,SELL,OLFM4,NOD2,CXCL1,CXCL2,CXCL3,NCKAP1L,IL1A,IL1B,CXCR2
GO: Biological Process	GO:0010035	response to inorganic substance		3.865e-08	0.0003637	7.089e-07	6.896e-06	99	502	ADA,MAP3K5,MET,PARP1,MMP2,MMP3,ALDOB,AKR1B1,ALOX5AP,ANXA1,ANXA5,APOBEC1,AQP3,AQP9,ASPH,ASS1,ATP2B4,AXL,ADAM9,NEDD4,BLM,BMP6,BNIP3,C3,NPC1,TRPA1,NTS,NR4A2,CAV1,TNFRSF11B,CCNB1,CD14,P2RX7,CD86,REG3A,PDGFRB,SERPINF1,PKD2,CCR7,PLCG2,PLN,HOMER1,COL1A1,SELM,PTGES,CPS1,SLC40A1,PRNP,CYP1B1,CYP27B1,PTGS2,DPEP1,ECT2,RASGRP2,CYBRD1,LRRK2,ETS1,F3,KLF2,S100A8,S100A9,CCL19,FBLN5,FN1,FOS,FOSB,SIPA1,HVCN1,SLC1A3…
GO: Biological Process	GO:0048661	positive regulation of smooth muscle cell proliferation		3.889e-08	0.000366	7.106e-07	6.912e-06	28	81	MAP3K5,AKR1B1,WISP1,C3AR1,ORC1,CDH13,PDGFRB,PTAFR,PTGS2,HBEGF,S1PR1,NAMPT,EGR1,CALCRL,EREG,FGF2,CX3CL1,NOX1,STAT1,TGFBR2,TGM2,HIF1A,IGF1,IL6,IL18,ITGA2,JAK2,NR4A3
GO: Biological Process	GO:0031294	lymphocyte costimulation		3.889e-08	0.000366	7.106e-07	6.912e-06	28	81	BTLA,CD274,CAV1,CD3D,CD3E,CD3G,CD247,CD28,CD80,CD86,PAK2,ICOS,CCR7,MAP3K8,CTLA4,CCL19,CCL21,TNFSF13B,FYN,HLA-DPA1,HLA-DQA1,HLA-DQB1,HLA-DRA,HLA-DRB4,VAV1,LCK,LGALS1,LYN
GO: Biological Process	GO:0051347	positive regulation of transferase activity		4.016e-08	0.0003779	7.323e-07	7.123e-06	134	740	ADCY3,MAP3K3,MAP3K5,MET,ADRB2,AGT,MIF,OSBPL8,ARRDC3,TRIB2,FGD2,RGCC,ALS2,TNFSF11,SOCS1,PEA15,ATP2B4,ADAM9,RIPK2,NBN,TNFRSF10B,TNFRSF10A,C5AR1,DDR2,CCNB1,CCNC,CCND2,P2RX7,CD40,PAK2,CD74,CD81,CDC6,CDC20,CDC25B,CDC27,PDGFRA,CENPE,PDGFRB,MAPKAPK2,CHI3L1,CLU,PIK3CG,RASGRP3,PKD2,CCR7,PLK1,MDFIC,MAGED1,MAP3K8,NOX4,CSF1R,CSF2RA,PRKAR1A,PRKAR2B,PKN1,PRKCQ,CTNNB1,FAM20A,MAP2K3,RASSF2,PSMB10,PSME2,ZEB2,STAP…
GO: Biological Process	GO:0010632	regulation of epithelial cell migration		4.027e-08	0.000379	7.33e-07	7.13e-06	45	169	MET,AGT,MMP9,ANGPT2,ANXA3,RGCC,APOE,ARSB,ADAM9,NRP1,SERPINE1,ENPP2,SERPINF1,CCR6,PRKD2,PRKD1,CTSH,PTGS2,PTPRG,PTPRM,HBEGF,EPHA2,MMRN2,FBXW7,ETS1,FGF2,FGF7,EVL,CXCL13,SNAI2,GATA3,STC1,SRPX2,TAC1,SEMA4A,TGFB1,TGFBR2,HAS2,HIF1A,VEGFC,HYAL1,WNT5A,IFNG,ITGA2,KDR
GO: Biological Process	GO:0042326	negative regulation of phosphorylation		4.053e-08	0.0003814	7.364e-07	7.162e-06	93	463	ADORA2A,MET,TRIB2,BIRC3,APOE,RHOH,SOCS1,ATF3,BGN,SOCS3,CAV1,CCNB1,P2RX7,ERRFI1,PAK2,CDKN2C,PECAM1,DNAJC10,PLK1,SH3BP5,DDIT4,GMFG,PKIA,PRKAR1A,PRKAR2B,PKN1,DNAJC3,PRNP,RASSF2,ASPN,DCN,STAP1,LAX1,TBC1D10C,PTPRC,TESC,FAM129A,DUSP2,DUSP4,DUSP5,DUSP6,DUSP7,TRIM27,RGS2,RGS4,ACE2,SPRED1,GREM1,ENG,TRIB1,LRRK2,DACT1,FBLN1,BTN2A2,SERPINB3,FOXM1,SEMA4D,SFRP2,DKK1,SH2D1B,SPINK1,PBK,GBP1,SAMSN1,STAT3,DUSP14,T…
GO: Biological Process	GO:0030199	collagen fibril organization		4.105e-08	0.0003863	7.443e-07	7.24e-06	19	42	DDR2,SERPINH1,COL1A1,COL1A2,COL3A1,COL5A1,COL5A2,COL12A1,ADAMTS3,ADAMTS2,COL5A3,CYP1B1,DPT,GREM1,FOXC1,SFRP2,FMOD,LOX,LUM
Pathway	106358	Peptide ligand-binding receptors	BioSystems: REACTOME	1.133e-08	3.001e-05	7.503e-07	6.347e-06	55	189	AGT,CXCL9,APLNR,ANXA1,C3,C3AR1,C5AR1,NMB,NTS,CXCL16,PF4,CCR1,CCR6,CCR7,PMCH,PNOC,PPBP,CX3CR1,INSL5,EDNRA,EDNRB,GAL,F2R,F2RL2,CCL2,CCL4,CCL7,CCL11,CCL19,CCL20,CCL21,CCL22,CXCL6,CXCL11,CXCL5,CX3CL1,CXCL12,FPR1,FPR2,FPR3,CXCL13,CXCR6,CCR9,NMU,KISS1R,TAC1,CCR10,CXCL1,CXCL2,CXCL3,PROK2,CXCR1,CXCR2,CXCL10,CXCR4
GO: Biological Process	GO:0045954	positive regulation of natural killer cell mediated cytotoxicity		4.204e-08	0.0003956	7.607e-07	7.4e-06	14	24	SLAMF6,IL21,PVRL2,RASGRP1,SH2D1B,CD226,STAT5A,CRTAM,CADM1,VAV1,IL12A,KLRB1,LAG3,SH2D1A
GO: Molecular Function	GO:0019955	cytokine binding		6.871e-09	1.612e-05	8.484e-07	7.074e-06	32	95	ACVR1,VASN,NRP1,CD44,CD74,OSMR,CCR1,CCR7,CSF1R,CSF2RA,IL22RA2,GREM1,ENG,CXCR6,GBP1,TGFB3,TGFBR2,IFNAR2,IL1RN,IL2RA,IL2RB,IL6ST,CXCR1,CXCR2,IL10RA,IL12A,IL12RB1,TNFRSF9,ITGAV,PXDN,CXCR4,KIT
GO: Biological Process	GO:0030278	regulation of ossification		4.7e-08	0.0004423	8.489e-07	8.257e-06	50	198	ACVR1,ADRB2,MGP,IFITM1,MSX2,BMP6,NFE2,DDR2,P2RX7,CEBPB,CEBPD,WNT4,CTHRC1,CCR1,SRGN,PRKD1,CTNNB1,RASSF2,CYP27B1,ECM1,S1PR1,EGR2,GREM1,FGF2,SEMA4D,SFRP2,CHSY1,SNAI2,GJA1,TAC1,TWIST2,TMEM119,TGFB1,TGFB3,HGF,HIF1A,TWIST1,FNDC3B,WNT5A,ID1,IFI16,IGF1,IGFBP5,CYR61,IL6,IL6ST,ZBTB16,FAM20C,TWSG1,ANO6
GO: Biological Process	GO:1902624	positive regulation of neutrophil migration		4.718e-08	0.000444	8.489e-07	8.257e-06	16	31	C3AR1,C5AR1,CD74,CCR7,RAC2,EDNRA,CCL19,CCL21,SELL,CXCL1,CXCL2,CXCL3,NCKAP1L,IL1A,IL1B,CXCR2
GO: Biological Process	GO:0090022	regulation of neutrophil chemotaxis		4.718e-08	0.000444	8.489e-07	8.257e-06	16	31	C3AR1,C5AR1,CD74,CCR7,RAC2,EDNRA,CCL19,CCL21,SELL,NOD2,CXCL1,CXCL2,CXCL3,NCKAP1L,IL1B,CXCR2
GO: Biological Process	GO:1903510	mucopolysaccharide metabolic process		4.856e-08	0.0004569	8.72e-07	8.482e-06	38	132	MKI67,NDST2,ARSB,BGN,CD44,CHPF2,CHST2,DSE,CHST3,CHST11,VCAN,SPOCK2,DCN,CHPF,GPC6,CHSY3,CSGALNACT2,CHST15,FGF2,CHST12,SDC2,FMOD,CHSY1,ST3GAL1,ST3GAL4,SLC9A1,EGFLAM,CSGALNACT1,LYVE1,GNS,ITIH5,TGFB1,HAS2,HGF,HMMR,HYAL1,IL1B,LUM
GO: Biological Process	GO:0009620	response to fungus		4.887e-08	0.0004599	8.759e-07	8.519e-06	23	59	ADM,BTK,CD86,PIK3CD,CTSG,DEFA5,DEFA6,PTX3,S100A8,S100A9,S100A12,GNLY,MALT1,TAC1,CXCL2,COTL1,TGFB1,TLR2,TLR4,CLEC7A,VIP,IL6,IL17A
GO: Biological Process	GO:0010959	regulation of metal ion transport		4.896e-08	0.0004607	8.759e-07	8.519e-06	78	368	ADORA2A,ADRB2,AGT,MIF,CXCL9,ASPH,ATP2B4,MYO5A,FXYD5,NEDD4,CD84,CAV1,P2RX5,CD19,P2RX7,SERPINE1,PDE4B,PDGFRB,SELK,SERPINE2,CLIC2,PIK3CG,PKD2,CCR1,PLCG2,PLN,HOMER1,PML,SLC31A2,PRKD1,FCRL5,CTNNB1,PRNP,PTGS2,TESC,PCSK9,KCNE3,TRIM27,EDNRA,GAL,STOM,LILRB2,F2R,MS4A2,TRPV2,CCL2,CCL4,CXCL11,CXCL12,SEMG1,SLC9A1,GNB5,CACNA2D3,SPINK1,SIK1,GCG,LILRB1,STC1,GJA1,GLRX,GNAI2,CXCL2,TGFB1,CORO1A,THY1,UBASH3B,TRPC1,V…
GO: Biological Process	GO:0007565	female pregnancy		4.919e-08	0.0004629	8.783e-07	8.543e-06	51	204	ADM,ADRB2,AGT,MMP2,MMP7,MMP9,AKR1B1,RECK,ANGPT2,ARHGDIB,STS,PRDM1,CD38,PAPPA,WNT4,SERPINE2,PLAU,PNOC,CTSB,CYP27B1,PTGS2,PTHLH,NAMPT,STX2,ETS1,ACSL4,FBLN1,CCL2,FOS,FOSB,SPP1,STAT5A,STC1,TEAD4,TGFB1,TGFB3,HAVCR2,THBD,TIMP1,UCP2,APOL2,IGFBP2,IGFBP5,IL1B,IL1RN,IDO1,INSL4,JUNB,LAMB1,FOSL1,LIF
GO: Biological Process	GO:0050764	regulation of phagocytosis		5.264e-08	0.0004953	9.381e-07	9.125e-06	28	82	MFGE8,BLK,C3,C4BPA,C4BPB,CCR7,CNN2,SIRPA,STAP1,PTX3,RAB27A,DOCK2,FCER1G,FCGR2B,CCL2,FGR,MERTK,OLFM4,NOD2,TGFB1,HCK,NCKAP1L,CD300A,CLEC7A,IL1B,ITGA2,ITGAV,ANO6
GO: Biological Process	GO:0010950	positive regulation of endopeptidase activity		5.408e-08	0.0005089	9.62e-07	9.358e-06	42	154	MAP3K5,ASPH,TNFRSF10B,TNFRSF10A,BID,CFLAR,CASP1,CD14,NLRC4,AIM2,PMAIP1,PML,CR1,CTGF,CTSH,DAP,DAPK1,PSME2,SOX7,TNFSF15,AKIRIN2,ROBO1,F2R,F3,S100A8,S100A9,SERPINB3,SEMG1,SEMG2,SFRP2,NLRP1,CARD8,STAT1,IL24,TLR4,LY96,VCP,XDH,IFI16,CYR61,JAK2,LCK
GO: Biological Process	GO:0002576	platelet degranulation		5.612e-08	0.0005281	9.965e-07	9.693e-06	29	87	ACTN1,SERPING1,CALU,SERPINE1,PECAM1,PF4,SERPINA1,CLU,PLEK,PPBP,SRGN,F5,F13A1,FCER1G,SELP,FLNA,FN1,MMRN1,STXBP1,TGFB1,TGFB3,TIMP1,HGF,TUBA4A,HSPA5,VEGFC,VWF,IGF1,LYN
GO: Biological Process	GO:0019932	second-messenger-mediated signaling		5.723e-08	0.0005386	1.014e-06	9.865e-06	57	240	ADA,ADCY3,ADM,AGT,CXCL9,APOE,ASPH,ATP2B4,SPHK1,BTK,NOS2,CD3E,CD8A,P2RX5,CDH13,PDE7A,PF4,SELK,CLIC2,PLCG2,PLEK,PLN,LMCD1,PRNP,PTGFR,TRAT1,RGS2,EDNRB,GAL,NCALD,LRRK2,MRVI1,FCER1A,CCL4,CXCL11,SELE,SELP,FPR1,SLC9A1,LAT,SPINK1,GBP1,KISS1R,RAPGEF4,TFF2,GUCY1A3,GUCY1B3,NRG1,VCAM1,LAT2,ZAP70,IGF1,CXCL10,ITGAL,ITPR1,CXCR4,KDR
GO: Biological Process	GO:0042092	type 2 immune response		5.747e-08	0.0005407	1.016e-06	9.887e-06	17	35	ANXA1,BCL3,BCL6,IL33,CD86,CD74,IL27RA,ECM1,BATF,GATA3,NOD2,HLX,IL6,IL10,IL18,IDO1,IRF1
GO: Biological Process	GO:0042267	natural killer cell mediated cytotoxicity		6.058e-08	0.0005701	1.07e-06	1.04e-05	24	64	SLAMF6,SLAMF7,STX11,UNC13D,SERPINB9,IL21,PVRL2,RAB27A,RASGRP1,SERPINB4,SH2D1B,CD226,LILRB1,STAT5A,TAP2,CORO1A,GZMB,CRTAM,CADM1,VAV1,IL12A,KLRB1,LAG3,SH2D1A
GO: Biological Process	GO:0043370	regulation of CD4-positive, alpha-beta T cell differentiation		6.36e-08	0.0005985	1.121e-06	1.09e-05	18	39	ANXA1,RIPK2,BCL6,CD80,CD86,CD83,SASH3,CCR7,CCL19,GATA3,TGFB1,NCKAP1L,HLX,IFNG,IL6,IL12RB1,IRF1,IRF4
GO: Biological Process	GO:0002889	regulation of immunoglobulin mediated immune response		6.43e-08	0.0006051	1.131e-06	1.1e-05	20	47	BCL6,C3,C4BPA,C4BPB,CD28,CD40,IL27RA,TBX21,CR1,CD55,PTPRC,PVRL2,FCER1A,FCER1G,FCGR2B,CD226,NOD2,TGFB1,IFNG,IL10
GO: Biological Process	GO:0001763	morphogenesis of a branching structure		6.603e-08	0.0006213	1.159e-06	1.128e-05	56	235	ACVR1,ADM,MET,MGP,AGT,AHR,MSX2,DCHS1,RSPO2,NRP1,PRDM1,SOCS3,CD44,WNT4,PGF,PKD2,PML,COL4A1,MAGED1,CTNNB1,CTSH,EDNRA,EPHA2,GREM1,ENG,LRRK2,SALL1,FGF2,FGF7,CCL11,HOXB13,CXCL12,FOXF1,SFRP2,SNAI2,SPI1,PLXND1,SULF1,TCF21,TFAP2C,TGFB1,RSPO3,TGFBR2,TGM2,HGF,HHEX,TNC,WNT2,WNT5A,IGF1,IL1B,IL6,IL10,CXCR4,KDR,LAMA5
Pathway	M4956	Monocyte and its Surface Molecules	MSigDB C2: BioCarta	1.862e-08	4.935e-05	1.175e-06	9.941e-06	10	11	CD44,PECAM1,SELE,SELL,SELP,ICAM1,ITGA4,ITGAL,ITGAM,ITGB2
Pathway	M1473	B Lymphocyte Cell Surface Molecules	MSigDB C2: BioCarta	1.862e-08	4.935e-05	1.175e-06	9.941e-06	10	11	CD80,CD40,CR1,CR2,PTPRC,FCGR2B,HLA-DRA,ICAM1,ITGAL,ITGB2
GO: Biological Process	GO:0009725	response to hormone		6.715e-08	0.0006318	1.177e-06	1.144e-05	180	1074	SERPINA3,GNG8,MDK,ME1,ADCY3,ADM,PARP1,MFGE8,ADRB2,OSBPL8,MMP2,MMP13,ALDOB,AKR1B1,MMP19,ANXA1,ANXA3,ANXA5,PIK3R3,APOBEC1,MSN,MSX2,ARSB,STS,ASIP,ASS1,SOCS1,PEA15,MYO5A,ADAM9,NCF2,CFB,BID,BMP6,ALDH1A2,C3,NPC1,NTS,NUCB2,SOCS3,NR4A2,CAV1,CAV2,TNFRSF11B,CCNA2,OXCT1,P2RY6,CD38,ERRFI1,PAPPA,PDGFRA,PDGFRB,SERPINF1,SERPINA1,SERPINB9,RASGRP3,CCR7,PLN,PLOD1,COL1A1,ADAMTS1,CPS1,CSF2RA,IL22,PRKAR1A,PRKAR2B,PRK…
Pathway	137939	Direct p53 effectors	BioSystems: Pathway Interaction Database	1.983e-08	5.254e-05	1.195e-06	1.011e-05	43	134	MCL1,MET,MMP2,RGCC,ATF3,BCL2A1,TNFRSF10C,TNFRSF10B,BCL6,TNFRSF10A,BID,PRDM1,BNIP3L,CASP1,CASP10,CAV1,CCNB1,SERPINE1,NLRC4,SERPINB5,MAP4K4,PLK3,PMAIP1,PML,DDIT4,GDF15,VCAN,ARID3A,DUSP5,EPHA2,S100A2,CX3CL1,DKK1,SNAI2,SPP1,COL18A1,HGF,TYRP1,IGFBP3,CD82,BTG2,LIF,SH2D1A
Pathway	137998	TCR signaling in naive CD4+ T cells	BioSystems: Pathway Interaction Database	1.984e-08	5.258e-05	1.195e-06	1.011e-05	26	61	CBL,CD3D,CD3E,CD3G,CD247,CD28,CD80,CD86,MAP3K8,PRKCB,PRKCQ,RASSF5,PTPRC,RASGRP1,RASGRP2,FLNA,FYB,FYN,MALT1,MAP4K1,HLA-DRA,VAV1,ZAP70,ITK,LCK,LCP2
GO: Biological Process	GO:0044092	negative regulation of molecular function		7.108e-08	0.0006689	1.243e-06	1.209e-05	191	1155	SERPINA3,CARD16,ADORA2A,ADRB2,AGT,MAD1L1,MMP9,RECK,TRIB2,ANXA1,COL28A1,ANXA3,ANXA5,BIRC3,BIRC5,CST7,APOC1,APOE,BHLHE40,MSX2,RHOH,SOCS1,ATM,ATP2B4,PHACTR1,SERPINB7,P2RY13,BCL2A1,TNFRSF10B,TNFRSF10A,BGN,BICD1,NEDD4,CFLAR,BST2,SERPING1,C3,CALU,SOCS3,CAV1,SERPINH1,CCNB1,USP14,CD27,ERRFI1,SERPINE1,SERPINB2,CD44,PAK2,CDC20,CDC27,CDKN2C,PTTG1,CENPE,PECAM1,SERPINF1,NLRC4,SERPINA1,PI3,SERPINB5,SERPINE2,SE…
GO: Biological Process	GO:0046718	viral entry into host cell		7.16e-08	0.0006738	1.25e-06	1.216e-05	35	118	IFITM1,FCN3,AXL,NBN,NPC1,CAV1,CAV2,CLDN1,P4HB,CD80,CD86,CD81,CR1,CR2,CTSB,CD55,PTX3,PVRL2,ACE2,IFITM3,FCN1,SERPINB3,SELPLG,IFITM2,SLAMF1,CLEC5A,TNFRSF4,ICAM1,TRIM5,ITGA2,ITGA5,ITGAV,ITGB7,CXCR4,LGALS1
GO: Biological Process	GO:0048864	stem cell development		7.172e-08	0.0006749	1.25e-06	1.216e-05	48	189	ACVR1,FAM195B,EOMES,VASN,RGCC,MSX2,NRP1,ALDH1A2,WNT4,COL1A1,CTNNB1,ZEB2,SEMA4C,PTPRC,EDNRA,EDNRB,GREM1,ERG,S100A4,SERPINB3,FGF2,OLFM1,MAD2L2,FOXF2,FOXC1,SEMA4D,FLNA,SEMA4B,SFRP2,SNAI2,SNAI1,GJA1,SEMA4A,TGFB1,TGFB1I1,TGFB3,HAS2,HGF,NRG1,HIF1A,TWIST1,WNT2,WNT5A,ISL1,FAM83D,LAMA5,LIMS1,PHLDB2
GO: Biological Process	GO:0043901	negative regulation of multi-organism process		7.279e-08	0.000685	1.266e-06	1.232e-05	43	161	ADA,TPST2,IFITM1,FCN3,ARHGDIB,MX1,NBN,PRDM1,BST2,OAS3,PML,ISG15,CTSG,HTRA1,PTGDS,PTX3,TRIM27,TRIB1,FBLN1,IFITM3,FCN1,SCD,CCL4,PRDX4,IFITM2,SLPI,STAT1,NOD2,SPINK5,TIMP1,TLR2,TNFAIP3,APOBEC3G,IFI16,TRIM5,IFNG,IGF1,IL2RA,IL10,ISG20,ITGAV,APOBEC3A,APOBEC3F
GO: Biological Process	GO:0046849	bone remodeling		7.46e-08	0.000702	1.295e-06	1.26e-05	29	88	ACP5,ADRB2,MITF,TNFSF11,INPP4B,TNFRSF11B,P2RX7,CD38,CTHRC1,NOX4,CSF1R,CTNNB1,CTSK,RASSF2,RAC2,S1PR1,EPHA2,GREM1,CLDN18,SPP1,GJA1,TGFB1,TGFB3,TNFAIP3,UBASH3B,XDH,IL6,INPP5D,ITGAV
GO: Biological Process	GO:0050871	positive regulation of B cell activation		7.697e-08	0.0007243	1.334e-06	1.297e-05	30	93	ADA,MIF,BCL6,PRDM1,BTK,PNP,CD27,CD28,CD38,CD40,CD74,CD81,SASH3,TBX21,PTPRC,IL21,GPR183,TNFSF13B,STAT5A,NOD2,TGFB1,TLR4,NCKAP1L,TNFRSF4,XBP1,ZAP70,IFNG,IL6,INPP5D,SLC39A10
GO: Biological Process	GO:0018193	peptidyl-amino acid modification		7.764e-08	0.0007306	1.343e-06	1.306e-05	212	1311	ACVR1,CDC7,MET,PARP1,MGAT1,AGT,MIF,TPST2,TPST1,SUPT3H,MCFD2,CBX4,RUVBL1,ASPH,SOCS1,ATM,MUC1,ATP2B4,ATR,AXL,RIPK2,BGN,NRP1,BLK,BLM,ST3GAL5,NFE2,SPHK1,BTK,NOS2,DDR2,CAV1,CAV2,CCNB1,OSM,CD3E,P4HB,CD80,ERRFI1,CD40,CD44,CD59,PAK2,CD74,CD81,PDGFRA,PDGFRB,PDK1,MAPKAPK2,ENPP2,CTSC,PECAM1,CHI3L1,PGM3,OSTC,SERPINA1,DERL3,QPCT,PLCL1,TMX3,PLK1,PLOD1,SH3BP5,PML,PRKD2,DDIT4,COL7A1,PPIB,CSF1R,CSF3,IL22,PRKCB,PR…
GO: Biological Process	GO:0002367	cytokine production involved in immune response		8.097e-08	0.000762	1.398e-06	1.36e-05	26	74	MIF,BCL6,BST2,BTK,TREM1,CD74,CLC,SASH3,CD55,IL21,FCER1G,GATA3,LILRB1,NOD2,MALT1,FFAR2,TGFB1,TGFB3,TLR2,TLR4,IRAK3,MR1,WNT5A,IL10,KIT,NR4A3
GO: Biological Process	GO:0032731	positive regulation of interleukin-1 beta production		8.43e-08	0.0007933	1.45e-06	1.411e-05	16	32	CASP1,CASP4,CASP5,P2RX7,CCR7,AIM2,CCL19,NLRP1,CARD8,NOD2,WNT5A,IFI16,IFNG,PANX1,ISL1,JAK2
GO: Biological Process	GO:0002675	positive regulation of acute inflammatory response		8.43e-08	0.0007933	1.45e-06	1.411e-05	16	32	MIF,ALOX5AP,TNFSF11,C3,OSM,OSMR,PIK3CG,CCR7,PTGS2,FCER1A,FCER1G,TAC1,FFAR2,IL1B,IL6,IL6ST
GO: Biological Process	GO:0030206	chondroitin sulfate biosynthetic process		8.542e-08	0.0008038	1.464e-06	1.424e-05	14	25	BGN,CHPF2,DSE,CHST3,CHST11,VCAN,DCN,CHPF,CHSY3,CSGALNACT2,CHST15,CHST12,CHSY1,CSGALNACT1
GO: Biological Process	GO:0002717	positive regulation of natural killer cell mediated immunity		8.542e-08	0.0008038	1.464e-06	1.424e-05	14	25	SLAMF6,IL21,PVRL2,RASGRP1,SH2D1B,CD226,STAT5A,CRTAM,CADM1,VAV1,IL12A,KLRB1,LAG3,SH2D1A
GO: Biological Process	GO:0050853	B cell receptor signaling pathway		8.565e-08	0.0008059	1.465e-06	1.425e-05	24	65	MNDA,BLK,BTK,CD19,CD38,CD79A,CMTM3,PIK3CD,PLCG2,PRKCB,PRKCH,CTLA4,FCRL5,STAP1,PTPRC,RFTN1,NCKAP1L,CD300A,LAT2,ZAP70,KLHL6,LCK,SLC39A10,LYN
GO: Biological Process	GO:0061138	morphogenesis of a branching epithelium		8.597e-08	0.000809	1.468e-06	1.428e-05	53	219	ACVR1,ADM,MET,MGP,AGT,AHR,MSX2,DCHS1,RSPO2,NRP1,SOCS3,CD44,WNT4,PGF,PKD2,PML,COL4A1,MAGED1,CTNNB1,CTSH,EDNRA,EPHA2,GREM1,ENG,SALL1,FGF2,FGF7,CCL11,HOXB13,CXCL12,FOXF1,SFRP2,SNAI2,SPI1,PLXND1,SULF1,TCF21,TFAP2C,TGFB1,RSPO3,TGFBR2,TGM2,HGF,HHEX,TNC,WNT2,WNT5A,IGF1,IL6,IL10,CXCR4,KDR,LAMA5
GO: Biological Process	GO:2000116	regulation of cysteine-type endopeptidase activity		8.98e-08	0.000845	1.531e-06	1.489e-05	56	237	MAP3K5,ADORA2A,MMP9,BIRC3,BIRC5,ASPH,RIPK2,BCL2A1,TNFRSF10B,TNFRSF10A,BID,CFLAR,CASP1,CD14,CD27,CD44,PAK2,NLRC4,SERPINB9,PLAUR,TNFAIP8,AIM2,PMAIP1,PML,CTGF,CTSH,HERPUD1,DAP,DAPK1,SOX7,TNFSF15,DPEP1,ROBO1,F2R,F3,S100A8,S100A9,SFRP2,NLRP1,CARD8,IFI6,STAT1,IL24,TLR4,HGF,LY96,NR4A1,HSPA6,VCP,XDH,IFI16,IGF1,CYR61,IL6,JAK2,LCK
GO: Biological Process	GO:0036293	response to decreased oxygen levels		9.402e-08	0.0008847	1.6e-06	1.556e-05	66	298	ADA,ADM,ADRB2,MMP2,MMP13,ANGPT2,VASN,RGCC,ATM,BNIP3,BNIP3L,NOS2,SOCS3,NR4A2,CASP1,CAV1,CCNB1,P4HB,CD34,CD38,PDK1,PLAT,PLAU,PLOD1,PLK3,PMAIP1,PML,DDIT4,NOX4,PRKCB,CTGF,PRKCQ,PTGS2,PTN,EDNRA,EGR1,ANGPTL4,RORA,ENG,SLC29A1,ETS1,S100B,CCL2,TACC3,CX3CL1,CXCL12,HYOU1,SLC9A1,CPEB4,SOD3,STC1,TGFB1,TGFB3,AJUBA,HSP90B1,HIF1A,TWIST1,UCP2,ICAM1,IL1B,IL18,ITPR1,APOLD1,CXCR4,KDR,AGTRAP
GO: Biological Process	GO:0014065	phosphatidylinositol 3-kinase signaling		9.448e-08	0.000889	1.605e-06	1.561e-05	34	114	PIK3AP1,AGT,NEDD4,CBL,CD28,PDGFRA,PDGFRB,SERPINE2,PIK3CD,PIK3CG,FBXL2,CSF3,PPP1R16B,PTPN13,RASGRP1,F2R,BTN2A2,FGR,SELP,SEMA4D,FYN,GATA3,HCST,PIK3R5,HCLS1,HGF,NRG1,TWIST1,XBP1,IGF1,IRS1,JAK2,KDR,KIT
GO: Biological Process	GO:0001938	positive regulation of endothelial cell proliferation		9.912e-08	0.0009327	1.678e-06	1.632e-05	25	70	NRP1,BMP6,CAV1,CAV2,CDH13,PGF,PRKD2,PPP1R16B,PRKD1,ECM1,EGR3,F3,LRG1,FGF2,CCL2,CCL11,CCL24,CXCL12,HIF1A,NR4A1,VIP,WNT2,WNT5A,SCG2,KDR
GO: Biological Process	GO:0042509	regulation of tyrosine phosphorylation of STAT protein		9.912e-08	0.0009327	1.678e-06	1.632e-05	25	70	SOCS1,CAV1,OSM,CD40,PECAM1,CSF1R,IL22,IL22RA2,IL21,FYN,IL24,HCLS1,IFNG,IGF1,IL6,IL6ST,IL12A,IL18,IRF1,ISL1,JAK2,KIT,LCK,LIF,LYN
GO: Biological Process	GO:0002715	regulation of natural killer cell mediated immunity		1.032e-07	0.0009716	1.741e-06	1.694e-05	18	40	SLAMF6,SERPINB9,IL21,PVRL2,RASGRP1,SERPINB4,SH2D1B,CD226,LILRB1,STAT5A,TAP2,CRTAM,CADM1,VAV1,IL12A,KLRB1,LAG3,SH2D1A
GO: Biological Process	GO:0042269	regulation of natural killer cell mediated cytotoxicity		1.032e-07	0.0009716	1.741e-06	1.694e-05	18	40	SLAMF6,SERPINB9,IL21,PVRL2,RASGRP1,SERPINB4,SH2D1B,CD226,LILRB1,STAT5A,TAP2,CRTAM,CADM1,VAV1,IL12A,KLRB1,LAG3,SH2D1A
GO: Biological Process	GO:0048762	mesenchymal cell differentiation		1.06e-07	0.0009972	1.784e-06	1.735e-05	49	197	ACVR1,FAM195B,EOMES,VASN,RGCC,MSX2,NRP1,ALDH1A2,WNT4,PLAUR,COL1A1,CTNNB1,ZEB2,SEMA4C,EDNRA,EDNRB,GREM1,ERG,S100A4,SERPINB3,OLFM1,MAD2L2,FOXF2,FOXC1,SEMA4D,FLNA,SEMA4B,SFRP2,SNAI2,SNAI1,STAT1,GJA1,SEMA4A,TCF21,TGFB1,TGFB1I1,TGFB3,HAS2,HGF,NRG1,HIF1A,TWIST1,WNT2,WNT5A,ISL1,FAM83D,LAMA5,LIMS1,PHLDB2
GO: Biological Process	GO:0051235	maintenance of location		1.1e-07	0.001035	1.848e-06	1.798e-05	65	293	CXCL9,OSBPL8,APOE,ASPH,BCL3,NFKBIE,C3,CAV1,CD19,P2RX7,CD27,CLIC2,PKD2,CCR7,PLCG2,PLN,PML,ERO1A,SRGN,PRKD1,FCRL5,DBN1,PTPRC,EDNRA,FBXW7,F2R,S100A7,S100A8,S100A9,FBN1,MS4A2,FGF2,CCL19,TACC3,CCL21,CXCL11,FLNA,ZC3H12A,DZIP1,SPAG4,STAT5A,EHD1,GM2A,KDELR3,SYNE1,FFAR2,PDIA3,TGFB1,CORO1A,THY1,UBASH3B,HSP90B1,HK1,TRPC1,HSPA5,IL1B,IL6,IL10,CXCL10,ITGAV,ITPR1,LCK,LGALS1,LPL,LYN
GO: Biological Process	GO:0007260	tyrosine phosphorylation of STAT protein		1.105e-07	0.00104	1.853e-06	1.803e-05	26	75	SOCS1,CAV1,OSM,CD40,PECAM1,CSF1R,IL22,IL22RA2,IL21,F2R,FYN,IL24,HCLS1,IFNG,IGF1,IL6,IL6ST,IL12A,IL18,IRF1,ISL1,JAK2,KIT,LCK,LIF,LYN
Pathway	634527	NF-kappa B signaling pathway	BioSystems: KEGG	3.233e-08	8.568e-05	1.904e-06	1.611e-05	33	91	PARP1,BIRC3,TNFSF11,ATM,BCL2A1,CFLAR,BTK,CD14,CD40,PLAU,PLCG2,PRKCB,PRKCQ,PTGS2,CCL4,CCL19,CCL21,CXCL12,LAT,TNFSF13B,MALT1,CXCL2,TLR4,TNFAIP3,TRAF1,LY96,VCAM1,ICAM1,ZAP70,IL1B,IL1R1,LCK,LYN
GO: Biological Process	GO:0002228	natural killer cell mediated immunity		1.2e-07	0.001129	2.01e-06	1.955e-05	24	66	SLAMF6,SLAMF7,STX11,UNC13D,SERPINB9,IL21,PVRL2,RAB27A,RASGRP1,SERPINB4,SH2D1B,CD226,LILRB1,STAT5A,TAP2,CORO1A,GZMB,CRTAM,CADM1,VAV1,IL12A,KLRB1,LAG3,SH2D1A
Pathway	366160	Adaptive Immune System	BioSystems: REACTOME	3.516e-08	9.316e-05	2.025e-06	1.713e-05	136	648	PIK3AP1,KIF18A,CD200,PIK3R3,IFITM1,BTLA,CD274,SOCS1,RIPK2,NCF2,NCF4,NEDD4,BLK,BTK,NFKBIE,AP1M1,C3,SOCS3,CBL,CD3D,CD3E,CD3G,CD247,CD8A,CD19,CD28,CD80,CD86,CD34,CD40,PAK2,CD74,CD79A,CD81,CDC20,CDC27,UBE2L6,PDGFRA,CENPE,PDGFRB,CTSC,ICOS,PIK3CD,RASGRP3,PLCG2,SEC61A1,MAP3K8,DNM3,PRKCB,PRKCQ,CTLA4,CTSB,CTSE,CTSH,CTSK,CYBB,PSMB10,PSME2,JAML,SEC24D,PTPRC,FBXO6,TRAT1,KLHL21,PVRL2,HBEGF,REL,KIF20A,RASGRP1,…
GO: Biological Process	GO:0040007	growth		1.24e-07	0.001167	2.073e-06	2.017e-05	179	1076	ADM,PARP1,ADRB2,AGT,AHR,ALCAM,MMP13,ANXA1,APBA2,APOE,CPNE5,MSX2,RUVBL1,RSPO2,SOCS1,AZGP1,NBN,BCL6,NRP1,CFLAR,WISP1,BMP6,BST2,SPHK1,C3,NINJ2,DDR2,SOCS3,CXCL16,CCNB1,OSM,P2RX5,CD38,CD44,PAK2,CD81,CDA,CDH13,CDKN2C,PTTG1,SERPINE2,SGMS1,SASH3,PKM,PLAU,SEC61A1,PML,EXOSC9,SELM,DUOX2,CHST11,PPIB,PPT1,PRKAR1A,PRKCB,CTGF,PRKCQ,CTNNB1,CTSG,BNC2,KLK6,HTRA1,CYP27B1,DBN1,ZEB2,PTHLH,SEMA4C,DHCR7,KIF14,DMBT1,DPY…
GO: Biological Process	GO:2000181	negative regulation of blood vessel morphogenesis		1.258e-07	0.001184	2.099e-06	2.042e-05	28	85	ADRB2,AGT,ANGPT2,RGCC,SERPINE1,SERPINF1,PF4,WNT4,PML,COL4A2,ADAMTS1,CX3CR1,PTN,PTPRM,MMRN2,CCL2,FOXC1,STAT1,SULF1,SEMA4A,SPINK5,TCF4,THBS2,TIE1,HHEX,XDH,CXCL10,LIF
GO: Biological Process	GO:0000902	cell morphogenesis		1.266e-07	0.001191	2.108e-06	2.051e-05	246	1574	RHOJ,ACTN1,FAM195B,EOMES,ADORA2A,MET,MFAP2,NME5,AHR,ALCAM,MMP2,MMP9,PREX1,ANK1,LRRN1,FGD2,ANXA1,VASN,RGCC,ITGA8,GAS7,ALS2,APOE,CPNE5,MSN,MSX2,PEA15,MYH10,AXL,VSIG1,UNC13D,BCL6,NRP1,NEDD4,FGD5,WASF1,NR4A2,RUNX3,FMNL3,P2RX7,PAK2,CD72,CDH11,PDGFRA,PDGFRB,ENPP2,PARVB,WNT4,CHN1,CLU,RASGRP3,SNX10,SCLT1,MAP4K4,COL1A1,COL3A1,COL4A1,COL4A2,COL4A4,COL5A1,COL5A2,COL6A2,COL6A3,PLA2G3,NOX4,COL5A3,CSF1R,CSF2RA…
GO: Biological Process	GO:0045778	positive regulation of ossification		1.312e-07	0.001235	2.181e-06	2.122e-05	30	95	ACVR1,ADRB2,IFITM1,MSX2,BMP6,DDR2,P2RX7,CEBPB,CEBPD,WNT4,CTHRC1,PRKD1,CTNNB1,FGF2,SFRP2,GJA1,TAC1,TMEM119,TGFB1,TGFB3,HGF,WNT5A,IFI16,IGF1,CYR61,IL6,IL6ST,ZBTB16,FAM20C,ANO6
GO: Biological Process	GO:0006979	response to oxidative stress		1.362e-07	0.001282	2.26e-06	2.198e-05	85	422	MCL1,ADA,MAP3K5,MET,PARP1,NME5,MMP2,MMP3,MMP9,AKR1B1,ABCC1,ANXA1,ALS2,APOE,ATOX1,AXL,ADAM9,BNIP3,VNN1,BTK,TRPA1,NR4A2,P4HB,CD38,REG3A,PDGFRA,PDGFRB,PDK1,SELK,PKD2,CCR7,PLK3,PML,COL1A1,ERO1A,DUOX2,IPCEF1,PRKD1,PRNP,CYP1B1,MELK,PTGS1,PTGS2,SLC23A2,DPEP1,ECT2,FBXW7,STX2,LRRK2,ETS1,F3,KLF2,S100A7,CCL19,FBLN5,GPX8,FOS,NOX1,FUT8,G6PD,SOD3,GLRX,GPR37,GPX7,GUCY1B3,TLR4,TNFAIP3,HBB,HGF,HIF1A,HK3,SLC7A11,U…
GO: Biological Process	GO:0006809	nitric oxide biosynthetic process		1.364e-07	0.001284	2.26e-06	2.198e-05	25	71	ACP5,AGT,ASS1,ATP2B4,NOS2,CAV1,CD34,CLU,PKD2,CYP1B1,PTGS2,PTX3,RORA,ZC3H12A,TLR2,TLR4,HBB,ICAM1,IFNG,IGF1,IL1B,IL6,IL10,ITGB2,JAK2
GO: Biological Process	GO:0042116	macrophage activation		1.435e-07	0.00135	2.373e-06	2.308e-05	23	62	MIF,CD200,IL33,CASP1,CD74,CLU,CX3CR1,STAP1,RORA,TLR7,TLR8,CX3CL1,ZC3H12A,SBNO2,CD93,TFF2,HAVCR2,TLR1,TLR2,TLR4,TYROBP,WNT5A,ZAP70
GO: Biological Process	GO:2000516	positive regulation of CD4-positive, alpha-beta T cell activation		1.462e-07	0.001376	2.414e-06	2.348e-05	16	33	ANXA1,RIPK2,CD80,CD86,CD83,SASH3,CCR7,PRKCQ,CD55,CCL19,NCKAP1L,HLX,IFNG,IL6,IL12RB1,IRF1
GO: Biological Process	GO:0071902	positive regulation of protein serine/threonine kinase activity		1.494e-07	0.001406	2.463e-06	2.396e-05	68	314	MAP3K5,MET,AGT,MIF,FGD2,RGCC,ALS2,TNFSF11,PEA15,ATP2B4,RIPK2,TNFRSF10B,TNFRSF10A,C5AR1,CCNC,CCND2,P2RX7,CD40,CD74,CD81,CDC6,PDGFRB,MAPKAPK2,CHI3L1,PIK3CG,PKD2,CCR7,MDFIC,MAGED1,NOX4,CSF1R,PKN1,FAM20A,MAP2K3,ZEB2,PTPRC,TNFSF15,DUSP5,DUSP6,DUSP7,RASGRP1,LRRK2,ACSL1,S100A12,FCER1A,FGF2,CCL19,FPR1,NOD2,STK3,MALT1,TGFB1,TGFB3,MAP4K1,TLR1,TLR4,FZD10,AJUBA,PIK3R5,TPD52L1,HGF,PROK2,WNT5A,IGF1,IL1B,IL1RN,…
GO: Biological Process	GO:0051346	negative regulation of hydrolase activity		1.517e-07	0.001427	2.495e-06	2.427e-05	85	423	SERPINA3,CARD16,ADORA2A,AGT,MMP9,RECK,ANXA1,COL28A1,BIRC3,BIRC5,CST7,APOC1,RHOH,SERPINB7,BCL2A1,TNFRSF10B,TNFRSF10A,BICD1,CFLAR,BST2,SERPING1,C3,SERPINH1,USP14,CD27,SERPINE1,SERPINB2,CD44,PAK2,PTTG1,PECAM1,SERPINF1,NLRC4,SERPINA1,PI3,SERPINB5,SERPINE2,SERPINB8,SERPINB9,SERPINI1,PLAUR,TNFAIP8,PLN,COL6A3,COL7A1,CR1,CSTA,HERPUD1,DBN1,PTX3,DPEP1,ECM1,PI15,RGS2,ANGPTL4,SERPINB1,SPRED1,LRRK2,SERPINB3,S…
Pathway	83067	Focal adhesion	BioSystems: KEGG	4.437e-08	0.0001176	2.502e-06	2.116e-05	57	206	ACTN1,MET,PIK3R3,ITGA8,BIRC3,CAV1,CAV2,CCND2,PAK2,PDGFRA,PDGFRB,PARVB,PGF,PIK3CD,PIK3CG,COL1A1,COL1A2,COL3A1,COL4A1,COL4A2,COL4A4,COL5A1,COL5A2,COL6A2,COL6A3,COL5A3,PRKCB,CTNNB1,RAC2,MYL9,FLNA,FN1,FYN,SPP1,PARVG,THBS2,PIK3R5,HGF,VAV1,VEGFC,VWF,TNC,IGF1,ITGA6,ITGA2,ITGA4,ITGA5,ITGAV,ZYX,ITGB7,KDR,LAMA2,LAMA5,LAMB1,LAMB2,LAMC1,LAMC2
GO: Biological Process	GO:0046638	positive regulation of alpha-beta T cell differentiation		1.594e-07	0.0015	2.608e-06	2.537e-05	19	45	ADA,ANXA1,RIPK2,PNP,CD80,CD86,CD83,SASH3,CCR7,CCL19,TGFBR2,NCKAP1L,HLX,ZAP70,IFNG,IL6,IL12RB1,ZBTB16,IRF1
GO: Biological Process	GO:0032964	collagen biosynthetic process		1.594e-07	0.0015	2.608e-06	2.537e-05	19	45	RGCC,SERPINB7,SERPINH1,ERRFI1,PDGFRB,WNT4,COL1A1,COL5A1,ADAMTS3,CTGF,TRAM2,ENG,F2R,CCL2,TGFB1,TGFB3,IL6,IL18,ITGA2
GO: Biological Process	GO:0035987	endodermal cell differentiation		1.594e-07	0.0015	2.608e-06	2.537e-05	19	45	EOMES,MMP2,MMP9,COL4A2,COL5A1,COL5A2,COL7A1,COL12A1,CTNNB1,DUSP6,FN1,DKK1,SOX17,INHBA,ITGA4,ITGA5,ITGAV,ITGB2,LAMB1
GO: Biological Process	GO:0060485	mesenchyme development		1.606e-07	0.001511	2.62e-06	2.549e-05	59	259	ACVR1,FAM195B,MEOX1,EOMES,VASN,RGCC,MSX2,NRP1,NEDD4,ALDH1A2,PDGFRB,WNT4,PKD2,PLAUR,COL1A1,CTNNB1,BNC2,ZEB2,SEMA4C,EDNRA,EDNRB,GREM1,ENG,ERG,S100A4,BASP1,SERPINB3,OLFM1,MAD2L2,FOXF1,FOXF2,FOXC1,SEMA4D,FLNA,SEMA4B,SFRP2,SNAI2,SNAI1,STAT1,GJA1,SEMA4A,TCF21,ZFPM2,TGFB1,TGFB1I1,TGFB3,HAS2,HGF,NRG1,HIF1A,TWIST1,WNT2,WNT5A,ISL1,ITGA4,FAM83D,LAMA5,LIMS1,PHLDB2
GO: Biological Process	GO:0050702	interleukin-1 beta secretion		1.607e-07	0.001512	2.62e-06	2.549e-05	17	37	GBP5,CASP1,CASP4,CASP5,P2RX7,NLRC4,CCR7,AIM2,PML,CCL19,NLRP1,CARD8,NOD2,TLR4,WNT5A,IFNG,PANX1
GO: Biological Process	GO:0042832	defense response to protozoan		1.655e-07	0.001557	2.694e-06	2.621e-05	14	26	BCL3,GBP4,CD37,CD40,BATF2,BATF,GBP2,GBP3,CLEC7A,IFNG,IL6,IL10,IL12A,IRF4
GO: Biological Process	GO:0051828	entry into other organism involved in symbiotic interaction		1.779e-07	0.001674	2.867e-06	2.789e-05	35	122	IFITM1,FCN3,AXL,NBN,NPC1,CAV1,CAV2,CLDN1,P4HB,CD80,CD86,CD81,CR1,CR2,CTSB,CD55,PTX3,PVRL2,ACE2,IFITM3,FCN1,SERPINB3,SELPLG,IFITM2,SLAMF1,CLEC5A,TNFRSF4,ICAM1,TRIM5,ITGA2,ITGA5,ITGAV,ITGB7,CXCR4,LGALS1
GO: Biological Process	GO:0051806	entry into cell of other organism involved in symbiotic interaction		1.779e-07	0.001674	2.867e-06	2.789e-05	35	122	IFITM1,FCN3,AXL,NBN,NPC1,CAV1,CAV2,CLDN1,P4HB,CD80,CD86,CD81,CR1,CR2,CTSB,CD55,PTX3,PVRL2,ACE2,IFITM3,FCN1,SERPINB3,SELPLG,IFITM2,SLAMF1,CLEC5A,TNFRSF4,ICAM1,TRIM5,ITGA2,ITGA5,ITGAV,ITGB7,CXCR4,LGALS1
GO: Biological Process	GO:0052192	movement in environment of other organism involved in symbiotic interaction		1.779e-07	0.001674	2.867e-06	2.789e-05	35	122	IFITM1,FCN3,AXL,NBN,NPC1,CAV1,CAV2,CLDN1,P4HB,CD80,CD86,CD81,CR1,CR2,CTSB,CD55,PTX3,PVRL2,ACE2,IFITM3,FCN1,SERPINB3,SELPLG,IFITM2,SLAMF1,CLEC5A,TNFRSF4,ICAM1,TRIM5,ITGA2,ITGA5,ITGAV,ITGB7,CXCR4,LGALS1
GO: Biological Process	GO:0052126	movement in host environment		1.779e-07	0.001674	2.867e-06	2.789e-05	35	122	IFITM1,FCN3,AXL,NBN,NPC1,CAV1,CAV2,CLDN1,P4HB,CD80,CD86,CD81,CR1,CR2,CTSB,CD55,PTX3,PVRL2,ACE2,IFITM3,FCN1,SERPINB3,SELPLG,IFITM2,SLAMF1,CLEC5A,TNFRSF4,ICAM1,TRIM5,ITGA2,ITGA5,ITGAV,ITGB7,CXCR4,LGALS1
GO: Biological Process	GO:0030260	entry into host cell		1.779e-07	0.001674	2.867e-06	2.789e-05	35	122	IFITM1,FCN3,AXL,NBN,NPC1,CAV1,CAV2,CLDN1,P4HB,CD80,CD86,CD81,CR1,CR2,CTSB,CD55,PTX3,PVRL2,ACE2,IFITM3,FCN1,SERPINB3,SELPLG,IFITM2,SLAMF1,CLEC5A,TNFRSF4,ICAM1,TRIM5,ITGA2,ITGA5,ITGAV,ITGB7,CXCR4,LGALS1
GO: Biological Process	GO:0044409	entry into host		1.779e-07	0.001674	2.867e-06	2.789e-05	35	122	IFITM1,FCN3,AXL,NBN,NPC1,CAV1,CAV2,CLDN1,P4HB,CD80,CD86,CD81,CR1,CR2,CTSB,CD55,PTX3,PVRL2,ACE2,IFITM3,FCN1,SERPINB3,SELPLG,IFITM2,SLAMF1,CLEC5A,TNFRSF4,ICAM1,TRIM5,ITGA2,ITGA5,ITGAV,ITGB7,CXCR4,LGALS1
Pathway	P00034	Integrin signalling pathway	PantherDB	5.334e-08	0.0001414	2.945e-06	2.491e-05	49	167	ACTN1,MAP3K3,MAP3K5,PIK3R3,ITGA8,CAV1,PARVB,PIK3CD,PIK3CG,COL1A1,COL1A2,COL3A1,COL4A1,COL4A2,COL4A4,COL5A1,COL5A2,COL6A2,COL6A3,COL7A1,COL12A1,COL15A1,COL5A3,MAP2K3,ELMO1,RAC2,ARPC1B,FLNA,FN1,FYN,RND1,MICALL1,ITGA6,ITGA2,ITGA4,ITGA5,ITGAL,ITGAM,ITGAV,ITGAX,ITGB2,ITGB7,LAMA2,LAMA5,LAMB1,LAMB2,LAMC1,LAMC2,LIMS1
GO: Biological Process	GO:0014031	mesenchymal cell development		1.847e-07	0.001738	2.971e-06	2.89e-05	46	183	ACVR1,FAM195B,EOMES,VASN,RGCC,MSX2,NRP1,ALDH1A2,WNT4,COL1A1,CTNNB1,ZEB2,SEMA4C,EDNRA,EDNRB,GREM1,ERG,S100A4,SERPINB3,OLFM1,MAD2L2,FOXF2,FOXC1,SEMA4D,FLNA,SEMA4B,SFRP2,SNAI2,SNAI1,GJA1,SEMA4A,TGFB1,TGFB1I1,TGFB3,HAS2,HGF,NRG1,HIF1A,TWIST1,WNT2,WNT5A,ISL1,FAM83D,LAMA5,LIMS1,PHLDB2
Pathway	M6427	T Helper Cell Surface Molecules	MSigDB C2: BioCarta	6.333e-08	0.0001678	3.357e-06	2.84e-05	11	14	CD2,CD3D,CD3E,CD3G,CD247,CD28,PTPRC,THY1,ICAM1,ITGAL,ITGB2
Pathway	M5467	Adhesion and Diapedesis of Granulocytes	MSigDB C2: BioCarta	6.333e-08	0.0001678	3.357e-06	2.84e-05	11	14	PECAM1,CSF3,SELL,SELP,SELPLG,ICAM1,IFNG,IL1A,ITGAL,ITGAM,ITGB2
GO: Biological Process	GO:0060337	type I interferon signaling pathway		2.123e-07	0.001998	3.409e-06	3.316e-05	27	82	IFITM1,SOCS1,MX1,MX2,BST2,SOCS3,OAS2,OAS3,SAMHD1,ISG15,XAF1,EGR1,IRF9,IFITM3,IFITM2,IFI6,GBP2,STAT1,ZBP1,WNT5A,IFI35,IFIT3,IFNAR2,IRF1,IRF4,IRF7,ISG20
Pathway	576263	Degradation of the extracellular matrix	BioSystems: REACTOME	6.584e-08	0.0001745	3.421e-06	2.894e-05	32	89	MMP1,MMP2,MMP3,MMP7,MMP9,MMP10,MMP12,MMP13,MMP19,ADAM9,NID1,CD44,COL12A1,COL15A1,ADAMTS1,COL23A1,CTSB,CTSG,CTSK,KLK7,DCN,SPP1,ADAMTS5,COL18A1,TIMP1,TIMP2,TPSAB1,ADAMTS9,LAMA5,LAMB1,LAMC1,LAMC2
GO: Biological Process	GO:0032660	regulation of interleukin-17 production		2.162e-07	0.002034	3.466e-06	3.371e-05	13	23	SLAMF6,PRKCQ,PRNP,IL21,NOD2,TGFB1,TLR2,TLR4,NCKAP1L,IFNG,IL12A,IL18,LY9
GO: Biological Process	GO:0060333	interferon-gamma-mediated signaling pathway		2.186e-07	0.002057	3.497e-06	3.401e-05	28	87	SOCS1,SOCS3,OAS2,OAS3,CD44,PML,PTAFR,TRIM22,IRF9,IFI30,GBP1,GBP2,STAT1,HCK,HLA-DPA1,HLA-DQA1,HLA-DQB1,HLA-DRA,HLA-DRB4,TXK,VCAM1,ICAM1,TRIM5,IFNG,IRF1,IRF4,IRF7,JAK2
GO: Biological Process	GO:0043281	regulation of cysteine-type endopeptidase activity involved in apoptotic process		2.189e-07	0.00206	3.497e-06	3.401e-05	53	225	MAP3K5,ADORA2A,MMP9,BIRC3,BIRC5,RIPK2,BCL2A1,TNFRSF10B,TNFRSF10A,BID,CFLAR,CASP1,CD14,CD27,CD44,PAK2,NLRC4,SERPINB9,PLAUR,TNFAIP8,PMAIP1,PML,CTGF,CTSH,HERPUD1,DAP,DAPK1,SOX7,TNFSF15,DPEP1,ROBO1,F2R,F3,S100A8,S100A9,SFRP2,NLRP1,CARD8,IFI6,STAT1,IL24,TLR4,HGF,LY96,NR4A1,HSPA6,VCP,XDH,IGF1,CYR61,IL6,JAK2,LCK
GO: Biological Process	GO:0032418	lysosome localization		2.404e-07	0.002262	3.833e-06	3.729e-05	22	59	UNC13D,CD84,BTK,PIK3CD,PIK3CG,PLA2G3,RAC2,RASGRP1,FCER1A,MS4A2,FCER1G,FES,FGR,FOXF1,LAT,CD300A,LAT2,ZAP70,IL13RA2,KIT,NR4A3,LYN
GO: Biological Process	GO:0044706	multi-multicellular organism process		2.479e-07	0.002333	3.948e-06	3.84e-05	58	256	ADM,ADRB2,AGT,MMP2,MMP7,MMP9,AKR1B1,RECK,ANGPT2,ARHGDIB,STS,PLA2G4C,PRDM1,CD38,PAPPA,WNT4,SERPINE2,PLAU,PNOC,CTSB,CYP27B1,PTAFR,PTGFR,PTGS2,PTHLH,NAMPT,STX2,ETS1,ACSL4,FBLN1,CCL2,SEMG1,FOS,FOSB,SPP1,STAT5A,STC1,TAC1,TEAD4,TGFB1,TGFB3,HAVCR2,THBD,TIMP1,TK1,UCP2,MAFF,APOL2,IGFBP2,IGFBP5,IL1B,IL1RN,IDO1,INSL4,JUNB,LAMB1,FOSL1,LIF
GO: Biological Process	GO:0001666	response to hypoxia		2.487e-07	0.00234	3.953e-06	3.845e-05	64	293	ADA,ADM,ADRB2,MMP2,MMP13,ANGPT2,VASN,RGCC,ATM,BNIP3,BNIP3L,NOS2,SOCS3,NR4A2,CASP1,CAV1,CCNB1,P4HB,CD34,CD38,PDK1,PLAT,PLAU,PLOD1,PLK3,PMAIP1,PML,DDIT4,NOX4,PRKCB,PRKCQ,PTGS2,PTN,EDNRA,EGR1,ANGPTL4,RORA,ENG,SLC29A1,ETS1,S100B,CCL2,TACC3,CX3CL1,CXCL12,HYOU1,SLC9A1,SOD3,STC1,TGFB1,TGFB3,AJUBA,HSP90B1,HIF1A,TWIST1,UCP2,ICAM1,IL1B,IL18,ITPR1,APOLD1,CXCR4,KDR,AGTRAP
GO: Biological Process	GO:0032755	positive regulation of interleukin-6 production		2.527e-07	0.002378	4.01e-06	3.901e-05	25	73	TNFSF9,RIPK2,IL33,P2RX7,SELK,PTAFR,AKIRIN2,EREG,LILRB2,TLR7,F2R,FCER1G,NOD2,TLR1,TLR2,TLR4,TWIST1,WNT5A,XBP1,IFNG,IL1A,IL1B,IL6,IL17A,ISL1
GO: Biological Process	GO:0001913	T cell mediated cytotoxicity		2.597e-07	0.002444	4.114e-06	4.002e-05	17	38	STX11,PNP,P2RX7,CTSC,SERPINB9,CTSH,PTPRC,PVRL2,RAB27A,LILRB1,TAP2,CRTAM,CADM1,HSPA6,IL7R,IL12A,IL12RB1
GO: Biological Process	GO:0030282	bone mineralization		2.636e-07	0.00248	4.169e-06	4.055e-05	32	108	ACVR1,ADRB2,MGP,MMP13,RSPO2,BMP6,NFE2,DDR2,P2RX7,WNT4,CCR1,DUOX2,SRGN,ASPN,CYP27B1,PTGS2,PTHLH,PTN,ECM1,S1PR1,GREM1,GPNMB,SBNO2,GJA1,TMEM119,TGFB1,TGFB3,HIF1A,TWIST1,IGF1,FAM20C,ANO6
GO: Molecular Function	GO:0004867	serine-type endopeptidase inhibitor activity		3.625e-08	8.503e-05	4.252e-06	3.545e-05	31	96	SERPINA3,AGT,RECK,COL28A1,SERPINB7,SERPING1,SERPINH1,SERPINE1,SERPINB2,SERPINF1,SERPINA1,PI3,SERPINB5,SERPINE2,SERPINB8,SERPINB9,SERPINI1,COL6A3,COL7A1,SERPINB1,SERPINB3,SERPINB4,SLPI,SPINK1,SPOCK1,SPINK4,SPINK5,ITIH5,TFPI,TFPI2,PAPLN
GO: Biological Process	GO:0001704	formation of primary germ layer		2.75e-07	0.002588	4.341e-06	4.223e-05	35	124	ACVR1,EOMES,MMP2,MMP9,ITGA8,COL4A2,COL5A1,COL5A2,COL7A1,COL12A1,PRKAR1A,CTNNB1,SOX7,DUSP2,DUSP4,DUSP5,DUSP6,EPHA2,FOXF1,FOXC1,SFRP2,FN1,DKK1,SNAI1,SOX17,WNT5A,INHBA,ITGA2,ITGA4,ITGA5,ITGAV,ITGB2,TWSG1,LAMB1,NR4A3
GO: Biological Process	GO:0071357	cellular response to type I interferon		2.805e-07	0.002639	4.421e-06	4.3e-05	27	83	IFITM1,SOCS1,MX1,MX2,BST2,SOCS3,OAS2,OAS3,SAMHD1,ISG15,XAF1,EGR1,IRF9,IFITM3,IFITM2,IFI6,GBP2,STAT1,ZBP1,WNT5A,IFI35,IFIT3,IFNAR2,IRF1,IRF4,IRF7,ISG20
GO: Biological Process	GO:0030889	negative regulation of B cell proliferation		2.827e-07	0.00266	4.449e-06	4.327e-05	11	17	MNDA,BTLA,ATM,PRDM1,PKN1,CTLA4,FCGR2B,CD300A,IL10,INPP5D,LYN
GO: Biological Process	GO:0014066	regulation of phosphatidylinositol 3-kinase signaling		2.858e-07	0.002689	4.489e-06	4.367e-05	28	88	PIK3AP1,AGT,NEDD4,CBL,CD28,PDGFRA,PDGFRB,SERPINE2,FBXL2,CSF3,PPP1R16B,PTPN13,RASGRP1,F2R,BTN2A2,FGR,SELP,SEMA4D,FYN,HCST,HCLS1,HGF,NRG1,TWIST1,IGF1,JAK2,KDR,KIT
Pathway	83068	ECM-receptor interaction	BioSystems: KEGG	9.856e-08	0.0002612	5.023e-06	4.249e-05	31	86	ITGA8,CD44,COL1A1,COL1A2,COL3A1,COL4A1,COL4A2,COL4A4,COL5A1,COL5A2,COL6A2,COL6A3,COL5A3,FN1,SPP1,THBS2,HMMR,VWF,TNC,ITGA6,ITGA2,ITGA4,ITGA5,ITGAV,ITGB7,LAMA2,LAMA5,LAMB1,LAMB2,LAMC1,LAMC2
GO: Biological Process	GO:0032613	interleukin-10 production		3.24e-07	0.003049	5.073e-06	4.934e-05	20	51	TRIB2,CD274,BCL3,TIGIT,CD34,CD83,SASH3,IL21,FCER1G,FCGR2B,G6PD,LILRB1,NOD2,TLR2,TLR4,HGF,HLA-DRB4,TNFRSF9,IDO1,IRF4
GO: Biological Process	GO:0002704	negative regulation of leukocyte mediated immunity		3.24e-07	0.003049	5.073e-06	4.934e-05	20	51	BCL6,CD84,BST2,C4BPA,C4BPB,SERPINB9,CR1,PTPRC,FCGR2B,SERPINB4,FOXF1,SH2D1B,LILRB1,NOD2,TAP2,CD300A,IL7R,IL13RA2,DUSP22,KLRB1
GO: Biological Process	GO:2001235	positive regulation of apoptotic signaling pathway		3.256e-07	0.003064	5.09e-06	4.951e-05	48	198	MCL1,ADORA2A,AGT,SRPX,MMP9,ATF3,PEA15,TNFRSF10B,TNFRSF10A,BID,BIK,CFLAR,BNIP3,CAV1,RUNX3,OSM,CD14,PAK2,CTSC,CLU,PLAUR,PMAIP1,PML,IL19,MAGED1,PLEKHF1,G0S2,CTSH,DFNA5,PTPRC,FBXW7,TNFRSF12A,S100A8,S100A9,SKIL,NOX1,STK3,MLLT11,PDIA3,GZMB,TLR4,TPD52L1,TRPS1,LY96,INHBA,INHBB,JAK2,LCK
GO: Biological Process	GO:0009100	glycoprotein metabolic process		3.294e-07	0.003099	5.14e-06	5e-05	95	497	HS6ST2,PARP1,MGAT1,MCFD2,NDST2,ARSB,ART3,MUC1,MUC2,MUC4,B3GALNT1,BGN,ST3GAL5,NPC1,OAS2,CD59,GCNT3,CTSC,CFP,PGM3,OSTC,SERPINA1,MUC17,DERL3,CHPF2,CCR7,BACE2,DSE,CHST3,COL7A1,CHST11,TIPARP,VCAN,CTNNB1,EDEM1,SPOCK2,DCN,SEC24D,FBXO6,PTX3,GALNT8,GFPT2,CHPF,GALNT14,SRD5A3,HBEGF,MANEA,GPC6,PREB,CHSY3,RPN2,B3GALT5,F5,CSGALNACT2,CHST15,CHST12,CCL19,CCL21,SDC2,SEC13,UBE2J1,PHLDA1,CHSY1,ST3GAL1,ST3GAL4,ST8SI…
GO: Biological Process	GO:0045428	regulation of nitric oxide biosynthetic process		3.386e-07	0.003186	5.275e-06	5.131e-05	22	60	ACP5,AGT,ASS1,ATP2B4,CAV1,CD34,CLU,PKD2,PTGS2,PTX3,ZC3H12A,TLR2,TLR4,HBB,ICAM1,IFNG,IGF1,IL1B,IL6,IL10,ITGB2,JAK2
GO: Biological Process	GO:0001649	osteoblast differentiation		3.405e-07	0.003204	5.296e-06	5.151e-05	51	216	ACVR1,IFITM1,MSX2,RSPO2,BMP6,DDR2,CBFB,DDX21,CEBPB,CEBPD,WNT4,CTHRC1,COL1A1,VCAN,PRKD1,CTNNB1,RASSF2,CYP24A1,PTHLH,EPHA2,FGF2,GPNMB,FHL2,SYNCRIP,SEMA4D,SFRP2,SND1,SNAI2,SNAI1,SPP1,GJA1,TWIST2,TMEM119,TPM4,GTPBP4,HGF,CLEC5A,TWIST1,FNDC3B,TNC,ID1,IFI16,IGF1,IGFBP3,IGFBP5,CYR61,IL6,IL6ST,JUNB,FAM20C,TWSG1
Pathway	106413	Immunoregulatory interactions between a Lymphoid and a non-Lymphoid cell	BioSystems: REACTOME	1.068e-07	0.0002831	5.342e-06	4.52e-05	33	95	CD200,IFITM1,C3,CD3D,CD3E,CD3G,CD247,CD8A,CD19,CD34,CD40,CD81,JAML,PVRL2,KLRG1,CD96,LILRB2,FCGR2B,SELL,CD226,LILRB1,HCST,CRTAM,TYROBP,VCAM1,ICAM1,ICAM2,ICAM4,ITGA4,ITGAL,ITGB2,ITGB7,MADCAM1
GO: Biological Process	GO:0042307	positive regulation of protein import into nucleus		3.481e-07	0.003275	5.405e-06	5.257e-05	31	104	TMEM173,PARP1,IL18R1,BMP6,SPHK1,CD27,CSF3,PRKCQ,PTGS2,ECT2,GREM1,TLR7,DACT1,CCL19,FLNA,SFRP2,SLC9A1,SULF2,RBPMS,TGFB1,TGFB3,TLR2,TLR4,HCLS1,XBP1,IGF1,IL1B,IL6,IL18,C8orf4,JAK2
GO: Biological Process	GO:0072001	renal system development		3.528e-07	0.00332	5.47e-06	5.321e-05	65	302	AGT,AHR,MME,AKR1B1,TSHZ3,ANGPT2,ITGA8,ASS1,DCHS1,SERPINB7,NRP1,BMP6,ALDH1A2,NID1,C3AR1,ODC1,CD34,CD44,GCNT3,PDGFRA,PDGFRB,PECAM1,SERPINF1,WNT4,PGF,PKD2,COL4A1,COL4A4,MAGED1,ADAMTS1,PODXL,TIPARP,CTNNB1,CTSH,DCN,PCSK9,RBP4,EDNRA,EGR1,GREM1,LRRK2,FBN1,SALL1,BASP1,FGF2,FOXF1,FOXC1,SLC5A1,GATA3,STAT1,SULF2,SULF1,TCF21,SOX17,TGFB1,HAS2,WFS1,WNT5A,CXCR2,ZBTB16,ITGA6,KCNJ8,LAMA5,LAMB2,LIF
GO: Biological Process	GO:0032653	regulation of interleukin-10 production		3.632e-07	0.003418	5.612e-06	5.459e-05	19	47	TRIB2,CD274,BCL3,TIGIT,CD34,CD83,SASH3,IL21,FCER1G,FCGR2B,LILRB1,NOD2,TLR2,TLR4,HGF,HLA-DRB4,TNFRSF9,IDO1,IRF4
GO: Biological Process	GO:1903556	negative regulation of tumor necrosis factor superfamily cytokine production		3.632e-07	0.003418	5.612e-06	5.459e-05	19	47	ACP5,CD274,AXL,BCL3,CD34,ERRFI1,TRIM27,GPNMB,ZC3H12A,SLAMF1,LILRB1,NOD2,TWIST2,HAVCR2,TLR4,IRAK3,TNFAIP3,TWIST1,IL10
GO: Biological Process	GO:0051238	sequestering of metal ion		3.67e-07	0.003454	5.662e-06	5.507e-05	34	120	CXCL9,ASPH,CD19,P2RX7,CLIC2,PKD2,CCR7,PLCG2,PLN,ERO1A,PRKD1,FCRL5,PTPRC,EDNRA,F2R,S100A7,S100A8,S100A9,MS4A2,FGF2,CCL19,CCL21,CXCL11,TGFB1,CORO1A,THY1,UBASH3B,HSP90B1,TRPC1,CXCL10,ITGAV,ITPR1,LCK,LYN
GO: Biological Process	GO:1901343	negative regulation of vasculature development		3.717e-07	0.003497	5.718e-06	5.562e-05	28	89	ADRB2,AGT,ANGPT2,RGCC,SERPINE1,SERPINF1,PF4,WNT4,PML,COL4A2,ADAMTS1,CX3CR1,PTN,PTPRM,MMRN2,CCL2,FOXC1,STAT1,SULF1,SEMA4A,SPINK5,TCF4,THBS2,TIE1,HHEX,XDH,CXCL10,LIF
GO: Biological Process	GO:0050650	chondroitin sulfate proteoglycan biosynthetic process		3.725e-07	0.003505	5.718e-06	5.562e-05	15	31	BGN,CHPF2,DSE,CHST3,CHST11,VCAN,DCN,CHPF,CHSY3,CSGALNACT2,CHST15,CHST12,CHSY1,CSGALNACT1,IGF1
GO: Biological Process	GO:0035587	purinergic receptor signaling pathway		3.725e-07	0.003505	5.718e-06	5.562e-05	15	31	ACPP,ADA,ADORA2A,P2RY13,P2RX5,P2RX7,P2RY6,GPR171,PTAFR,P2RY14,P2RY10,GNAI2,GPR34,P2RY8,ANO6
Pathway	138018	Downstream signaling in naive CD8+ T cells	BioSystems: Pathway Interaction Database	1.229e-07	0.0003256	6.029e-06	5.101e-05	22	50	EOMES,CD3D,CD3E,CD3G,CD247,CD8A,PRF1,PRKCB,PRKCQ,PTPN7,EGR1,FOS,STAT4,GZMB,TNFRSF4,IFNAR2,IFNG,IL2RA,IL2RB,TNFRSF9,JUNB,FOSL1
GO: Biological Process	GO:0050848	regulation of calcium-mediated signaling		4.025e-07	0.003787	6.158e-06	5.99e-05	21	56	ADA,ATP2B4,CD3E,CD8A,P2RX5,CDH13,SELK,PLEK,LMCD1,PRNP,TRAT1,FCER1A,CCL4,SLC9A1,GBP1,NRG1,ZAP70,IGF1,ITGAL,ITPR1,KDR
GO: Biological Process	GO:0032615	interleukin-12 production		4.025e-07	0.003787	6.158e-06	5.99e-05	21	56	ACP5,TNFSF9,RIPK2,TIGIT,CD40,CCR7,REL,CCL19,SLAMF1,G6PD,LILRB1,NOD2,TLR2,TLR4,IRAK3,IFNG,IL10,TNFRSF9,IDO1,IRF1,ISL1
GO: Biological Process	GO:0032743	positive regulation of interleukin-2 production		4.062e-07	0.003822	6.204e-06	6.035e-05	16	35	ANXA1,RIPK2,CD3E,CD28,CD80,CD86,PDE4B,CD83,SASH3,PRKD2,PRKCQ,STAT5A,MALT1,IL1A,IL1B,IRF4
GO: Biological Process	GO:0048863	stem cell differentiation		4.142e-07	0.003898	6.318e-06	6.145e-05	64	297	ACVR1,FAM195B,MEOX1,EOMES,VASN,RGCC,MSX2,NRP1,ALDH1A2,PRICKLE1,PDGFRA,SOX18,WNT4,PLAUR,COL1A1,CTNNB1,PHF19,ZEB2,SEMA4C,PTPRC,EDNRA,EDNRB,GREM1,ERG,S100A4,SERPINB3,FGF2,OLFM1,MAD2L2,FOXF2,FOXC1,SEMA4D,FLNA,SEMA4B,SFRP2,BATF,SNAI2,SNAI1,STAT1,GJA1,SEMA4A,TCF21,SOX17,TEAD4,TGFB1,TGFB1I1,TGFB3,HAS2,ZNF281,HGF,NRG1,HHEX,HIF1A,TWIST1,WNT2,WNT5A,ISL1,FAM83D,KIT,LAMA5,LIF,LIMS1,TCL1A,PHLDB2
GO: Biological Process	GO:0060401	cytosolic calcium ion transport		4.288e-07	0.004035	6.529e-06	6.351e-05	37	137	CXCL9,ASPH,ATP2B4,TRPA1,CAV1,P2RX5,CD19,P2RX7,CLIC2,PKD2,CCR7,PLCG2,PLN,PML,ERO1A,CTGF,PRKD1,FCRL5,PTPRC,EDNRA,F2R,MS4A2,FGF2,CCL19,CCL21,CXCL11,TGFB1,CORO1A,THY1,UBASH3B,TRPC1,JPH1,CXCL10,ITGAV,ITPR1,LCK,LYN
GO: Biological Process	GO:0010634	positive regulation of epithelial cell migration		4.401e-07	0.004141	6.691e-06	6.508e-05	31	105	MET,AGT,MMP9,ANXA3,ADAM9,NRP1,SERPINE1,ENPP2,CCR6,PRKD2,PRKD1,CTSH,PTGS2,HBEGF,ETS1,FGF2,FGF7,SNAI2,GATA3,SRPX2,TAC1,TGFB1,TGFBR2,HAS2,HIF1A,VEGFC,HYAL1,WNT5A,IFNG,ITGA2,KDR
GO: Molecular Function	GO:0004857	enzyme inhibitor activity		6.32e-08	0.0001483	7.06e-06	5.886e-05	81	393	SERPINA3,CARD16,AGT,RECK,TRIB2,ANXA1,COL28A1,ANXA3,ANXA5,BIRC3,BIRC5,CST7,APOC1,RHOH,SOCS1,ATP2B4,PHACTR1,SERPINB7,BCL2A1,BGN,BST2,SERPING1,C3,CALU,SOCS3,SERPINH1,USP14,CD27,SERPINE1,SERPINB2,CDKN2C,PTTG1,SERPINF1,NLRC4,SERPINA1,PI3,SERPINB5,SERPINE2,SERPINB8,SERPINB9,SERPINI1,TNFAIP8,PLN,SH3BP5,COL6A3,COL7A1,GMFG,PKIA,CSTA,PRKAR1A,PRKAR2B,DNAJC3,ASPN,CD55,DCN,PTN,TESC,DPEP1,PI15,ANGPTL4,SERPINB1…
GO: Biological Process	GO:0071496	cellular response to external stimulus		4.686e-07	0.00441	7.112e-06	6.918e-05	60	273	AGT,MMP7,MMP9,ALDOB,ASGR1,ATF3,AXL,TNFRSF10B,TNFRSF10A,BMP6,BNIP3,NR4A2,CASP1,CASP5,CAV1,P2RX7,CD40,WNT4,CNN2,PMAIP1,COL1A1,ADAMTS1,BAG3,CTNNB1,CTSB,CYP24A1,CYP27B1,DAP,PTGS2,PTN,PCSK9,EDNRA,EGR1,ANGPTL4,LRRK2,TLR7,TLR8,SFRP2,FOS,SIPA1,SLC2A1,SLC9A1,CPEB4,SNAI2,GJA1,GLUL,PDIA3,TLR4,UCP2,HSPA5,ICAM1,XBP1,IFI16,IL1B,INHBB,ITGA6,IRF1,LCN2,FOSL1,LYN
GO: Biological Process	GO:0002718	regulation of cytokine production involved in immune response		4.725e-07	0.004446	7.16e-06	6.964e-05	22	61	MIF,BCL6,BST2,BTK,CD74,CLC,SASH3,IL21,FCER1G,GATA3,LILRB1,NOD2,MALT1,FFAR2,TGFB1,TGFB3,TLR2,TLR4,IRAK3,WNT5A,IL10,NR4A3
GO: Biological Process	GO:0007492	endoderm development		4.81e-07	0.004526	7.273e-06	7.074e-05	28	90	EOMES,MMP2,MMP9,ANGPT2,COL4A2,COL5A1,COL5A2,COL7A1,COL12A1,CTNNB1,PTHLH,SOX7,DUSP2,DUSP4,DUSP5,DUSP6,FN1,DKK1,SOX17,TGFB1,HHEX,INHBA,ITGA4,ITGA5,ITGAV,ITGB2,LAMB1,LAMC1
GO: Biological Process	GO:0034340	response to type I interferon		4.815e-07	0.004531	7.273e-06	7.074e-05	27	85	IFITM1,SOCS1,MX1,MX2,BST2,SOCS3,OAS2,OAS3,SAMHD1,ISG15,XAF1,EGR1,IRF9,IFITM3,IFITM2,IFI6,GBP2,STAT1,ZBP1,WNT5A,IFI35,IFIT3,IFNAR2,IRF1,IRF4,IRF7,ISG20
GO: Biological Process	GO:0051701	interaction with host		5.149e-07	0.004845	7.765e-06	7.552e-05	47	195	MMP9,IFITM1,FCN3,AXL,NBN,NEDD4,NPC1,CAV1,CAV2,CLDN1,P4HB,CD80,CD86,CD81,SERPINB9,DERL1,CR1,CR2,CTSB,CD55,PTX3,PVRL2,ACE2,FBLN1,IFITM3,FCN1,SERPINB3,SELPLG,IFITM2,SLAMF1,NUP210,TAP2,TGFB1,GUCY1A3,TLR2,CLEC5A,NUP62,TNFRSF4,TYMS,ICAM1,TRIM5,ITGA2,ITGA5,ITGAV,ITGB7,CXCR4,LGALS1
GO: Biological Process	GO:0051208	sequestering of calcium ion		5.543e-07	0.005216	8.346e-06	8.118e-05	31	106	CXCL9,ASPH,CD19,P2RX7,CLIC2,PKD2,CCR7,PLCG2,PLN,ERO1A,PRKD1,FCRL5,PTPRC,EDNRA,F2R,MS4A2,FGF2,CCL19,CCL21,CXCL11,TGFB1,CORO1A,THY1,UBASH3B,HSP90B1,TRPC1,CXCL10,ITGAV,ITPR1,LCK,LYN
Pathway	218111	Pertussis	BioSystems: KEGG	1.742e-07	0.0004617	8.394e-06	7.101e-05	28	75	SERPING1,C1QA,C1QB,C1QC,C1R,C1S,C3,C4BPA,C4BPB,NOS2,CASP1,CD14,CFL2,CXCL6,CXCL5,FOS,GNAI2,TLR4,LY96,IL1A,IL1B,IL6,IL10,IL12A,IRF1,ITGA5,ITGAM,ITGB2
GO: Biological Process	GO:1900182	positive regulation of protein localization to nucleus		5.617e-07	0.005286	8.433e-06	8.203e-05	34	122	TMEM173,PARP1,IL18R1,BMP6,SPHK1,CAV2,CD27,CSF3,PRKCQ,PTGS2,ECT2,GREM1,TLR7,DACT1,CCL19,FLNA,SFRP2,SLC9A1,FYN,SULF2,RBPMS,TGFB1,TGFB3,TLR2,TLR4,HCLS1,XBP1,IGF1,IL1B,IL6,IL18,C8orf4,JAK2,LIF
GO: Biological Process	GO:0030855	epithelial cell differentiation		5.619e-07	0.005288	8.433e-06	8.203e-05	117	654	ACVR1,MET,AGT,MITF,ANXA1,AQP3,MSN,MSX2,MUC2,MYO5A,ADAM9,VSIG1,NRP1,PRDM1,BMP6,CAV1,CD34,ERRFI1,REG3A,CDH3,CDH5,CEBPB,SOX18,WNT4,PLAUR,MLPH,PLS3,COL4A1,SLC4A7,PODXL,CPS1,CSTA,PPP1R16B,PRKCH,CTNNB1,CTSB,ABCA12,CYP27B1,AKR1C1,PTGS1,ZEB2,PTGS2,PTHLH,DMBT1,RAB13,RAB27A,S1PR1,S1PR3,EDNRB,EPHA2,DHRS9,GREM1,ENG,STX2,EREG,CCNO,KLF2,S100A7,SALL1,BASP1,FGF2,HOXB13,FOXF1,AGR2,SKIL,B9D1,FZD2,PALLD,SPRR1B,GATA…
GO: Biological Process	GO:0045596	negative regulation of cell differentiation		5.63e-07	0.005298	8.436e-06	8.205e-05	120	675	MEIS2,TRIB2,ANXA1,VASN,APOE,MSX2,NBN,BCL6,INPP4B,NRP1,CFLAR,C1QC,NME1,PRICKLE1,NUCB2,CAV1,CD44,REG3A,CD74,CETP,PF4,WNT4,GPR171,MAP4K4,PMP22,COL3A1,COL5A1,COL5A2,DNM3,CTLA4,CTNNB1,PTHLH,STAP1,ASAP1,SEMA4C,PTN,PTPRG,MAFB,DPYSL3,DTX1,S1PR3,EDNRB,GAL,RORA,GREM1,TRIB1,CLDN18,EREG,S100B,FBLN1,EFEMP1,SALL1,OLFM1,MAD2L2,CCL21,FOXC1,SEMA4D,SEMA4B,SFRP2,ZHX2,SKIL,POSTN,DKK1,SNAI2,SNAI1,PLK2,SPOCK1,SPP1,HOP…
GO: Molecular Function	GO:0005201	extracellular matrix structural constituent		8.147e-08	0.0001911	8.688e-06	7.244e-05	25	70	MGP,MUC4,BGN,CHI3L1,MUC17,COL1A1,COL1A2,COL3A1,COL4A1,COL4A2,COL4A4,COL5A1,COL5A2,COL12A1,COL15A1,EFEMP2,COL5A3,FBLN1,FBN1,EMILIN1,PXDN,TFPI2,LAMB1,LAMC1,LUM
Pathway	187106	Interferon gamma signaling	BioSystems: REACTOME	1.857e-07	0.0004922	8.776e-06	7.424e-05	27	71	SOCS1,GBP4,GBP5,SOCS3,OAS2,OAS3,CD44,PML,PTAFR,IRF9,IFI30,GBP1,GBP2,GBP3,STAT1,HLA-DPA1,HLA-DQA1,HLA-DQB1,HLA-DRA,HLA-DRB4,VCAM1,ICAM1,IFNG,IRF1,IRF4,IRF7,JAK2
Pathway	198880	Complement and Coagulation Cascades	BioSystems: WikiPathways	1.888e-07	0.0005002	8.776e-06	7.424e-05	22	51	SERPING1,C1QA,C1QB,C1QC,C1R,C1S,C3,C3AR1,C5AR1,SERPINE1,SERPINA1,PLAT,PLAU,PLAUR,CR1,CR2,F2R,F3,F5,TFPI,THBD,VWF
GO: Biological Process	GO:0001101	response to acid chemical		5.873e-07	0.005527	8.786e-06	8.546e-05	70	338	MMP2,MMP3,ALDOB,AKR1B1,AQP3,ASS1,SOCS1,ATP2B4,BMP6,ALDH1A2,CCNB1,P2RY6,CD38,CEBPB,PDGFRA,PDGFRB,SERPINF1,ABCB4,PKD2,CCR7,COL1A1,COL1A2,COL3A1,COL4A1,COL5A2,ADAMTS1,PTGES,CPS1,CTGF,CTSH,CYP27B1,PTGFR,AKR1C1,PTGS1,PTGS2,TESC,DNMT1,RBP4,EGR1,ENO1,ACSL1,SCD,CCL2,CCL19,CCL21,SELL,SIPA1,SLC1A3,DKK1,CPEB4,ZEB1,FFAR2,COL18A1,TIE1,TIMP3,TLR2,TLR4,FZD10,TYMS,UCP2,WNT2,WNT5A,ICAM1,XBP1,IGFBP2,IL1B,IL6,IL17A…
GO: Molecular Function	GO:0030246	carbohydrate binding		8.917e-08	0.0002092	9.095e-06	7.584e-05	64	288	MAN2B1,ALDOB,FCN3,ASGR1,CLEC2D,LAYN,CLECL1,MGAM,NPTX2,OLR1,CD22,CD34,CD69,PAM,CD72,REG3A,ENPP2,CHI3L1,CHI3L2,CLC,PLOD1,ZG16B,CLEC14A,VCAN,PRPS1,CLEC4E,FBXO6,CLEC4A,PTX3,GALNT8,GFPT2,CLEC2B,GALNT14,REG1A,REG1B,ENG,KLRG1,REG4,CLEC1A,FCN1,CLEC10A,SELE,SELL,SELP,ITLN1,HKDC1,SLC2A3,CD93,CLEC4D,G6PD,GALNT2,GYG1,GYPC,GPCPD1,GALNT6,HK1,HK3,CLEC5A,CLEC7A,DCBLD1,SIGLEC10,KLRB1,LGALS1,LMAN1
GO: Biological Process	GO:0003018	vascular process in circulatory system		6.114e-07	0.005753	9.132e-06	8.883e-05	48	202	ADM,ADORA2A,ADRB2,AGT,AHR,MMP2,ALOX5,APOE,NOS2,NTS,CAV1,CD38,CPS1,PRKCQ,DOCK4,PTAFR,PTGS1,PTGS2,PTPRM,RGS2,EDNRA,EDNRB,ACE2,SCPEP1,MRVI1,F2R,CCL4,CX3CL1,FOXC1,G6PD,CYSLTR1,GJA1,GJA5,TBXAS1,TGFB1,PTP4A3,GUCY1A3,HBB,HIF1A,HSPA6,VIP,ICAM1,CXCR2,IL18,KCNJ8,MANF,KCNMB1,KDR
GO: Molecular Function	GO:0032403	protein complex binding		9.388e-08	0.0002203	9.177e-06	7.652e-05	175	1053	KIF18A,SKA2,ACTN1,ACVR1,MET,MFAP2,MFGE8,ADRB2,MIF,MMP3,MMP9,MMP13,AMPH,ANXA6,GAS7,BIRC5,MYO1B,SKAP1,ATM,MYH10,CTNNAL1,ATR,ADAM9,CFLAR,MLKL,WISP1,NID1,NME1,WASF1,DDR2,CAPN6,DOK2,PRC1,SERPINH1,CCNB1,USP14,CD3E,CD3G,MS4A1,P4HB,CD44,CD74,CD81,PCOLCE,PDGFRA,CENPE,PDK1,PKM,JAKMIP1,PLK1,MLPH,COL3A1,COL5A1,BAG3,GMFG,COL5A3,CPS1,PPIB,EGFL6,GNA14,PDP1,SRGN,CTGF,CTNNB1,CTSB,CTSH,CTSK,NEXN,PRNP,ASPN,EPS8L1,G…
GO: Biological Process	GO:0051048	negative regulation of secretion		6.169e-07	0.005805	9.2e-06	8.948e-05	52	226	ADA,ANXA1,ANXA5,RGCC,STXBP6,MTNR1A,CD84,NMB,IL33,NUCB2,OSM,CD34,ENTPD1,CD74,VPREB3,MAP4K4,PML,PIM3,SRGN,PTGS1,BANK1,RHBDF2,TRIM27,F2R,ACSL4,FBLN1,BTN2A2,CX3CL1,FOXF1,FN1,LRRC32,GBP1,LILRB1,SYT11,DPH3,TFF2,NRG1,CD300A,TNFRSF4,UCP2,VSNL1,IL1B,IL1RN,IL6,IL10,IL11,IL13RA2,TNFRSF9,INHBA,INHBB,IRS1,LIF
GO: Biological Process	GO:0030100	regulation of endocytosis		6.194e-07	0.005828	9.222e-06	8.97e-05	51	220	MFGE8,APOC1,AXL,BICD1,BLK,C3,C4BPA,C4BPB,CAV1,CBL,CD14,SERPINE1,CDH13,CCR7,PLCG2,CNN2,PPT1,PRKD1,SNPH,SIRPA,STAP1,PTX3,RAB27A,PCSK9,DOCK2,GREM1,FCER1G,FCGR2B,CCL2,CCL19,FGR,MERTK,CCL21,SELE,SGIP1,OLFM4,DKK1,LILRB1,NOD2,STON1,SYNE1,TGFB1,HCK,NCKAP1L,CD300A,CLEC7A,WNT5A,IL1B,ITGA2,ITGAV,ANO6
GO: Biological Process	GO:0032655	regulation of interleukin-12 production		6.737e-07	0.006339	9.999e-06	9.726e-05	20	53	ACP5,TNFSF9,RIPK2,TIGIT,CD40,CCR7,REL,CCL19,SLAMF1,LILRB1,NOD2,TLR2,TLR4,IRAK3,IFNG,IL10,TNFRSF9,IDO1,IRF1,ISL1
GO: Biological Process	GO:0007157	heterophilic cell-cell adhesion via plasma membrane cell adhesion molecules		6.737e-07	0.006339	9.999e-06	9.726e-05	20	53	MCAM,ALCAM,CD200,DCHS1,TIGIT,REG3A,JAML,PVRL2,SELE,SELP,CD226,CRTAM,CADM1,VCAM1,ICAM1,ITGA4,ITGA5,ITGAL,AMIGO2,LGALS1
GO: Biological Process	GO:1904591	positive regulation of protein import		6.955e-07	0.006545	1.031e-05	0.0001003	31	107	TMEM173,PARP1,IL18R1,BMP6,SPHK1,CD27,CSF3,PRKCQ,PTGS2,ECT2,GREM1,TLR7,DACT1,CCL19,FLNA,SFRP2,SLC9A1,SULF2,RBPMS,TGFB1,TGFB3,TLR2,TLR4,HCLS1,XBP1,IGF1,IL1B,IL6,IL18,C8orf4,JAK2
GO: Biological Process	GO:0051209	release of sequestered calcium ion into cytosol		7.347e-07	0.006913	1.085e-05	0.0001056	30	102	CXCL9,ASPH,CD19,P2RX7,CLIC2,PKD2,CCR7,PLCG2,PLN,ERO1A,PRKD1,FCRL5,PTPRC,EDNRA,F2R,MS4A2,FGF2,CCL19,CCL21,CXCL11,TGFB1,CORO1A,THY1,UBASH3B,TRPC1,CXCL10,ITGAV,ITPR1,LCK,LYN
GO: Biological Process	GO:0051283	negative regulation of sequestering of calcium ion		7.347e-07	0.006913	1.085e-05	0.0001056	30	102	CXCL9,ASPH,CD19,P2RX7,CLIC2,PKD2,CCR7,PLCG2,PLN,ERO1A,PRKD1,FCRL5,PTPRC,EDNRA,F2R,MS4A2,FGF2,CCL19,CCL21,CXCL11,TGFB1,CORO1A,THY1,UBASH3B,TRPC1,CXCL10,ITGAV,ITPR1,LCK,LYN
Pathway	144181	Leishmaniasis	BioSystems: KEGG	2.408e-07	0.000638	1.1e-05	9.306e-05	28	76	NCF2,NCF4,C3,NOS2,CR1,PRKCB,PTGS2,FCGR3B,FOS,STAT1,TGFB1,TGFB3,TLR2,TLR4,HLA-DPA1,HLA-DQA1,HLA-DQB1,HLA-DRA,HLA-DRB4,IFNG,IL1A,IL1B,IL10,IL12A,ITGA4,ITGAM,ITGB2,JAK2
GO: Biological Process	GO:0061061	muscle structure development		7.716e-07	0.007261	1.138e-05	0.0001107	115	644	ACVR1,MAP3K5,MEOX2,EOMES,ADM,MET,ADRB2,AEBP1,AGT,CXCL9,TSHZ3,ITGA8,ASS1,ATF3,MYH10,CFLAR,WISP1,SGCE,PRICKLE1,CASP1,CAV1,CAV2,CCNB1,CD53,PDGFRA,PDGFRB,CFL2,WNT4,PITX1,QKI,HOMER1,COL3A1,COL6A3,GDF15,NOX4,CSF1R,CSRP2,PRKAR1A,CTNNB1,CTSB,NEXN,FAM65B,DCN,SEMA4C,TSC22D3,HBEGF,RBP4,S1PR1,EDNRB,HIVEP3,EGR1,EGR2,EGR3,ITGB1BP2,RORA,GREM1,PLEKHO1,EREG,EHD2,S100B,BASP1,FDPS,FGF2,FHL2,FHL3,CXCL12,FOXF1,FOXC1,…
GO: Biological Process	GO:0010810	regulation of cell-substrate adhesion		7.781e-07	0.007321	1.146e-05	0.0001114	44	180	PREX1,ANGPT2,ARHGAP6,UNC13D,BCL6,NID1,SERPINE1,CDH13,ENPP2,WNT4,PLAU,CCR7,COL1A1,EGFL6,SPOCK2,DBN1,PTN,RAC2,GREM1,FBLN1,CCL21,FOXF1,FLNA,FN1,AGR2,OLFM4,POSTN,SLC9A1,EGFLAM,SPOCK1,SPP1,GBP1,SMOC2,EMILIN1,HAS2,VEGFC,CYR61,ITGA6,ITGA5,JAK2,KDR,LGALS1,LIMS1,PHLDB2
GO: Biological Process	GO:0050718	positive regulation of interleukin-1 beta secretion		7.867e-07	0.007403	1.157e-05	0.0001125	13	25	CASP1,CASP4,CASP5,P2RX7,CCR7,AIM2,CCL19,NLRP1,CARD8,NOD2,WNT5A,IFNG,PANX1
GO: Biological Process	GO:0001837	epithelial to mesenchymal transition		8.114e-07	0.007635	1.189e-05	0.0001157	32	113	FAM195B,EOMES,VASN,RGCC,MSX2,WNT4,COL1A1,CTNNB1,GREM1,ERG,S100A4,SERPINB3,OLFM1,MAD2L2,FOXF2,FLNA,SFRP2,SNAI2,SNAI1,GJA1,TGFB1,TGFB1I1,TGFB3,HAS2,HGF,HIF1A,TWIST1,WNT2,WNT5A,FAM83D,LIMS1,PHLDB2
GO: Biological Process	GO:0016525	negative regulation of angiogenesis		8.115e-07	0.007637	1.189e-05	0.0001157	26	82	ADRB2,AGT,ANGPT2,RGCC,SERPINE1,SERPINF1,PF4,PML,COL4A2,ADAMTS1,CX3CR1,PTN,PTPRM,MMRN2,CCL2,FOXC1,STAT1,SULF1,SEMA4A,SPINK5,TCF4,THBS2,TIE1,HHEX,CXCL10,LIF
GO: Biological Process	GO:0060627	regulation of vesicle-mediated transport		8.376e-07	0.007882	1.226e-05	0.0001192	84	433	MFGE8,ANXA1,APOC1,MSN,STXBP6,VAMP4,MYO5A,AXL,UNC13D,BICD1,NRP1,BLK,CD84,C3,C4BPA,C4BPB,CAV1,CBL,CD14,SERPINE1,CDH13,CCR7,PLCG2,CNN2,PPT1,PRKD1,SNPH,RIMS3,SIRPA,PTAFR,STAP1,PTX3,RAB27A,RAC2,PCSK9,DOCK2,GREM1,LRRK2,EHD2,FCER1A,MS4A2,FCER1G,FCGR2B,FES,CCL2,CCL19,FGR,MERTK,CCL21,FOXF1,SELE,SGIP1,OLFM4,SLAMF1,DKK1,SPINK1,GAS1,CPLX1,LILRB1,NOD2,STXBP1,GLRX,EHD1,STON1,SYNE1,RAPGEF4,TGFB1,CORO1A,HCK,NCKA…
GO: Biological Process	GO:0042088	T-helper 1 type immune response		8.873e-07	0.008349	1.292e-05	0.0001257	18	45	ANXA1,RIPK2,BCL3,IL18R1,IL33,CD80,CCR7,IL27RA,EBI3,CCL19,SEMA4A,TLR4,HLA-DQB1,HLA-DRB4,HLX,IL12RB1,IL18,IRF1
GO: Biological Process	GO:0032720	negative regulation of tumor necrosis factor production		8.873e-07	0.008349	1.292e-05	0.0001257	18	45	ACP5,AXL,BCL3,CD34,ERRFI1,TRIM27,GPNMB,ZC3H12A,SLAMF1,LILRB1,NOD2,TWIST2,HAVCR2,TLR4,IRAK3,TNFAIP3,TWIST1,IL10
GO: Biological Process	GO:0014911	positive regulation of smooth muscle cell migration		8.873e-07	0.008349	1.292e-05	0.0001257	18	45	MIF,MMP1,NRP1,P2RY6,PDGFRB,PLAU,NOX4,DOCK4,CYP1B1,EGR1,F3,POSTN,RAPGEF4,HAS2,IGF1,IL6ST,IL18,ITGA2
GO: Biological Process	GO:0050880	regulation of blood vessel size		8.904e-07	0.008378	1.295e-05	0.000126	43	175	ADM,ADORA2A,ADRB2,AGT,AHR,MMP2,ALOX5,APOE,NOS2,NTS,CAV1,CD38,CPS1,PRKCQ,DOCK4,PTAFR,PTGS1,PTGS2,PTPRM,RGS2,EDNRA,EDNRB,ACE2,SCPEP1,MRVI1,F2R,CX3CL1,FOXC1,G6PD,CYSLTR1,GJA1,GJA5,TBXAS1,GUCY1A3,HBB,HIF1A,HSPA6,VIP,ICAM1,KCNJ8,MANF,KCNMB1,KDR
GO: Biological Process	GO:0042130	negative regulation of T cell proliferation		8.959e-07	0.008431	1.301e-05	0.0001265	22	63	MAD1L1,BTLA,CD274,CD44,CEBPB,PRKAR1A,CTLA4,PRNP,PLA2G2D,LILRB2,BTN2A2,LRRC32,LILRB1,KIAA0922,TGFB1,HLA-DQA1,HLA-DQB1,HLA-DRB4,VSIG4,IL2RA,IL10,IDO1
GO: Biological Process	GO:0048872	homeostasis of number of cells		9.216e-07	0.008672	1.336e-05	0.00013	59	272	ADA,MIF,AHR,ANK1,ANXA1,AXL,BCL2A1,BCL6,TNFRSF17,P2RX7,CD44,CD74,PDE4B,SASH3,PIK3CD,CCR7,PMAIP1,CHST3,SLC40A1,ISG15,PKN1,RASSF2,GAPT,MAFB,TSC22D3,ETS1,F2R,KLF2,FCER1G,FCGR2B,CXCL6,SKIL,LAT,TNFSF13B,G6PD,SPI1,GATA3,STAT5A,GPR174,TGFB1,CORO1A,TNFAIP3,HCLS1,NCKAP1L,HIF1A,TNFRSF4,IFNG,IL2RA,IL6,IL7R,CXCR2,IL18,INHBA,INPP5D,NKX2-3,JAK2,KIT,LMO2,LYN
GO: Biological Process	GO:0051282	regulation of sequestering of calcium ion		9.239e-07	0.008694	1.338e-05	0.0001301	30	103	CXCL9,ASPH,CD19,P2RX7,CLIC2,PKD2,CCR7,PLCG2,PLN,ERO1A,PRKD1,FCRL5,PTPRC,EDNRA,F2R,MS4A2,FGF2,CCL19,CCL21,CXCL11,TGFB1,CORO1A,THY1,UBASH3B,TRPC1,CXCL10,ITGAV,ITPR1,LCK,LYN
GO: Biological Process	GO:0060284	regulation of cell development		9.284e-07	0.008736	1.342e-05	0.0001305	158	954	FAM195B,EOMES,MET,MIF,PREX1,VASN,RGCC,ENC1,APOE,CPNE5,TNFSF11,ARSB,NBN,UNC13D,BCL6,NRP1,NEDD4,WISP1,BMP6,SPHK1,NME1,CAV1,CDC20,CDH5,ENPP2,SERPINF1,CHN1,SERPINE2,QKI,MAP4K4,PML,COL1A1,PMP22,COL3A1,PRRX1,ADAMTS1,FEZ1,DNM3,PRKCH,PRKD1,CTNNB1,CX3CR1,KLK6,DBN1,ZEB2,STAP1,ASAP1,SEMA4C,PTN,PTPRG,KIF14,DPYSL2,DPYSL3,DTX1,REG1A,ECT2,S1PR3,EDNRB,GAL,PLXNC1,ROBO1,GREM1,TRIB1,CLDN18,LRRK2,TNFRSF12A,FBLN1,EFE…
Pathway	P00031	Inflammation mediated by chemokine and cytokine signaling pathway	PantherDB	3.02e-07	0.0008002	1.356e-05	0.0001147	52	191	GNG8,PREX1,ALOX5AP,MYH10,C5AR1,PAK2,PF4,PF4V1,PIK3CD,PIK3CG,CCR1,CCR6,CCR7,PLCL1,PLCG2,COL6A2,COL6A3,COL12A1,PRKCB,CX3CR1,RAC2,ARPC1B,RGS4,CCL2,CCL4,CCL7,CCL8,CCL11,CCL18,CCL20,CCL21,CCL22,CX3CL1,FPR1,FPR3,CXCR6,CCR9,STAT3,GNA15,CCR10,VAV1,VWF,IFNG,CXCR1,CXCR2,CXCL10,ITGAL,ITGB7,ITPR1,JAK2,JUNB,CXCR4
GO: Biological Process	GO:0035456	response to interferon-beta		9.505e-07	0.008944	1.368e-05	0.000133	14	29	TMEM173,IFITM1,GBP4,BST2,AIM2,XAF1,IFITM3,IFITM2,GBP2,GBP3,STAT1,IFI16,IFIT3,IRF1
GO: Biological Process	GO:0001562	response to protozoan		9.505e-07	0.008944	1.368e-05	0.000133	14	29	BCL3,GBP4,CD37,CD40,BATF2,BATF,GBP2,GBP3,CLEC7A,IFNG,IL6,IL10,IL12A,IRF4
GO: Biological Process	GO:0043372	positive regulation of CD4-positive, alpha-beta T cell differentiation		9.505e-07	0.008944	1.368e-05	0.000133	14	29	ANXA1,RIPK2,CD80,CD86,CD83,SASH3,CCR7,CCL19,NCKAP1L,HLX,IFNG,IL6,IL12RB1,IRF1
GO: Biological Process	GO:0030036	actin cytoskeleton organization		9.523e-07	0.008961	1.368e-05	0.0001331	106	584	RHOJ,ACTN1,PREX1,GPR65,FGD2,ANXA1,RGCC,GAS7,MYO1B,PDLIM4,ARHGAP6,ARHGDIB,MYO1F,GRHL3,PHACTR1,MYH10,BCL6,CFLAR,BST2,FGD5,WASF1,CASP4,FMNL3,PAK2,PAM,PDGFRA,PDGFRB,CFL2,PECAM1,PARVB,WNT4,CCR7,PLEK,CNN2,GMFG,NOX4,CSF1R,CSF3,PRKAR1A,CTGF,PRKCQ,SIRPA,DBN1,STAP1,ELMO1,IQSEC1,RAB13,RAC2,DOCK2,DPYSL3,PRKCDBP,TRIM27,S1PR1,ARPC1B,PLEK2,ABI2,EPB41L2,EHD2,S100A9,FES,CDC42EP2,ANTXR1,FGF7,CCL11,MAD2L2,FGR,CCL21…
GO: Biological Process	GO:1903531	negative regulation of secretion by cell		9.598e-07	0.009032	1.377e-05	0.0001339	47	199	ANXA1,ANXA5,RGCC,STXBP6,MTNR1A,CD84,NMB,IL33,NUCB2,OSM,CD34,ENTPD1,VPREB3,MAP4K4,PML,PIM3,SRGN,PTGS1,BANK1,RHBDF2,TRIM27,F2R,FBLN1,BTN2A2,CX3CL1,FOXF1,FN1,LRRC32,GBP1,LILRB1,SYT11,DPH3,CD300A,TNFRSF4,UCP2,VSNL1,IL1B,IL1RN,IL6,IL10,IL11,IL13RA2,TNFRSF9,INHBA,INHBB,IRS1,LIF
GO: Biological Process	GO:0050701	interleukin-1 secretion		9.75e-07	0.009175	1.396e-05	0.0001358	17	41	GBP5,CASP1,CASP4,CASP5,P2RX7,NLRC4,CCR7,AIM2,PML,CCL19,NLRP1,CARD8,NOD2,TLR4,WNT5A,IFNG,PANX1
GO: Biological Process	GO:0061448	connective tissue development		9.783e-07	0.009206	1.399e-05	0.0001361	57	260	MGP,ARRDC3,MMP13,MSX2,RSPO2,SERPINB7,BMP6,C3AR1,RUNX3,SERPINH1,OXCT1,CD34,CD44,PDGFRB,CHI3L1,PITX1,COL1A1,COL5A1,PRRX1,CHRDL2,SELM,CHST11,CREB5,CTGF,CTNNB1,PTHLH,NAMPT,EGR1,GREM1,MEX3C,EFEMP1,FGF2,SFRP2,CHSY1,SNAI2,SNAI1,CSGALNACT1,SPG20,STC1,SULF2,SULF1,ZEB1,TGFB1,TGFBR2,SH3PXD2B,TIMP1,HIF1A,TRPS1,TYMS,CREB3L2,HYAL1,WNT5A,XBP1,IGF1,CYR61,ZBTB16,LUM
GO: Biological Process	GO:0032989	cellular component morphogenesis		9.977e-07	0.009389	1.425e-05	0.0001386	252	1660	RHOJ,ACTN1,FAM195B,EOMES,ADORA2A,MET,MFAP2,NME5,AHR,ALCAM,MMP2,MMP9,PREX1,ANK1,LRRN1,FGD2,ANXA1,VASN,RGCC,ITGA8,GAS7,ALS2,APOE,CPNE5,MSN,MSX2,PEA15,MYH10,AXL,VSIG1,UNC13D,BCL6,NRP1,NEDD4,CFLAR,FGD5,WASF1,NR4A2,RUNX3,FMNL3,P2RX7,PAK2,CD72,CDH11,PDGFRA,PDGFRB,ENPP2,CFL2,PARVB,WNT4,CHN1,CLU,RASGRP3,SNX10,SCLT1,MAP4K4,COL1A1,PMP22,COL3A1,COL4A1,COL4A2,COL4A4,COL5A1,COL5A2,COL6A2,COL6A3,PLA2G3,NOX4,CO…
Pathway	645309	Chondroitin sulfate biosynthesis	BioSystems: REACTOME	3.26e-07	0.0008638	1.44e-05	0.0001218	13	21	BGN,CHPF2,CHST3,CHST11,VCAN,DCN,CHPF,CHSY3,CSGALNACT2,CHST15,CHST12,CHSY1,CSGALNACT1
GO: Biological Process	GO:0034405	response to fluid shear stress		1.029e-06	0.009679	1.466e-05	0.0001426	16	37	ASS1,NCF2,P2RX7,PDGFRB,PKD2,PLAU,PTGS2,ETS1,F3,KLF2,SPP1,GJA1,TGFB1,TGFB3,HAS2,XBP1
GO: Biological Process	GO:0001501	skeletal system development		1.03e-06	0.009688	1.466e-05	0.0001426	97	523	ACP5,MGP,AEBP1,MMP2,MMP9,MMP13,MSX2,TNFSF11,DCHS1,RSPO2,BMP6,RUNX3,PAPSS1,SERPINH1,TNFRSF11B,P2RX7,CD44,CDH11,PDGFRA,PDGFRB,CHI3L1,PITX1,PLS3,COL1A1,COL1A2,COL3A1,COL5A2,PRRX1,COL12A1,CHRDL2,MTHFD1L,CHST11,PPIB,TIPARP,VCAN,CTGF,CTNNB1,RASSF2,PTHLH,PTPRC,TESC,RBP4,EPHA2,GREM1,CLDN18,MEX3C,FBN1,EFEMP1,SLC9B2,FGF2,FOXC1,FLI1,SEMA4D,SFRP2,CHSY1,POSTN,SNAI2,HAPLN3,SNAI1,CSGALNACT1,RAB23,GAS1,LILRB1,ST…
GO: Biological Process	GO:0060402	calcium ion transport into cytosol		1.033e-06	0.009719	1.468e-05	0.0001428	36	136	CXCL9,ASPH,ATP2B4,TRPA1,CAV1,P2RX5,CD19,P2RX7,CLIC2,PKD2,CCR7,PLCG2,PLN,PML,ERO1A,PRKD1,FCRL5,PTPRC,EDNRA,F2R,MS4A2,FGF2,CCL19,CCL21,CXCL11,TGFB1,CORO1A,THY1,UBASH3B,TRPC1,JPH1,CXCL10,ITGAV,ITPR1,LCK,LYN
GO: Biological Process	GO:0071260	cellular response to mechanical stimulus		1.049e-06	0.009868	1.487e-05	0.0001446	25	78	AGT,MMP7,TNFRSF10B,TNFRSF10A,BMP6,BNIP3,CASP1,CASP5,CAV1,CD40,CNN2,COL1A1,BAG3,CTNNB1,CTSB,PTGS2,EDNRA,EGR1,TLR7,TLR8,SLC9A1,GJA1,TLR4,IL1B,IRF1
GO: Biological Process	GO:0035150	regulation of tube size		1.049e-06	0.009874	1.487e-05	0.0001446	43	176	ADM,ADORA2A,ADRB2,AGT,AHR,MMP2,ALOX5,APOE,NOS2,NTS,CAV1,CD38,CPS1,PRKCQ,DOCK4,PTAFR,PTGS1,PTGS2,PTPRM,RGS2,EDNRA,EDNRB,ACE2,SCPEP1,MRVI1,F2R,CX3CL1,FOXC1,G6PD,CYSLTR1,GJA1,GJA5,TBXAS1,GUCY1A3,HBB,HIF1A,HSPA6,VIP,ICAM1,KCNJ8,MANF,KCNMB1,KDR
GO: Biological Process	GO:0014812	muscle cell migration		1.054e-06	0.009916	1.491e-05	0.000145	26	83	MET,MIF,MMP1,ANXA1,NRP1,P2RY6,SERPINE1,PDGFRB,PLAT,PLAU,NOX4,DOCK4,CYP1B1,EGR1,PLEKHO1,TRIB1,F3,POSTN,RAPGEF4,HAS2,IGF1,IGFBP3,IGFBP5,IL6ST,IL18,ITGA2
GO: Biological Process	GO:0046425	regulation of JAK-STAT cascade		1.057e-06	0.009947	1.493e-05	0.0001453	39	153	AGT,AKR1B1,SOCS1,BGN,SOCS3,CAV1,OSM,CD40,PECAM1,IL19,CSF1R,IL22,CYP1B1,ASPN,DCN,IL22RA2,IL21,F2R,CRLF3,CXCL6,FYN,IL26,IL24,HCLS1,CD300A,IFNG,IGF1,IL6,IL6ST,IL10,IL12A,IL18,IRF1,ISL1,JAK2,KIT,LCK,LIF,LYN
Pathway	106417	Generation of second messenger molecules	BioSystems: REACTOME	3.504e-07	0.0009285	1.522e-05	0.0001288	17	34	CD3D,CD3E,CD3G,CD247,PAK2,EVL,LAT,FYB,HLA-DPA1,HLA-DQA1,HLA-DQB1,HLA-DRA,HLA-DRB4,ZAP70,ITK,LCK,LCP2
Pathway	545276	chondroitin sulfate biosynthesis (late stages)	BioSystems: BIOCYC	3.727e-07	0.0009876	1.593e-05	0.0001348	10	13	CHST2,CHST3,CHST11,CHPF,CHSY3,CSGALNACT2,CHST15,CHST12,CHSY1,CSGALNACT1
GO: Biological Process	GO:0051173	positive regulation of nitrogen compound metabolic process		1.173e-06	0.01104	1.654e-05	0.0001609	281	1887	AICDA,TMEM173,ACVR1,MDK,ADCY3,MEIS2,CDC7,MEOX1,MEOX2,EOMES,ADM,ADORA2A,MET,PARP1,ADRB2,AGT,MIF,CXCL9,MITF,AHR,SUPT3H,GPR65,ANXA3,RGCC,ITGA8,APOBEC1,APOE,TNFSF11,SKAP1,ASPH,ASS1,MTNR1A,ATF3,GRHL3,MUC1,MYBL2,RIPK2,NDP,BCL3,BLM,CFLAR,BMP6,NFE2,SPHK1,BTK,C3AR1,NOS2,IL33,PNP,DDR2,NR4A2,RUNX3,CBFB,LDB2,CCNA2,CCNB1,CCNC,OSM,CD3D,P2RX7,CD28,CD80,CD86,TNFSF8,CD38,CD40,SERPINE1,CD81,CDH13,CCPG1,CEBPB,CEBPD…
GO: Biological Process	GO:0019722	calcium-mediated signaling		1.192e-06	0.01122	1.68e-05	0.0001634	38	148	ADA,ASPH,ATP2B4,SPHK1,BTK,CD3E,CD8A,P2RX5,CDH13,SELK,CLIC2,PLCG2,PLEK,PLN,LMCD1,PRNP,PTGFR,TRAT1,NCALD,LRRK2,FCER1A,CCL4,SELE,SELP,SLC9A1,LAT,GBP1,KISS1R,TFF2,NRG1,VCAM1,LAT2,ZAP70,IGF1,ITGAL,ITPR1,CXCR4,KDR
GO: Molecular Function	GO:0019838	growth factor binding		1.818e-07	0.0004265	1.706e-05	0.0001423	37	134	ACVR1,VASN,NRP1,WISP1,REG3A,OSMR,PDGFRA,PDGFRB,COL1A1,COL1A2,COL3A1,COL4A1,COL5A1,CTGF,HTRA1,PTN,RHBDF2,ENG,CXCL13,SRPX2,TGFB3,TGFBR2,IGFBP2,IGFBP3,IGFBP5,IGFBP6,IGFBP7,CYR61,IL1RN,IL2RA,IL2RB,IL6ST,IL10RA,ITGAV,PXDN,KDR,LTBP2
Pathway	645289	Collagen biosynthesis and modifying enzymes	BioSystems: REACTOME	4.083e-07	0.001082	1.718e-05	0.0001453	25	65	COL28A1,SERPINH1,P4HB,PCOLCE,PLOD1,COL1A1,COL1A2,COL3A1,COL4A1,COL4A2,COL4A4,COL5A1,COL5A2,COL6A2,COL6A3,COL7A1,COL12A1,COL15A1,ADAMTS3,ADAMTS2,COL5A3,PPIB,COL23A1,COL6A5,COL18A1
GO: Biological Process	GO:1903409	reactive oxygen species biosynthetic process		1.226e-06	0.01154	1.724e-05	0.0001677	29	99	ACP5,AGT,ASS1,ATP2B4,NOS2,CAV1,CD34,CLU,PKD2,DUOX2,CYBB,CYP1B1,PTGS2,PTX3,RAB27A,RORA,ZC3H12A,STAT3,TLR2,TLR4,HBB,ICAM1,IFNG,IGF1,IL1B,IL6,IL10,ITGB2,JAK2
GO: Biological Process	GO:0045893	positive regulation of transcription, DNA-templated		1.304e-06	0.01227	1.829e-05	0.0001779	231	1505	AICDA,TMEM173,ACVR1,MDK,MEIS2,MEOX1,MEOX2,EOMES,MET,PARP1,ADRB2,AGT,MITF,AHR,SUPT3H,ANXA3,RGCC,ITGA8,APOBEC1,TNFSF11,SKAP1,ASPH,ATF3,GRHL3,MUC1,MYBL2,RIPK2,NDP,BCL3,BLM,CFLAR,BMP6,NFE2,SPHK1,BTK,IL33,DDR2,NR4A2,RUNX3,CBFB,LDB2,CCNA2,CCNC,OSM,CD3D,CD28,CD80,CD86,TNFSF8,CD38,CD40,SERPINE1,CD81,CDH13,CCPG1,CEBPB,CEBPD,SOX18,PF4,WNT4,NLRC4,GRHL1,CLU,PITX1,PKD2,AIM2,COL1A1,PRKD2,MDFIC,PRRX1,MAGED1,TBX…
GO: Biological Process	GO:1903508	positive regulation of nucleic acid-templated transcription		1.304e-06	0.01227	1.829e-05	0.0001779	231	1505	AICDA,TMEM173,ACVR1,MDK,MEIS2,MEOX1,MEOX2,EOMES,MET,PARP1,ADRB2,AGT,MITF,AHR,SUPT3H,ANXA3,RGCC,ITGA8,APOBEC1,TNFSF11,SKAP1,ASPH,ATF3,GRHL3,MUC1,MYBL2,RIPK2,NDP,BCL3,BLM,CFLAR,BMP6,NFE2,SPHK1,BTK,IL33,DDR2,NR4A2,RUNX3,CBFB,LDB2,CCNA2,CCNC,OSM,CD3D,CD28,CD80,CD86,TNFSF8,CD38,CD40,SERPINE1,CD81,CDH13,CCPG1,CEBPB,CEBPD,SOX18,PF4,WNT4,NLRC4,GRHL1,CLU,PITX1,PKD2,AIM2,COL1A1,PRKD2,MDFIC,PRRX1,MAGED1,TBX…
GO: Biological Process	GO:0033554	cellular response to stress		1.328e-06	0.01249	1.859e-05	0.0001809	293	1983	MCL1,DNAJB9,MAP3K3,MAP3K5,CDC7,CDC45,ADM,MET,PARP1,ADRB2,AGT,MIF,NME5,MKI67,SRPX,MMP2,MMP3,AKR1B1,MNDA,RAD54L,SUPT3H,FGD2,ANXA1,VASN,ANXA5,RGCC,APOE,TNFSF11,RUVBL1,ASS1,ATF3,ATM,MUC1,PEA15,ATR,AXL,RIPK2,BCAT1,NBN,BCL2A1,BCL3,TNFRSF10B,BCL6,BID,NEDD4,BLM,BNIP3,BNIP3L,VNN1,CD163L1,BTK,PNP,NPC1,RAB12,TRPA1,CALU,NR4A2,CASP4,CAV1,CCNA2,CCNB1,USP14,P2RX5,P4HB,CD27,CD34,ERRFI1,CD44,TREM1,EXO1,PAK2,REG3A…
GO: Biological Process	GO:0051897	positive regulation of protein kinase B signaling		1.332e-06	0.01253	1.862e-05	0.0001811	27	89	OSBPL8,TNFSF11,AXL,CD28,CHI3L1,PIK3CG,CCR7,NOX4,CSF3,HBEGF,MTDH,F3,FGF2,CCL19,CCL21,IL26,GATA3,HPSE,STK3,TGFB1,PIK3R5,HCLS1,NRG1,IGF1,IGFBP5,TSPYL5,IL6
GO: Biological Process	GO:0032722	positive regulation of chemokine production		1.34e-06	0.01261	1.871e-05	0.0001819	20	55	MIF,RIPK2,IL33,CD74,SELK,CSF1R,TLR7,POSTN,NOD2,FFAR2,HAVCR2,TLR2,TLR4,HIF1A,TWIST1,WNT5A,IFNG,IL1B,IL6,IL18
GO: Biological Process	GO:0031100	organ regeneration		1.368e-06	0.01288	1.907e-05	0.0001855	25	79	ADM,ADRB2,MKI67,ANGPT2,ANXA3,SOCS1,C5AR1,NNMT,SOCS3,CAV1,CCNA2,CEBPB,PKM,PRPS1,CCL2,CXCL6,CXCL12,LPIN1,SULF2,TGFB1,HGF,TYMS,UCP2,NR4A3,LIF
GO: Biological Process	GO:0050716	positive regulation of interleukin-1 secretion		1.408e-06	0.01325	1.96e-05	0.0001906	13	26	CASP1,CASP4,CASP5,P2RX7,CCR7,AIM2,CCL19,NLRP1,CARD8,NOD2,WNT5A,IFNG,PANX1
GO: Biological Process	GO:2000377	regulation of reactive oxygen species metabolic process		1.415e-06	0.01332	1.967e-05	0.0001913	42	172	ACP5,AGT,MMP3,BIRC3,ASS1,ATP2B4,BNIP3,CAV1,CD34,PDGFRB,CLU,PKD2,PLAU,NOX4,CYP1B1,PTGS2,PTX3,RAB27A,RAC2,ACE2,FOXM1,FBLN5,ZC3H12A,NOX1,STAT3,CXCL2,TGFB1,TGFBR2,TLR2,TLR4,HBB,HIF1A,ICAM1,XDH,IFNG,IGF1,IL1B,IL6,IL10,IL18,ITGB2,JAK2
GO: Biological Process	GO:0080135	regulation of cellular response to stress		1.424e-06	0.0134	1.977e-05	0.0001923	119	680	MCL1,MAP3K3,MAP3K5,MET,PARP1,ADRB2,MIF,NME5,MMP3,FGD2,TNFSF11,RUVBL1,ATM,MUC1,ATR,RIPK2,BCL6,BNIP3,BNIP3L,VNN1,PNP,NPC1,RAB12,CAV1,USP14,P4HB,CD27,CD34,CD44,REG3A,CD74,MAPKAPK2,RAB33A,CLU,DERL3,CCR7,MAP4K4,PMAIP1,PML,MDFIC,PRRX1,BAG3,BAG2,FEZ1,UNC5CL,PKN1,CTGF,EDEM1,CTSK,DNAJC3,HERPUD1,RASSF2,ZEB2,SEMA4C,QSOX1,PARPBP,RASGRP1,SPRED1,GREM1,FBXW7,EPHB1,LRRK2,DACT1,FCER1A,SERPINB3,CCL19,CCL21,CXCL12,…
GO: Molecular Function	GO:0060089	molecular transducer activity		2.28e-07	0.0005349	2.023e-05	0.0001687	288	1925	GNG8,ACVR1,MAP3K3,MAP3K5,ADORA2A,MET,ADRB2,ANXA2R,APLNR,SORCS2,AHR,CD200,GPR65,IFITM1,BTLA,ASGR1,MTNR1A,CLEC2D,AXL,RIPK2,P2RY13,GPR84,TNFRSF10C,TNFRSF10B,TNFRSF10A,TNFRSF17,IL18RAP,IL18R1,NRP1,HCAR3,BST2,SPHK1,CD163L1,C3AR1,C5AR1,NPC1,TRPA1,DDR2,NR4A2,CXCL16,DOK2,CBL,OLR1,CLDN1,TNFRSF11B,CD2,CD3D,MTMR6,CD3E,CD3G,CD247,CD8A,CD14,P2RX5,CD19,TIGIT,P2RX7,CD22,P2RY6,CD27,CD28,CD80,CD86,CD40,CD44,TREM1…
GO: Molecular Function	GO:0001948	glycoprotein binding		2.329e-07	0.0005463	2.023e-05	0.0001687	34	119	AZGP1,NID1,CD2,SERPINA1,PLAT,COL5A1,COL5A3,EDEM1,CTSB,CTSK,PTN,PTPRC,FBXO6,PLA2G2D,GPC6,ACE2,GREM1,LRRK2,SELP,FLNA,AGR2,FYN,CECR1,ERLEC1,TGFB1,CFH,HSPA5,VIM,VWF,ITGAM,ITGB2,LRP8,LCK,LGALS1
GO: Biological Process	GO:1900180	regulation of protein localization to nucleus		1.494e-06	0.01406	2.07e-05	0.0002014	49	214	TMEM173,PARP1,BCL3,IL18R1,BMP6,SPHK1,NFKBIE,CAV2,CD27,PKD2,MDFIC,CSF3,PKIA,PRKCQ,PTGS2,TBC1D10C,RASSF5,ECT2,GREM1,CLDN18,RGS19,TLR7,DACT1,CCL19,TACC3,FLNA,SFRP2,SLC9A1,SNAI2,FYN,RAB23,SULF2,RBPMS,TGFB1,TGFB3,TLR2,TLR4,HCLS1,NUP62,TRIM29,XBP1,IGF1,IL1B,IL6,IL10,IL18,C8orf4,JAK2,LIF
GO: Biological Process	GO:0042886	amide transport		1.506e-06	0.01418	2.085e-05	0.0002028	78	399	MMP7,ABCC1,ANXA1,ANXA5,BIRC5,AQP3,AQP9,TNFSF11,MTNR1A,MYO5A,SEC11C,BCL3,IL18R1,BLK,SPHK1,NOS2,TRPA1,NUCB2,FAM3B,OXCT1,CD27,CD38,CD74,PCSK1,MAP4K4,PIM3,PRKAR1A,PRKAR2B,PRKCQ,ABCA12,PTGS2,RBP4,GAL,GREM1,TLR7,SLC15A3,S100A8,S100A9,CCL19,SLC2A1,PDPN,SLC15A1,RAB8B,CPLX1,GCG,GJA1,PASK,STXBP1,GLRX,GLUL,TAP2,FFAR2,RAPGEF4,TLR2,TLR4,HIF1A,HLA-DRB4,SLC25A32,SPCS3,UCP2,VIP,VSNL1,IFNG,IL1B,IL1RN,IL6,IL10,IL1…
GO: Biological Process	GO:0002218	activation of innate immune response		1.523e-06	0.01433	2.104e-05	0.0002047	62	295	PIK3AP1,TMEM173,MB21D1,BIRC3,RIPK2,BTK,CAV1,CD14,CD86,PAK2,MAPKAPK2,NLRC4,PLCG2,AIM2,MAP3K8,CTSB,MAP2K3,CTSK,PSMB10,PSME2,CLEC4E,CLEC4A,DMBT1,TANK,DUSP4,DUSP6,DUSP7,RPS6KA2,TNIP3,TLR7,TLR8,FCER1G,FCN1,FOS,CLEC4D,FYN,GFI1,NOD2,RFTN1,MALT1,FFAR2,TLR1,TLR2,TLR4,IRAK3,TNFAIP3,HCK,HSP90B1,CLEC7A,LY96,ICAM2,IFI16,TRIM5,IL1B,IRF1,IRF4,IRF7,ITGAM,ITGB2,ITPR1,TLR10,LYN
GO: Biological Process	GO:0003158	endothelium development		1.543e-06	0.01452	2.129e-05	0.0002071	34	127	ACVR1,MET,AGT,MSN,NRP1,BMP6,CD34,CDH5,PECAM1,SOX18,PRKD2,SLC40A1,PPP1R16B,CTNNB1,S1PR1,S1PR3,ENG,STC1,STK3,GJA1,GJA4,GJA5,SOX17,COL18A1,NRG1,PROK2,ICAM1,ID1,XDH,IL1B,CXCL10,APOLD1,KDR,LAMA5
GO: Biological Process	GO:0045936	negative regulation of phosphate metabolic process		1.56e-06	0.01468	2.146e-05	0.0002087	106	590	ADORA2A,MET,TRIB2,BIRC3,APOC1,APOE,RHOH,SOCS1,ATF3,P2RY13,BGN,NUCB2,SOCS3,CAV1,CCNB1,P2RX7,ENTPD1,ERRFI1,PAK2,CDA,CDKN2C,PECAM1,DNAJC10,PLEK,PLK1,SH3BP5,DDIT4,GMFG,PKIA,PPP1R16B,PRKAR1A,PRKAR2B,PKN1,DNAJC3,PRNP,RASSF2,ASPN,DCN,STAP1,LAX1,TBC1D10C,PTPRC,TESC,FAM129A,DUSP2,DUSP4,DUSP5,DUSP6,DUSP7,TRIM27,RGS2,RGS4,EDNRA,EDNRB,ACE2,SPRED1,GREM1,ENG,TRIB1,LPCAT1,LRRK2,DACT1,FBLN1,BTN2A2,SERPINB3,FOXM1…
GO: Biological Process	GO:0010563	negative regulation of phosphorus metabolic process		1.56e-06	0.01468	2.146e-05	0.0002087	106	590	ADORA2A,MET,TRIB2,BIRC3,APOC1,APOE,RHOH,SOCS1,ATF3,P2RY13,BGN,NUCB2,SOCS3,CAV1,CCNB1,P2RX7,ENTPD1,ERRFI1,PAK2,CDA,CDKN2C,PECAM1,DNAJC10,PLEK,PLK1,SH3BP5,DDIT4,GMFG,PKIA,PPP1R16B,PRKAR1A,PRKAR2B,PKN1,DNAJC3,PRNP,RASSF2,ASPN,DCN,STAP1,LAX1,TBC1D10C,PTPRC,TESC,FAM129A,DUSP2,DUSP4,DUSP5,DUSP6,DUSP7,TRIM27,RGS2,RGS4,EDNRA,EDNRB,ACE2,SPRED1,GREM1,ENG,TRIB1,LPCAT1,LRRK2,DACT1,FBLN1,BTN2A2,SERPINB3,FOXM1…
GO: Biological Process	GO:0043491	protein kinase B signaling		1.565e-06	0.01473	2.15e-05	0.0002092	40	161	OSBPL8,MMP3,TNFSF11,AXL,INPP4B,CD28,CD40,CHI3L1,PIK3CG,CCR7,PLK3,NOX4,CSF3,BANK1,HBEGF,PRKCDBP,EPHA2,MTDH,F3,BTN2A2,FGF2,CCL2,CCL19,MERTK,CCL21,IL26,GATA3,HPSE,STK3,TGFB1,PIK3R5,HCLS1,NRG1,XDH,IGF1,IGFBP5,TSPYL5,IL1B,IL6,IRS1
GO: Biological Process	GO:0050706	regulation of interleukin-1 beta secretion		1.594e-06	0.015	2.187e-05	0.0002127	14	30	CASP1,CASP4,CASP5,P2RX7,CCR7,AIM2,PML,CCL19,NLRP1,CARD8,NOD2,WNT5A,IFNG,PANX1
Pathway	213306	Measles	BioSystems: KEGG	5.37e-07	0.001423	2.223e-05	0.0001881	40	134	PIK3R3,MSN,MX1,TNFRSF10C,TNFRSF10B,TNFRSF10A,OAS2,OAS3,CCND2,CD3D,CD3E,CD3G,CD28,PIK3CD,PIK3CG,PRKCQ,TLR7,IRF9,FCGR2B,SLAMF1,FYN,STAT1,STAT3,STAT5A,TLR2,TLR4,TNFAIP3,PIK3R5,HSPA6,IFNAR2,IFNG,IL1A,IL1B,IL2RA,IL2RB,IL6,IL12A,IRF7,JAK2,SH2D1A
GO: Biological Process	GO:0010543	regulation of platelet activation		1.643e-06	0.01546	2.251e-05	0.000219	15	34	ADRB2,APOE,PDGFRA,SERPINE2,PLEK,PRKCQ,FCER1G,SELP,PDPN,THBD,TLR4,UBASH3B,TXK,ZAP70,LYN
GO: Biological Process	GO:0097193	intrinsic apoptotic signaling pathway		1.673e-06	0.01574	2.288e-05	0.0002225	65	315	MCL1,MAP3K5,MIF,NME5,MMP9,ATM,MUC1,NBN,BCL2A1,BCL3,TNFRSF10B,BID,BNIP3,VNN1,PNP,CASP4,CAV1,P4HB,CD44,CD74,CEBPB,PDK1,SELK,DNAJC10,CLU,PLAUR,PMAIP1,CHAC1,PML,IL19,DDIT4,ERO1A,PLEKHF1,HERPUD1,CYP1B1,MELK,DFNA5,EPHA2,FBXW7,SHISA5,LRRK2,S100A8,S100A9,CXCL12,SFRP2,HYOU1,SKIL,NOX1,SNAI2,SNAI1,SYVN1,EAF2,GCG,MLLT11,GRINA,GZMB,TNFRSF1B,HELLS,HIF1A,WFS1,XBP1,IFI16,ITPR1,JAK2,LCK
GO: Biological Process	GO:0045807	positive regulation of endocytosis		1.682e-06	0.01582	2.297e-05	0.0002234	35	133	MFGE8,AXL,BICD1,C3,CAV1,CBL,CD14,SERPINE1,CCR7,PLCG2,PPT1,SIRPA,STAP1,PTX3,RAB27A,PCSK9,DOCK2,GREM1,FCER1G,FCGR2B,CCL2,CCL19,MERTK,CCL21,SELE,SGIP1,NOD2,SYNE1,NCKAP1L,CLEC7A,WNT5A,IL1B,ITGA2,ITGAV,ANO6
GO: Biological Process	GO:0046824	positive regulation of nucleocytoplasmic transport		1.705e-06	0.01604	2.325e-05	0.0002261	33	122	TMEM173,PARP1,IL18R1,NEDD4,BMP6,SPHK1,CD27,CSF3,PRKCQ,PTGS2,ECT2,GREM1,TLR7,DACT1,CCL19,FLNA,SFRP2,SLC9A1,SULF2,RBPMS,TGFB1,TGFB3,TLR2,TLR4,HCLS1,WIPF1,XBP1,IGF1,IL1B,IL6,IL18,C8orf4,JAK2
GO: Biological Process	GO:0034446	substrate adhesion-dependent cell spreading		1.749e-06	0.01645	2.381e-05	0.0002316	26	85	PREX1,ITGA8,AXL,UNC13D,ENPP2,DBN1,KIF14,FERMT3,FBLN1,ANTXR1,MERTK,FLNA,FN1,OLFM4,POSTN,GBP1,FERMT2,HAS2,FNDC3B,ITGA4,ITGAV,ITGB7,LAMA5,LAMB1,LAMC1,LIMS1
GO: Biological Process	GO:0031214	biomineral tissue development		1.809e-06	0.01702	2.46e-05	0.0002393	36	139	ACVR1,ADRB2,MGP,MMP13,MSX2,RSPO2,BMP6,NFE2,DDR2,P2RX7,WNT4,CCR1,COL1A1,DUOX2,SRGN,FAM20A,ASPN,CYP27B1,PTGS2,PTHLH,PTN,ECM1,S1PR1,GREM1,GPNMB,SBNO2,SPP1,GJA1,TMEM119,TGFB1,TGFB3,HIF1A,TWIST1,IGF1,FAM20C,ANO6
Pathway	M1469	Adhesion and Diapedesis of Lymphocytes	MSigDB C2: BioCarta	6.103e-07	0.001617	2.488e-05	0.0002105	9	11	CD34,PECAM1,SELL,VCAM1,ICAM1,IL1A,ITGA4,ITGAL,ITGB2
GO: Biological Process	GO:0050710	negative regulation of cytokine secretion		1.885e-06	0.01773	2.559e-05	0.0002489	18	47	ANXA1,RGCC,CD34,PML,SRGN,BANK1,TRIM27,FBLN1,BTN2A2,CX3CL1,FN1,LRRC32,GBP1,LILRB1,TNFRSF4,IL6,IL10,TNFRSF9
GO: Biological Process	GO:1903649	regulation of cytoplasmic transport		1.981e-06	0.01864	2.686e-05	0.0002612	88	469	TMEM173,PARP1,CXCL9,MSN,RUVBL1,ASPH,VAMP4,MX2,BCL3,IL18R1,INPP4B,NEDD4,BMP6,BNIP3L,SPHK1,NFKBIE,CAV1,P2RX5,CD19,P2RX7,CD27,CLIC2,DERL3,PKD2,PLN,PML,MDFIC,CSF3,PKIA,PRKD1,PRKCQ,FCRL5,EDEM1,CTSK,PTGS2,TBC1D10C,RAC2,ECT2,EDNRA,GREM1,FBXW7,RGS19,LRRK2,TLR7,F2R,DACT1,MS4A2,CCL19,TACC3,CXCL11,UBE2J1,FLNA,SFRP2,ABLIM3,SLC9A1,SNAI2,RAB23,GAS1,ERLEC1,SULF2,RBPMS,TGFB1,TGFB3,CORO1A,THY1,TLR2,TLR4,UBASH3B,H…
GO: Biological Process	GO:0032386	regulation of intracellular transport		1.99e-06	0.01873	2.694e-05	0.0002621	109	614	TMEM173,PARP1,CXCL9,MSN,RUVBL1,ASPH,VAMP4,MX2,UNC13D,BCL3,IL18R1,INPP4B,BID,NEDD4,CD84,BMP6,BNIP3L,BST2,SPHK1,NFKBIE,CAV1,P2RX5,CD19,P2RX7,CD27,CLIC2,DERL3,PKD2,PLN,PLK3,PMAIP1,PML,MDFIC,CSF3,PKIA,PRKD1,PRKCQ,FCRL5,EDEM1,CTSK,DBN1,PTGS2,TBC1D10C,RAC2,ECT2,EDNRA,GREM1,STOM,FBXW7,RGS19,LRRK2,TLR7,F2R,EHD2,DACT1,FCER1A,MS4A2,FCER1G,FES,CCL2,CCL19,FGR,TACC3,CXCL11,FOXF1,UBE2J1,FLNA,SFRP2,ABLIM3,SLC9A…
GO: Biological Process	GO:0042094	interleukin-2 biosynthetic process		2.018e-06	0.01899	2.721e-05	0.0002647	12	23	CD3E,CD28,CD80,CD86,PRKCQ,STAT5A,IL1A,IL1B,IL1RAP,IL18,IRF4,LAG3
GO: Biological Process	GO:0035588	G-protein coupled purinergic receptor signaling pathway		2.018e-06	0.01899	2.721e-05	0.0002647	12	23	ACPP,ADA,ADORA2A,P2RY13,P2RY6,GPR171,PTAFR,P2RY14,P2RY10,GNAI2,GPR34,P2RY8
GO: Biological Process	GO:0061082	myeloid leukocyte cytokine production		2.018e-06	0.01899	2.721e-05	0.0002647	12	23	MIF,BCL6,CD74,FCER1G,TGFB1,TGFB3,TLR2,TLR4,IRAK3,WNT5A,KIT,NR4A3
GO: Biological Process	GO:0050654	chondroitin sulfate proteoglycan metabolic process		2.06e-06	0.01939	2.773e-05	0.0002698	21	61	ARSB,BGN,CHPF2,DSE,CHST3,CHST11,VCAN,SPOCK2,DCN,CHPF,GPC6,CHSY3,CSGALNACT2,CHST15,CHST12,SDC2,CHSY1,EGFLAM,CSGALNACT1,HYAL1,IGF1
GO: Biological Process	GO:0014910	regulation of smooth muscle cell migration		2.199e-06	0.0207	2.952e-05	0.0002872	22	66	MIF,MMP1,NRP1,P2RY6,SERPINE1,PDGFRB,PLAU,NOX4,DOCK4,CYP1B1,EGR1,TRIB1,F3,POSTN,RAPGEF4,HAS2,IGF1,IGFBP3,IGFBP5,IL6ST,IL18,ITGA2
GO: Biological Process	GO:0045669	positive regulation of osteoblast differentiation		2.199e-06	0.0207	2.952e-05	0.0002872	22	66	ACVR1,IFITM1,MSX2,BMP6,DDR2,CEBPB,CEBPD,WNT4,CTHRC1,PRKD1,CTNNB1,FGF2,SFRP2,GJA1,TMEM119,HGF,IFI16,IGF1,CYR61,IL6,IL6ST,FAM20C
GO: Biological Process	GO:0042993	positive regulation of transcription factor import into nucleus		2.257e-06	0.02124	3.025e-05	0.0002943	19	52	TMEM173,IL18R1,SPHK1,CD27,CSF3,PRKCQ,PTGS2,GREM1,TLR7,CCL19,FLNA,SLC9A1,TLR2,TLR4,HCLS1,XBP1,IL1B,IL18,C8orf4
GO: Biological Process	GO:0014909	smooth muscle cell migration		2.28e-06	0.02146	3.052e-05	0.0002969	23	71	MIF,MMP1,NRP1,P2RY6,SERPINE1,PDGFRB,PLAT,PLAU,NOX4,DOCK4,CYP1B1,EGR1,TRIB1,F3,POSTN,RAPGEF4,HAS2,IGF1,IGFBP3,IGFBP5,IL6ST,IL18,ITGA2
GO: Biological Process	GO:0032602	chemokine production		2.29e-06	0.02155	3.059e-05	0.0002975	25	81	MIF,RIPK2,IL33,CD74,SELK,CSF1R,TLR7,S100A8,S100A9,CXCL6,POSTN,SNAI2,NOD2,FFAR2,HAVCR2,TLR2,TLR4,HIF1A,TWIST1,WNT5A,IFNG,IL1B,IL6,IL10,IL18
GO: Biological Process	GO:0050709	negative regulation of protein secretion		2.291e-06	0.02156	3.059e-05	0.0002975	32	118	ANXA1,ANXA5,RGCC,MTNR1A,IL33,CD34,VPREB3,MAP4K4,PML,PIM3,SRGN,BANK1,RHBDF2,TRIM27,F2R,FBLN1,BTN2A2,CX3CL1,FN1,LRRC32,GBP1,LILRB1,DPH3,TNFRSF4,UCP2,VSNL1,IL1B,IL6,IL10,TNFRSF9,INHBB,IRS1
GO: Biological Process	GO:0044089	positive regulation of cellular component biogenesis		2.382e-06	0.02242	3.175e-05	0.0003088	80	417	AGT,MITF,AHR,MMP1,MMP3,GPR65,LRRN1,RGCC,APOE,MSN,BID,BIK,GBP5,WASF1,CAV1,LDB2,P2RX7,ENPP2,WNT4,CLU,CCR7,PLEK,AIM2,PMAIP1,GMFG,NOX4,CSF3,DNM3,CTGF,PRKCQ,CTNNB1,EPS8L1,RAC2,DPYSL3,TRIM27,RGS2,ARPC1B,ACE2,ABI2,EPHB1,SYNDIG1,FES,CDC42EP2,CCL11,CCL19,CCL21,CCL24,EVL,CXCL13,PALLD,SWAP70,SRPX2,KISS1R,BAIAP2L1,TAC1,TGFB1,TGFB3,RHOQ,CORO1A,THBS2,TLR4,AJUBA,HCK,TPBG,NCKAP1L,TWIST1,VCP,WIPF1,HYAL1,ICAM1,ID1…
GO: Biological Process	GO:0035924	cellular response to vascular endothelial growth factor stimulus		2.406e-06	0.02264	3.198e-05	0.0003111	16	39	NRP1,PDGFRA,PDGFRB,MAPKAPK2,PRKD2,ADAMTS3,PRKD1,EGR3,FOXC1,GAS1,TCF4,PTP4A3,NR4A1,XBP1,XDH,KDR
GO: Biological Process	GO:0030890	positive regulation of B cell proliferation		2.406e-06	0.02264	3.198e-05	0.0003111	16	39	ADA,MIF,BCL6,CD38,CD40,CD74,CD81,SASH3,PTPRC,IL21,GPR183,TNFSF13B,TLR4,NCKAP1L,TNFRSF4,SLC39A10
GO: Biological Process	GO:0001783	B cell apoptotic process		2.43e-06	0.02286	3.22e-05	0.0003132	13	27	ADA,MIF,BCL2A1,BCL6,BTK,CD44,CD74,PKN1,IL21,HSH2D,IL10,SLC39A10,LYN
GO: Biological Process	GO:0042346	positive regulation of NF-kappaB import into nucleus		2.43e-06	0.02286	3.22e-05	0.0003132	13	27	IL18R1,SPHK1,CD27,PRKCQ,PTGS2,GREM1,TLR7,CCL19,TLR2,TLR4,IL1B,IL18,C8orf4
GO: Biological Process	GO:0007568	aging		2.478e-06	0.02332	3.277e-05	0.0003188	59	280	ADA,ADM,ADRB2,AGT,MIF,MME,MMP7,RAD54L,APOE,ASS1,MTNR1A,ATM,ATR,NCF2,BCL6,SERPING1,SOCS3,CAV1,CD86,SERPINE1,CTSC,SERPINF1,XRN1,PML,COL3A1,NOX4,CTGF,PRKCQ,CYP27B1,DCN,PTGS1,ENG,RPN2,LRRK2,F3,CCL2,CX3CL1,FOXM1,FOS,STAT3,TGFB1,TGFB3,TIMP1,TIMP2,TIMP3,TNFRSF1B,NUP62,TWIST1,TYMS,UCP2,ICAM1,IGFBP2,IL1B,IL6,IL10,INPP5D,LCK,LIMS1,MADCAM1
GO: Biological Process	GO:1901135	carbohydrate derivative metabolic process		2.48e-06	0.02333	3.277e-05	0.0003188	208	1343	AICDA,HS6ST2,ACPP,ADA,ADCY3,ADM,ADORA2A,PARP1,MGAT1,ADRB2,MIF,CXCL9,NME5,MKI67,ALDOB,AKR1B1,GPR65,MCFD2,NDST2,APOBEC1,APOE,ARSB,STS,ART3,MTNR1A,MUC1,MUC2,MUC4,B3GALNT1,P2RY13,BGN,ST3GAL5,NME1,NOS2,PNP,NPC1,NUCB2,OAS2,PAPSS1,P2RX7,ENTPD1,CD44,CD59,CDA,PDE4B,GCNT3,PDE7A,PDGFRB,CTSC,PF4,CFP,PFKFB3,CHI3L1,CHI3L2,PGM3,OSTC,SERPINA1,MUC17,DERL3,PKD2,PKM,PLA2G2A,CHPF2,PLAUR,CCR7,CHST2,KDELC1,BACE2,DSE,C…
GO: Molecular Function	GO:0008083	growth factor activity		3.924e-07	0.0009205	3.288e-05	0.0002741	42	166	MDK,AGT,NDP,BMP6,OSM,PGF,GDF15,GMFG,PPBP,CSF3,CTGF,HDGFRP3,PTN,HBEGF,REG1A,TYMP,EREG,EFEMP1,FGF2,FGF7,CXCL12,DKK1,CECR1,CXCL1,CXCL2,TFF1,TGFB1,TGFB3,TIMP1,HGF,NRG1,VEGFC,IGF1,IL6,IL10,IL11,IL12A,INHBA,INHBB,MANF,LIF,MIA
Pathway	137932	IL6-mediated signaling events	BioSystems: Pathway Interaction Database	8.234e-07	0.002182	3.306e-05	0.0002797	19	43	MCL1,MITF,TNFSF11,SOCS3,CEBPB,CEBPD,PIAS3,FOS,STAT1,STAT3,TIMP1,HCK,HSP90B1,VAV1,IL6,IL6ST,IRF1,JAK2,JUNB
Pathway	83077	Jak-STAT signaling pathway	BioSystems: KEGG	8.521e-07	0.002258	3.324e-05	0.0002812	44	156	PIK3R3,SOCS1,SOCS3,CBL,CCND2,OSM,OSMR,PIK3CD,PIK3CG,IL19,CSF2RA,CSF3,CSF3R,IL21R,IL22,IL22RA2,IL21,SPRED1,IRF9,PIAS3,IL26,STAT1,STAT3,STAT4,STAT5A,IL24,PIK3R5,IFNAR2,IFNG,IL2RA,IL2RB,IL3RA,IL6,IL6ST,IL7R,IL10,IL10RA,IL11,IL12A,IL12RB1,IL13RA2,IL15RA,JAK2,LIF
Pathway	137933	IL4-mediated signaling events	BioSystems: Pathway Interaction Database	8.529e-07	0.00226	3.324e-05	0.0002812	24	63	AICDA,SOCS1,BCL6,SOCS3,DOK2,CBL,CEBPB,COL1A1,COL1A2,PARP14,EGR2,ETS1,FES,CCL11,SELP,SPI1,STAT5A,RETNLB,THY1,IL10,IL13RA2,IRF4,IRS1,JAK2
GO: Biological Process	GO:0042531	positive regulation of tyrosine phosphorylation of STAT protein		2.559e-06	0.02408	3.377e-05	0.0003285	20	57	OSM,CD40,PECAM1,CSF1R,IL21,FYN,IL24,HCLS1,IFNG,IGF1,IL6,IL6ST,IL12A,IL18,ISL1,JAK2,KIT,LCK,LIF,LYN
GO: Biological Process	GO:0050850	positive regulation of calcium-mediated signaling		2.571e-06	0.0242	3.389e-05	0.0003296	15	35	ADA,CD3E,CD8A,P2RX5,CDH13,LMCD1,TRAT1,FCER1A,CCL4,SLC9A1,NRG1,ZAP70,IGF1,ITGAL,KDR
GO: Biological Process	GO:0046683	response to organophosphorus		2.596e-06	0.02443	3.416e-05	0.0003323	36	141	AHR,ALDOB,MMP19,AQP9,ASPH,ASS1,CASP1,P2RX5,P2RX7,PIK3CG,PLCG2,COL1A1,DUOX2,NOX4,CPS1,CREM,CYP27B1,AKR1C1,PTGS2,EGR1,CCL2,FOXM1,SELL,FOS,FOSB,STAT1,STC1,THBD,HSP90B1,TYMS,IGFBP5,IL1B,PANX1,ITPR1,JUNB,FOSL1
GO: Biological Process	GO:0045444	fat cell differentiation		2.62e-06	0.02466	3.444e-05	0.000335	49	218	ADRB2,OSBPL8,TRIB2,MSX2,SOCS1,BNIP3,NUCB2,NR4A2,CEBPB,CEBPD,ERO1A,CREB5,PTGS2,RARRES2,STEAP4,RGS2,EGR2,RORA,LRG1,MEX3C,DACT1,SCD,LRRC8C,ZC3H12A,SFRP2,SNAI2,GATA3,STK3,LPIN1,FFAR2,GRK5,NOC3L,ZFPM2,TGFB1,TGFB1I1,SH3PXD2B,DUSP10,NR4A1,FNDC3B,WNT5A,XBP1,IGF1,IL6,IL11,ZBTB16,INHBB,INSIG1,ITGA6,NR4A3
GO: Biological Process	GO:0006909	phagocytosis		2.642e-06	0.02486	3.467e-05	0.0003372	54	249	CDC7,ADORA2A,MFGE8,SRPX,ANXA1,ANXA3,FCN3,AXL,UNC13D,BLK,C3,C4BPA,C4BPB,CD3G,CD247,CD14,P2RX7,PECAM1,CCR7,PLCG2,CNN2,SIRPA,STAP1,ELMO1,PTX3,RAB27A,DOCK2,ARPC1B,FCER1G,FCGR2B,FCN1,CCL2,FGR,MERTK,OLFM4,CD93,FYN,MYO1G,NOD2,TGFB1,TGM2,CORO1A,HCK,NCKAP1L,CD300A,CLEC7A,VAV1,WIPF1,IL1B,ITGA2,ITGAV,ITPR1,ANO6,LYN
GO: Biological Process	GO:0002886	regulation of myeloid leukocyte mediated immunity		2.693e-06	0.02534	3.53e-05	0.0003433	18	48	UNC13D,CD84,C3,PTAFR,STAP1,RAC2,FCER1A,MS4A2,FCER1G,FES,FGR,CXCL6,FOXF1,CXCL2,CD300A,ZAP70,IL13RA2,LYN
GO: Biological Process	GO:0015833	peptide transport		2.798e-06	0.02633	3.662e-05	0.0003562	73	372	MMP7,ABCC1,ANXA1,ANXA5,BIRC5,TNFSF11,MTNR1A,MYO5A,SEC11C,BCL3,IL18R1,BLK,SPHK1,NOS2,TRPA1,NUCB2,FAM3B,OXCT1,CD27,CD38,CD74,PCSK1,MAP4K4,PIM3,PRKAR1A,PRKAR2B,PRKCQ,PTGS2,RBP4,GAL,GREM1,TLR7,SLC15A3,S100A8,S100A9,CCL19,SLC2A1,SLC15A1,RAB8B,CPLX1,GCG,GJA1,PASK,STXBP1,GLRX,GLUL,TAP2,FFAR2,RAPGEF4,TLR2,TLR4,HIF1A,HLA-DRB4,SPCS3,UCP2,VIP,VSNL1,IFNG,IL1B,IL1RN,IL6,IL10,IL18,INHBB,C8orf4,SLCO3A1,SLCO1B3,…
GO: Biological Process	GO:0030029	actin filament-based process		2.817e-06	0.02651	3.682e-05	0.0003581	117	675	RHOJ,ACTN1,PREX1,GPR65,FGD2,ANXA1,RGCC,GAS7,MYO1B,PDLIM4,ARHGAP6,ARHGDIB,MYO1F,GRHL3,PHACTR1,MYH10,MYO5A,BCL6,CFLAR,BST2,FGD5,WASF1,CASP4,CAV1,FMNL3,PAK2,PAM,PDE4B,PDGFRA,PDGFRB,CFL2,PECAM1,PARVB,WNT4,CCR7,PLEK,PLN,CNN2,GMFG,NOX4,CSF1R,CSF3,PRKAR1A,CTGF,PRKCQ,SIRPA,DBN1,STAP1,ELMO1,IQSEC1,RAB13,RAC2,DOCK2,DPYSL3,PRKCDBP,TRIM27,S1PR1,ARPC1B,PLEK2,ABI2,EPB41L2,EHD2,S100A9,FES,CDC42EP2,ANTXR1,FGF7,C…
GO: Biological Process	GO:0050830	defense response to Gram-positive bacterium		2.843e-06	0.02675	3.71e-05	0.0003609	26	87	ACP5,ADM,MMP7,MYO1F,RIPK2,GBP4,C5AR1,P2RX7,TNFSF8,REG3A,PLA2G2A,TNFAIP8,IL27RA,CTSG,SCD,FGR,GBP2,GBP3,NOD2,TAC1,TLR2,HCK,VIP,IL6,IL12A,LYZ
GO: Molecular Function	GO:0050786	RAGE receptor binding		4.943e-07	0.00116	3.999e-05	0.0003334	9	12	S100A4,S100A7,S100A8,S100A9,S100A12,S100B,S100P,FPR1,FPR2
Pathway	106034	Platelet activation, signaling and aggregation	BioSystems: REACTOME	1.047e-06	0.002774	4.02e-05	0.0003401	55	214	GNG8,ACTN1,PIK3R3,SERPING1,CALU,SERPINE1,PECAM1,PF4,SERPINA1,CLU,PIK3CG,PLCG2,PLEK,APBB1IP,PPBP,GNA14,SRGN,PRKCB,PRKCH,PRKCQ,RAC2,RASGRP1,GNB4,RASGRP2,F2R,F2RL2,F5,F13A1,FCER1G,SELP,FLNA,FN1,MMRN1,LAT,GNB5,FYN,GNA15,GNAI2,GNG11,RAPGEF4,TGFB1,TGFB3,TIMP1,PIK3R5,HGF,TUBA4A,HSPA5,VAV1,VEGFC,VWF,IGF1,ITPR1,LCK,LCP2,LYN
GO: Biological Process	GO:0045862	positive regulation of proteolysis		3.096e-06	0.02913	4.035e-05	0.0003925	73	373	MAP3K5,TRIB2,APOE,RUVBL1,ASPH,ADAM9,TNFRSF10B,TNFRSF10A,BID,CFLAR,C3,IL33,PRICKLE1,CASP1,CAV1,CCNB1,CD14,CDC20,CDC27,PCOLCE,CENPE,CTSC,NLRC4,CLU,PLK1,AIM2,PLK3,PMAIP1,PML,RNF166,CR1,CTGF,CTSH,HERPUD1,DLGAP5,PSMB10,DAP,DAPK1,PSME2,SOX7,TNFSF15,AKIRIN2,ROBO1,TRIB1,FBXW7,LRRK2,F2R,F3,S100A8,S100A9,FBLN1,SERPINB3,SEMG1,SEMG2,SFRP2,FN1,NLRP1,CARD8,PLK2,STAT1,IL24,TLR4,TNFRSF1B,LY96,VCP,XBP1,XDH,IFI16,…
GO: Biological Process	GO:0002381	immunoglobulin production involved in immunoglobulin mediated immune response		3.142e-06	0.02956	4.089e-05	0.0003977	19	53	AICDA,NBN,BCL6,CD28,CD40,EXO1,GCNT3,IL27RA,TBX21,GAPT,PTPRC,BATF,SWAP70,NOD2,TGFB1,HLA-DQB1,HLA-DRB4,IFNG,IL10
GO: Biological Process	GO:0033003	regulation of mast cell activation		3.148e-06	0.02963	4.092e-05	0.000398	17	44	UNC13D,CD84,PTPRE,PVRL2,RAC2,FCER1A,MS4A2,FCER1G,FES,FGR,FOXF1,CD226,CD300A,ZAP70,IL13RA2,NR4A3,LYN
GO: Biological Process	GO:2000027	regulation of organ morphogenesis		3.152e-06	0.02966	4.092e-05	0.000398	43	183	MET,AGT,RSPO2,GRHL3,TNFRSF11B,CD34,WNT4,CTHRC1,PLAU,PML,MAGED1,CTNNB1,ASPN,PTN,EDNRA,GREM1,FBXW7,DACT1,SALL1,BASP1,FGF2,FGF7,FOXC1,SFRP2,DKK1,SNAI2,FZD2,GATA3,STAT1,SULF2,SULF1,SOX17,TGFB1,TNFAIP3,HGF,TWIST1,WNT2,WNT5A,XBP1,IFNG,ISL1,LIF,LIMS1
GO: Biological Process	GO:0022604	regulation of cell morphogenesis		3.185e-06	0.02997	4.128e-05	0.0004015	102	571	RHOJ,FAM195B,MET,PREX1,FGD2,ANXA1,VASN,RGCC,GAS7,APOE,CPNE5,MSN,MYH10,UNC13D,NRP1,NEDD4,FGD5,FMNL3,ENPP2,PARVB,CHN1,COL1A1,CSF1R,DNM3,CTNNB1,DBN1,ZEB2,SEMA4C,PTN,TBC1D10C,COCH,DPYSL2,REG1A,PLXNC1,ROBO1,GREM1,PLEKHO1,EPB41L2,TBC1D19,LRRK2,TNFRSF12A,S100B,FBLN1,SALL1,SERPINB3,TRPV2,FES,CDC42EP2,OLFM1,CCL2,CCL7,CCL11,MAD2L2,FGR,CCL24,SDC2,CXCL12,SEMA4D,FLNA,SEMA4B,SFRP2,FMOD,FN1,OLFM4,SKIL,PDPN,POST…
GO: Biological Process	GO:2000379	positive regulation of reactive oxygen species metabolic process		3.2e-06	0.03011	4.142e-05	0.0004029	28	98	AGT,ASS1,PDGFRB,CLU,PKD2,PLAU,NOX4,CYP1B1,PTGS2,PTX3,RAB27A,ACE2,ZC3H12A,NOX1,CXCL2,TGFB1,TGFBR2,TLR2,TLR4,HBB,ICAM1,XDH,IFNG,IL1B,IL6,IL18,ITGB2,JAK2
GO: Biological Process	GO:0030204	chondroitin sulfate metabolic process		3.487e-06	0.03281	4.507e-05	0.0004384	20	58	ARSB,BGN,CHPF2,DSE,CHST3,CHST11,VCAN,SPOCK2,DCN,CHPF,GPC6,CHSY3,CSGALNACT2,CHST15,CHST12,SDC2,CHSY1,EGFLAM,CSGALNACT1,HYAL1
GO: Biological Process	GO:0046209	nitric oxide metabolic process		3.599e-06	0.03386	4.645e-05	0.0004518	26	88	ACP5,AGT,ASS1,ATP2B4,NOS2,CAV1,CD34,CLU,PKD2,CPS1,CYP1B1,PTGS2,PTX3,RORA,ZC3H12A,TLR2,TLR4,HBB,ICAM1,IFNG,IGF1,IL1B,IL6,IL10,ITGB2,JAK2
GO: Biological Process	GO:0045935	positive regulation of nucleobase-containing compound metabolic process		3.603e-06	0.03391	4.645e-05	0.0004518	265	1788	AICDA,TMEM173,ACVR1,MDK,ADCY3,MEIS2,CDC7,MEOX1,MEOX2,EOMES,ADM,ADORA2A,MET,PARP1,ADRB2,AGT,MIF,CXCL9,MITF,AHR,SUPT3H,GPR65,ANXA3,RGCC,ITGA8,APOBEC1,APOE,TNFSF11,SKAP1,ASPH,MTNR1A,ATF3,GRHL3,MUC1,MYBL2,RIPK2,NDP,BCL3,BLM,CFLAR,BMP6,NFE2,SPHK1,BTK,C3AR1,NOS2,IL33,PNP,DDR2,NR4A2,RUNX3,CBFB,LDB2,CCNA2,CCNB1,CCNC,OSM,CD3D,P2RX7,CD28,CD80,CD86,TNFSF8,CD38,CD40,SERPINE1,CD81,CDH13,CCPG1,CEBPB,CEBPD,PDGF…
GO: Molecular Function	GO:0098772	molecular function regulator		6.181e-07	0.00145	4.834e-05	0.000403	206	1315	SERPINA3,CARD16,PLEKHG1,ADRB2,AGT,PREX1,ALOX5AP,RECK,AMPH,TRIB2,FGD2,RGS5,ANXA1,COL28A1,ANXA3,ANXA5,PIK3R3,RGCC,BIRC3,BIRC5,ALS2,CST7,APOBEC1,APOC1,APOE,ARHGAP6,ARHGDIB,RHOH,SOCS1,ATP2B4,RGL4,PHACTR1,SERPINB7,DOCK11,FXYD5,NCF4,BCL2A1,TNFRSF10A,BGN,NEDD4,CFLAR,BST2,SERPING1,C3,FGD5,NOS2,CALU,SOCS3,CASP1,CAV1,SERPINH1,CCNC,USP14,CD27,ERRFI1,SERPINE1,SERPINB2,PAK2,ALPK2,PCOLCE,CDKN2C,PTTG1,CTSC,SERP…
GO: Biological Process	GO:0006024	glycosaminoglycan biosynthetic process		3.758e-06	0.03536	4.838e-05	0.0004706	31	115	HS6ST2,NDST2,BGN,PDGFRB,CHPF2,CHST2,DSE,CHST3,CHST11,VCAN,DCN,HS3ST3A1,CHPF,HS3ST1,GPC6,CHSY3,CSGALNACT2,CHST15,CHST12,SDC2,FMOD,CHSY1,ST3GAL1,ST3GAL4,CSGALNACT1,TGFB1,HAS2,HYAL1,IGF1,IL1B,LUM
GO: Biological Process	GO:1903426	regulation of reactive oxygen species biosynthetic process		3.854e-06	0.03627	4.955e-05	0.000482	24	78	ACP5,AGT,ASS1,ATP2B4,CAV1,CD34,CLU,PKD2,PTGS2,PTX3,RAB27A,ZC3H12A,STAT3,TLR2,TLR4,HBB,ICAM1,IFNG,IGF1,IL1B,IL6,IL10,ITGB2,JAK2
GO: Biological Process	GO:0045086	positive regulation of interleukin-2 biosynthetic process		3.951e-06	0.03718	5.073e-05	0.0004934	9	14	CD3E,CD28,CD80,CD86,PRKCQ,STAT5A,IL1A,IL1B,IRF4
GO: Biological Process	GO:0001822	kidney development		3.972e-06	0.03738	5.092e-05	0.0004953	59	284	AGT,AHR,MME,AKR1B1,TSHZ3,ANGPT2,ITGA8,ASS1,DCHS1,SERPINB7,NRP1,BMP6,ALDH1A2,NID1,C3AR1,ODC1,CD34,CD44,GCNT3,PDGFRA,PDGFRB,PECAM1,SERPINF1,WNT4,PGF,PKD2,COL4A4,MAGED1,ADAMTS1,PODXL,TIPARP,CTNNB1,CTSH,DCN,PCSK9,EDNRA,EGR1,GREM1,LRRK2,FBN1,SALL1,BASP1,FGF2,FOXC1,SLC5A1,GATA3,STAT1,SULF2,SULF1,TCF21,TGFB1,HAS2,WFS1,CXCR2,ZBTB16,KCNJ8,LAMA5,LAMB2,LIF
GO: Biological Process	GO:0048608	reproductive structure development		3.98e-06	0.03745	5.096e-05	0.0004956	87	470	KIF18A,ADA,EOMES,ADM,MET,AGT,AHR,MMP2,MMP13,MMP19,ANXA1,AXL,NDP,BIK,PRDM1,BMP6,NFE2,NOS2,SOCS3,CCNF,SERPINE1,CD44,CEBPB,PDGFRA,SERPINF1,WNT4,SERPINB5,SERPINE2,PKD2,CYP7B1,PLAUR,ADAMTS1,TIPARP,CTNNB1,CTSB,HTRA1,CYP27B1,DCN,PTGS2,TESC,RAB13,RBP4,EREG,PCDH12,SALL1,BASP1,FGF7,MERTK,HOXB13,FOXF2,FOXC1,SFRP2,PRDX4,SNAI1,EAF2,SPP1,GATA3,STAT5A,STC1,STK3,GJB3,SULF1,TCF21,TFAP2C,ZFPM2,RSPO3,TOX2,HIF1A,VCA…
GO: Biological Process	GO:0002828	regulation of type 2 immune response		4.059e-06	0.0382	5.19e-05	0.0005048	13	28	ANXA1,BCL6,IL33,CD86,CD74,IL27RA,ECM1,GATA3,NOD2,HLX,IL6,IDO1,IRF1
GO: Biological Process	GO:0031098	stress-activated protein kinase signaling cascade		4.069e-06	0.03829	5.195e-05	0.0005053	63	310	MAP3K3,MAP3K5,MET,AGT,AKR1B1,FGD2,TNFSF11,RIPK2,CD27,ERRFI1,PAK2,MAPKAPK2,CCR7,MAP4K4,ARHGEF6,MDFIC,MAP3K8,UNC5CL,PKN1,CTGF,MAP2K3,RASSF2,ZEB2,SEMA4C,DUSP4,DUSP6,DUSP7,SH2D3C,RASGRP1,GREM1,TRIB1,EPHB1,RPS6KA2,DACT1,FCER1A,SERPINB3,CCL19,CCL21,FOXM1,SFRP2,FOS,SLAMF1,NOX1,IL26,PBK,NOD2,STK3,STK10,MAP4K1,TLR4,FZD10,DUSP10,TPD52L1,HGF,DNAJA1,WNT5A,XDH,AIDA,IL1A,IL1B,IL1RN,DUSP22,LYN
GO: Biological Process	GO:0001773	myeloid dendritic cell activation		4.135e-06	0.03891	5.27e-05	0.0005126	14	32	TNFSF9,CD2,CD86,CD37,BATF2,DOCK2,BATF3,BATF,SLAMF1,SPI1,TGFB1,TGFBR2,IL10,IRF4
GO: Biological Process	GO:0010811	positive regulation of cell-substrate adhesion		4.139e-06	0.03895	5.27e-05	0.0005126	30	110	PREX1,UNC13D,NID1,CDH13,ENPP2,WNT4,CCR7,EGFL6,SPOCK2,DBN1,PTN,FBLN1,CCL21,FOXF1,FLNA,FN1,AGR2,OLFM4,EGFLAM,SPP1,SMOC2,EMILIN1,HAS2,VEGFC,CYR61,ITGA6,ITGA5,JAK2,KDR,LIMS1
GO: Biological Process	GO:0031960	response to corticosteroid		4.162e-06	0.03916	5.292e-05	0.0005147	40	167	MDK,ADM,ADRB2,ALDOB,ANXA1,ANXA3,ASS1,ADAM9,BMP6,C3,NTS,SOCS3,CAV1,ERRFI1,PAPPA,SERPINF1,COL1A1,CPS1,IL22,CTGF,PTGDS,PTGS1,PTGS2,S100B,CCL2,FOS,FOSB,STC1,TGFB1,TK1,TYMS,IGFBP2,IL1B,IL1RN,IL6,IL10,IL17A,ISL1,JAK2,FOSL1
Pathway	M6231	NO2-dependent IL 12 Pathway in NK cells	MSigDB C2: BioCarta	1.456e-06	0.003859	5.512e-05	0.0004663	11	17	NOS2,CD2,CD3D,CD3E,CD3G,CD247,STAT4,IFNG,IL12A,IL12RB1,JAK2
GO: Biological Process	GO:0044246	regulation of multicellular organismal metabolic process		4.521e-06	0.04255	5.742e-05	0.0005585	17	45	MFAP4,ARRDC3,RGCC,SERPINB7,ERRFI1,PDGFRB,WNT4,CTGF,ENG,F2R,FAP,CCL2,TGFB1,TGFB3,IL6,IL18,ITGA2
GO: Biological Process	GO:2001237	negative regulation of extrinsic apoptotic signaling pathway		4.531e-06	0.04264	5.746e-05	0.0005589	29	105	MCL1,ACVR1,PEA15,NRP1,CFLAR,SERPINE1,PF4,SGMS1,IL19,CX3CR1,DAPK1,CX3CL1,SFRP2,SNAI2,FYN,IFI6,GAS1,TNFAIP3,HGF,NRG1,TNFRSF4,ICAM1,IGF1,ITPRIP,IL1A,IL1B,ITGA6,ITGAV,SCG2
GO: Biological Process	GO:0006023	aminoglycan biosynthetic process		4.572e-06	0.04302	5.79e-05	0.0005632	31	116	HS6ST2,NDST2,BGN,PDGFRB,CHPF2,CHST2,DSE,CHST3,CHST11,VCAN,DCN,HS3ST3A1,CHPF,HS3ST1,GPC6,CHSY3,CSGALNACT2,CHST15,CHST12,SDC2,FMOD,CHSY1,ST3GAL1,ST3GAL4,CSGALNACT1,TGFB1,HAS2,HYAL1,IGF1,IL1B,LUM
GO: Biological Process	GO:1902680	positive regulation of RNA biosynthetic process		4.852e-06	0.04566	6.136e-05	0.0005969	231	1532	AICDA,TMEM173,ACVR1,MDK,MEIS2,MEOX1,MEOX2,EOMES,MET,PARP1,ADRB2,AGT,MITF,AHR,SUPT3H,ANXA3,RGCC,ITGA8,APOBEC1,TNFSF11,SKAP1,ASPH,ATF3,GRHL3,MUC1,MYBL2,RIPK2,NDP,BCL3,BLM,CFLAR,BMP6,NFE2,SPHK1,BTK,IL33,DDR2,NR4A2,RUNX3,CBFB,LDB2,CCNA2,CCNC,OSM,CD3D,CD28,CD80,CD86,TNFSF8,CD38,CD40,SERPINE1,CD81,CDH13,CCPG1,CEBPB,CEBPD,SOX18,PF4,WNT4,NLRC4,GRHL1,CLU,PITX1,PKD2,AIM2,COL1A1,PRKD2,MDFIC,PRRX1,MAGED1,TBX…
GO: Biological Process	GO:0048871	multicellular organismal homeostasis		4.923e-06	0.04632	6.212e-05	0.0006043	72	371	SERPINA3,ACP5,ADCY3,ADRB2,ARRDC3,AKR1B1,AQP3,TNFSF11,GRHL3,MUC2,MUC4,AZGP1,VSIG1,BMP6,CLDN1,TNFRSF11B,LDB2,P2RX7,CD34,CD38,SLC28A2,CDH3,PDGFRB,SASH3,HOMER1,ZG16B,NOX4,SLC40A1,CSF1R,PRKAR1A,PRKAR2B,CTGF,CTNNB1,CTSH,CTSK,ABCA12,PTGS2,PTHLH,RAC2,RBP4,S1PR1,EDNRB,MRAP2,CLDN18,LPCAT1,F2R,MEX3C,SCD,SCNN1G,FGF7,FOXC1,SPP1,SLC28A3,STAT3,NOD2,PASK,TFF1,CORO1A,TLR4,TNFAIP3,HAS2,UBASH3B,WFS1,XDH,IL1A,IL1B,I…
GO: Biological Process	GO:0042306	regulation of protein import into nucleus		4.925e-06	0.04634	6.212e-05	0.0006043	43	186	TMEM173,PARP1,BCL3,IL18R1,BMP6,SPHK1,NFKBIE,CD27,PKD2,MDFIC,CSF3,PKIA,PRKCQ,PTGS2,TBC1D10C,ECT2,GREM1,RGS19,TLR7,DACT1,CCL19,TACC3,FLNA,SFRP2,SLC9A1,SNAI2,RAB23,SULF2,RBPMS,TGFB1,TGFB3,TLR2,TLR4,HCLS1,NUP62,XBP1,IGF1,IL1B,IL6,IL10,IL18,C8orf4,JAK2
Pathway	106357	Class A/1 (Rhodopsin-like receptors)	BioSystems: REACTOME	1.673e-06	0.004432	6.243e-05	0.0005281	73	316	ADORA2A,ADRB2,AGT,CXCL9,APLNR,GPR65,ANXA1,MTNR1A,P2RY13,HCAR3,C3,C3AR1,C5AR1,NMB,NTS,CXCL16,P2RY6,PF4,CCR1,CCR6,CCR7,GPR132,PMCH,PNOC,PPBP,CX3CR1,PTAFR,PTGFR,P2RY14,INSL5,S1PR1,S1PR3,EDNRA,EDNRB,GAL,F2R,F2RL2,CCL2,CCL4,CCL7,CCL11,CCL19,CCL20,CCL21,CCL22,CXCL6,CXCL11,CXCL5,CX3CL1,CXCL12,FPR1,FPR2,FPR3,CXCL13,CXCR6,CYSLTR1,CCR9,NMU,KISS1R,P2RY10,TAC1,CCR10,GPR18,FFAR2,CXCL1,CXCL2,CXCL3,PROK2,SUCNR1…
GO: Biological Process	GO:0002335	mature B cell differentiation		5.192e-06	0.04886	6.532e-05	0.0006353	11	21	ADA,MFNG,BCL3,PLCG2,GPR183,CMTM7,MALT1,TNFAIP3,XBP1,NKX2-3,LGALS1
GO: Biological Process	GO:0002902	regulation of B cell apoptotic process		5.192e-06	0.04886	6.532e-05	0.0006353	11	21	ADA,MIF,BCL2A1,BCL6,BTK,CD44,CD74,HSH2D,IL10,SLC39A10,LYN
GO: Biological Process	GO:0071407	cellular response to organic cyclic compound		5.297e-06	0.04985	6.655e-05	0.0006474	78	412	TMEM173,ADCY3,AHR,MMP2,ANXA1,MB21D1,AQP9,MSN,MSX2,ASS1,SOCS1,ATP2B4,P2RY13,BLM,NOS2,NPC1,NTS,NR4A2,CAV1,CCNB1,P2RX7,P2RY6,ERRFI1,PAK2,PDE4B,SERPINF1,ABCB4,SERPINB9,PIK3CG,PLAU,COL1A1,ADAMTS1,NOX4,CPS1,TIPARP,CTNNB1,CYP1B1,CYP24A1,CYP27B1,PTGS2,PTN,EGR1,RORA,RAMP3,RGS19,LRRK2,KLF2,CCL2,FOXF1,SLC9A1,SNAI2,STAT1,STAT3,STAT5A,STC1,GLRX,PDIA3,TGFB1,HSP90B1,NR4A1,ID1,IGFBP5,IL1B,IL1RN,IL6,IL10,IL17A,IL…
GO: Molecular Function	GO:0043548	phosphatidylinositol 3-kinase binding		8.985e-07	0.002108	6.799e-05	0.0005669	16	37	PIK3AP1,MET,AXL,PDGFRA,PDGFRB,FBXL2,PTPN13,FYN,HCST,CORO1A,TLR4,FAM83A,XBP1,IRS1,JAK2,LCK
GO: Biological Process	GO:0051384	response to glucocorticoid		5.509e-06	0.05184	6.912e-05	0.0006723	38	157	MDK,ADM,ADRB2,ALDOB,ANXA1,ANXA3,ASS1,ADAM9,BMP6,C3,NTS,SOCS3,CAV1,ERRFI1,PAPPA,SERPINF1,CPS1,IL22,PTGDS,PTGS1,PTGS2,S100B,CCL2,FOS,FOSB,STC1,TGFB1,TK1,TYMS,IGFBP2,IL1B,IL1RN,IL6,IL10,IL17A,ISL1,JAK2,FOSL1
GO: Biological Process	GO:0071559	response to transforming growth factor beta		5.573e-06	0.05245	6.983e-05	0.0006793	54	255	ACVR1,USP9Y,PARP1,VASN,ITGA8,ADAM9,CAV1,CAV2,RUNX3,CBL,CCNC,SERPINE1,CDH5,WNT4,PML,COL1A1,COL1A2,COL3A1,COL4A2,GDF15,NOX4,CHST11,CX3CR1,HTRA1,ASPN,DNMT1,E2F5,ENG,LRG1,FBN1,CCL2,FMOD,FOS,SKIL,FUT8,FYN,FERMT2,ZEB1,TGFB1,TGFB1I1,TGFB3,TGFBR2,TGIF2,HSPA5,WNT2,WNT5A,ID1,IL1R1,PMEPA1,DUSP22,ZYX,JUNB,LIMS1,LTBP2
GO: Biological Process	GO:0061458	reproductive system development		5.632e-06	0.053	7.048e-05	0.0006856	87	474	KIF18A,ADA,EOMES,ADM,MET,AGT,AHR,MMP2,MMP13,MMP19,ANXA1,AXL,NDP,BIK,PRDM1,BMP6,NFE2,NOS2,SOCS3,CCNF,SERPINE1,CD44,CEBPB,PDGFRA,SERPINF1,WNT4,SERPINB5,SERPINE2,PKD2,CYP7B1,PLAUR,ADAMTS1,TIPARP,CTNNB1,CTSB,HTRA1,CYP27B1,DCN,PTGS2,TESC,RAB13,RBP4,EREG,PCDH12,SALL1,BASP1,FGF7,MERTK,HOXB13,FOXF2,FOXC1,SFRP2,PRDX4,SNAI1,EAF2,SPP1,GATA3,STAT5A,STC1,STK3,GJB3,SULF1,TCF21,TFAP2C,ZFPM2,RSPO3,TOX2,HIF1A,VCA…
GO: Molecular Function	GO:0002020	protease binding		9.963e-07	0.002337	7.304e-05	0.000609	32	115	TNFRSF10A,CFLAR,CD28,SERPINE1,SERPINA1,SERPINB9,DERL1,CSTA,ECM1,F3,FAP,SERPINB3,SERPINB4,SELL,SEMG2,FN1,SYVN1,CHL1,MALT1,TIMP1,TIMP2,TIMP3,TNFAIP3,HSPA6,VCP,VWF,XBP1,IL1R1,PANX1,ITGAV,KIT,LCN2
GO: Biological Process	GO:0002920	regulation of humoral immune response		5.906e-06	0.05557	7.38e-05	0.0007179	19	55	CFB,SERPING1,C3,C4BPA,C4BPB,CD37,CD59,CFP,CCR7,CR1,KLK7,CD55,PTPRC,FCGR2B,CXCL13,NOD2,SPINK5,CFH,CFI
GO: Biological Process	GO:0046633	alpha-beta T cell proliferation		5.928e-06	0.05578	7.398e-05	0.0007196	15	37	BTLA,RIPK2,BLM,CD3E,CD28,CD80,CD44,CD55,PTPRC,DOCK2,EBI3,FCGR3B,ZAP70,IL18,IRF1
GO: Biological Process	GO:0006029	proteoglycan metabolic process		6.079e-06	0.0572	7.576e-05	0.0007369	28	101	HS6ST2,NDST2,ARSB,BGN,CHPF2,DSE,CHST3,CHST11,VCAN,CTNNB1,SPOCK2,DCN,CHPF,GPC6,CHSY3,CSGALNACT2,CHST15,CHST12,SDC2,CHSY1,EGFLAM,CSGALNACT1,HPSE,SULF2,SULF1,HYAL1,IGF1,MAN1C1
GO: Biological Process	GO:0048565	digestive tract development		6.144e-06	0.05781	7.647e-05	0.0007438	36	146	ADA,ASS1,DCHS1,PRDM1,ALDH1A2,NTS,CCNB1,PDGFRA,COL3A1,CPS1,CTNNB1,RARRES2,EDNRB,CLMP,STX2,CLDN18,DACT1,SALL1,FOXF1,FOXF2,SFRP2,AGR2,GATA3,TCF21,SOX17,TGFB1,TGFB3,TK1,HIF1A,TRPS1,HLX,TYMS,WNT5A,NKX2-3,ITGA6,KIT
GO: Biological Process	GO:0022008	neurogenesis		6.41e-06	0.06032	7.968e-05	0.0007751	271	1848	APCDD1,EOMES,ADM,ADORA2A,MET,AGT,MIF,ALCAM,MMP2,MMP9,PREX1,ANK1,LRRN1,ANXA1,ENC1,GAS7,ALS2,APOE,CPNE5,ARSB,DCHS1,RSPO2,PEA15,MYH10,AXL,NBN,BCL6,NRP1,NEDD4,PRDM1,BMP6,ALDH1A2,SPHK1,NME1,CALU,NR4A2,CAV1,RUNX3,CD44,PAK2,CD72,CDC20,CDH11,CDKN2C,CEBPB,PDGFRA,PDGFRB,ENPP2,SERPINF1,WNT4,CHN1,SERPINE2,CLU,RASGRP3,CTHRC1,SCLT1,QKI,MAP4K4,PLS3,CHAC1,PMP22,COL3A1,COL4A1,COL4A2,COL4A4,COL5A1,COL5A2,COL6A2,DD…
GO: Biological Process	GO:0050704	regulation of interleukin-1 secretion		6.424e-06	0.06045	7.975e-05	0.0007757	14	33	CASP1,CASP4,CASP5,P2RX7,CCR7,AIM2,PML,CCL19,NLRP1,CARD8,NOD2,WNT5A,IFNG,PANX1
GO: Biological Process	GO:0032642	regulation of chemokine production		6.489e-06	0.06106	8.045e-05	0.0007826	23	75	MIF,RIPK2,IL33,CD74,SELK,CSF1R,TLR7,CXCL6,POSTN,SNAI2,NOD2,FFAR2,HAVCR2,TLR2,TLR4,HIF1A,TWIST1,WNT5A,IFNG,IL1B,IL6,IL10,IL18
Pathway	169349	Validated transcriptional targets of AP1 family members Fra1 and Fra2	BioSystems: Pathway Interaction Database	2.188e-06	0.005798	8.053e-05	0.0006812	16	34	MGP,MMP1,MMP2,MMP9,CCNA2,PLAU,PLAUR,COL1A2,DCN,CCL2,GJA1,THBD,IL6,JUNB,FOSL1,LIF
GO: Biological Process	GO:0048754	branching morphogenesis of an epithelial tube		6.622e-06	0.06231	8.199e-05	0.0007975	42	182	ACVR1,MET,MGP,AGT,AHR,MSX2,DCHS1,RSPO2,NRP1,CD44,WNT4,PGF,PKD2,PML,COL4A1,MAGED1,CTNNB1,CTSH,EDNRA,EPHA2,GREM1,ENG,SALL1,FGF2,CCL11,CXCL12,FOXF1,SFRP2,SPI1,PLXND1,TCF21,TFAP2C,TGFB1,TGFBR2,HHEX,TNC,WNT2,WNT5A,IGF1,CXCR4,KDR,LAMA5
GO: Biological Process	GO:0051092	positive regulation of NF-kappaB transcription factor activity		6.726e-06	0.06329	8.306e-05	0.0008079	34	135	AGT,TNFSF11,RIPK2,CFLAR,SPHK1,BTK,CD40,NLRC4,CLU,AIM2,PRKD2,PRKCB,PRKCH,PRKD1,PRKCQ,GREM1,MTDH,TRIM22,S100A8,S100A9,S100A12,NOD2,MALT1,TGFB1,TLR2,TLR4,IRAK3,TRAF1,WNT5A,ICAM1,TRIM5,IL1B,IL6,ITGB2
GO: Biological Process	GO:0051896	regulation of protein kinase B signaling		6.726e-06	0.06329	8.306e-05	0.0008079	34	135	OSBPL8,MMP3,TNFSF11,AXL,INPP4B,CD28,CHI3L1,PIK3CG,CCR7,NOX4,CSF3,BANK1,HBEGF,PRKCDBP,EPHA2,MTDH,F3,BTN2A2,FGF2,CCL19,CCL21,IL26,GATA3,HPSE,STK3,TGFB1,PIK3R5,HCLS1,NRG1,XDH,IGF1,IGFBP5,TSPYL5,IL6
GO: Biological Process	GO:2001056	positive regulation of cysteine-type endopeptidase activity		7.015e-06	0.06601	8.651e-05	0.0008415	35	141	MAP3K5,ASPH,TNFRSF10B,TNFRSF10A,BID,CFLAR,CASP1,CD14,NLRC4,AIM2,PMAIP1,PML,CTGF,CTSH,DAP,DAPK1,SOX7,TNFSF15,ROBO1,F2R,F3,S100A8,S100A9,NLRP1,CARD8,STAT1,IL24,TLR4,LY96,VCP,XDH,IFI16,CYR61,JAK2,LCK
GO: Biological Process	GO:0002827	positive regulation of T-helper 1 type immune response		7.077e-06	0.06659	8.717e-05	0.0008478	10	18	ANXA1,RIPK2,CD80,CCR7,IL27RA,CCL19,HLA-DQB1,HLX,IL12RB1,IRF1
GO: Biological Process	GO:0007517	muscle organ development		7.166e-06	0.06744	8.815e-05	0.0008574	75	395	MEOX2,EOMES,MET,ADRB2,AEBP1,ASS1,ATF3,CFLAR,WISP1,SGCE,PRICKLE1,CAV1,CAV2,CCNB1,PITX1,HOMER1,COL3A1,COL6A3,CSF1R,CTNNB1,CTSB,FAM65B,DCN,TSC22D3,HBEGF,RBP4,S1PR1,HIVEP3,EGR1,EGR2,EGR3,ITGB1BP2,GREM1,S100B,BASP1,FDPS,FGF2,FHL3,FOXC1,MRAS,FOS,SKIL,DKK1,FZD2,VAMP5,DNER,GJA1,TAGLN,TCF21,SOX17,TEAD4,ZFPM2,TGFB1,TGFBR2,GPCPD1,NRG1,HLX,NR4A1,TWIST1,MAFF,WNT2,WNT5A,EID2B,XBP1,JPH1,IGF1,IGFBP5,IL6,CXCL10,I…
GO: Biological Process	GO:0045834	positive regulation of lipid metabolic process		7.25e-06	0.06822	8.906e-05	0.0008663	36	147	AADAC,ADRB2,AGT,ABCD2,ANXA1,APOC1,APOE,BMP6,NUCB2,CD81,PDGFRA,PDGFRB,WNT4,MID1IP1,CCR7,PTGS2,ANGPTL4,SCD,FDPS,FGF2,CCL19,FGR,CCL21,NOD2,TGFB1,TWIST1,XBP1,IFNG,IGF1,CYR61,IL1A,IL1B,IRS1,KIT,NR4A3,LYN
Pathway	167325	Protein processing in endoplasmic reticulum	BioSystems: KEGG	2.535e-06	0.006717	9.201e-05	0.0007784	45	167	MAP3K5,P4HB,DNAJC10,DERL3,SEC61A1,DERL1,ERO1A,BAG2,PDIA4,EDEM1,DNAJC3,HERPUD1,SEC24D,FBXO6,PREB,PDIA6,RPN2,SEC13,UBE2J1,HYOU1,SYVN1,DNAJB11,SSR1,SSR3,SSR4,ERLEC1,DNAJC1,CKAP4,PDIA3,SIL1,TRAM1,HSP90B1,UBE2E2,DNAJA1,HSPA5,HSPA6,VCP,ERO1B,WFS1,XBP1,SAR1A,UGGT1,MAN1C1,TUSC3,LMAN1
GO: Biological Process	GO:0045627	positive regulation of T-helper 1 cell differentiation		7.562e-06	0.07116	9.265e-05	0.0009012	7	9	ANXA1,RIPK2,CD80,CCR7,CCL19,HLX,IRF1
GO: Biological Process	GO:0001781	neutrophil apoptotic process		7.562e-06	0.07116	9.265e-05	0.0009012	7	9	ANXA1,CD44,FCGR2B,IFNG,IL6,CXCR2,IL18
Pathway	169642	Toxoplasmosis	BioSystems: KEGG	2.647e-06	0.007014	9.478e-05	0.0008018	36	122	ALOX5,PIK3R3,BIRC3,SOCS1,NOS2,CD40,PIK3CD,PIK3CG,MAP2K3,STAT1,STAT3,GNAI2,TGFB1,TGFB3,TLR2,TLR4,PIK3R5,HLA-DPA1,HLA-DQA1,HLA-DQB1,HLA-DRA,HLA-DRB4,LY96,HSPA6,IFNG,IL10,IL10RA,IL12A,ITGA6,JAK2,LAMA2,LAMA5,LAMB1,LAMB2,LAMC1,LAMC2
GO: Molecular Function	GO:0030234	enzyme regulator activity		1.357e-06	0.003183	9.645e-05	0.0008042	162	999	SERPINA3,CARD16,AGT,PREX1,ALOX5AP,RECK,TRIB2,RGS5,ANXA1,COL28A1,ANXA3,ANXA5,PIK3R3,RGCC,BIRC3,BIRC5,ALS2,CST7,APOBEC1,APOC1,APOE,ARHGAP6,ARHGDIB,RHOH,SOCS1,ATP2B4,PHACTR1,SERPINB7,NCF4,BCL2A1,TNFRSF10A,BGN,CFLAR,BST2,SERPING1,C3,NOS2,CALU,SOCS3,CASP1,CAV1,SERPINH1,CCNC,USP14,CD27,ERRFI1,SERPINE1,SERPINB2,PAK2,ALPK2,PCOLCE,CDKN2C,PTTG1,CTSC,SERPINF1,CHN1,NLRC4,SERPINA1,PI3,SERPINB5,SERPINE2,SERPIN…
GO: Biological Process	GO:0048015	phosphatidylinositol-mediated signaling		8.039e-06	0.07565	9.837e-05	0.0009568	47	214	PIK3AP1,AGT,NEDD4,CBL,CD19,CD28,CD80,CD86,PDGFRA,PDGFRB,SERPINE2,PIK3CD,PIK3CG,FBXL2,CSF1R,CSF3,PPP1R16B,PTAFR,PTPN13,TRAT1,HBEGF,RASGRP1,EREG,F2R,BTN2A2,FGF2,FGF7,FGR,SELP,SEMA4D,FYN,GATA3,HCST,PIK3R5,HCLS1,HGF,NRG1,NR4A1,TWIST1,VAV1,XBP1,IGF1,IRS1,JAK2,KDR,KIT,LCK
GO: Biological Process	GO:0036473	cell death in response to oxidative stress		8.503e-06	0.08001	0.0001039	0.001011	22	71	MCL1,MAP3K5,MET,NME5,MMP3,VNN1,P4HB,REG3A,PDK1,PML,CYP1B1,MELK,FBXW7,LRRK2,NOX1,GLRX,GPR37,HGF,HIF1A,HK3,JAK2,NR4A3
GO: Biological Process	GO:0043406	positive regulation of MAP kinase activity		8.606e-06	0.08098	0.000105	0.001022	49	227	MAP3K5,MET,MIF,FGD2,TNFSF11,PEA15,RIPK2,C5AR1,P2RX7,CD40,CD74,CD81,PDGFRB,MAPKAPK2,PIK3CG,CCR7,MDFIC,MAGED1,NOX4,PKN1,MAP2K3,ZEB2,PTPRC,DUSP5,DUSP6,DUSP7,RASGRP1,LRRK2,S100A12,FCER1A,FGF2,CCL19,FPR1,NOD2,TGFB1,TGFB3,MAP4K1,TLR4,FZD10,AJUBA,PIK3R5,TPD52L1,HGF,PROK2,WNT5A,IL1B,IL1RN,CXCR4,KIT
GO: Biological Process	GO:1904589	regulation of protein import		8.732e-06	0.08217	0.0001064	0.001035	43	190	TMEM173,PARP1,BCL3,IL18R1,BMP6,SPHK1,NFKBIE,CD27,PKD2,MDFIC,CSF3,PKIA,PRKCQ,PTGS2,TBC1D10C,ECT2,GREM1,RGS19,TLR7,DACT1,CCL19,TACC3,FLNA,SFRP2,SLC9A1,SNAI2,RAB23,SULF2,RBPMS,TGFB1,TGFB3,TLR2,TLR4,HCLS1,NUP62,XBP1,IGF1,IL1B,IL6,IL10,IL18,C8orf4,JAK2
GO: Biological Process	GO:2001057	reactive nitrogen species metabolic process		8.83e-06	0.08309	0.0001075	0.001045	26	92	ACP5,AGT,ASS1,ATP2B4,NOS2,CAV1,CD34,CLU,PKD2,CPS1,CYP1B1,PTGS2,PTX3,RORA,ZC3H12A,TLR2,TLR4,HBB,ICAM1,IFNG,IGF1,IL1B,IL6,IL10,ITGB2,JAK2
GO: Biological Process	GO:0009991	response to extracellular stimulus		8.854e-06	0.08331	0.0001076	0.001047	94	528	ADA,ADM,ADRB2,MMP7,MMP9,ALDOB,ALOX5,APOE,AQP3,ARSB,RUVBL1,ASGR1,ASS1,ATF3,AXL,RIPK2,BMP6,ALDH1A2,BNIP3,BNIP3L,KYNU,NPC1,RAB12,NUCB2,SOCS3,NR4A2,CAV1,TNFRSF11B,CD3E,OXCT1,P2RX7,WNT4,RAB33A,LIPG,PMAIP1,COL1A1,ADAMTS1,CPS1,FEZ1,CTSK,CYP24A1,CYP27B1,DAP,PTGS2,PTN,QSOX1,PCSK9,EGR1,ANGPTL4,FBXW7,LRRK2,ACSL1,ACSL4,CCL2,SFRP2,FOS,CHSY1,SIPA1,SLC2A1,CPEB4,SNAI2,G6PD,SPP1,GCG,STAT1,STC1,NOD2,GLUL,GNAI2,ABC…
GO: Biological Process	GO:0097306	cellular response to alcohol		9.041e-06	0.08508	0.0001096	0.001066	30	114	MMP2,MSN,MSX2,ASS1,BLM,NTS,ERRFI1,SERPINF1,ADAMTS1,CTNNB1,CYP24A1,CYP27B1,PTN,RORA,RAMP3,KLF2,CCL2,CCL7,SNAI2,SPI1,GLRX,PDIA3,TGFB1,IL6,IL10,INHBA,INHBB,LRP8,JAK2,KCNMB1
GO: Biological Process	GO:0050728	negative regulation of inflammatory response		9.041e-06	0.08508	0.0001096	0.001066	30	114	ACP5,ADA,ADORA2A,ADRB2,APOE,SOCS3,CD44,SERPINF1,IL22,CX3CR1,IL22RA2,TNFAIP8L2,RORA,CALCRL,ETS1,FCGR2B,FOXF1,PBK,GATA3,NOD2,TFF2,DUSP10,TNFAIP3,TNFAIP6,TNFRSF1B,HGF,HLA-DRB4,IL2RA,IL10,ISL1
Pathway	M1467	The Co-Stimulatory Signal During T-cell Activation	MSigDB C2: BioCarta	3.107e-06	0.008234	0.0001098	0.0009288	12	21	CD3D,CD3E,CD3G,CD247,CD28,CD80,CD86,ICOS,CTLA4,HLA-DRA,ITK,LCK
GO: Biological Process	GO:0097202	activation of cysteine-type endopeptidase activity		9.15e-06	0.0861	0.0001108	0.001078	28	103	ASPH,TNFRSF10B,TNFRSF10A,BID,CFLAR,CASP1,CD14,NLRC4,PMAIP1,PML,CTSH,DAP,TNFSF15,ROBO1,F2R,F3,S100A8,S100A9,NLRP1,CARD8,STAT1,TLR4,LY96,VCP,XDH,IFI16,JAK2,LCK
GO: Biological Process	GO:0002407	dendritic cell chemotaxis		9.306e-06	0.08757	0.0001124	0.001093	11	22	PIK3CG,CCR1,CCR6,CCR7,CCL19,CCL21,CXCR1,CXCR2,IL12A,CXCR4,ANO6
GO: Biological Process	GO:0035590	purinergic nucleotide receptor signaling pathway		9.306e-06	0.08757	0.0001124	0.001093	11	22	P2RY13,P2RX5,P2RX7,P2RY6,GPR171,PTAFR,P2RY14,P2RY10,GPR34,P2RY8,ANO6
GO: Biological Process	GO:1901137	carbohydrate derivative biosynthetic process		9.65e-06	0.09081	0.0001164	0.001132	138	845	HS6ST2,ADA,ADCY3,ADM,ADORA2A,PARP1,MGAT1,ADRB2,NME5,GPR65,MCFD2,NDST2,APOE,ART3,MTNR1A,MUC1,MUC2,MUC4,B3GALNT1,P2RY13,BGN,ST3GAL5,NME1,NOS2,PNP,NPC1,NUCB2,OAS2,PAPSS1,ENTPD1,CD59,CDA,GCNT3,PDGFRB,CTSC,CFP,PGM3,OSTC,SERPINA1,MUC17,DERL3,PKM,CHPF2,PLAUR,CCR7,CHST2,BACE2,DSE,CHST3,COL7A1,CHST11,AKAP12,TIPARP,VCAN,CTNNB1,CTPS1,EDEM1,PRPS1,DCN,PTHLH,SEC24D,GALNT8,GFPT2,HS3ST3A1,CHPF,HS3ST1,GALNT14,SRD…
GO: Biological Process	GO:0045667	regulation of osteoblast differentiation		9.713e-06	0.0914	0.000117	0.001138	31	120	ACVR1,IFITM1,MSX2,BMP6,DDR2,CEBPB,CEBPD,WNT4,CTHRC1,PRKD1,CTNNB1,RASSF2,FGF2,SEMA4D,SFRP2,SNAI2,GJA1,TWIST2,TMEM119,HGF,TWIST1,FNDC3B,ID1,IFI16,IGF1,IGFBP5,CYR61,IL6,IL6ST,FAM20C,TWSG1
GO: Biological Process	GO:0035239	tube morphogenesis		9.848e-06	0.09267	0.0001185	0.001153	77	412	ACVR1,ADM,MET,MGP,AGT,AHR,MSX2,DCHS1,RSPO2,GRHL3,NRP1,ALDH1A2,PRICKLE1,CD44,PDGFRA,SOX18,WNT4,PGF,PKD2,CTHRC1,PML,COL4A1,PRKD2,MAGED1,PODXL,MTHFD1L,CSF1R,CTNNB1,CTSH,ZEB2,PTHLH,SEMA4C,EDNRA,EPHA2,ROBO1,GREM1,ENG,STX2,DACT1,SALL1,FGF2,CCL11,CXCL12,FOXF1,SFRP2,AGR2,PDPN,FZD2,RAB23,SPI1,GATA3,PLXND1,STK3,GJA1,ZEB1,TCF21,SOX17,TFAP2C,TGFB1,TGFBR2,TGM2,HHEX,HIF1A,HLX,TWIST1,TNC,WNT2,WNT5A,IGF1,CXCR2,C…
GO: Biological Process	GO:0055123	digestive system development		1.031e-05	0.09702	0.0001237	0.001203	38	161	ADA,ASS1,DCHS1,PRDM1,ALDH1A2,NTS,CCNB1,PDGFRA,COL3A1,CPS1,CTNNB1,RARRES2,EDNRB,CLMP,STX2,CLDN18,DACT1,SALL1,FOXF1,FOXF2,SFRP2,AGR2,GATA3,TCF21,SOX17,TGFB1,TGFB3,TK1,HIF1A,TRPS1,HLX,TYMS,WNT5A,XBP1,IGF1,NKX2-3,ITGA6,KIT
GO: Biological Process	GO:0002224	toll-like receptor signaling pathway		1.031e-05	0.09702	0.0001237	0.001203	38	161	PIK3AP1,BIRC3,RIPK2,BTK,CAV1,CD14,CD86,MAPKAPK2,MAP3K8,CTSB,MAP2K3,CTSK,TANK,DUSP4,DUSP6,DUSP7,RPS6KA2,TNIP3,TLR7,TLR8,FOS,GFI1,NOD2,RFTN1,TLR1,TLR2,TLR4,IRAK3,TNFAIP3,HSP90B1,LY96,IRF1,IRF4,IRF7,ITGAM,ITGB2,TLR10,LYN
GO: Biological Process	GO:0051403	stress-activated MAPK cascade		1.032e-05	0.0971	0.0001237	0.001203	58	286	MAP3K3,MAP3K5,MET,AGT,FGD2,TNFSF11,RIPK2,CD27,MAPKAPK2,CCR7,MAP4K4,ARHGEF6,MDFIC,MAP3K8,UNC5CL,PKN1,CTGF,MAP2K3,RASSF2,ZEB2,SEMA4C,DUSP4,DUSP6,DUSP7,SH2D3C,RASGRP1,GREM1,TRIB1,EPHB1,RPS6KA2,DACT1,FCER1A,SERPINB3,CCL19,CCL21,FOXM1,SFRP2,FOS,SLAMF1,NOX1,IL26,PBK,NOD2,STK3,MAP4K1,TLR4,FZD10,DUSP10,TPD52L1,HGF,DNAJA1,WNT5A,XDH,AIDA,IL1A,IL1B,IL1RN,DUSP22
GO: Biological Process	GO:0090066	regulation of anatomical structure size		1.036e-05	0.0975	0.0001239	0.001205	93	523	ADM,ADORA2A,ADRB2,AGT,AHR,MMP2,PREX1,ALOX5,ALS2,APOE,MSN,NRP1,WASF1,NOS2,NTS,CAV1,P2RX7,CD38,CFL2,PECAM1,CCR7,PLEK,GMFG,CPS1,CSF3,PRKCQ,DOCK4,DBN1,PTAFR,PTGS1,PTGS2,SEMA4C,PTPRM,DPYSL2,TRIM27,RGS2,ARPC1B,EDNRA,EDNRB,ACE2,ABI2,PLXNC1,SCPEP1,LRRK2,MRVI1,F2R,TNFRSF12A,PRR16,TRPV2,CDC42EP2,OLFM1,CCL11,CCL21,CCL24,CX3CL1,CXCL12,FOXC1,EVL,SEMA4D,SEMA4B,FN1,G6PD,SWAP70,SPP1,CYSLTR1,SPG20,PLXND1,GJA1,GJA…
GO: Biological Process	GO:0045577	regulation of B cell differentiation		1.04e-05	0.09788	0.0001239	0.001205	13	30	PRDM1,BTK,PNP,CD27,PTPRC,IL21,IKZF3,STAT5A,NCKAP1L,XBP1,ZAP70,INHBA,INPP5D
GO: Biological Process	GO:0046640	regulation of alpha-beta T cell proliferation		1.04e-05	0.09788	0.0001239	0.001205	13	30	BTLA,RIPK2,BLM,CD3E,CD28,CD80,CD44,CD55,PTPRC,EBI3,ZAP70,IL18,IRF1
GO: Biological Process	GO:0050856	regulation of T cell receptor signaling pathway		1.04e-05	0.09788	0.0001239	0.001205	13	30	UBASH3A,ADA,CCR7,PRKD2,PRNP,TRAT1,BTN2A2,GBP1,MALT1,THY1,CD300A,DUSP22,LCK
GO: Biological Process	GO:0032733	positive regulation of interleukin-10 production		1.04e-05	0.09788	0.0001239	0.001205	13	30	CD274,BCL3,TIGIT,CD34,CD83,SASH3,IL21,FCER1G,NOD2,TLR2,TLR4,HGF,IRF4
GO: Biological Process	GO:0070302	regulation of stress-activated protein kinase signaling cascade		1.043e-05	0.09813	0.0001241	0.001207	47	216	MAP3K3,MAP3K5,MET,FGD2,TNFSF11,RIPK2,CD27,CCR7,MAP4K4,MDFIC,UNC5CL,PKN1,CTGF,RASSF2,ZEB2,SEMA4C,RASGRP1,GREM1,EPHB1,DACT1,FCER1A,SERPINB3,CCL19,CCL21,FOXM1,SFRP2,SLAMF1,NOX1,IL26,PBK,NOD2,STK3,MAP4K1,TLR4,FZD10,DUSP10,TPD52L1,HGF,DNAJA1,WNT5A,XDH,AIDA,IL1A,IL1B,IL1RN,DUSP22,LYN
GO: Biological Process	GO:2000401	regulation of lymphocyte migration		1.08e-05	0.1017	0.0001284	0.001248	16	43	MSN,SELK,CCR7,ECM1,S100A7,CCL2,CCL4,CCL7,CCL20,CCL21,CXCL12,CXCL13,STK10,WNT5A,CXCL10,ITGA4
Pathway	83081	B cell receptor signaling pathway	BioSystems: KEGG	3.707e-06	0.009824	0.0001293	0.001094	25	72	PIK3AP1,PIK3R3,IFITM1,BTK,NFKBIE,CD19,CD22,CD72,CD79A,CD81,PIK3CD,PIK3CG,RASGRP3,PLCG2,CR2,PRKCB,RAC2,FCGR2B,FOS,DAPP1,MALT1,PIK3R5,VAV1,INPP5D,LYN
GO: Biological Process	GO:0098742	cell-cell adhesion via plasma-membrane adhesion molecules		1.106e-05	0.1041	0.0001312	0.001276	49	229	MCAM,ALCAM,CD200,PCDHB16,DCHS1,FXYD5,CD84,ESAM,CLDN12,CLDN2,CLDN1,TIGIT,REG3A,CDH3,CDH5,PCDH7,CDH11,CDH13,PCDH18,PCDHB5,JAML,PTPRG,PTPRM,PVRL2,DSG3,ROBO1,CLDN18,PCDH12,CX3CL1,SELE,SELP,ATP2C1,CD226,CHL1,PCDH17,PCDHB7,CRTAM,TNFAIP3,AJUBA,CLDN14,CADM1,VCAM1,ICAM1,IL1RN,ITGA4,ITGA5,ITGAL,AMIGO2,LGALS1
GO: Biological Process	GO:0014068	positive regulation of phosphatidylinositol 3-kinase signaling		1.111e-05	0.1045	0.0001316	0.00128	21	67	PIK3AP1,AGT,NEDD4,CBL,CD28,PDGFRA,PDGFRB,CSF3,F2R,FGR,SELP,SEMA4D,FYN,HCST,HCLS1,HGF,NRG1,IGF1,JAK2,KDR,KIT
Pathway	692234	PI3K-Akt signaling pathway	BioSystems: KEGG	3.945e-06	0.01045	0.0001358	0.001149	77	346	PIK3AP1,GNG8,MCL1,MET,ANGPT2,PIK3R3,ITGA8,CCND2,OSM,CD19,OSMR,PDGFRA,PDGFRB,PGF,PIK3CD,PIK3CG,COL1A1,COL1A2,COL3A1,COL4A1,COL4A2,COL4A4,COL5A1,COL5A2,COL6A2,DDIT4,COL6A3,COL5A3,CREB5,CSF1R,CSF3,CSF3R,PKN1,EPHA2,GNB4,F2R,FGF2,FGF7,FN1,GNB5,SPP1,GNG11,THBS2,TLR2,TLR4,PIK3R5,HGF,HSP90B1,NR4A1,CREB3L2,VEGFC,VWF,TNC,IFNAR2,IGF1,IL2RA,IL2RB,IL3RA,IL6,IL7R,ITGA6,IRS1,ITGA2,ITGA4,ITGA5,ITGAV,ITGB7,JAK2,K…
GO: Biological Process	GO:0048017	inositol lipid-mediated signaling		1.186e-05	0.1116	0.0001403	0.001365	47	217	PIK3AP1,AGT,NEDD4,CBL,CD19,CD28,CD80,CD86,PDGFRA,PDGFRB,SERPINE2,PIK3CD,PIK3CG,FBXL2,CSF1R,CSF3,PPP1R16B,PTAFR,PTPN13,TRAT1,HBEGF,RASGRP1,EREG,F2R,BTN2A2,FGF2,FGF7,FGR,SELP,SEMA4D,FYN,GATA3,HCST,PIK3R5,HCLS1,HGF,NRG1,NR4A1,TWIST1,VAV1,XBP1,IGF1,IRS1,JAK2,KDR,KIT,LCK
GO: Biological Process	GO:0045058	T cell selection		1.242e-05	0.1168	0.0001467	0.001427	17	48	SLAMF6,CD3D,CD3E,CD28,CD74,CCR7,PTPRC,DOCK2,THEMIS,BATF,GATA3,TGFB1,ZAP70,IL6,IL12RB1,IRF4,LY9
GO: Biological Process	GO:0009101	glycoprotein biosynthetic process		1.243e-05	0.1169	0.0001467	0.001427	81	442	HS6ST2,PARP1,MGAT1,MCFD2,NDST2,ART3,MUC1,MUC2,MUC4,B3GALNT1,BGN,ST3GAL5,NPC1,OAS2,CD59,GCNT3,CTSC,CFP,PGM3,OSTC,SERPINA1,MUC17,DERL3,CHPF2,CCR7,BACE2,DSE,CHST3,COL7A1,CHST11,TIPARP,VCAN,CTNNB1,EDEM1,DCN,SEC24D,GALNT8,GFPT2,CHPF,GALNT14,SRD5A3,HBEGF,MANEA,PREB,CHSY3,RPN2,B3GALT5,F5,CSGALNACT2,CHST15,CHST12,CCL19,CCL21,SEC13,UBE2J1,PHLDA1,CHSY1,ST3GAL1,ST3GAL4,ST8SIA1,FUT11,ST6GALNAC4,FUT2,SYVN1,FU…
GO: Biological Process	GO:0007369	gastrulation		1.32e-05	0.1243	0.0001557	0.001515	43	193	ACVR1,EOMES,APLNR,MMP2,MMP9,ITGA8,COL4A2,COL5A1,COL5A2,COL7A1,COL12A1,PRKAR1A,CTNNB1,SOX7,DUSP2,DUSP4,DUSP5,DUSP6,EPHA2,DACT1,FOXF1,FOXC1,SFRP2,FN1,DKK1,SNAI1,SOX17,TGFBR2,TNFAIP3,HHEX,TGIF2,WNT5A,IL1RN,INHBA,ITGA2,ITGA4,ITGA5,ITGAV,ITGB2,TWSG1,LAMB1,NR4A3,PHLDB2
Pathway	106414	TCR signaling	BioSystems: REACTOME	4.63e-06	0.01227	0.0001573	0.001331	23	64	RIPK2,CD3D,CD3E,CD3G,CD247,PAK2,PRKCQ,PTPRC,TRAT1,EVL,LAT,FYB,MALT1,HLA-DPA1,HLA-DQA1,HLA-DQB1,HLA-DRA,HLA-DRB4,ZAP70,INPP5D,ITK,LCK,LCP2
GO: Biological Process	GO:0045579	positive regulation of B cell differentiation		1.34e-05	0.1261	0.0001578	0.001535	10	19	PRDM1,BTK,PNP,CD27,IL21,STAT5A,NCKAP1L,XBP1,ZAP70,INPP5D
GO: Biological Process	GO:2001242	regulation of intrinsic apoptotic signaling pathway		1.389e-05	0.1307	0.0001634	0.00159	37	157	MCL1,MIF,NME5,MMP9,MUC1,BID,VNN1,CAV1,P4HB,CD44,CD74,CLU,PLAUR,PMAIP1,IL19,PLEKHF1,HERPUD1,DFNA5,FBXW7,LRRK2,S100A8,S100A9,CXCL12,SFRP2,HYOU1,SKIL,NOX1,SNAI2,SNAI1,SYVN1,GCG,GRINA,HELLS,HIF1A,WFS1,XBP1,LCK
GO: Biological Process	GO:0030500	regulation of bone mineralization		1.396e-05	0.1314	0.000164	0.001596	22	73	ACVR1,ADRB2,MGP,BMP6,NFE2,DDR2,P2RX7,WNT4,CCR1,SRGN,CYP27B1,ECM1,S1PR1,GREM1,GJA1,TMEM119,TGFB1,TGFB3,HIF1A,TWIST1,FAM20C,ANO6
GO: Biological Process	GO:2000242	negative regulation of reproductive process		1.421e-05	0.1337	0.0001667	0.001621	19	58	ADA,TPST2,ARHGDIB,OSM,SERPINF1,WNT4,PRKAR1A,PTGDS,RPS6KA2,PRDX4,SNAI1,EAF2,SULF1,ZFPM2,TIMP1,WNT5A,IGF1,IL1A,LIF
Pathway	83125	Primary immunodeficiency	BioSystems: KEGG	5.561e-06	0.01474	0.0001668	0.001412	16	36	AICDA,ADA,BTK,CD3D,CD3E,CD8A,CD19,CD40,CD79A,ICOS,PTPRC,RFX5,TAP2,ZAP70,IL7R,LCK
Pathway	106020	Nef and signal transduction	BioSystems: REACTOME	5.647e-06	0.01496	0.0001668	0.001412	7	8	CD247,PAK2,ELMO1,DOCK2,FYN,HCK,LCK
Pathway	160140	Signaling by Interleukins	BioSystems: REACTOME	5.864e-06	0.01554	0.0001668	0.001412	34	116	MAP3K3,PIK3R3,RIPK2,SOCS3,CASP1,CBL,PIK3CD,MAP3K8,CSF2RA,FYN,STAT1,STAT3,STAT5A,NOD2,IRAK3,HCK,HGF,VAV1,IL1A,IL1B,IL1R1,IL1RAP,IL1RN,IL2RA,IL2RB,IL3RA,IL6,IL6ST,IL7R,IL18,INPP5D,JAK2,LCK,LYN
Pathway	645297	Glycosaminoglycan metabolism	BioSystems: REACTOME	5.958e-06	0.01579	0.0001668	0.001412	35	121	HS6ST2,NDST2,ARSB,BGN,PAPSS1,CD44,CHPF2,CHST2,DSE,CHST3,CHST11,VCAN,DCN,HS3ST3A1,CHPF,HS3ST1,GPC6,CHSY3,CSGALNACT2,CHST15,CHST12,SDC2,FMOD,CHSY1,ST3GAL1,ST3GAL4,SLC9A1,CSGALNACT1,HPSE,LYVE1,GNS,HAS2,HMMR,HYAL1,LUM
Pathway	685546	MPS VII - Sly syndrome	BioSystems: REACTOME	5.958e-06	0.01579	0.0001668	0.001412	35	121	HS6ST2,NDST2,ARSB,BGN,PAPSS1,CD44,CHPF2,CHST2,DSE,CHST3,CHST11,VCAN,DCN,HS3ST3A1,CHPF,HS3ST1,GPC6,CHSY3,CSGALNACT2,CHST15,CHST12,SDC2,FMOD,CHSY1,ST3GAL1,ST3GAL4,SLC9A1,CSGALNACT1,HPSE,LYVE1,GNS,HAS2,HMMR,HYAL1,LUM
Pathway	685542	MPS IIID - Sanfilippo syndrome D	BioSystems: REACTOME	5.958e-06	0.01579	0.0001668	0.001412	35	121	HS6ST2,NDST2,ARSB,BGN,PAPSS1,CD44,CHPF2,CHST2,DSE,CHST3,CHST11,VCAN,DCN,HS3ST3A1,CHPF,HS3ST1,GPC6,CHSY3,CSGALNACT2,CHST15,CHST12,SDC2,FMOD,CHSY1,ST3GAL1,ST3GAL4,SLC9A1,CSGALNACT1,HPSE,LYVE1,GNS,HAS2,HMMR,HYAL1,LUM
Pathway	685537	MPS I - Hurler syndrome	BioSystems: REACTOME	5.958e-06	0.01579	0.0001668	0.001412	35	121	HS6ST2,NDST2,ARSB,BGN,PAPSS1,CD44,CHPF2,CHST2,DSE,CHST3,CHST11,VCAN,DCN,HS3ST3A1,CHPF,HS3ST1,GPC6,CHSY3,CSGALNACT2,CHST15,CHST12,SDC2,FMOD,CHSY1,ST3GAL1,ST3GAL4,SLC9A1,CSGALNACT1,HPSE,LYVE1,GNS,HAS2,HMMR,HYAL1,LUM
Pathway	685538	MPS II - Hunter syndrome	BioSystems: REACTOME	5.958e-06	0.01579	0.0001668	0.001412	35	121	HS6ST2,NDST2,ARSB,BGN,PAPSS1,CD44,CHPF2,CHST2,DSE,CHST3,CHST11,VCAN,DCN,HS3ST3A1,CHPF,HS3ST1,GPC6,CHSY3,CSGALNACT2,CHST15,CHST12,SDC2,FMOD,CHSY1,ST3GAL1,ST3GAL4,SLC9A1,CSGALNACT1,HPSE,LYVE1,GNS,HAS2,HMMR,HYAL1,LUM
Pathway	685540	MPS IIIB - Sanfilippo syndrome B	BioSystems: REACTOME	5.958e-06	0.01579	0.0001668	0.001412	35	121	HS6ST2,NDST2,ARSB,BGN,PAPSS1,CD44,CHPF2,CHST2,DSE,CHST3,CHST11,VCAN,DCN,HS3ST3A1,CHPF,HS3ST1,GPC6,CHSY3,CSGALNACT2,CHST15,CHST12,SDC2,FMOD,CHSY1,ST3GAL1,ST3GAL4,SLC9A1,CSGALNACT1,HPSE,LYVE1,GNS,HAS2,HMMR,HYAL1,LUM
Pathway	685543	MPS IV - Morquio syndrome A	BioSystems: REACTOME	5.958e-06	0.01579	0.0001668	0.001412	35	121	HS6ST2,NDST2,ARSB,BGN,PAPSS1,CD44,CHPF2,CHST2,DSE,CHST3,CHST11,VCAN,DCN,HS3ST3A1,CHPF,HS3ST1,GPC6,CHSY3,CSGALNACT2,CHST15,CHST12,SDC2,FMOD,CHSY1,ST3GAL1,ST3GAL4,SLC9A1,CSGALNACT1,HPSE,LYVE1,GNS,HAS2,HMMR,HYAL1,LUM
Pathway	685545	MPS VI - Maroteaux-Lamy syndrome	BioSystems: REACTOME	5.958e-06	0.01579	0.0001668	0.001412	35	121	HS6ST2,NDST2,ARSB,BGN,PAPSS1,CD44,CHPF2,CHST2,DSE,CHST3,CHST11,VCAN,DCN,HS3ST3A1,CHPF,HS3ST1,GPC6,CHSY3,CSGALNACT2,CHST15,CHST12,SDC2,FMOD,CHSY1,ST3GAL1,ST3GAL4,SLC9A1,CSGALNACT1,HPSE,LYVE1,GNS,HAS2,HMMR,HYAL1,LUM
Pathway	685541	MPS IIIC - Sanfilippo syndrome C	BioSystems: REACTOME	5.958e-06	0.01579	0.0001668	0.001412	35	121	HS6ST2,NDST2,ARSB,BGN,PAPSS1,CD44,CHPF2,CHST2,DSE,CHST3,CHST11,VCAN,DCN,HS3ST3A1,CHPF,HS3ST1,GPC6,CHSY3,CSGALNACT2,CHST15,CHST12,SDC2,FMOD,CHSY1,ST3GAL1,ST3GAL4,SLC9A1,CSGALNACT1,HPSE,LYVE1,GNS,HAS2,HMMR,HYAL1,LUM
Pathway	685547	MPS IX - Natowicz syndrome	BioSystems: REACTOME	5.958e-06	0.01579	0.0001668	0.001412	35	121	HS6ST2,NDST2,ARSB,BGN,PAPSS1,CD44,CHPF2,CHST2,DSE,CHST3,CHST11,VCAN,DCN,HS3ST3A1,CHPF,HS3ST1,GPC6,CHSY3,CSGALNACT2,CHST15,CHST12,SDC2,FMOD,CHSY1,ST3GAL1,ST3GAL4,SLC9A1,CSGALNACT1,HPSE,LYVE1,GNS,HAS2,HMMR,HYAL1,LUM
Pathway	685544	MPS IV - Morquio syndrome B	BioSystems: REACTOME	5.958e-06	0.01579	0.0001668	0.001412	35	121	HS6ST2,NDST2,ARSB,BGN,PAPSS1,CD44,CHPF2,CHST2,DSE,CHST3,CHST11,VCAN,DCN,HS3ST3A1,CHPF,HS3ST1,GPC6,CHSY3,CSGALNACT2,CHST15,CHST12,SDC2,FMOD,CHSY1,ST3GAL1,ST3GAL4,SLC9A1,CSGALNACT1,HPSE,LYVE1,GNS,HAS2,HMMR,HYAL1,LUM
Pathway	685539	MPS IIIA - Sanfilippo syndrome A	BioSystems: REACTOME	5.958e-06	0.01579	0.0001668	0.001412	35	121	HS6ST2,NDST2,ARSB,BGN,PAPSS1,CD44,CHPF2,CHST2,DSE,CHST3,CHST11,VCAN,DCN,HS3ST3A1,CHPF,HS3ST1,GPC6,CHSY3,CSGALNACT2,CHST15,CHST12,SDC2,FMOD,CHSY1,ST3GAL1,ST3GAL4,SLC9A1,CSGALNACT1,HPSE,LYVE1,GNS,HAS2,HMMR,HYAL1,LUM
Pathway	685536	Mucopolysaccharidoses	BioSystems: REACTOME	5.958e-06	0.01579	0.0001668	0.001412	35	121	HS6ST2,NDST2,ARSB,BGN,PAPSS1,CD44,CHPF2,CHST2,DSE,CHST3,CHST11,VCAN,DCN,HS3ST3A1,CHPF,HS3ST1,GPC6,CHSY3,CSGALNACT2,CHST15,CHST12,SDC2,FMOD,CHSY1,ST3GAL1,ST3GAL4,SLC9A1,CSGALNACT1,HPSE,LYVE1,GNS,HAS2,HMMR,HYAL1,LUM
Pathway	M5887	Genes encoding structural components of basement membranes	MSigDB C2: MIT	5.981e-06	0.01585	0.0001668	0.001412	17	40	NID1,COL4A1,COL4A2,COL4A4,COL6A2,COL6A3,COL15A1,COL6A5,NID2,COL18A1,LAMA2,LAMA5,LAMB1,LAMB2,LAMC1,PAPLN,LAMC2
Pathway	M3005	Genes encoding collagen proteins	MSigDB C2: MIT	6.137e-06	0.01626	0.0001677	0.001419	18	44	COL28A1,COL1A1,COL1A2,COL3A1,COL4A1,COL4A2,COL4A4,COL5A1,COL5A2,COL6A2,COL6A3,COL7A1,COL12A1,COL15A1,COL5A3,COL23A1,COL6A5,COL18A1
Pathway	M10765	Lck and Fyn tyrosine kinases in initiation of TCR Activation	MSigDB C2: BioCarta	6.14e-06	0.01627	0.0001677	0.001419	9	13	CD3D,CD3E,CD3G,CD247,PTPRC,FYN,HLA-DRA,ZAP70,LCK
GO: Biological Process	GO:0070269	pyroptosis		1.434e-05	0.135	0.0001679	0.001633	6	7	CASP1,CASP4,CASP5,NLRC4,AIM2,NLRP1
GO: Biological Process	GO:0050861	positive regulation of B cell receptor signaling pathway		1.434e-05	0.135	0.0001679	0.001633	6	7	CMTM3,PRKCB,PRKCH,STAP1,SLC39A10,LYN
GO: Molecular Function	GO:0005509	calcium ion binding		2.446e-06	0.005739	0.0001688	0.001407	119	694	SLC24A3,ACTN1,DYSF,TC2N,MGP,SPARCL1,MMP1,MMP3,MMP10,MMP12,MMP13,MMP19,MCFD2,ANXA1,ANXA3,ANXA5,ANXA6,PCDHB16,ASPH,DCHS1,CAPN12,MYO5A,NID1,C1R,C1S,CALU,NUCB2,CBL,CD69,PAM,CDH3,CDH5,PCDH7,CDH11,CDH13,ENPP2,RASGRP3,PKD2,PLA2G2A,PCDH18,PLS3,EFEMP2,CRELD2,DUOX2,CPS1,EGFL6,PRF1,PDP1,VCAN,EDEM1,ASPN,PCDHB5,SPOCK2,MELK,LPCAT2,PLA2G2D,TESC,DNASE1L3,FKBP14,DSG3,RCN1,RASGRP1,ITGB1BP2,SYT14,EML1,RASGRP2,LPCAT…
GO: Biological Process	GO:0001782	B cell homeostasis		1.457e-05	0.1371	0.0001699	0.001653	14	35	ADA,MIF,AHR,BCL2A1,CD44,CD74,PIK3CD,PKN1,GAPT,TNFSF13B,TNFAIP3,NCKAP1L,HIF1A,LYN
GO: Biological Process	GO:0002639	positive regulation of immunoglobulin production		1.457e-05	0.1371	0.0001699	0.001653	14	35	IL33,CD28,CD37,CD40,SASH3,TBX21,PTPRC,RBP4,MZB1,TGFB1,TNFRSF4,XBP1,IFNG,IL6
GO: Biological Process	GO:0090279	regulation of calcium ion import		1.457e-05	0.1371	0.0001699	0.001653	14	35	SERPINE1,PDGFRB,PKD2,PLN,HOMER1,CTNNB1,TRIM27,TRPV2,CCL2,CXCL12,SEMG1,SPINK1,GCG,STC1
GO: Biological Process	GO:0051254	positive regulation of RNA metabolic process		1.482e-05	0.1395	0.0001726	0.001679	233	1572	AICDA,TMEM173,ACVR1,MDK,MEIS2,MEOX1,MEOX2,EOMES,MET,PARP1,ADRB2,AGT,MITF,AHR,SUPT3H,ANXA3,RGCC,ITGA8,APOBEC1,TNFSF11,SKAP1,ASPH,ATF3,GRHL3,MUC1,MYBL2,RIPK2,NDP,BCL3,BLM,CFLAR,BMP6,NFE2,SPHK1,BTK,IL33,DDR2,NR4A2,RUNX3,CBFB,LDB2,CCNA2,CCNB1,CCNC,OSM,CD3D,CD28,CD80,CD86,TNFSF8,CD38,CD40,SERPINE1,CD81,CDH13,CCPG1,CEBPB,CEBPD,SOX18,PF4,WNT4,NLRC4,GRHL1,CLU,PITX1,PKD2,AIM2,COL1A1,PRKD2,MDFIC,PRRX1,MAGE…
GO: Biological Process	GO:0071417	cellular response to organonitrogen compound		1.491e-05	0.1403	0.0001734	0.001686	113	670	GNG8,ADCY3,PARP1,OSBPL8,AHR,MMP2,MMP3,ALDOB,AKR1B1,ANXA5,PIK3R3,APOBEC1,AQP9,ASS1,SOCS1,PEA15,ATP2B4,MYO5A,RIPK2,BLM,NUCB2,SOCS3,NR4A2,CASP4,CAV1,CAV2,ERRFI1,PDE4B,CEBPB,PDGFRA,PDGFRB,PIK3CG,RASGRP3,PLAU,COL1A1,COL1A2,COL3A1,COL4A1,COL5A2,NOX4,CPS1,CSF2RA,PRKAR1A,PRKAR2B,PRKCB,PRKCQ,CTNNB1,PSMB10,PSME2,PTGS2,PTPRE,RAB13,PCSK9,DNMT1,RARRES2,HBEGF,DUSP5,DUSP6,DUSP7,RASGRP1,NAMPT,EGR1,SPRED1,GNB4,ER…
GO: Biological Process	GO:0006898	receptor-mediated endocytosis		1.501e-05	0.1412	0.0001743	0.001696	59	296	ADM,ADRB2,ADRBK2,MMP13,APOC1,APOE,APOL1,ASGR1,BICD1,NEDD4,CD163L1,CXCL16,CAV1,CAV2,CBL,OLR1,CD14,SERPINE1,CD81,CETP,ENPP2,CD163,CCR7,PLCG2,COL1A1,COL1A2,COL3A1,COL4A1,COL4A2,PPT1,DMBT1,PCSK9,GREM1,CALCRL,RAMP3,FCER1G,FCGR2B,IFITM3,CCL19,CCL21,SELE,SGIP1,HYOU1,DKK1,LILRB1,RAB31,SYNE1,TGFBR2,HBB,HSP90B1,CD300A,TMPRSS3,CFI,MICALL1,CXCR1,CXCR2,ITGA4,ITGB2,LRP8
GO: Biological Process	GO:0048144	fibroblast proliferation		1.504e-05	0.1415	0.0001745	0.001697	27	100	AGT,MIF,MMP9,NBN,SPHK1,DDR2,CCNA2,CCNB1,SERPINE1,CD74,CDC6,PDGFRA,PMAIP1,PML,CTNNB1,DACH1,EDNRA,EREG,FBLN1,IFI30,FN1,TGFB1,CD300A,FNDC3B,WNT2,WNT5A,IGF1
GO: Biological Process	GO:0016049	cell growth		1.515e-05	0.1425	0.0001754	0.001707	96	549	AGT,ALCAM,APOE,CPNE5,BCL6,NRP1,WISP1,BST2,SPHK1,CXCL16,CD38,CD44,CD81,CDA,CDH13,CDKN2C,PTTG1,SERPINE2,SGMS1,SEC61A1,PML,EXOSC9,PPT1,CTGF,PRKCQ,HTRA1,CYP27B1,DBN1,ZEB2,SEMA4C,KIF14,DPYSL2,HBEGF,REG1A,GAL,PLXNC1,GREM1,EMP3,ENO1,RASGRP2,MEX3C,TNFRSF12A,ACSL4,S100A8,S100A9,FDPS,CRLF3,TRPV2,OLFM1,MAD2L2,CXCL12,FOXM1,SEMA4D,SEMA4B,FBLN5,SFRP2,FMOD,FN1,SIPA1,POSTN,HSD3B7,SLC9A1,EAF2,SPOCK1,SPP1,GAS1,SPG…
GO: Biological Process	GO:0097028	dendritic cell differentiation		1.518e-05	0.1428	0.0001754	0.001707	16	44	TNFSF9,AXL,CD86,CCR7,BATF2,LILRB2,BATF3,CCL19,BATF,SPI1,LILRB1,TGFB1,TGFBR2,IRF4,LGALS1,LYN
GO: Biological Process	GO:0010712	regulation of collagen metabolic process		1.518e-05	0.1428	0.0001754	0.001707	16	44	MFAP4,RGCC,SERPINB7,ERRFI1,PDGFRB,WNT4,CTGF,ENG,F2R,FAP,CCL2,TGFB1,TGFB3,IL6,IL18,ITGA2
GO: Biological Process	GO:1901652	response to peptide		1.55e-05	0.1458	0.0001789	0.00174	110	649	SERPINA3,GNG8,ADCY3,ADM,PARP1,OSBPL8,ALDOB,AKR1B1,ANXA1,ANXA5,PIK3R3,APOBEC1,STS,ASS1,SOCS1,PEA15,MYO5A,RIPK2,NUCB2,SOCS3,NR4A2,CASP4,CAV1,CAV2,CCNA2,ERRFI1,PDGFRA,PDGFRB,SERPINA1,RASGRP3,PLN,COL1A1,CPS1,CSF2RA,PRKAR1A,PRKAR2B,PRKCB,CTGF,PRKCQ,CTNNB1,CTSB,CYP27B1,PSMB10,PSME2,PTPRE,RAB13,PCSK9,RARRES2,HBEGF,DUSP5,DUSP6,DUSP7,RBP4,GAL,RASGRP1,NAMPT,EGR1,EGR2,SPRED1,GNB4,EREG,MZB1,TCIRG1,KLF2,FBN1,…
GO: Biological Process	GO:0043588	skin development		1.599e-05	0.1505	0.0001844	0.001794	56	277	FOXQ1,APCDD1,ARRDC3,ANXA1,AQP3,MSX2,STS,GRHL3,MYO5A,ADAM9,RUNX3,CLDN1,LDB2,ERRFI1,REG3A,CDH3,SOX18,COL1A1,COL1A2,COL3A1,COL5A1,COL5A2,ADAMTS2,COL5A3,CSTA,PRKCH,CTNNB1,ABCA12,CYP27B1,PTGS1,PTGS2,GAL,EPHA2,EREG,S100A7,SCD,FGF7,DKK1,SNAI1,PALLD,SPRR1B,HPSE,GJB3,SPINK5,TFAP2C,TRPS1,WNT5A,IGFBP5,IL1A,INHBA,ITGA6,ITGA2,KRT6B,FZD3,LAMA5,MADCAM1
GO: Biological Process	GO:0033280	response to vitamin D		1.604e-05	0.1509	0.0001847	0.001797	13	31	AQP3,ADAMTS1,CYP24A1,CYP27B1,PTGS2,PTN,SNAI2,SPP1,STC1,PDIA3,TGFB1,IL1B,CXCL10
Pathway	187103	Interferon Signaling	BioSystems: REACTOME	7.01e-06	0.01858	0.0001862	0.001575	45	173	IFITM1,SOCS1,MX1,MX2,NEDD4,GBP4,GBP5,SOCS3,OAS2,OAS3,CD44,UBE2L6,PML,ISG15,XAF1,PTAFR,EGR1,HERC5,IRF9,IFITM3,IFI30,IFITM2,IFI6,GBP1,GBP2,GBP3,STAT1,NUP210,HLA-DPA1,HLA-DQA1,HLA-DQB1,HLA-DRA,HLA-DRB4,NUP62,VCAM1,ICAM1,IFI35,IFIT3,IFNAR2,IFNG,IRF1,IRF4,IRF7,ISG20,JAK2
Pathway	413364	Glycosaminoglycan biosynthesis, chondroitin sulfate backbone	BioSystems: KEGG	7.025e-06	0.01862	0.0001862	0.001575	6	6	CHPF2,CHPF,CHSY3,CSGALNACT2,CHSY1,CSGALNACT1
Pathway	545275	chondroitin and dermatan biosynthesis	BioSystems: BIOCYC	7.025e-06	0.01862	0.0001862	0.001575	6	6	CHPF2,CHPF,CHSY3,CSGALNACT2,CHSY1,CSGALNACT1
GO: Biological Process	GO:0007267	cell-cell signaling		1.65e-05	0.1553	0.0001898	0.001847	198	1305	GNG8,ADCY3,ADM,ADORA2A,MET,ADRB2,AGT,CXCL9,MMP9,AMPH,ANXA1,ANXA5,APBA2,BIRC5,ALS2,APOE,PCDHB16,TNFSF11,ASIP,MTNR1A,STX11,MYO5A,TNFSF9,CEACAM6,SEC11C,NDP,NRP1,BLK,WISP1,BMP6,NFE2,BST2,SPHK1,BTK,C1QA,NMB,NOS2,NPTX2,TRPA1,NUCB2,FAM3B,CAV2,USP14,OSM,OXCT1,P2RX7,CD80,CD86,TNFSF8,CD34,CD38,CDC20,PCSK1,WNT4,PGF,SERPINE2,CCR1,PLAT,KCNK6,PLCL1,MAP4K4,HOMER1,PMCH,PNOC,PMP22,GDF15,SELM,PIM3,SNCAIP,PPT1,IL22…
Pathway	119550	G alpha (i) signalling events	BioSystems: REACTOME	7.264e-06	0.01925	0.0001906	0.001612	57	238	GNG8,ADCY3,AGT,CXCL9,APLNR,ANXA1,MTNR1A,P2RY13,HCAR3,C3,C3AR1,C5AR1,CXCL16,PF4,CCR1,CCR6,CCR7,PMCH,PNOC,PPBP,P2RY14,INSL5,RGS1,S1PR1,S1PR3,RGS4,GAL,GNB4,RGS19,CCL19,CCL20,CCL21,CXCL6,CXCL11,CXCL5,CXCL12,FPR1,FPR2,FPR3,CXCL13,CXCR6,GNB5,CCR9,NMU,GNAI2,GNG11,CCR10,GPR18,CXCL1,CXCL2,CXCL3,RGS18,SUCNR1,CXCR1,CXCR2,CXCL10,CXCR4
GO: Biological Process	GO:0036336	dendritic cell migration		1.669e-05	0.1571	0.0001911	0.001859	12	27	PIK3CG,CCR1,CCR6,CCR7,CCL19,CCL21,CXCR1,CXCR2,IL12A,CXCR4,DOCK8,ANO6
GO: Biological Process	GO:0044319	wound healing, spreading of cells		1.669e-05	0.1571	0.0001911	0.001859	12	27	MMP12,MSX2,COL5A1,ARHGAP24,HBEGF,SCNN1G,SNAI2,AJUBA,CYR61,ITGA5,LCP1,PHLDB2
GO: Biological Process	GO:0090505	epiboly involved in wound healing		1.669e-05	0.1571	0.0001911	0.001859	12	27	MMP12,MSX2,COL5A1,ARHGAP24,HBEGF,SCNN1G,SNAI2,AJUBA,CYR61,ITGA5,LCP1,PHLDB2
GO: Biological Process	GO:0030728	ovulation		1.669e-05	0.1571	0.0001911	0.001859	12	27	AGT,MMP19,NOS2,PLAT,PLAU,ADAMTS1,PTGS2,EREG,IL1B,IL1R1,INHBA,INHBB
GO: Biological Process	GO:0045637	regulation of myeloid cell differentiation		1.681e-05	0.1582	0.0001922	0.00187	44	201	MEIS2,MITF,TNFSF11,INPP4B,C1QC,NME1,CEBPB,PF4,CCR1,GPR171,CSF1R,CSF3,CSF3R,ISG15,CTNNB1,RASSF2,MAFB,TESC,TRIB1,CLDN18,ETS1,SLC9B2,FES,CCL21,FOS,SPI1,LILRB1,STAT5A,TWIST2,TLR4,UBASH3B,HCLS1,NCKAP1L,HIF1A,TYROBP,IFNG,IL17A,ZBTB16,INHBA,INPP5D,IRF7,LIF,LMO2,LYN
GO: Biological Process	GO:0040008	regulation of growth		1.689e-05	0.159	0.0001929	0.001876	118	708	PARP1,ADRB2,AGT,AHR,APOE,CPNE5,RUVBL1,SOCS1,AZGP1,BCL6,NRP1,WISP1,BST2,SPHK1,C3,SOCS3,CXCL16,CCNB1,OSM,P2RX5,CD38,CD44,PAK2,CD81,CDA,CDH13,CDKN2C,PTTG1,SERPINE2,SASH3,PML,EXOSC9,PPIB,PPT1,PRKCB,CTGF,PRKCQ,CTSG,HTRA1,CYP27B1,DBN1,SEMA4C,KIF14,DPYSL2,HBEGF,DUSP6,RBP4,REG1A,GAL,PLXNC1,GREM1,ENO1,RASGRP2,TNFRSF12A,ACSL4,S100A8,S100A9,BASP1,SCD,FDPS,CRLF3,TRPV2,FGF2,OLFM1,MAD2L2,HOXB13,CXCL12,FOXC1,FO…
GO: Biological Process	GO:0071560	cellular response to transforming growth factor beta stimulus		1.762e-05	0.1658	0.000201	0.001955	52	252	ACVR1,USP9Y,PARP1,VASN,ITGA8,ADAM9,CAV1,CAV2,CBL,CCNC,SERPINE1,CDH5,WNT4,PML,COL1A1,COL1A2,COL3A1,COL4A2,GDF15,NOX4,CHST11,CX3CR1,HTRA1,ASPN,DNMT1,E2F5,ENG,LRG1,FBN1,CCL2,FMOD,FOS,SKIL,FUT8,FYN,FERMT2,ZEB1,TGFB1,TGFB1I1,TGFB3,TGFBR2,TGIF2,HSPA5,WNT2,WNT5A,ID1,PMEPA1,DUSP22,ZYX,JUNB,LIMS1,LTBP2
GO: Biological Process	GO:0043269	regulation of ion transport		1.777e-05	0.1672	0.0002025	0.001969	110	651	ADORA2A,ADRB2,AGT,MIF,CXCL9,MMP9,APOE,TNFSF11,ASPH,ATP2B4,MYO5A,FXYD5,NEDD4,CD84,TRPA1,CLIC6,CAV1,P2RX5,CD19,P2RX7,ENTPD1,SERPINE1,PDE4B,PDGFRB,ABCB4,SELK,SERPINE2,CLIC2,PIK3CG,PKD2,CCR1,KCNK6,PLCG2,PLN,HOMER1,PML,SLC31A2,PRKCB,PRKD1,FCRL5,CTNNB1,PRNP,CYBB,DAPK1,PTAFR,PTGS2,TESC,PCSK9,DPYSL2,KCNE3,TRIM27,EDNRA,GAL,STOM,LILRB2,F2R,ACSL4,MS4A2,SCN3A,TRPV2,CCL2,CCL4,CXCL11,CXCL12,SEMG1,HVCN1,SLC9A1,…
GO: Biological Process	GO:0002313	mature B cell differentiation involved in immune response		1.82e-05	0.1713	0.0002062	0.002006	9	16	ADA,MFNG,BCL3,PLCG2,GPR183,TNFAIP3,XBP1,NKX2-3,LGALS1
GO: Biological Process	GO:0050855	regulation of B cell receptor signaling pathway		1.82e-05	0.1713	0.0002062	0.002006	9	16	CMTM3,PRKCB,PRKCH,FCRL5,STAP1,PTPRC,CD300A,SLC39A10,LYN
GO: Biological Process	GO:0045064	T-helper 2 cell differentiation		1.82e-05	0.1713	0.0002062	0.002006	9	16	ANXA1,BCL3,BCL6,CD86,BATF,GATA3,HLX,IL6,IRF1
GO: Biological Process	GO:0046006	regulation of activated T cell proliferation		1.821e-05	0.1714	0.0002062	0.002006	15	40	CD274,TNFSF9,CD86,CLC,PRKAR1A,PRNP,BTN2A2,LRRC32,STAT5A,IGF1,IGFBP2,IL2RA,IL12RB1,IL18,IDO1
GO: Biological Process	GO:0002707	negative regulation of lymphocyte mediated immunity		1.821e-05	0.1714	0.0002062	0.002006	15	40	BCL6,C4BPA,C4BPB,SERPINB9,CR1,PTPRC,FCGR2B,SERPINB4,SH2D1B,LILRB1,NOD2,TAP2,IL7R,DUSP22,KLRB1
GO: Biological Process	GO:0050766	positive regulation of phagocytosis		1.872e-05	0.1761	0.0002117	0.002059	19	59	MFGE8,C3,CCR7,SIRPA,STAP1,PTX3,RAB27A,DOCK2,FCER1G,FCGR2B,CCL2,MERTK,NOD2,NCKAP1L,CLEC7A,IL1B,ITGA2,ITGAV,ANO6
Pathway	187104	Interferon alpha/beta signaling	BioSystems: REACTOME	8.399e-06	0.02226	0.0002182	0.001846	23	66	IFITM1,SOCS1,MX1,MX2,SOCS3,OAS2,OAS3,ISG15,XAF1,EGR1,IRF9,IFITM3,IFITM2,IFI6,GBP2,STAT1,IFI35,IFIT3,IFNAR2,IRF1,IRF4,IRF7,ISG20
Pathway	138010	Glypican 1 network	BioSystems: Pathway Interaction Database	8.629e-06	0.02287	0.000222	0.001878	13	26	BLK,PLA2G2A,PRNP,FGF2,FGR,FYN,TGFB1,TGFB3,TGFBR2,HCK,NRG1,LCK,LYN
GO: Biological Process	GO:0002221	pattern recognition receptor signaling pathway		1.971e-05	0.1854	0.0002226	0.002165	43	196	PIK3AP1,BIRC3,RIPK2,BTK,CAV1,CD14,CD86,MAPKAPK2,MAP3K8,CTSB,MAP2K3,CTSK,DMBT1,TANK,DUSP4,DUSP6,DUSP7,RPS6KA2,TNIP3,TLR7,TLR8,FCN1,FOS,GFI1,NOD2,RFTN1,FFAR2,TLR1,TLR2,TLR4,IRAK3,TNFAIP3,HSP90B1,CLEC7A,LY96,TRIM5,IRF1,IRF4,IRF7,ITGAM,ITGB2,TLR10,LYN
GO: Biological Process	GO:0006919	activation of cysteine-type endopeptidase activity involved in apoptotic process		2.026e-05	0.1906	0.0002285	0.002223	26	96	TNFRSF10B,TNFRSF10A,BID,CFLAR,CASP1,CD14,NLRC4,PMAIP1,PML,CTSH,DAP,TNFSF15,ROBO1,F2R,F3,S100A8,S100A9,NLRP1,CARD8,STAT1,TLR4,LY96,VCP,XDH,JAK2,LCK
GO: Biological Process	GO:0001894	tissue homeostasis		2.029e-05	0.1909	0.0002286	0.002224	49	234	SERPINA3,ACP5,ADRB2,AKR1B1,TNFSF11,MUC2,MUC4,AZGP1,VSIG1,TNFRSF11B,LDB2,P2RX7,CD34,CD38,SLC28A2,CDH3,PDGFRB,SASH3,HOMER1,ZG16B,NOX4,CSF1R,CTGF,CTNNB1,CTSH,CTSK,ABCA12,PTHLH,RAC2,RBP4,S1PR1,CLDN18,LPCAT1,F2R,FGF7,FOXC1,SPP1,SLC28A3,NOD2,TFF1,CORO1A,TLR4,TNFAIP3,UBASH3B,XDH,INPP5D,ITGAV,KDR,LYZ
GO: Biological Process	GO:0032872	regulation of stress-activated MAPK cascade		2.031e-05	0.1912	0.0002287	0.002224	46	215	MAP3K3,MAP3K5,MET,FGD2,TNFSF11,RIPK2,CD27,CCR7,MAP4K4,MDFIC,UNC5CL,PKN1,CTGF,RASSF2,ZEB2,SEMA4C,RASGRP1,GREM1,EPHB1,DACT1,FCER1A,SERPINB3,CCL19,CCL21,FOXM1,SFRP2,SLAMF1,NOX1,IL26,PBK,NOD2,STK3,MAP4K1,TLR4,FZD10,DUSP10,TPD52L1,HGF,DNAJA1,WNT5A,XDH,AIDA,IL1A,IL1B,IL1RN,DUSP22
GO: Molecular Function	GO:0048020	CCR chemokine receptor binding		3.477e-06	0.008157	0.0002331	0.001943	15	36	CCL2,CCL4,CCL7,CCL8,CCL11,CCL18,CCL19,CCL20,CCL21,CCL22,CCL24,CX3CL1,CXCL13,STAT1,STAT3
GO: Biological Process	GO:0043407	negative regulation of MAP kinase activity		2.109e-05	0.1985	0.0002368	0.002304	23	80	APOE,CAV1,LAX1,DUSP2,DUSP4,DUSP5,DUSP6,DUSP7,RGS2,RGS4,SPRED1,SERPINB3,SFRP2,DUSP14,IRAK3,DUSP10,CD300A,NUP62,DNAJA1,AIDA,IL1B,DUSP22,LYN
GO: Biological Process	GO:0070167	regulation of biomineral tissue development		2.109e-05	0.1985	0.0002368	0.002304	23	80	ACVR1,ADRB2,MGP,BMP6,NFE2,DDR2,P2RX7,WNT4,CCR1,SRGN,ASPN,CYP27B1,ECM1,S1PR1,GREM1,GJA1,TMEM119,TGFB1,TGFB3,HIF1A,TWIST1,FAM20C,ANO6
GO: Biological Process	GO:0010955	negative regulation of protein processing		2.133e-05	0.2008	0.000239	0.002325	14	36	BIRC3,BIRC5,SERPING1,C4BPA,C4BPB,SERPINE1,CD59,NLRC4,SERPINE2,CHAC1,CR1,CD55,LRRK2,GAS1
GO: Biological Process	GO:1903318	negative regulation of protein maturation		2.133e-05	0.2008	0.000239	0.002325	14	36	BIRC3,BIRC5,SERPING1,C4BPA,C4BPB,SERPINE1,CD59,NLRC4,SERPINE2,CHAC1,CR1,CD55,LRRK2,GAS1
GO: Biological Process	GO:0070304	positive regulation of stress-activated protein kinase signaling cascade		2.167e-05	0.2039	0.0002425	0.002358	35	148	MAP3K3,MAP3K5,MET,FGD2,TNFSF11,RIPK2,CD27,CCR7,MDFIC,UNC5CL,PKN1,CTGF,RASSF2,ZEB2,SEMA4C,RASGRP1,FCER1A,CCL19,CCL21,SLAMF1,NOX1,IL26,NOD2,STK3,MAP4K1,TLR4,FZD10,TPD52L1,WNT5A,XDH,IL1A,IL1B,IL1RN,DUSP22,LYN
GO: Biological Process	GO:0014074	response to purine-containing compound		2.176e-05	0.2048	0.0002432	0.002366	37	160	ADORA2A,AHR,ALDOB,MMP19,AQP9,ASPH,ASS1,CASP1,P2RX5,P2RX7,PIK3CG,PLCG2,COL1A1,DUOX2,NOX4,CPS1,CREM,CYP27B1,PTGS2,EGR1,CCL2,FOXM1,SELL,FOS,FOSB,STAT1,STC1,THBD,HSP90B1,IGFBP5,IL1B,IL6,PANX1,IRS1,ITPR1,JUNB,FOSL1
GO: Biological Process	GO:0030001	metal ion transport		2.201e-05	0.2071	0.0002457	0.00239	136	844	SLC24A3,ADORA2A,ADRB2,AGT,MIF,CXCL9,ANXA5,ANXA6,ASPH,ATOX1,ATP2B4,MYO5A,FXYD5,NEDD4,CD84,TRPA1,CAV1,MTMR6,P2RX5,CD19,P2RX7,SERPINE1,PDE4B,PDGFRB,SLC10A4,SELK,SERPINE2,CLIC2,PIK3CG,PKD2,SLC39A6,CCR1,KCNK6,CCR7,PLCG2,PLN,HOMER1,PML,SLC4A7,SLC31A2,ERO1A,SLC40A1,PRKCB,CTGF,PRKD1,FCRL5,CTNNB1,PRNP,CYP27B1,PTGS2,PTPRC,TESC,GRIN3A,CCDC109B,SLC23A2,PCSK9,KCNE3,STEAP4,TRIM27,EDNRA,GAL,CALCRL,SLC38A6,SLC4A…
GO: Biological Process	GO:0009894	regulation of catabolic process		2.227e-05	0.2096	0.0002483	0.002415	117	705	AADAC,MET,ADRB2,MIF,MAD1L1,ABCD2,TRIB2,APOC1,APOE,MSN,RUVBL1,ATM,ATP2B4,ADAM9,RIPK2,NEDD4,BNIP3,BNIP3L,C4BPA,C4BPB,NOS2,IL33,NPC1,RAB12,PRICKLE1,CASP1,CAV1,ODC1,CCNB1,USP14,P2RX7,CD81,CDC6,CDC20,CDC27,CENPE,CTSC,RAB33A,SERPINE2,CLU,PIK3CG,DERL3,FBXL2,PLK1,PLK3,PML,DDIT4,RNF166,PLEKHF1,TIPARP,FEZ1,EDEM1,CTSK,HERPUD1,DLGAP5,PSMB10,DAP,DAPK1,PSME2,DCN,QSOX1,PCSK9,RARRES2,DYX1C1,SERPINB1,MTDH,TRIB1,F…
GO: Biological Process	GO:0001771	immunological synapse formation		2.237e-05	0.2105	0.0002489	0.002421	8	13	CCR7,PRF1,DOCK2,EPHB1,CCL19,CCL21,CORO1A,DOCK8
GO: Biological Process	GO:0002523	leukocyte migration involved in inflammatory response		2.237e-05	0.2105	0.0002489	0.002421	8	13	PPBP,S100A8,S100A9,CCL2,SELE,FFAR2,ITGAM,ITGB2
GO: Biological Process	GO:0044057	regulation of system process		2.244e-05	0.2112	0.0002494	0.002425	92	526	ACPP,ADA,ADM,ADORA2A,PARP1,ADRB2,AGT,AHR,MMP2,MMP13,ALOX5,TSHZ3,ANXA6,ASPH,ATP2B4,WISP1,BMP6,SPHK1,NOS2,TRPA1,NUCB2,CAV1,CD38,ERRFI1,PDE4B,CLIC2,PIK3CG,PLN,PMCH,LMCD1,CPS1,CTGF,PRKCQ,DOCK4,DBN1,PTAFR,PTGS1,PTGS2,PTPRM,HBEGF,RGS2,EDNRB,ACE2,GAL,SCPEP1,CALCRL,MRVI1,F2R,MYL9,FCGR3B,FDPS,CX3CL1,SLC9A1,HOPX,CYSLTR1,RAB8B,NMU,STC1,GJA1,GJA5,TAC1,GNAI2,ABCG5,TBXAS1,RAPGEF4,TFF2,GUCY1A3,TLR4,HGF,NRG1,HIF…
GO: Biological Process	GO:0009972	cytidine deamination		2.269e-05	0.2135	0.0002512	0.002443	7	10	AICDA,APOBEC1,CDA,APOBEC3G,APOBEC3A,APOBEC3F,PYCRL
GO: Biological Process	GO:0006216	cytidine catabolic process		2.269e-05	0.2135	0.0002512	0.002443	7	10	AICDA,APOBEC1,CDA,APOBEC3G,APOBEC3A,APOBEC3F,PYCRL
GO: Biological Process	GO:0046087	cytidine metabolic process		2.269e-05	0.2135	0.0002512	0.002443	7	10	AICDA,APOBEC1,CDA,APOBEC3G,APOBEC3A,APOBEC3F,PYCRL
GO: Biological Process	GO:0034976	response to endoplasmic reticulum stress		2.346e-05	0.2207	0.0002594	0.002523	53	261	DNAJB9,MAP3K5,SRPX,ATF3,TNFRSF10B,CASP4,CAV1,USP14,P4HB,CEBPB,SRPRB,SELK,DNAJC10,DERL3,TMX3,SEC61A1,PMAIP1,CHAC1,PML,DERL1,ERO1A,PDIA4,EDEM1,DNAJC3,HERPUD1,FBXO6,FKBP14,FAM129A,PREB,PDIA6,LRRK2,CCL2,UBE2J1,HYOU1,AGR2,SYVN1,DNAJB11,SRPRA,SSR1,ERLEC1,PDIA5,KDELR3,GRINA,PDIA3,HSP90B1,SDF2L1,HSPA5,VCP,CREB3L2,WFS1,XBP1,IFNG,ITPR1
Pathway	373901	HTLV-I infection	BioSystems: KEGG	1.037e-05	0.02747	0.0002642	0.002235	61	263	ADCY3,MAP3K3,PIK3R3,MSX2,ATF3,ATM,MYBL2,ATR,NRP1,CCND2,CD3D,CD3E,CD3G,CD40,CDC20,CDC27,CDKN2C,PTTG1,PDGFRA,PDGFRB,WNT4,PIK3CD,PIK3CG,CREM,CTNNB1,EGR1,EGR2,ETS1,FDPS,MRAS,FOS,SLC2A1,FZD2,SPI1,STAT5A,TGFB1,TGFB3,TGFBR2,FZD10,PIK3R5,HLA-DPA1,HLA-DQA1,HLA-DQB1,HLA-DRA,HLA-DRB4,VCAM1,WNT2,WNT5A,ICAM1,XBP1,IL1R1,IL2RA,IL2RB,IL6,IL15RA,ITGAL,ITGB2,FZD3,LCK,FOSL1,MAD2L1
GO: Biological Process	GO:0045076	regulation of interleukin-2 biosynthetic process		2.404e-05	0.2262	0.0002643	0.002571	10	20	CD3E,CD28,CD80,CD86,PRKCQ,STAT5A,IL1A,IL1B,IRF4,LAG3
GO: Biological Process	GO:0042508	tyrosine phosphorylation of Stat1 protein		2.404e-05	0.2262	0.0002643	0.002571	10	20	SOCS1,OSM,CD40,IL21,IFNG,IL6ST,IRF1,JAK2,KIT,LIF
GO: Biological Process	GO:0072574	hepatocyte proliferation		2.404e-05	0.2262	0.0002643	0.002571	10	20	MKI67,CEBPB,PLAU,PTN,FBXW7,SULF2,TNFAIP3,XBP1,IFNG,LIMS1
GO: Biological Process	GO:0001774	microglial cell activation		2.404e-05	0.2262	0.0002643	0.002571	10	20	CASP1,CLU,CX3CR1,STAP1,TLR7,TLR8,CX3CL1,TLR1,TLR2,TLR4
GO: Biological Process	GO:0072575	epithelial cell proliferation involved in liver morphogenesis		2.404e-05	0.2262	0.0002643	0.002571	10	20	MKI67,CEBPB,PLAU,PTN,FBXW7,SULF2,TNFAIP3,XBP1,IFNG,LIMS1
GO: Biological Process	GO:0043280	positive regulation of cysteine-type endopeptidase activity involved in apoptotic process		2.412e-05	0.227	0.0002649	0.002576	32	131	MAP3K5,TNFRSF10B,TNFRSF10A,BID,CFLAR,CASP1,CD14,NLRC4,PMAIP1,PML,CTGF,CTSH,DAP,DAPK1,SOX7,TNFSF15,ROBO1,F2R,F3,S100A8,S100A9,NLRP1,CARD8,STAT1,IL24,TLR4,LY96,VCP,XDH,CYR61,JAK2,LCK
GO: Biological Process	GO:0043368	positive T cell selection		2.418e-05	0.2275	0.0002652	0.002579	13	32	SLAMF6,CD3D,CD74,PTPRC,DOCK2,THEMIS,BATF,TGFB1,ZAP70,IL6,IL12RB1,IRF4,LY9
GO: Biological Process	GO:0031532	actin cytoskeleton reorganization		2.43e-05	0.2287	0.0002662	0.002589	24	86	GPR65,ANXA1,PHACTR1,PDGFRA,PARVB,PLEK,GMFG,CSF1R,CSF3,STAP1,S1PR1,S100A9,FES,ANTXR1,FGF7,FLNA,ATP2C1,PARVG,LPIN1,BAIAP2L1,TGFB1,HCK,HCLS1,KIT
GO: Biological Process	GO:0046777	protein autophosphorylation		2.445e-05	0.2301	0.0002674	0.002601	50	242	MAP3K3,MET,ATM,ATR,NBN,BLK,BTK,DDR2,CAV1,ERRFI1,PAK2,PDGFRA,PDGFRB,MAPKAPK2,STK17B,PRKD2,PIM3,CSF1R,PRKD1,RASSF2,DAPK1,MELK,PTPRC,GREM1,ENG,EPHB1,LRRK2,FES,FGR,FYN,SIK1,STK10,PASK,PIM2,GRK5,THY1,MAP4K1,IRAK3,HCK,HK1,TXK,VEGFC,VRK1,ZAP70,ITK,JAK2,KDR,KIT,LCK,LYN
GO: Biological Process	GO:0002437	inflammatory response to antigenic stimulus		2.447e-05	0.2303	0.0002674	0.002601	19	60	C3,CD28,PNMA1,SERPINB9,CCR7,RASGRP1,FCER1A,FCER1G,FCGR2B,GATA3,NOD2,HLA-DRB4,ICAM1,IL1A,IL1B,IL1RN,IL2RA,CXCR2,IL10
GO: Biological Process	GO:0048145	regulation of fibroblast proliferation		2.469e-05	0.2323	0.0002695	0.002621	26	97	AGT,MIF,MMP9,NBN,SPHK1,DDR2,CCNA2,CCNB1,SERPINE1,CD74,CDC6,PDGFRA,PMAIP1,PML,CTNNB1,DACH1,EREG,FBLN1,IFI30,FN1,TGFB1,CD300A,FNDC3B,WNT2,WNT5A,IGF1
Pathway	906029	Laminin interactions	BioSystems: REACTOME	1.1e-05	0.02916	0.0002777	0.00235	12	23	NID1,NID2,COL18A1,ITGA6,ITGA2,ITGAV,LAMA2,LAMA5,LAMB1,LAMB2,LAMC1,LAMC2
GO: Biological Process	GO:0002758	innate immune response-activating signal transduction		2.571e-05	0.242	0.0002804	0.002727	57	288	PIK3AP1,BIRC3,RIPK2,BTK,CAV1,CD14,CD86,PAK2,MAPKAPK2,PLCG2,MAP3K8,CTSB,MAP2K3,CTSK,PSMB10,PSME2,CLEC4E,CLEC4A,DMBT1,TANK,DUSP4,DUSP6,DUSP7,RPS6KA2,TNIP3,TLR7,TLR8,FCER1G,FCN1,FOS,CLEC4D,FYN,GFI1,NOD2,RFTN1,MALT1,FFAR2,TLR1,TLR2,TLR4,IRAK3,TNFAIP3,HCK,HSP90B1,CLEC7A,LY96,ICAM2,TRIM5,IL1B,IRF1,IRF4,IRF7,ITGAM,ITGB2,ITPR1,TLR10,LYN
GO: Biological Process	GO:0006082	organic acid metabolic process		2.58e-05	0.2428	0.000281	0.002733	180	1177	MARS,HS6ST2,ME1,AGT,MIF,ALDH1A3,ABCD2,ALDOB,ALOX5,ALOX5AP,DUOXA2,ABCC1,MCFD2,ANXA1,NDST2,APOC1,DEGS1,KMO,ARSB,PLA2G4C,ASS1,ATP2B4,MYO5A,BCAT1,BGN,ALDH1A2,VNN2,VNN1,SPHK1,C3,NOS2,KYNU,PNP,NPC1,NUCB2,CH25H,CAV1,ODC1,PAPSS1,SLC16A3,P2RX7,P4HB,PAM,CD74,PDK1,MAPKAPK2,PFKFB3,MID1IP1,PKM,FADS2,PLA2G2A,CYP7B1,CHPF2,CHST2,QKI,PLOD1,IL4I1,DSE,CHST3,DDIT4,PSAT1,MTHFD1L,ERO1A,PLA2G3,PTGES,NOX4,CHST11,PPA1,PP…
GO: Biological Process	GO:0090504	epiboly		2.617e-05	0.2462	0.000284	0.002762	12	28	MMP12,MSX2,COL5A1,ARHGAP24,HBEGF,SCNN1G,SNAI2,AJUBA,CYR61,ITGA5,LCP1,PHLDB2
GO: Biological Process	GO:0032967	positive regulation of collagen biosynthetic process		2.617e-05	0.2462	0.000284	0.002762	12	28	RGCC,SERPINB7,PDGFRB,WNT4,CTGF,ENG,F2R,CCL2,TGFB1,TGFB3,IL18,ITGA2
GO: Biological Process	GO:0042119	neutrophil activation		2.617e-05	0.2462	0.000284	0.002762	12	28	PREX1,ANXA3,MYO1F,STX11,PPBP,PTAFR,FCER1G,CD300A,TYROBP,ZAP70,CXCR2,CXCR4
GO: Biological Process	GO:0070233	negative regulation of T cell apoptotic process		2.645e-05	0.2489	0.0002865	0.002786	11	24	ADA,BLM,PNP,CD27,SERPINB9,PRKCQ,TSC22D3,HIF1A,TNFRSF4,IDO1,DOCK8
GO: Biological Process	GO:0002825	regulation of T-helper 1 type immune response		2.645e-05	0.2489	0.0002865	0.002786	11	24	ANXA1,RIPK2,IL33,CD80,CCR7,IL27RA,CCL19,HLA-DQB1,HLX,IL12RB1,IRF1
GO: Biological Process	GO:0021700	developmental maturation		2.76e-05	0.2597	0.0002985	0.002903	54	269	MMP2,RECK,MSX2,DCHS1,MYO5A,AXL,ALDH1A2,BTK,AP1M1,NR4A2,RUNX3,CBFB,CCNB1,CDC20,CDC25B,CDH3,CDH5,SOX18,TRIP13,SCLT1,CTNNB1,PTGS2,IL21,KIF14,S1PR1,EDNRB,GAL,ROPN1L,CATSPERB,GREM1,EREG,GLDN,RPS6KA2,LRRK2,KLF2,CCL19,CCL21,HOXB13,SEMA4D,G6PD,GATA3,GJA1,RND1,STXBP1,SPINK5,HIF1A,RAB38,TYMS,XBP1,IGF1,FAM20C,KDR,ANO6,LYL1
Pathway	198918	Type II interferon signaling (IFNG)	BioSystems: WikiPathways	1.224e-05	0.03245	0.0003061	0.00259	19	50	CXCL9,SOCS1,NOS2,SOCS3,ISG15,CYBB,REG1A,IRF9,IFI6,SPI1,GBP1,STAT1,ICAM1,IFNG,IL1B,CXCL10,IRF1,IRF4,JAK2
GO: Biological Process	GO:0031638	zymogen activation		2.839e-05	0.2671	0.0003067	0.002983	32	132	RUVBL1,ASPH,TNFRSF10B,TNFRSF10A,BID,CFLAR,CASP1,CD14,SERPINE1,NLRC4,SERPINE2,PLAT,PMAIP1,PML,CTSH,DAP,TNFSF15,ROBO1,F2R,F3,S100A8,S100A9,NLRP1,CARD8,STAT1,TLR4,LY96,VCP,XDH,IFI16,JAK2,LCK
GO: Biological Process	GO:0048699	generation of neurons		2.847e-05	0.2679	0.0003072	0.002988	255	1759	EOMES,ADM,ADORA2A,MET,MIF,ALCAM,MMP2,MMP9,PREX1,ANK1,LRRN1,ENC1,GAS7,ALS2,APOE,CPNE5,ARSB,RSPO2,PEA15,MYH10,AXL,NBN,BCL6,NRP1,NEDD4,PRDM1,BMP6,ALDH1A2,SPHK1,NME1,CALU,NR4A2,CAV1,RUNX3,CD44,PAK2,CD72,CDC20,CDH11,CEBPB,PDGFRA,PDGFRB,ENPP2,SERPINF1,WNT4,CHN1,SERPINE2,CLU,RASGRP3,CTHRC1,SCLT1,QKI,MAP4K4,PLS3,PMP22,COL3A1,COL4A1,COL4A2,COL4A4,COL5A1,COL5A2,COL6A2,DDIT4,COL6A3,PRRX1,SLC4A7,ADAMTS1,ZNF5…
Pathway	213780	Tuberculosis	BioSystems: KEGG	1.259e-05	0.03335	0.0003104	0.002626	46	182	RIPK2,BID,SPHK1,C3,NOS2,CASP10,CD14,CD74,CEBPB,PLK3,CR1,CYP27B1,CLEC4E,RFX5,TCIRG1,FCER1G,FCGR2B,FCGR3B,STAT1,NOD2,MALT1,TGFB1,TGFB3,CORO1A,TLR1,TLR2,TLR4,HLA-DPA1,HLA-DQA1,HLA-DQB1,HLA-DRA,HLA-DRB4,CLEC7A,IFNG,IL1A,IL1B,IL6,IL10,IL10RA,IL12A,IL18,ITGAM,ITGAX,ITGB2,JAK2,LSP1
[truncated: 1,325 more rows]

## Sheet: UC decreased
Category	ID	Name	Source	p-value	q-value Bonferroni	q-value FDR B&H	q-value FDR B&Y	Hit Count in Query List	Hit Count in Genome	Hit in Query List
[truncated: 581 more rows]

[truncated: 2 more sheets: CD increased, CD decreased]
