# Supplementary material for: A crowdsourcing approach for reusing and meta-analyzing gene expression data
Source: Nat Biotechnol. 2016 Jun 20;34(8):803–6. doi: 10.1038/nbt.3603 (PMC6871002; doi:10.1038/nbt.3603)
Supplement: Supplementary Table 4 — Meta-analysis results of validation UC CGPs constructed from independent studies using OMiCC. (XLSX 3527 kb) [file 41587_2016_BFnbt3603_MOESM29_ESM.xlsx]

## Sheet: gene stats
ID	pfp.DOWNregulated	pfp.UPregulated	pval.DOWNregulated	pval.UPregulated	FC.avg	FC.GSE13367.Colon.Control:GSE13367.Colon.UlcerativeColitis	FC.GSE38713 UC colon active dz::GSE38713 healthy control colon	FC.GSE9452 UC colon +inflamm::GSE9452 healthy colon controls	FC.GSE22619-Colitis,_Ulcerative_-_twin_pair-colon_mucosa::GSE22619-healthy_-_twin_pair-colon_mucosa
A1BG	1.19049	1.53395	0.994583	0.457709	0.106029	0.0506816	0.116579	0.236731	0.020125
A1BG-AS1	1.71946	1.72106	0.853499	0.566948	0.0857915	0.152336	0.000440473	0.142965	0.047425
A1CF	0	1.07467	0	0.999965	-0.962307	-1.00299	-1.14849	-1.30355	-0.394188
A2LD1	1.62489	1.84877	0.907409	0.765985	-0.00671481	-0.064639	-0.0204914	-0.0389663	0.0972375
A2M	1.13961	0.0324643	0.998491	0.00420669	0.225621	0.14585	0.403036	0.193221	0.160375
A2M-AS1	1.11575	0.183803	0.99944	0.0304762	0.158149	0.56016	0.0491581	-0.160673	0.18395
A2ML1	1.2925	1.62282	0.982668	0.913229	0.00124531	0.0220511	0.00446863	-0.024976	0.0034375
A2MP1	1.63196	1.36093	0.903851	0.969197	0.000664192	-0.0982507	-0.0101617	0.100769	0.0103
A4GALT	1.58331	1.80355	0.923114	0.830078	0.0651316	0.0168821	0.00262889	0.30524	-0.064225
A4GNT	1.64821	1.34088	0.897613	0.972744	-0.0551515	-0.0745563	0.00391823	-0.106218	-0.04375
AA06	1.7476	1.40039	0.772363	0.962518	-0.0498934	-0.045109	0.0541112	-0.184776	-0.0238
AAAS	1.36291	0.0221469	0.971971	0.002727	0.185803	-0.0782959	0.574626	0.236506	0.010375
AACS	0.962051	1.762	0.269034	0.601746	-0.0859181	-0.186241	0.144065	-0.0511458	-0.25035
AACSP1	1.55141	1.1252	0.553394	0.999133	-0.0855259	-0.132252	-0.0376537	-0.120673	-0.051525
AADAC	1.16454	0.0123037	0.996644	0.00141722	0.421282	-0.0765321	0.681186	0.153125	0.92735
AADACL2	1.56692	1.37219	0.927422	0.967344	-0.0476147	-0.194726	-0.0151577	0.000625	0.0188
AADAT	1.55694	1.41734	0.557466	0.959222	-0.116943	-0.153909	0.0166977	-0.267612	-0.06295
AAED1	1.09622	0	0.999858	0	0.661014	0.644641	1.01139	0.732772	0.25525
AAGAB	0.812547	1.60875	0.214597	0.916566	-0.120654	-0.404394	-0.0429938	0.0027484	-0.037975
AAK1	1.6738	1.59714	0.885707	0.920007	0.0399759	-0.108933	0.00624357	0.276643	-0.01405
AAMP	0.3804	1.3443	0.08176	0.972135	-0.0977485	-0.276621	-0.15956	0.0465625	-0.001375
AANAT	1.16219	1.84931	0.996783	0.757339	0.0410805	0.141557	0.0124533	0.00741186	0.0029
AARS	1.07348	9.09091e-06	0.999985	4.99725e-07	0.493817	0.402008	1.05569	0.48992	0.02765
AARS2	0.114547	1.10527	0.0191475	0.999721	-0.182209	-0.176708	-0.276064	-0.269587	-0.006475
AASDH	0.631281	1.666	0.1542	0.899978	-0.0338294	-0.076995	-0.153785	0.2174	-0.121938
AASDHPPT	1.2048	0.00703619	0.993051	0.000767578	0.346572	0.531382	0.322418	0.534439	-0.00195
AASS	1.0852	0.368845	0.999949	0.0695812	0.15121	0.22012	0.0683342	0.251522	0.0648625
AATF	1.5628	0.916022	0.928576	0.216108	0.0404183	0.084307	0.255615	-0.113574	-0.064675
AATK	0.552794	1.84037	0.130305	0.681759	-0.081059	-0.198156	-0.136903	-0.0159776	0.0268
ABAT	0	1.11138	0	0.99958	-1.28712	-0.692157	-2.19169	-2.17528	-0.08935
ABCA1	0.579274	1.71467	0.138023	0.879743	-0.067623	-0.112188	-0.110975	0.0365705	-0.0839
ABCA11P	0.00139126	1.10599	0.000130428	0.999707	-0.2696	-0.0314958	-0.663142	-0.365537	-0.018225
ABCA12	1.01481	0	1	0	1.23653	1.4556	1.21723	2.01595	0.25735
ABCA13	1.5954	1.85394	0.919085	0.710039	-0.0287657	0.0151272	-0.0582742	-0.0841907	0.012275
ABCA17P	1.73254	1.54043	0.838954	0.934067	-0.0523847	-0.118015	-0.00213843	-0.0693349	-0.02005
ABCA2	0.888902	1.1903	0.241204	0.994007	-0.107273	-0.106859	-0.0531681	-0.105489	-0.163575
ABCA3	1.74408	1.2409	0.745707	0.987648	-0.03444	0.0176394	-0.0108186	-0.0411058	-0.103475
ABCA4	1.26956	1.68337	0.985523	0.892875	-0.0202168	-0.114711	-0.00205521	-0.0373758	0.073275
ABCA5	1.97044e-05	1.07283	9.9945e-07	0.99997	-0.494051	-0.539997	-0.54242	-0.487175	-0.406612
ABCA6	1.73228	1.82492	0.840038	0.808451	0.0804719	0.362642	-0.00700925	0.0707051	-0.10445
ABCA7	1.59924	0.574426	0.917857	0.119587	0.11506	0.280897	0.0431173	-0.115673	0.2519
ABCA8	1.60962	1.33756	0.914242	0.973205	-0.0910295	-0.00505231	-0.012919	-0.349247	0.0031
ABCA9	1.73529	1.27193	0.722089	0.983423	-0.0651119	-0.151751	-0.0534116	-0.0816346	0.02635
ABCB1	0	1.07409	0	0.999967	-1.99426	-1.61381	-3.49881	-2.49548	-0.368925
ABCB10	0.0123772	1.15218	0.00148568	0.997755	-0.260508	-0.0498258	-0.491211	-0.370497	-0.1305
ABCB11	0	1.02552	0	1	-0.682322	-0.177128	-1.63431	-0.839207	-0.0786375
ABCB4	1.31871	1.01168	0.979196	0.246764	0.161009	0.693392	0.0475734	-0.0949399	-0.0019875
ABCB5	1.36914	1.50794	0.971144	0.941266	-0.0538276	-0.201045	-0.00781339	-0.0356771	0.029225
ABCB6	1.0417	0.000290733	1	2.39868e-05	0.370355	0.336596	0.463676	0.360909	0.320238
ABCB7	0.00084317	1.03395	7.49588e-05	1	-0.297747	-0.253571	-0.574395	-0.189495	-0.173525
ABCB8	1.74804	1.32201	0.757532	0.975703	-0.0644701	-0.116167	0.0316002	-0.130401	-0.0429125
ABCB9	1.74255	1.58066	0.739828	0.924573	-0.0575233	-0.17519	0.0679464	-0.0604247	-0.062425
ABCC1	1.00401	0	1	0	0.827975	0.688171	1.32409	0.749231	0.550412
ABCC10	1.25242	0.447565	0.987428	0.088189	0.0493994	0.0910123	0.266204	-0.204119	0.0445
ABCC11	1.25156	1.72912	0.987564	0.87402	0.00787393	-0.0217268	-0.00445132	0.0342989	0.023375
ABCC12	1.57204	1.32766	0.926049	0.974832	-0.0745962	-0.290239	-0.000142529	-0.00481571	-0.0031875
ABCC13	0.0768369	0.818639	0.0119569	0.186956	-0.140132	-0.39016	-0.210157	-0.230184	0.269975
ABCC2	1.15087	1.63184	0.99766	0.511954	0.107994	0.14673	0.00125261	0.132444	0.15155
ABCC3	0.000182803	1.46513	1.34926e-05	0.950124	-0.435329	-0.660164	-0.433679	-0.795625	0.14815
ABCC4	0.000754824	1.13277	6.64634e-05	0.998839	-0.266551	-0.334314	-0.658663	0.0695112	-0.142737
ABCC5	0.135978	1.84627	0.0235655	0.7727	-0.154588	-0.298784	-0.0402192	-0.162147	-0.1172
ABCC6	2.0202e-05	1.15774	9.9945e-07	0.997131	-0.458424	-0.305466	-0.94088	-0.538574	-0.048775
ABCC6P1	0.00264646	1.13939	0.000261856	0.998529	-0.272927	-0.113382	-0.612021	-0.31008	-0.056225
ABCC8	1.54623	1.39836	0.933793	0.962938	0.00991749	0.087921	-0.0320589	-0.0463421	0.03015
ABCC9	1.30968	1.69774	0.980278	0.885224	0.01281	-0.0592144	0.0118925	0.140537	-0.041975
ABCD1	1.72598	0.830877	0.712526	0.190872	0.087349	0.168058	0.000502698	0.0518109	0.129025
ABCD2	1.34621	1.58673	0.974859	0.923047	0.0299853	-0.0100009	-0.00260286	0.148245	-0.0157
ABCD3	0	1.05077	0	0.999997	-0.634854	-0.483285	-1.24889	-0.501927	-0.305312
ABCD4	1.73543	1.60011	0.722583	0.918759	-0.0349058	-0.0226235	-0.0770754	-0.0785617	0.0386375
ABCE1	1.34886	0.268662	0.974417	0.0474464	0.0333087	0.100563	0.340609	-0.234475	-0.0734625
ABCF1	0.502087	1.80511	0.115893	0.638386	-0.168395	-0.299077	0.131896	-0.321274	-0.185125
ABCF2	0.496086	1.12949	0.114136	0.998992	-0.153103	-0.156632	-0.107492	-0.270601	-0.0776875
ABCF3	1.18462	1.681	0.359454	0.893549	-0.10277	-0.1752	-0.0190798	-0.132123	-0.084675
ABCG1	0.00211014	1.49927	0.000204887	0.943046	-0.213675	-0.0142662	-0.678113	-0.155881	-0.0064375
ABCG2	0	1.40022	0	0.962614	-3.15703	-3.32885	-5.77587	-3.26839	-0.255
ABCG4	1.7081	1.45759	0.683974	0.951721	0.00158514	-0.0899164	-0.0276957	0.169103	-0.04515
ABCG5	1.05822	0.000179028	0.999998	1.39923e-05	0.520531	0.783552	0.543768	0.294279	0.460525
ABCG8	1.24865	1.85906	0.988014	0.726492	0.0217001	-0.0750944	0.0124683	0.0035016	0.145925
ABHD1	1.16632	1.85746	0.996535	0.737842	0.0550773	0.00736741	0.0394046	0.146987	0.02655
ABHD10	0.473826	1.69622	0.10776	0.885958	-0.0365972	0.0675425	-0.15696	0.146154	-0.203125
ABHD11	0.00104224	1.19377	9.49478e-05	0.993622	-0.266661	-0.211346	-0.594465	-0.0131571	-0.247675
ABHD12	0.115149	1.55163	0.0192769	0.931397	-0.0428151	0.02669	-0.472087	0.0265865	0.24755
ABHD13	0.621078	1.84562	0.150808	0.778147	-0.0922856	0.23366	-0.295688	-0.317027	0.0099125
ABHD14A	1.14476	0.00114521	0.99814	0.000104443	0.285177	0.61304	0.630241	-0.0683494	-0.034225
ABHD14B	3.43053e-05	1.13585	1.9989e-06	0.998716	-0.40899	-0.466052	-0.439191	-0.382292	-0.348425
ABHD15	0.000207219	1.09069	1.54915e-05	0.999887	-0.393805	-0.212348	-0.456459	-0.618013	-0.2884
ABHD16A	1.74634	1.81246	0.779748	0.822766	0.0184218	-0.0670919	-0.0424646	0.152244	0.031
ABHD16B	1.28511	1.64816	0.983659	0.90607	0.0399779	0.205908	-0.00456508	-0.0429567	0.001525
ABHD2	1.01822	0	1	0	0.588254	0.472753	0.666723	0.438365	0.775175
ABHD3	2.11193e-05	1.07317	9.9945e-07	0.999969	-0.425952	-0.22669	-0.934795	-0.467372	-0.07495
ABHD4	0.000741163	1.13216	6.49643e-05	0.998866	-0.26355	-0.275687	-0.660568	-0.172268	0.054325
ABHD5	0	1.06344	0	0.999988	-0.504636	-0.130565	-1.07389	-0.65238	-0.161713
ABHD6	0.283509	1.83718	0.0568123	0.793594	-0.137533	-0.138419	-0.268904	-0.295845	0.153037
ABHD8	1.17219	1.69353	0.996107	0.54908	0.145586	0.261428	0.0378299	0.269888	0.0132
ABI1	0.155288	1.56132	0.0276648	0.929178	-0.159105	0.252516	-0.392232	-0.472452	-0.02425
ABI2	1.11557	0.116736	0.999445	0.0179616	0.208157	0.192635	0.32858	0.358838	-0.047425
ABI3	1.60971	0.124214	0.593737	0.0193109	0.190281	-0.028234	0.405663	0.491619	-0.107925
ABI3BP	1.74389	1.38141	0.804188	0.965976	0.00728597	-0.046234	-0.046208	0.112436	0.00915
ABL1	0.026207	1.18666	0.00350457	0.994412	-0.247284	-0.0988596	-0.306016	-0.459487	-0.124775
ABL2	1.09121	1.38165	0.320694	0.387477	-0.0551934	-0.0272703	0.0972276	-0.198606	-0.092125
ABLIM1	1.73656	0.794713	0.835954	0.179586	0.0433561	-0.21824	0.233138	0.172163	-0.0136375
ABLIM2	1.58089	1.1905	0.57418	0.993999	-0.0873539	-0.110077	-0.0861041	-0.175385	0.02215
ABLIM3	1.08901	0.00992056	0.99992	0.00112338	0.358176	0.526743	0.362463	0.371122	0.172375
ABO	0.885114	1.3168	0.239823	0.976657	-0.122176	-0.163918	-0.169489	-0.136522	-0.018775
ABP1	0	1.04278	0	1	-0.737493	-0.770807	-1.172	-1.00714	-2.5e-05
ABR	4.1632e-05	1.03625	2.49863e-06	1	-0.44496	-0.396021	-0.604969	-0.62905	-0.1498
ABRA	1.54733	1.30313	0.933298	0.978633	-0.0191602	-0.0970744	-0.0199827	0.030004	0.0104125
ABRACL	0.000206254	1.17428	1.54915e-05	0.995769	-0.303588	-0.0636557	-0.878882	-0.313838	0.042025
ABT1	0.674555	1.27243	0.168209	0.983369	-0.08625	-0.0758916	-0.0357413	-0.023117	-0.21025
ABTB1	1.24476	1.85143	0.988414	0.704915	0.0407698	-0.0594738	0.0267495	0.134079	0.061725
ABTB2	0.0103848	1.07599	0.00121383	0.999961	-0.265238	-0.184434	-0.47858	-0.310252	-0.0876875
ACAA1	0	1.0472	0	0.999999	-0.473573	-0.404141	-0.938205	-0.471046	-0.0809
ACAA2	0.00589016	1.19634	0.000643146	0.993372	-0.187936	-0.238453	-0.55488	0.0341386	0.00745
ACACA	1.7246	0.823945	0.705232	0.18858	-0.062579	-0.315972	0.312447	-0.134491	-0.1123
ACACB	0.00516279	1.07197	0.000554695	0.999972	-0.311858	-0.277091	-0.447114	-0.389916	-0.133313
ACAD10	0.115222	1.05204	0.0192949	0.999996	-0.196981	-0.193636	-0.318355	-0.210833	-0.0651
ACAD8	0.0452686	1.56041	0.00652641	0.929339	-0.150365	0.114144	-0.212385	-0.270994	-0.232225
ACAD9	0.303997	1.33076	0.0620269	0.974445	-0.21644	-0.282701	-0.00329195	-0.369543	-0.210225
ACADL	1.51271	1.28997	0.942885	0.980484	-0.0381709	-0.0681965	-0.0108826	-0.0678045	-0.0058
ACADM	0	1.07593	0	0.999961	-0.650741	-0.426917	-1.43584	-0.53766	-0.20255
ACADS	0	1.00472	0	1	-0.99153	-1.04595	-1.7033	-1.01042	-0.20645
ACADSB	0	1.0074	0	1	-0.757725	-0.587516	-1.09249	-0.771715	-0.579175
ACADVL	0.00304781	1.16316	0.000305832	0.996685	-0.387051	-0.319244	-0.265368	-0.829119	-0.134475
ACAN	1.13722	1.66608	0.998609	0.532021	0.0908623	0.0710206	0.0600684	0.200473	0.0318875
ACAP1	1.15198	0.00842058	0.997585	0.000932487	0.30523	0.278087	0.602978	0.153253	0.1866
ACAP2	0.000184552	1.29862	1.34926e-05	0.979465	-0.310952	-0.0370358	-0.923865	-0.314583	0.031675
ACAP3	1.71539	1.34388	0.856879	0.371782	-0.0269049	-0.0699958	0.29596	-0.213734	-0.11985
ACAT1	0.207644	1.07524	0.039026	0.999963	-0.154109	-0.350969	-0.234918	-0.0256971	-0.00485
ACAT2	0.010956	1.59158	0.00129429	0.489301	-0.0858332	-0.389323	-0.307911	0.5452	-0.1913
ACBD3	1.146	0.00376769	0.998016	0.000385788	0.266561	0.254529	0.384927	0.291086	0.1357
ACBD4	0.160936	1.33582	0.0288641	0.973481	-0.145025	-0.18821	-0.312703	-0.127412	0.048225
ACBD5	0.00182622	1.14687	0.000175404	0.998089	-0.230131	-0.213127	-0.730619	0.00887019	0.01435
ACBD6	1.35554	1.77108	0.441933	0.608385	-0.0264767	-0.126574	0.185123	0.0813702	-0.245825
ACCS	0.615547	1.34895	0.149065	0.971319	-0.126984	-0.0488981	-0.154781	-0.157131	-0.147125
ACD	1.03176	9.38967e-06	1	4.99725e-07	0.43961	0.462554	0.979086	0.123974	0.192825
ACE	1.39164	0.0837376	0.967353	0.0122817	0.165329	0.336539	0.209416	-0.133365	0.248725
ACE2	1.14523	0	0.998094	0	1.034	0.808931	0.761336	1.08927	1.47645
ACER1	1.68986	1.46238	0.87571	0.950685	-0.0314281	-0.079771	0.0601184	-0.0697596	-0.0363
ACER3	1.31934	0.343407	0.423672	0.063564	0.0402178	0.19603	-0.0230389	-0.102308	0.0901875
ACHE	1.67971	1.85639	0.882704	0.738717	-0.00783175	-0.0471481	0.0589125	0.0560337	-0.099125
ACIN1	1.58837	0.524381	0.579039	0.106836	0.176631	0.287966	0.126314	0.302444	-0.0102
ACLY	1.29522	0.00317073	0.982273	0.000318325	0.292279	0.249947	0.396668	0.560353	-0.03785
ACMSD	1.40686	1.49582	0.964929	0.94372	-0.0201416	0.0244266	0.012881	-0.126274	0.0084
ACN9	0.09958	1.42374	0.0162326	0.957935	-0.176103	-0.0191483	-0.283605	-0.310184	-0.091475
ACO1	1.07158	0.00346496	0.999988	0.000350807	0.319059	0.107128	0.402134	0.515224	0.25175
ACO2	0.00421578	1.02773	0.000443256	1	-0.251098	-0.242045	-0.357593	-0.240304	-0.16445
ACOT11	0	1.02694	0	1	-0.519742	-0.491926	-0.976206	-0.582712	-0.028125
ACOT12	1.25192	1.70667	0.987534	0.882035	-0.0185912	-0.0481001	-0.00151018	-0.0390545	0.0143
ACOT13	0	1.00608	0	1	-0.62893	-0.601684	-0.910533	-0.315304	-0.6882
ACOT4	3.52734e-05	1.14931	1.9989e-06	0.99797	-0.447688	-0.364752	-0.718461	-0.630889	-0.07665
ACOT6	1.35787	1.5192	0.972921	0.938727	0.0183602	-0.0316151	-0.013442	0.0875481	0.03095
ACOT7	1.01055	1.17407	0.288303	0.303447	-0.0241663	-0.0761222	-0.0823543	-0.143926	0.205737
ACOT8	0	1.01801	0	1	-0.598306	-0.615623	-1.0828	-0.561522	-0.133275
ACOT9	1.0204	0	1	0	0.637961	0.44859	1.10634	0.670769	0.32615
ACOX1	0	1.10983	0	0.999626	-1.00216	-0.907761	-2.19545	-0.760609	-0.1448
ACOX2	0	1.01791	0	1	-0.752809	-0.385938	-1.18778	-1.12392	-0.3136
ACOX3	1.7436	1.74734	0.743061	0.590627	-0.00722124	-0.0592167	-0.0329711	-0.127572	0.190875
ACOXL	1.46232	1.84651	0.954665	0.777968	0.0370371	-0.0118817	0.0133964	0.107596	0.0390375
ACP1	1.38219	1.84781	0.454696	0.767988	0.0319341	0.0888079	-0.0499922	0.145633	-0.0567125
ACP2	1.61322	1.02953	0.596563	0.25328	0.132172	0.276583	-0.135883	0.0919872	0.296
ACP5	1.21502	0	0.99188	0	0.767114	0.434451	1.0185	1.40575	0.20975
ACP6	1.72535	0.010778	0.710625	0.00122533	0.16331	0.13932	0.431916	0.0411298	0.040875
ACPL2	0.195138	1.17555	0.0363245	0.995674	-0.199218	-0.087242	-0.172984	-0.340421	-0.196225
ACPP	1.02521	0	1	0	0.71936	0.669157	1.16714	0.872292	0.16885
ACPT	0.480337	1.81264	0.109577	0.821673	-0.0611497	-0.141454	-0.303631	-0.0919391	0.292425
ACR	1.55166	1.17733	0.553328	0.995469	-0.0740839	-0.046728	-0.0887801	-0.147853	-0.012975
ACRBP	1.1708	1.34249	0.996212	0.370524	0.0041149	-0.0241559	0.0483059	-0.184615	0.176925
ACRC	1.30009	1.06843	0.981545	0.266427	0.137973	0.460268	0.124278	0.0321474	-0.0648
ACRV1	1.35504	1.5666	0.973332	0.927855	0.00185794	0.0404621	-0.00252228	-0.019383	-0.011125
ACSBG1	1.63406	1.1875	0.903221	0.994339	-0.00279288	-0.0100075	-0.0244581	0.0241066	-0.0008125
ACSBG2	1.47828	1.50688	0.951045	0.941433	-0.0120382	-0.143732	-0.000764488	0.147244	-0.0509
ACSF2	0	1.001	0	1	-1.89664	-1.16404	-3.66939	-1.66136	-1.09177
ACSF3	0.968372	1.13749	0.271624	0.998621	-0.130636	-0.206102	-0.123276	-0.244367	0.0512
ACSL1	1.05666	0	0.999999	0	0.825362	1.00598	0.906708	0.888538	0.500225
ACSL3	1.2547	0.825186	0.391314	0.188946	-0.0803303	-0.180402	0.210196	-0.269639	-0.081475
ACSL4	1.22352	0.379679	0.990933	0.0720804	0.301875	0.550972	0.130657	0.467772	0.0581
ACSL5	7.63942e-05	1.06276	4.99725e-06	0.999989	-0.408379	-0.368808	-0.645153	-0.630481	0.010925
ACSL6	1.64627	1.39878	0.898041	0.962879	0.036738	-0.027011	-0.0343765	0.205889	0.00245
ACSM1	1.25235	1.8586	0.987435	0.721112	0.0191336	-0.00599712	0.0370033	0.0113782	0.03415
ACSM2A	1.32811	1.8246	0.977813	0.809584	8.28839e-05	0.152346	-0.015015	-0.130124	-0.006875
ACSM2B	1.5781	1.2245	0.924494	0.989769	-0.0246749	-0.0864055	-0.00838931	0.0157452	-0.01965
ACSM3	0	1.0228	0	1	-0.845877	-0.40673	-1.16293	-0.795497	-1.01835
ACSM5	1.54004	1.42201	0.935521	0.958332	-0.0438766	-0.120667	0.00347512	-0.0306891	-0.027625
ACSS1	1.7254	1.24596	0.707973	0.986883	-0.0533085	-0.097313	-0.0162683	-0.0468029	-0.05285
ACSS2	0	1.00296	0	1	-0.833163	-0.991718	-1.00015	-0.927236	-0.41355
ACSS3	1.15672	1.75762	0.997242	0.596559	0.088529	0.274923	-0.00226265	0.0679808	0.013475
ACTA1	1.34955	1.82547	0.974311	0.661825	0.0576886	-0.0118694	0.00909584	0.238678	-0.00515
ACTA2	1.67222	1.57093	0.88696	0.927046	-0.0708269	-0.143162	-0.00869817	-0.134647	0.0032
ACTC1	1.12884	0.380476	0.998984	0.0722887	0.168577	0.206709	0.119233	0.242115	0.10625
ACTG1	1.23063	1.57731	0.990174	0.479712	0.017791	-0.011291	0.0848692	-0.0144391	0.012025
ACTG2	1.37659	9.59693e-06	0.96962	4.99725e-07	0.486925	0.749679	0.462973	0.0301963	0.70485
ACTL10	1.46222	1.35032	0.954819	0.374642	0.0292949	-0.0492257	0.145342	-0.00158654	0.02265
ACTL6A	0.254837	1.23214	0.0500735	0.988863	-0.117913	0.0446375	-0.226111	-0.118854	-0.171325
ACTL6B	1.2207	1.84535	0.991213	0.778586	0.0520079	0.252244	0.00080883	-0.0391707	-0.00585
ACTL7A	1.54994	1.34189	0.932241	0.972534	-0.0574803	-0.0797526	-0.00506768	-0.120601	-0.0245
ACTL7B	1.72973	1.23217	0.842519	0.98883	-0.0131389	-0.104162	-0.0526599	0.056266	0.048
ACTL8	1.59769	1.259	0.585471	0.985064	-0.0661135	-0.277798	-0.027035	0.162604	-0.122225
ACTL9	1.25034	1.8059	0.987726	0.641465	0.0135827	0.0770495	0.023493	-0.0772115	0.031
ACTN1	1.03673	0	1	0	0.493993	0.4067	0.793147	0.357901	0.418225
ACTN2	1.37575	1.59904	0.969849	0.91934	-0.041936	-0.125005	0.0353679	-0.0475321	-0.030575
ACTN3	1.73904	1.22541	0.825591	0.989647	-0.0383895	-0.0509592	-0.00519553	0.0142468	-0.11165
ACTN4	0.665536	1.82287	0.164962	0.810732	-0.107576	-0.497411	0.0013182	0.0123397	0.05345
ACTR10	1.5965	1.30418	0.918761	0.353631	-0.0159937	-0.0490113	0.182309	-0.0902724	-0.107
ACTR1A	1.4251	0.40651	0.961768	0.0782914	0.11574	0.277659	0.184069	-0.00439103	0.005625
ACTR1B	0.0676195	1.09792	0.0103198	0.999821	-0.204943	-0.27321	-0.327505	-0.259832	0.040775
ACTR2	0.00606475	0.131255	0.000664634	0.0205892	0.0878691	0.0662408	-0.651568	0.784079	0.152725
ACTR3	1.05449	0.00335477	0.999999	0.000338814	0.282228	0.41743	0.252192	0.131114	0.328175
ACTR3B	1.74851	1.79241	0.766388	0.836952	-0.139513	-0.174322	0.102924	-0.424439	-0.0622125
ACTR3BP2	1.57328	1.48527	0.925678	0.945894	-0.0202241	-0.0527669	-0.0230024	0.0110978	-0.016225
ACTR3C	1.72759	0.226056	0.713968	0.0389281	0.109233	0.16265	0.241527	0.0681811	-0.035425
ACTR5	1.71097	1.85893	0.689484	0.723842	-0.0250907	0.0781477	0.0864964	-0.152957	-0.11205
ACTR6	1.73827	1.85433	0.725502	0.709168	-0.00628297	0.0442207	-0.0522969	0.00336939	-0.020425
ACTR8	0.934685	1.33311	0.258532	0.973968	-0.0538942	-0.108689	-0.0885782	0.132115	-0.150425
ACTRT2	1.47719	1.8022	0.95138	0.830355	0.0487233	0.0350093	0.0305943	0.151715	-0.022425
ACTRT3	1.74316	1.79561	0.796798	0.836026	-0.0997976	-0.213073	0.134155	-0.216322	-0.10395
ACVR1	1.0075	0	1	0	0.707085	0.74869	0.870987	0.709864	0.4988
ACVR1B	0.00199277	1.07819	0.000192894	0.999956	-0.250229	-0.196244	-0.887463	0.0904768	-0.0076875
ACVR1C	0	1.02384	0	1	-1.06495	-0.918889	-1.79565	-1.12023	-0.42505
ACVR2A	0	1.05437	0	0.999994	-0.869005	-0.821145	-1.41095	-1.1671	-0.076825
ACVR2B	0.963358	1.18929	0.269833	0.994114	-0.0797899	-0.260517	-0.0703621	-0.000705128	0.012425
ACVR2B-AS1	1.74331	1.28656	0.79791	0.98104	-0.0553866	-0.288307	-0.0172316	0.0897917	-0.0058
ACVRL1	0.152478	1.73692	0.0270271	0.581723	-0.0654115	-0.00197157	-0.17657	0.138033	-0.221137
ACY1	1.19534	1.81239	0.994037	0.824458	0.0789865	0.0980286	0.00912847	0.218189	-0.0094
ACY3	1.06815	0.00873537	0.99999	0.000969967	0.266231	0.111497	0.310218	0.0934455	0.549763
ACYP1	0.00407939	1.20711	0.000426266	0.992003	-0.193794	-0.0751036	-0.495663	-0.00560897	-0.1988
ACYP2	1.70414	0.112418	0.864802	0.017213	0.238062	0.531527	0.039262	0.262636	0.118825
ADA	1.0024	0	1	0	0.90034	0.987086	1.46395	0.744014	0.406313
ADAD1	1.44458	1.52643	0.958097	0.936864	-0.068267	-0.278845	0.00733266	-0.00684295	0.0052875
ADAD2	1.11959	1.23394	0.331607	0.988523	-0.107481	-0.157988	-0.112007	-0.164904	0.004975
ADAL	0.668994	1.09566	0.166187	0.999845	-0.173758	-0.279929	-0.118435	-0.269018	-0.02765
ADAM1	0	1.02615	0	1	-0.821592	-0.266214	-1.11665	-1.52998	-0.373525
ADAM10	0.0351947	1.6218	0.00492279	0.505561	-0.0248005	0.387489	-0.66243	0.107139	0.0686
ADAM11	1.63882	1.39711	0.900858	0.963265	-0.0208441	-0.160355	-0.0192178	0.112696	-0.0165
ADAM12	1.06249	0.0791228	0.999996	0.0114942	0.259132	0.488815	0.325701	0.229311	-0.0073
ADAM15	1.08076	0.000124836	0.999963	9.49478e-06	0.316768	-0.0513333	0.789323	0.286058	0.243025
ADAM17	1.13733	0.130207	0.998595	0.0203988	0.101389	0.102682	0.363756	-0.0785457	0.0176625
ADAM18	1.51185	1.32217	0.943181	0.975688	-0.0843525	-0.260391	-0.00410338	-0.091903	0.0189875
ADAM19	1.03219	1.60514e-05	1	9.9945e-07	0.365799	0.190264	0.773091	0.256366	0.243475
ADAM2	1.62246	1.24996	0.908809	0.986428	-0.012049	0.0502785	-0.0203054	-0.0538942	-0.024275
ADAM20	1.54641	1.51831	0.933749	0.938787	-0.0294699	-0.128041	-0.0126888	0.0345873	-0.0117375
ADAM21	1.37172	1.64801	0.970646	0.90607	-0.0443814	-0.208777	0.0168365	0.00838942	0.006025
ADAM22	1.55148	1.41281	0.931847	0.960179	-0.0674765	0.0162908	-0.00947135	-0.2753	-0.001425
ADAM23	1.25257	1.84947	0.987421	0.762948	0.02852	0.191031	-0.0129985	-0.0708774	0.006925
ADAM28	1.71118	1.23027	0.860766	0.325042	0.210882	0.264114	0.0509099	0.570152	-0.04165
ADAM29	1.55236	1.3699	0.931602	0.967713	-0.00797731	-0.0718932	-0.0170488	0.0466827	0.01035
ADAM30	1.72005	1.1971	0.852933	0.993288	-0.0571195	-0.146828	-0.0168415	-0.0348838	-0.029925
ADAM32	1.61124	1.33157	0.594623	0.974239	-0.0762949	-0.194266	-0.0135741	-0.0585897	-0.03875
ADAM33	1.2525	0.705048	0.987426	0.154391	0.160623	0.159109	0.165152	0.245793	0.0724375
ADAM3A	1.51844	1.83362	0.941297	0.672111	-0.00572536	0.0932645	0.0176318	-0.127348	-0.00645
ADAM5P	1.46629	1.32676	0.95374	0.975028	-0.0465034	-0.127725	-0.0066324	-0.0550441	0.0033875
ADAM6	1.70912	1.34298	0.861949	0.972318	-0.0849467	-0.368047	-0.00502749	-0.0213622	0.05465
ADAM7	1.28537	1.72854	0.983604	0.874161	0.00378993	0.0471256	-0.00383189	-0.024984	-0.00315
ADAM8	1.01486	0.00017823	1	1.39923e-05	0.365601	0.531055	0.506279	0.167143	0.257925
ADAM9	1.09664	0	0.999857	0	1.13147	0.642157	1.43713	1.9437	0.5029
ADAMDEC1	0	1.03288	0	1	-0.68791	-0.703763	-1.0504	-0.224351	-0.773125
ADAMTS1	1.09533	0	0.999869	0	0.887718	0.471463	1.64607	0.948966	0.484375
ADAMTS10	1.43668	0.848071	0.960038	0.195754	0.107773	-0.035824	0.264153	0.226126	-0.0233625
ADAMTS12	1.06148	0.0504924	0.999997	0.00696917	0.312186	0.531149	0.347148	0.31522	0.055225
ADAMTS13	1.60444	1.18868	0.590108	0.994197	-0.113331	-0.209677	-0.0333344	-0.161675	-0.0486375
ADAMTS14	1.1065	0.0415862	0.999729	0.00555494	0.22948	0.1628	0.356702	0.145641	0.252775
ADAMTS15	1.13035	0.359019	0.99891	0.067279	0.155297	0.1562	0.256981	0.188782	0.019225
ADAMTS16	1.6441	1.31504	0.898828	0.976929	-0.0551969	-0.149331	-0.00574655	-0.0722596	0.00655
ADAMTS17	1.55531	1.39219	0.93073	0.964259	-0.0378466	-0.0229121	-0.0107305	-0.0934936	-0.02425
ADAMTS18	1.41676	1.61465	0.963572	0.915405	0.00357158	-0.199196	-0.00523835	0.188646	0.030075
ADAMTS19	1.39829	1.74317	0.96632	0.867187	-0.00858497	-0.128679	-0.0227345	0.0718109	0.0452625
ADAMTS2	1.10033	0.264147	0.999813	0.0465039	0.160122	0.142877	0.218751	0.330184	-0.051325
ADAMTS20	1.58182	1.31846	0.923594	0.976244	-0.0540346	-0.166921	-0.0200723	-0.0439704	0.014825
ADAMTS3	1.51079	1.35971	0.94335	0.379014	0.0546657	0.195734	0.0703509	-0.0542468	0.006825
ADAMTS4	1.58086	1.45585	0.923744	0.951967	-0.0555023	-0.0115144	0.00517473	-0.15472	-0.06095
ADAMTS5	1.01599	0	1	0	0.945453	1.05921	0.941355	1.40794	0.3733
ADAMTS6	1.1451	1.62282	0.998097	0.506689	0.0781496	0.218791	0.00762918	0.0501282	0.03605
ADAMTS7	1.18193	1.84011	0.99535	0.79017	0.0406011	0.0541234	0.000670235	0.102861	0.00475
ADAMTS8	1.53869	1.8512	0.935931	0.701958	0.0508247	0.262702	-0.0605128	-0.100865	0.101975
ADAMTS9	1.08918	0.278945	0.99992	0.0496667	0.142233	-0.0633257	0.234146	0.270549	0.127562
ADAMTS9-AS1	1.35899	1.55322	0.97264	0.931185	-0.00706679	-0.115756	-0.000232239	0.112171	-0.02445
ADAMTS9-AS2	1.35487	1.47219	0.973346	0.94845	-0.0217814	-0.0906992	0.00407431	0.0108494	-0.01135
ADAMTSL1	1.74427	1.17791	0.745265	0.995437	-0.0792497	-0.0411608	-0.054703	-0.22381	0.002675
ADAMTSL2	1.25062	1.7775	0.987697	0.847756	-0.00317479	-0.00488061	0.0348061	-0.0241747	-0.01845
ADAMTSL3	1.36353	1.77885	0.971934	0.845555	0.0068505	0.152054	-0.000666568	-0.117961	-0.006025
ADAMTSL4	1.21808	1.82695	0.991583	0.663823	-0.00063577	-0.0271619	0.0573374	-0.0644311	0.0317125
ADAMTSL5	1.74743	1.59142	0.775519	0.921565	-0.00151559	0.129117	-0.0457569	-0.0117228	-0.0777
ADAP1	0.152837	1.7573	0.0271136	0.860165	-0.206421	-0.264948	-0.111089	-0.451422	0.001775
ADAP2	1.71181	0.180947	0.858944	0.0298761	0.153057	-0.0980004	0.424666	0.343886	-0.058325
ADAR	1.04153	0.000487805	1	4.19769e-05	0.316539	0.286432	0.642552	0.126274	0.2109
ADARB1	1.23822	1.79471	0.989224	0.628162	0.071281	0.205281	0.000898785	0.0753446	0.0036
ADARB2	1.59601	1.2448	0.918795	0.987018	-0.0549957	-0.0197087	-0.0157153	-0.189046	0.0044875
ADARB2-AS1	1.72408	1.25517	0.848297	0.985767	-0.0965552	-0.0993122	-0.000690062	-0.216619	-0.0696
ADAT1	0.0233523	1.76603	0.00307381	0.855346	-0.118111	-0.165468	-0.392794	0.162893	-0.077075
ADAT2	0.308487	1.11601	0.0631743	0.999455	-0.2524	-0.146921	-0.0861506	-0.596454	-0.180075
ADAT3	0.990367	1.72334	0.280615	0.56839	-0.111222	-0.232286	0.0666483	-0.221202	-0.05805
ADC	0.431671	1.35249	0.0956489	0.970754	-0.10539	-0.0425575	-0.214995	-0.0451683	-0.118837
ADCK1	0.015274	1.10455	0.00189446	0.999733	-0.236234	-0.0606274	-0.320398	-0.324335	-0.239575
ADCK2	0.0159864	1.08465	0.0019924	0.999931	-0.253768	-0.0107609	-0.495555	-0.401106	-0.10765
ADCK3	3.5461e-05	1.02426	1.9989e-06	1	-0.386431	0.0375128	-0.821858	-0.464503	-0.296875
ADCK4	1.74328	1.84693	0.800599	0.768179	-0.0157988	-0.12067	0.0637437	-0.00683093	0.0005625
ADCK5	0.824169	1.61684	0.21882	0.914707	-0.142012	-0.35428	0.0251523	-0.22117	-0.01775
ADCY1	1.21859	1.81019	0.991508	0.82599	0.0491259	0.216538	-0.0101289	-0.0354808	0.025575
ADCY10	1.2655	1.58153	0.985916	0.92429	-0.00198607	-0.0236949	-0.0100702	-0.00104167	0.0268625
ADCY10P1	1.39717	1.361	0.46242	0.969182	-0.119285	-0.243874	-0.0706841	-0.156006	-0.006575
ADCY2	1.61499	1.31498	0.911966	0.97695	-0.0644268	-0.0596778	-0.00794465	-0.189135	-0.00095
ADCY3	1.09717	0.00295272	0.999854	0.000293339	0.255746	0.134947	0.570562	0.181526	0.13595
ADCY4	1.24483	0.017499	0.988411	0.00209785	0.25661	0.140874	0.64334	0.3027	-0.060475
ADCY5	1.74749	1.2277	0.760701	0.989469	-0.0708155	-0.0720769	-0.00113631	-0.188986	-0.0210625
ADCY6	0	1.00391	0	1	-0.666288	-0.469769	-0.979252	-0.690232	-0.5259
ADCY7	1.38027	0.498967	0.969108	0.100611	0.0956914	0.342742	0.163878	-0.0849038	-0.03895
ADCY8	1.74185	1.43413	0.810297	0.955826	-0.0475263	-0.148299	-0.0152958	-0.0151603	-0.01135
ADCY9	0.247708	1.14725	0.048227	0.998077	-0.229737	-0.0523664	-0.304691	-0.554167	-0.007725
ADCYAP1	1.09462	0.520919	0.999877	0.105975	0.218486	0.703655	0.0299506	0.112264	0.028075
ADCYAP1R1	1.52938	1.44439	0.938984	0.95407	0.0150664	-0.00580878	-0.0568957	0.114395	0.008575
ADD1	0.242762	1.51376	0.0470456	0.939832	-0.0701111	0.0343443	-0.23943	0.0236538	-0.0990125
ADD2	1.56939	1.77953	0.926767	0.844902	-0.0274548	-0.202944	0.0011433	0.0683814	0.0236
ADD3	0	1.03641	0	1	-0.686527	-0.357715	-1.10459	-0.800761	-0.483037
ADGB	1.48727	1.50263	0.948657	0.942455	-4.91397e-05	-0.0361245	-0.0180445	0.0358974	0.018075
ADH1A	0	1.00281	0	1	-0.879503	-1.1383	-1.40549	-0.764046	-0.210175
ADH1B	0.0148744	0.240026	0.00183449	0.0416696	-0.00520761	0.306995	-0.26035	-0.025613	-0.0418625
ADH1C	0	1.00165	0	1	-2.5367	-2.31233	-3.62208	-2.72878	-1.4836
ADH4	1.74388	1.24985	0.744574	0.986464	-0.0766597	-0.0875285	-0.0868323	-0.165553	0.033275
ADH5	0.00069341	1.03603	6.04667e-05	1	-0.27733	0.0506244	-0.575531	-0.276915	-0.3075
ADH6	0	1.03856	0	1	-0.937937	-0.983114	-1.4385	-0.958105	-0.372025
ADH7	1.6959	1.29042	0.871468	0.980441	-0.015996	0.00626004	-0.0264101	-0.013109	-0.030725
ADHFE1	0.345807	1.16772	0.0725276	0.996331	-0.18114	-0.122948	-0.021121	-0.318566	-0.261925
ADI1	0.19072	1.14416	0.0353591	0.998248	-0.188482	-0.0824177	-0.234172	-0.263674	-0.173663
ADIG	1.64424	1.56429	0.898738	0.928367	-0.0286014	-0.0901223	-0.0127734	-0.0790224	0.0675125
ADIPOQ	1.64693	1.69609	0.897741	0.886057	-0.0108804	-0.0550163	0.180827	-0.168558	-0.000775
ADIPOR1	1.23096	0.120107	0.990074	0.0185583	0.212807	0.299123	0.183017	0.35254	0.01655
ADIPOR2	0.0165722	1.1604	0.00207536	0.996933	-0.268163	-0.251124	-0.287504	-0.3673	-0.166725
ADK	1.73536	1.18	0.722728	0.305748	0.0399694	-0.052229	0.0974638	0.0909054	0.0237375
ADM	1.06532	0	0.999995	0	1.3545	1.07267	1.467	1.92796	0.950375
ADM2	1.24338	1.65673	0.988623	0.526303	0.0907898	0.00887207	0.062486	0.300176	-0.008375
ADNP	0.201319	1.12961	0.0376663	0.998988	-0.182024	-0.069417	-0.228954	-0.244175	-0.18555
ADNP2	1.56525	1.2589	0.56318	0.336697	-0.0646246	-0.112241	0.178508	-0.169191	-0.155575
ADO	1.74457	1.46655	0.75045	0.423159	-0.0467418	0.184058	0.154915	-0.302428	-0.223513
ADORA1	1.71499	1.59679	0.695303	0.920124	-0.00716592	-0.0675351	-0.0640645	0.108686	-0.00575
ADORA2A	1.13567	0.0151824	0.998669	0.00178902	0.34481	0.683913	0.347348	0.328702	0.019275
ADORA3	0.0560584	1.80561	0.00835091	0.637299	0.0771481	-0.0505089	-0.280945	0.921458	-0.281413
ADPGK	1.07827	0.0134347	0.999974	0.00156764	0.255134	0.138085	0.453536	0.267276	0.161637
ADPRH	1.15716	1.07284	0.997213	0.26833	0.0953315	0.0052962	0.112117	0.241362	0.02255
ADPRHL1	0.479393	1.07761	0.109337	0.999959	-0.160966	-0.28002	-0.140647	-0.145148	-0.07805
ADPRHL2	1.066	8.40925e-05	0.999994	5.9967e-06	0.322123	0.40692	0.745228	0.0470192	0.089325
ADRA1A	1.32827	1.56509	0.977798	0.92829	0.0222486	0.0757184	-0.0211185	0.0315946	0.0028
ADRA1B	1.35231	1.47665	0.973737	0.947563	-0.0151256	0.0221596	-0.00202204	-0.0719151	-0.008725
ADRA1D	1.23361	1.82505	0.989794	0.808142	0.0171628	0.173252	0.0131465	-0.0877604	-0.0299875
ADRA2A	0.778196	8.44595e-06	0.202453	4.99725e-07	0.331596	0.479729	0.37086	-0.15363	0.629425
ADRA2B	1.64207	1.33337	0.899608	0.973959	-0.021237	-0.0842119	-0.00313895	0.0455529	-0.04315
ADRA2C	1.52451	0.389309	0.93988	0.0742781	0.190701	0.14227	-0.00511769	0.312276	0.313375
ADRB1	1.73751	1.41137	0.82747	0.960404	-0.0112941	-0.0897123	-0.0111409	0.0999519	-0.044275
ADRB2	1.32509	0.0668195	0.978305	0.00954325	0.220444	0.777585	0.237446	-0.0198558	-0.1134
ADRB3	1.50364	1.3696	0.945347	0.967776	-0.0396973	-0.129996	0.00912408	-0.0390425	0.001125
ADRBK1	1.44526	1.2649	0.489384	0.984308	-0.039146	-0.284528	-0.0857626	0.241506	-0.0278
ADRBK2	1.18486	0.230866	0.995092	0.0398371	0.240848	0.43202	0.141402	0.354696	0.035275
ADRM1	1.11956	0.00694317	0.999328	0.000757084	0.232007	0.18635	0.512639	0.0782131	0.150825
ADSL	1.71061	1.42996	0.861077	0.406813	0.0436995	0.0963618	0.250118	0.0312059	-0.202887
ADSS	1.74543	1.60065	0.751691	0.494647	0.0611663	0.0333237	-0.032693	0.259034	-0.015
ADSSL1	1.7479	1.85215	0.757822	0.75082	-0.0203179	0.0263429	0.0249148	-0.127179	-0.00535
ADTRP	0.236252	0.346284	0.0455479	0.0641657	0.0808702	0.0890252	-0.242493	0.430986	0.0459625
AEBP1	1.06232	0	0.999997	0	0.988973	1.0899	1.8124	0.489864	0.563725
AEBP2	1.02436	1.42562	0.294546	0.957564	-0.0956162	-0.00172846	-0.140903	-0.173021	-0.0668125
AEN	1.73852	0.0274644	0.732298	0.00346959	0.145131	-0.0795184	0.475929	0.271915	-0.0878
AES	0.0745296	1.64732	0.0115197	0.906353	-0.182517	-0.234129	-0.15835	-0.301514	-0.036075
AFAP1	0.685389	1.3157	0.171972	0.976831	-0.175502	-0.289666	-0.0596012	-0.254014	-0.098725
AFAP1-AS1	1.18758	1.85883	0.994883	0.726962	0.0565666	-0.000348578	0.0406109	0.192917	-0.0069125
AFAP1L1	1.10919	0.284005	0.999663	0.0509225	0.230798	0.524363	0.0640282	0.201575	0.133225
AFAP1L2	1.03341	0	1	0	0.646074	0.87646	0.866936	0.608149	0.23275
AFF1	1.46026	1.34822	0.497895	0.971396	0.020433	-0.133878	-0.0801637	0.343349	-0.047575
AFF2	1.59505	1.32662	0.91912	0.975058	-0.0561117	-0.109019	-0.0139471	-0.0988061	-0.002675
AFF3	1.47515	1.68594	0.951684	0.89154	0.0147936	0.193413	-0.0130556	-0.108133	-0.01305
AFF4	0.71546	1.12893	0.18177	0.99901	-0.0035808	0.0495602	-0.238246	0.24155	-0.0671875
AFG3L1P	1.16918	1.71307	0.996353	0.560209	0.00874485	0.0748894	0.0265291	-0.115689	0.04925
AFG3L2	0	1.00341	0	1	-0.841805	-0.782919	-1.07024	-1.01731	-0.49675
AFM	1.51974	1.41874	0.940885	0.958967	-0.0642912	-0.171229	-0.00148881	-0.0904968	0.00605
AFMID	1.67639	1.34848	0.884394	0.97138	-0.0232484	-0.0801214	-0.0101291	-0.0155929	0.01285
AFP	1.74095	1.4936	0.811445	0.94426	-0.0781378	-0.264992	-0.00464375	-0.0166907	-0.026225
AFTPH	0.767444	1.20193	0.198774	0.992667	-0.0745674	-0.0578371	-0.149199	0.033129	-0.124362
AGA	0.419537	1.26373	0.0923732	0.338747	0.137327	0.189311	-0.0211706	0.673942	-0.292775
AGAP1	0	1.01429	0	1	-0.636152	-0.234739	-1.02054	-0.775	-0.514325
AGAP11	1.62406	1.48833	0.908242	0.945316	-0.0654943	0.0981346	0.0275647	-0.334551	-0.053125
AGAP2	1.33472	1.69803	0.976747	0.885123	-0.0281797	-0.0773787	0.000919476	-0.0516346	0.015375
AGAP3	1.46533	1.82467	0.954064	0.808521	0.0282462	-0.147354	-0.00274095	0.17488	0.0882
AGAP4	1.59817	1.41505	0.585726	0.959658	-0.0423657	-0.424506	-0.0123873	0.247981	0.01945
AGAP9	1.22098	1.28538	0.375245	0.981231	-0.0463527	-0.0308568	-0.20597	0.0339663	0.01745
AGBL1	1.72507	1.24568	0.847748	0.98691	-0.0979891	-0.305581	-0.00408631	-0.0711138	-0.011175
AGBL2	1.12034	1.15258	0.332054	0.997705	-0.139447	-0.372775	-0.0332434	-0.132821	-0.01895
AGBL3	1.38479	1.83991	0.968471	0.790176	-0.0100378	0.0147515	0.00151796	-0.0640705	0.00765
AGBL4	1.54426	1.35379	0.934306	0.970474	-0.0255175	-0.0747097	-0.0296117	-0.0101362	0.0123875
AGBL5	0.00956466	1.11181	0.00110889	0.999577	-0.198365	0.0236379	-0.449895	-0.186579	-0.180625
AGER	1.25264	1.80819	0.98741	0.826882	0.058978	0.214752	0.00411733	-0.0116947	0.0287375
AGFG1	0.666008	1.48714	0.165146	0.435046	-0.0105438	-0.0270544	-0.0946318	0.0874359	-0.007925
AGFG2	0.0597671	1.0417	0.00897806	1	-0.177022	-0.0686899	-0.227082	-0.0685056	-0.343813
AGGF1	0.86775	1.54745	0.2336	0.932674	0.0227191	0.225806	-0.280886	0.165056	-0.0191
AGK	0.293141	1.49444	0.0592699	0.944117	-0.20395	0.095486	-0.168951	-0.613958	-0.128375
AGL	4.28082e-05	1.11224	2.49863e-06	0.999572	-0.415095	-0.0261609	-0.816113	-0.688357	-0.12975
AGMAT	0.0134048	1.83399	0.00162511	0.672887	-0.379751	-0.644099	-0.0656915	-0.837364	0.02815
AGPAT1	0.363751	1.78143	0.0772365	0.61639	-0.120994	-0.253435	0.0979091	-0.1426	-0.18585
AGPAT2	0.000449231	1.17905	3.64799e-05	0.995333	-0.370815	-0.593754	-0.503096	-0.605946	0.219537
AGPAT3	0.000697541	1.05188	6.09665e-05	0.999996	-0.364097	-0.204858	-0.418957	-0.638658	-0.193912
AGPAT4	1.02363	0	1	0	0.757214	0.688101	1.02541	1.0178	0.29755
AGPAT4-IT1	1.74739	1.85294	0.770875	0.750678	0.117342	0.332639	-0.0664225	0.257252	-0.0541
AGPAT5	0.000376176	1.04333	2.99835e-05	1	-0.433538	-0.247778	-0.557213	-0.827612	-0.10155
AGPAT6	1.54243	1.37771	0.547029	0.966484	-0.170036	-0.143843	0.0322761	-0.399728	-0.16885
AGPAT9	0.184052	0.437702	0.0338194	0.0858738	-0.117743	-0.308991	0.0962907	-0.337596	0.079325
AGPHD1	1.11156	1.38972	0.328453	0.964701	-0.0569438	-0.0299311	-0.0509456	-0.0810737	-0.065825
AGPS	0.0622858	1.27844	0.00940932	0.982388	-0.190866	0.0362317	-0.370916	-0.253229	-0.17555
AGR2	1.11779	0	0.999371	0	0.424609	0.114797	1.04119	0.392496	0.14995
AGR3	0.103965	1.80557	0.0170876	0.640353	-0.210613	-0.240867	-0.0347168	-0.261795	-0.305075
AGRN	1.05482	0.00540122	0.999999	0.000575184	0.28143	0.11157	0.455732	0.400781	0.157638
AGRP	1.44503	1.38488	0.957959	0.96563	-0.0231071	-0.129363	0.00142767	0.0683814	-0.032875
AGT	1.00045	0	1	0	2.2582	1.37742	3.46609	2.57454	1.61475
AGTPBP1	1.67426	1.7954	0.885612	0.628762	-0.0640684	-0.0952157	0.0973429	-0.212588	-0.0458125
AGTR1	1.22129	1.38897	0.375402	0.964801	-0.0872692	-0.0799351	-0.151644	-0.0809976	-0.0365
AGTR2	1.47566	1.56195	0.951573	0.928773	-0.0218907	-0.151421	0.000143011	0.0589904	0.004725
AGTRAP	1.02206	0	1	0	0.759755	0.2906	1.26192	0.815128	0.671375
AGXT	1.60629	1.29662	0.591434	0.979703	-0.0910818	-0.0942054	-0.0186689	-0.246178	-0.005275
AGXT2	1.5826	1.53545	0.923416	0.934959	-0.111116	-0.273054	0.0110324	-0.192043	0.0096
AGXT2L1	1.32918	1.46219	0.977675	0.950704	-0.00222802	-0.0541178	-0.0100792	0.0437099	0.011575
AGXT2L2	0.0138843	1.16918	0.00169157	0.996236	-0.288887	-0.365755	-0.35661	-0.406446	-0.0267375
AHCTF1	0.0327365	1.35533	0.00453151	0.970154	-0.269397	-0.12111	-0.308367	-0.539487	-0.108625
AHCY	1.72534	0.514632	0.708637	0.104336	0.030085	-0.054502	0.184508	-0.0977163	0.08805
AHCYL1	1.12231	0.0397782	0.999206	0.00528759	0.289919	0.185232	0.314569	0.641398	0.018475
AHCYL2	0	1.00613	0	1	-1.0011	-0.660373	-1.83565	-1.03815	-0.470213
AHDC1	1.74471	1.36322	0.753648	0.968852	-0.0196012	-0.0382798	-0.0409655	0.0577404	-0.0569
AHI1	1.48086	1.77583	0.950413	0.612059	0.0193834	0.0527461	0.00866451	-0.00182692	0.01795
AHNAK	0.795819	1.34734	0.208708	0.971572	-0.0579748	-0.0265933	-0.17756	0.0349038	-0.06265
AHNAK2	1.08333	0.0492512	0.999958	0.00677078	0.224444	0.279521	0.420025	0.137167	0.0610625
AHR	1.03662	0	1	0	0.648234	0.787828	0.663752	0.703982	0.437375
AHRR	0.000103397	1.14054	6.99615e-06	0.998447	-0.382915	-0.237019	-0.471249	-0.402692	-0.4207
AHSA1	0.162451	1.24826	0.0291765	0.986646	-0.2054	-0.296591	0.0148332	-0.250569	-0.289275
AHSA2	1.13973	0.214565	0.340249	0.0366169	0.0452257	0.0992685	0.122497	-0.0105128	-0.03035
AHSG	1.62204	1.39373	0.908976	0.963791	-0.0459488	-0.145419	-0.0247157	-0.0343109	0.02065
AHSP	1.55711	1.27172	0.557762	0.983454	-0.0505291	-0.102529	-0.150665	0.0388782	0.0122
AICDA	1.12298	0.0121875	0.999184	0.00140323	0.37949	1.2137	0.156375	-0.0314183	0.1793
AIDA	1.06656	0.00376402	0.999993	0.000385788	0.28465	0.528674	0.366909	0.105056	0.137962
AIF1	1.04731	0	1	0	0.990401	0.692736	1.28873	1.71749	0.26265
AIF1L	1.20824	0.98546	0.992691	0.237661	0.055807	0.231993	0.142044	-0.0665345	-0.084275
AIFM1	0.00075	1.11941	6.59637e-05	0.999361	-0.345297	-0.507682	-0.357214	-0.270465	-0.245825
AIFM2	0.454947	1.84131	0.102352	0.681094	-0.0561758	-0.0741918	-0.231901	-0.0629607	0.14435
AIFM3	0	1.00025	0	1	-1.49242	-1.13769	-2.15493	-1.27761	-1.39948
AIG1	1.74468	1.53455	0.747709	0.935177	-0.0536868	-0.0307717	-0.0634294	-0.133221	0.012675
AIM1	1.7151	0.486102	0.695264	0.0975314	0.00826952	0.0376108	0.152279	-0.236587	0.079775
AIM1L	0.0156827	1.38504	0.00195143	0.965602	-0.161583	-0.0724317	-0.477951	-0.121751	0.0258
AIM2	1.02066	0	1	0	1.33983	1.75359	1.88531	1.02165	0.698775
AIMP1	0.00651331	1.13351	0.000721603	0.998813	-0.33418	-0.107509	-0.473747	-0.586739	-0.168725
AIMP2	0.0168073	1.10443	0.00210984	0.999733	-0.277887	-0.402757	-0.198736	-0.358053	-0.152
AIP	1.71912	0.751664	0.700674	0.167229	0.117162	0.218278	0.0226045	0.119026	0.108738
AIPL1	1.38929	1.49565	0.967803	0.943762	-0.026654	-0.0527945	0.0275552	-0.0846514	0.003275
AIRE	1.40088	0.84558	0.965797	0.194926	0.141612	0.215489	0.0482782	0.28633	0.01635
AJAP1	1.2352	1.64145	0.989656	0.907878	0.0207273	-0.00532912	0.00866008	0.0826282	-0.00305
AJUBA	1.04409	0.0152056	1	0.00179251	0.25351	0.32126	0.358591	0.267216	0.066975
AK1	0.0564051	1.21571	0.00840538	0.319251	-0.0410118	-0.397682	-0.342063	0.234022	0.341675
AK2	0.000289948	1.15977	2.24876e-05	0.996967	-0.424248	-0.341952	-0.38457	-0.725032	-0.245438
AK3	0	1.05754	0	0.999992	-0.539288	-0.236864	-1.19541	-0.553293	-0.171588
AK5	1.71197	1.22061	0.859363	0.990289	-0.042495	-0.134955	-0.0309374	0.0101122	-0.0142
AK7	1.42219	1.76589	0.962222	0.855811	0.0192927	-0.112636	0.0194894	0.178317	-0.008
AK8	1.27592	1.17116	0.40214	0.996055	-0.0921394	-0.211804	-0.0979554	-0.00534856	-0.05345
AKAP1	0	1.02921	0	1	-0.697567	-0.674199	-0.755235	-1.00562	-0.355212
AKAP10	0.35659	1.36401	0.0753061	0.968664	-0.0422336	-0.0648171	-0.254931	0.173413	-0.0226
AKAP11	1.72593	1.74291	0.707847	0.867231	-0.0118743	0.00327435	-0.116808	0.0116867	0.05435
AKAP12	1.44747	0.0765815	0.957406	0.0110829	0.117295	0.214674	0.366469	-0.154876	0.0429125
AKAP13	1.6608	0.112327	0.892356	0.0171766	0.19276	0.0954217	0.302886	0.319671	0.0530625
AKAP14	1.44355	1.34517	0.958569	0.971953	-0.0275143	-0.0441385	-0.00604951	-0.0526442	-0.007225
AKAP17A	1.64441	0.270283	0.898587	0.0477867	0.088667	0.0843401	0.361914	-0.0436859	-0.0479
AKAP3	1.68431	1.39827	0.880829	0.963017	-0.0251635	-0.178815	-0.00214596	0.0844071	-0.0041
AKAP4	1.57738	1.67519	0.924623	0.896406	0.0199273	0.05754	-0.0392826	-0.0289984	0.09045
AKAP5	0.117402	1.2024	0.0197596	0.992573	-0.159112	-0.203976	-0.375618	-0.0241667	-0.0326875
AKAP6	1.32834	1.52872	0.977788	0.936284	-0.0318803	-0.0999709	0.00489952	-0.0294872	-0.0029625
AKAP7	0	1.01178	0	1	-0.67851	-0.433788	-0.936542	-0.860136	-0.483575
AKAP8	1.13413	1.54706	0.337841	0.93275	-0.0761335	0.0297563	-0.074573	-0.139467	-0.12025
AKAP8L	1.74085	1.29093	0.736669	0.980373	-0.0426704	0.00667692	-0.0522981	-0.14766	0.0226
AKAP9	0.000218978	1.69179	1.64909e-05	0.547246	-0.390435	-0.993705	-0.262961	-0.30375	-0.001325
AKD1	1.54352	1.13237	0.934396	0.2882	0.0375769	0.172666	0.107583	-0.0897917	-0.04015
AKIP1	1.11336	0.0678519	0.999524	0.00970766	0.176524	0.177523	0.241574	0.133962	0.153037
AKIRIN1	0.0305651	1.43673	0.0041897	0.955257	-0.139111	0.021596	-0.261915	-0.117925	-0.1982
AKIRIN2	1.02948	0	1	0	0.561924	0.755799	0.902171	0.179103	0.410625
AKIRIN2-AS1	1.46268	0.270528	0.954604	0.0478437	0.166895	0.214109	0.111149	0.250873	0.09145
AKNA	1.16594	0.196209	0.996563	0.0329549	0.174067	0.255556	0.311991	0.0996074	0.0291125
AKNAD1	1.14781	1.85015	0.99793	0.760828	0.0414216	0.12667	-0.000845889	0.0226122	0.01725
AKR1A1	1.02118	3.83436e-05	1	2.49863e-06	0.429109	0.289846	0.728913	0.503029	0.19465
AKR1B1	1.07486	0	0.999981	0	0.835814	0.876725	1.23551	1.2711	-0.040075
AKR1B10	0	1.65451	0	0.903692	-0.549109	-1.25437	-0.790306	-0.375409	0.22365
AKR1C1	1.56956	1.47909	0.926707	0.946913	-0.0348353	-0.0938563	-0.0182897	-0.0403325	0.0131375
AKR1C3	0.0149393	0.530484	0.00184548	0.108451	-0.0525044	-0.540151	-0.121089	0.219447	0.231775
AKR1C4	1.74531	1.29436	0.781556	0.980002	-0.019055	-0.105214	-0.0544364	0.0157051	0.067725
AKR1D1	1.47818	1.38047	0.951053	0.966143	-0.000146601	-0.0106205	-0.0222784	0.0128125	0.0195
AKR1E2	1.3958	1.34957	0.96669	0.374369	0.0107239	0.0014356	0.0623711	-0.100761	0.07985
AKR7A2	0.103738	1.2107	0.0170296	0.991506	-0.185457	-0.204014	-0.205786	-0.187476	-0.14455
AKR7A3	0.0552057	1.8555	0.0081825	0.741421	-0.2007	-0.315858	-0.322443	-0.318798	0.1543
AKT1	1.68128	1.22927	0.656095	0.324717	-0.0771706	-0.14007	0.198771	-0.246034	-0.12135
AKT1S1	1.31835	1.84016	0.42322	0.683519	-0.0985916	-0.0399689	0.0310865	-0.336546	-0.0489375
AKT2	1.437	1.17097	0.483573	0.996068	-0.0547149	-0.120528	-0.094548	0.013117	-0.0169
AKT3	1.2856	1.29937	0.983585	0.351807	0.0539969	-0.0105728	0.208986	0.0279487	-0.010375
AKTIP	0.0247929	1.12558	0.00329069	0.99913	-0.252767	-0.103283	-0.271432	-0.391627	-0.244725
ALAD	0	1.01015	0	1	-0.503418	-0.176363	-1.02254	-0.541991	-0.272775
ALAS1	1.20917	0.0375842	0.992609	0.00496027	0.248328	0.24958	0.22661	0.251298	0.265825
ALAS2	1.27009	1.62101	0.985426	0.913747	0.032465	-0.00212485	-0.00170505	0.129215	0.004475
ALB	1.4692	1.45004	0.953135	0.953167	-0.00753021	-0.0263299	-0.0147762	0.0445353	-0.03355
ALCAM	1.06198	5.01433e-05	0.999997	3.49808e-06	0.360466	0.12008	0.740365	0.446042	0.135375
ALDH16A1	1.13202	0.0034585	0.998852	0.000349808	0.237011	0.264056	0.505671	0.0278926	0.150425
ALDH18A1	0	1.05321	0	0.999996	-0.664353	-0.608239	-1.18175	-0.821522	-0.0459
ALDH1A1	0.000182556	1.84696	1.34926e-05	0.770496	-0.20752	-0.649408	-0.524149	0.136851	0.206625
ALDH1A2	1.03502	0.000252463	1	2.04887e-05	0.459525	0.1822	0.383494	0.959832	0.312575
ALDH1A3	1.08865	0	0.999923	0	0.587974	0.801375	0.910478	0.0347917	0.60525
ALDH1B1	0.00296445	1.15616	0.000295837	0.997336	-0.331893	-0.318428	-0.515372	-0.381122	-0.11265
ALDH1L1	1.15304	0.00373288	0.997524	0.00038129	0.209318	0.0824821	0.443312	0.0083774	0.3031
ALDH1L1-AS2	1.71494	1.25197	0.857255	0.986075	-0.0955448	-0.0665382	-0.00671847	-0.301522	-0.0074
ALDH1L2	1.24914	1.84732	0.987962	0.695873	0.14859	0.255112	-0.0387998	0.365248	0.0128
ALDH2	1.71683	1.21676	0.697164	0.31965	-0.00605216	-0.111904	0.0994349	-0.0281891	0.01645
ALDH3A1	0.00114177	1.32971	0.000105442	0.974608	-0.177134	-0.415256	-0.331217	0.0971635	-0.059225
ALDH3A2	0.133382	1.3921	0.0230558	0.964268	-0.220748	-0.219559	-0.288336	-0.558021	0.182925
ALDH3B1	1.34171	0.176605	0.975693	0.0290885	0.15962	0.0496583	0.184458	0.189687	0.214675
ALDH3B2	1.19427	1.8176	0.994221	0.818559	0.0288903	0.0089268	0.0226274	0.0761819	0.007825
ALDH4A1	1.11174	0.848654	0.999572	0.195931	0.109899	0.0477438	0.128366	0.184824	0.0786625
ALDH5A1	0	1.00175	0	1	-0.692119	-0.417157	-0.856685	-0.947973	-0.546663
ALDH6A1	2.06186e-05	1.16309	9.9945e-07	0.996687	-0.466094	-0.293645	-0.699619	-0.565088	-0.306025
ALDH7A1	0.318998	1.84213	0.0658368	0.788273	0.00898112	0.0703018	-0.114301	0.324623	-0.2447
ALDH8A1	1.3748	1.8458	0.969935	0.782281	0.00660611	0.1447	-0.00146286	-0.137812	0.021
ALDH9A1	0.0765788	1.18956	0.0119015	0.994107	-0.190941	-0.0834585	-0.170248	-0.231883	-0.278175
ALDOA	1.10686	0.0813988	0.999721	0.011894	0.145509	0.0910041	0.330948	0.0860817	0.074
ALDOAP2	1.72846	1.83161	0.843197	0.801255	0.0557949	0.189957	-0.15538	0.134103	0.0545
ALDOB	1.01837	0	1	0	0.712593	0.971639	0.335524	0.837284	0.705925
ALDOC	0.000116279	1.81557	7.9956e-06	0.819823	-0.168421	-0.0198069	-0.673359	0.208005	-0.188525
ALG1	1.65698	1.59678	0.894276	0.492095	0.0491077	0.192859	0.00619663	-0.0514623	0.0488375
ALG10	1.60341	1.83152	0.58877	0.801765	-0.048939	-0.149458	-0.0310068	0.000721154	-0.0160125
ALG10B	0.0882539	1.36553	0.0140688	0.968518	-0.153721	-0.038621	-0.424028	-0.163309	0.011075
ALG12	1.73633	1.23025	0.834281	0.325099	0.0603256	0.12056	0.0254668	-0.060625	0.1559
ALG13	0.492602	1.80545	0.113261	0.638867	-0.113471	0.0198536	-0.110772	-0.338602	-0.0243625
ALG14	0.404314	1.14225	0.0882739	0.998352	-0.0785902	-0.0577363	-0.270708	0.0924079	-0.078325
ALG1L2	1.29167	1.77835	0.982804	0.613638	0.0691042	0.0400942	0.0339304	0.102492	0.0999
ALG2	1.06007	0.178575	0.999998	0.0294398	0.136635	0.05917	0.28962	0.146823	0.050925
ALG3	1.74205	0.607213	0.793765	0.128264	0.00727326	-0.173834	0.248543	-0.0658413	0.020225
ALG5	1.45125	0.547572	0.492356	0.112711	0.0581111	0.114761	0.0595679	0.065016	-0.0069
ALG6	1.65928	1.59827	0.633413	0.492874	-0.0853056	0.00602593	0.107896	-0.323045	-0.1321
ALG8	1.53173	0.352749	0.937975	0.0657868	0.0643378	0.00382942	0.367178	0.0432933	-0.15695
ALG9	1.42398	0.523593	0.961936	0.106623	0.00928307	-0.0109006	0.378062	-0.152804	-0.177225
ALK	1.60367	1.70706	0.916152	0.881979	-0.0242147	-0.249555	0.0672445	0.0803766	0.005075
ALKBH1	0.923388	1.33173	0.254254	0.974223	-0.140638	-0.121613	-0.0840189	-0.28887	-0.06805
ALKBH2	1.56532	1.20413	0.562891	0.313984	-0.027567	-0.0559265	0.169661	-0.223702	-0.0003
ALKBH3	1.71284	1.76189	0.692379	0.601794	-0.0347191	-0.0145377	0.0892877	-0.106002	-0.107625
ALKBH4	0.00883863	1.09905	0.00101544	0.999805	-0.235894	-0.197981	-0.373749	-0.0961218	-0.275725
ALKBH6	1.07786	0.000107455	0.999976	7.9956e-06	0.234492	0.198598	0.698337	-0.220593	0.261625
ALKBH7	0.00102747	1.01827	9.34486e-05	1	-0.308496	-0.276884	-0.453661	-0.386951	-0.116487
ALKBH8	0.708068	1.50235	0.17929	0.94251	-0.136259	-0.084347	-0.159868	-0.312248	0.011425
ALLC	1.52896	1.59873	0.939028	0.919404	0.0449757	0.0622241	-0.00921956	0.177548	-0.05065
ALMS1	0.025536	1.12244	0.00340463	0.999265	-0.235426	0.014542	-0.410576	-0.438221	-0.10745
ALMS1P	1.165	1.84663	0.996633	0.69349	0.0274283	0.0455212	0.00616691	0.043125	0.0149
ALOX12	1.59468	1.48261	0.919224	0.946348	-0.0434537	-0.130774	0.0329284	-0.00994391	-0.066025
ALOX12B	1.64307	1.33097	0.89917	0.974396	-0.00316284	-0.0709107	-0.00733359	0.0824679	-0.016875
ALOX12P2	1.65713	1.63964	0.894192	0.908517	0.0138595	-0.116989	-0.00891857	0.0923958	0.08895
ALOX15	1.3503	1.84079	0.974107	0.788897	-0.0002718	-0.0289003	0.0273134	0.0229247	-0.022425
ALOX15B	1.16396	1.82827	0.996672	0.665217	0.107435	0.0747533	0.037064	0.306446	0.011475
ALOX5	1.04753	0	1	0	0.552207	0.446201	1.02951	0.534792	0.198325
ALOX5AP	1.5911	0.000367516	0.921216	3.0983e-05	0.486583	0.364564	0.516756	0.942412	0.1226
ALOXE3	1.63249	1.3159	0.903578	0.97678	-0.0416964	-0.140324	-0.00410805	0.0109215	-0.033275
ALPI	0.0125955	1.10731	0.00151567	0.999687	-0.283502	-0.356289	-0.321895	-0.66496	0.209138
ALPK1	1.74414	1.7858	0.748174	0.84065	0.000840524	-0.0676692	-0.0638317	0.129675	0.0051875
ALPK2	1.11491	0.0181294	0.999472	0.0021843	0.341966	0.983887	0.325699	0.0947756	-0.0365
ALPK3	1.40317	1.64724	0.965481	0.906387	0.0262982	-0.0110148	0.0282375	0.116895	-0.028925
ALPL	1.06193	0.146765	0.999997	0.0234401	0.194559	0.169554	0.273934	0.242296	0.09245
ALPP	1.40279	1.58387	0.965503	0.923759	0.023932	0.14026	-0.00910526	-0.0353766	-5e-05
ALPPL2	1.14394	1.24692	0.341851	0.986828	-0.0453568	0.00489959	-0.161855	0.013778	-0.03825
ALS2	1.67584	1.16844	0.65146	0.300942	-0.037313	0.0145379	0.0396151	-0.296955	0.09355
ALS2CL	1.56222	1.55839	0.560686	0.470298	-0.0273336	0.0248972	0.0749563	-0.251763	0.042575
ALS2CR11	1.41573	1.39022	0.963797	0.964631	-0.00729103	-0.039052	-0.0208072	0.016895	0.0138
ALS2CR12	1.26607	1.63032	0.985852	0.910848	0.00227504	0.0287207	-0.000800657	-0.0102324	-0.0085875
ALS2CR8	1.41089	1.23344	0.46957	0.98861	-0.0454648	-0.076382	-0.135658	0.0169431	0.0132375
ALX1	1.59705	1.43586	0.918679	0.955471	-0.0663641	-0.336634	0.000583976	0.0761939	-0.0056
ALX3	1.51445	1.47463	0.942455	0.948109	0.00584831	0.0988731	-0.00594713	0.00269231	-0.072225
ALX4	1.71051	1.31744	0.860853	0.976474	0.0182604	0.0610791	-0.0112511	0.127163	-0.10395
ALYREF	1.51856	0.00963193	0.941296	0.0010854	0.266314	0.0912465	0.404841	0.436831	0.132337
AMACR	0.137593	1.13058	0.0239348	0.99894	-0.137514	-0.13476	-0.355011	-0.166987	0.1067
AMBN	1.20584	1.6797	0.992948	0.540313	0.0473183	-0.0391679	0.0807025	0.129663	0.018075
AMBP	1.6899	1.25684	0.876747	0.985446	-0.0471433	-0.245348	-0.0046927	0.069355	-0.0078875
AMBRA1	1.24842	1.22437	0.38792	0.989788	-0.0975901	-0.0914175	-0.172314	-0.176354	0.049725
AMD1	1.35068	0.211478	0.974048	0.0359632	0.152556	0.212309	0.1636	0.134752	0.0995625
AMDHD1	1.16428	1.84567	0.996657	0.775493	0.0545633	0.17388	0.00147077	0.0384776	0.004425
AMELX	1.44159	1.73831	0.95907	0.869634	0.0572391	0.0445541	-0.028267	0.172644	0.040025
AMELY	1.63876	1.62655	0.901067	0.912397	0.0745338	0.0120117	-0.0277348	0.278958	0.0349
AMFR	0.306826	0.0623658	0.0627115	0.00882615	0.0898568	-0.039127	0.0493143	0.232965	0.116275
AMH	1.59135	1.80887	0.920966	0.826831	0.0254382	0.0531148	0.00755932	0.0490785	-0.008
AMHR2	1.61968	1.60377	0.90984	0.917815	-0.0055032	0.0205125	-0.041798	0.0329728	-0.0337
AMICA1	1.17966	4.99287e-05	0.995501	3.49808e-06	0.529251	0.513988	0.656079	0.761186	0.18575
AMIGO1	1.74511	1.60091	0.752426	0.494889	-0.000100748	0.207846	0.0566158	-0.172965	-0.0919
AMIGO2	0.602247	0.0207884	0.144911	0.0025431	0.0947536	0.831979	-0.0552248	-0.495865	0.098125
AMMECR1	1.22551	0.0659439	0.990708	0.00939183	0.217821	0.072191	0.322534	0.460557	0.016
AMMECR1L	0.389529	1.62068	0.0843061	0.913805	-0.241053	0.110692	-0.00393109	-0.673622	-0.39735
AMN	0	1.09894	0	0.999812	-0.666879	-0.328575	-0.946657	-1.15978	-0.2325
AMN1	0.958387	1.38406	0.267578	0.38919	0.0316791	0.470759	-0.160964	-0.127003	-0.056075
AMOT	1.60131	1.682	0.916965	0.893154	-0.0720658	-0.0183504	0.00995825	-0.311346	0.031475
AMOTL1	1.07914	0.229644	0.999971	0.0396147	0.142518	0.0977036	0.251118	0.107027	0.114225
AMOTL2	1.24101	0.000195337	0.988915	1.54915e-05	0.420609	0.561213	0.141517	0.409431	0.570275
AMPD1	2.88184e-05	1.38334	1.49918e-06	0.388852	-0.215503	-0.37986	0.00837923	0.412716	-0.90325
AMPD2	1.10925	0.0481184	0.99966	0.00658138	0.172787	0.231122	0.419967	-0.0996394	0.1397
AMPD3	1.04956	0.00156936	1	0.000146419	0.294876	0.391797	0.582469	0.181815	0.023425
AMPH	1.10519	0.237862	0.999753	0.0412463	0.24003	0.554749	0.180032	0.121138	0.1042
AMT	0	1.00075	0	1	-0.882788	-0.617288	-1.07349	-0.985401	-0.854975
AMZ1	1.48317	1.37279	0.512523	0.967282	-0.0705073	-0.234728	-0.0882822	0.0139062	0.027075
AMZ2	1.65217	0.16756	0.895729	0.027314	0.249078	0.503214	0.327577	0.375497	-0.209975
AMZ2P1	1.23344	1.45756	0.381662	0.418526	0.109469	-0.0583353	0.0303521	0.553958	-0.0881
ANAPC10	1.44341	1.84636	0.487606	0.772369	-0.0179488	0.222843	-0.0890746	-0.151863	-0.0537
ANAPC11	1.30797	1.78007	0.980503	0.615565	0.0446582	0.0510145	0.0643766	0.134692	-0.07145
ANAPC13	1.45852	1.7089	0.955391	0.557906	-0.0183885	0.0371388	0.10924	-0.193958	-0.025975
ANAPC15	0.274076	1.32514	0.0545385	0.975231	-0.148095	-0.183619	-0.0830255	-0.111434	-0.2143
ANAPC16	0.0553048	1.06096	0.00820549	0.999991	-0.148939	0.0511467	-0.363308	-0.0469952	-0.2366
ANAPC2	0.684674	1.84883	0.171725	0.697642	-0.0936925	-0.0474459	0.0269887	-0.308638	-0.045675
ANAPC4	0.41127	1.35039	0.0901214	0.971072	-0.142375	-0.200213	-0.0870626	-0.103261	-0.178962
ANAPC5	0.370637	1.58411	0.0791245	0.923663	-0.00215602	0.0516151	-0.210299	0.294535	-0.144475
ANAPC7	1.45418	1.60617	0.494512	0.917262	-0.0943945	-0.0392648	0.0261907	-0.250004	-0.1145
ANG	1.67945	0.0238558	0.65471	0.00295887	0.114233	0.00867584	0.571691	0.16004	-0.283475
ANGEL1	1.16256	0.815917	0.996757	0.186253	0.103666	0.0210757	0.134517	0.120497	0.138575
ANGEL2	0.00686855	1.41335	0.000765079	0.960052	-0.198354	0.247558	-0.569681	-0.313117	-0.158175
ANGPT1	1.73318	1.64163	0.838051	0.907816	-0.0311014	0.0086081	0.00570918	-0.0937981	-0.044925
ANGPT2	1.02726	5.09832e-05	1	3.49808e-06	0.533814	0.498697	0.818718	0.654455	0.163387
ANGPT4	1.49279	1.22307	0.518834	0.989957	-0.0680868	0.0152927	-0.106922	-0.0951683	-0.08555
ANGPTL1	0.0301352	1.74605	0.00412173	0.86609	-0.185966	-0.103268	-0.0953799	-0.118141	-0.427075
ANGPTL2	1.00852	0	1	0	1.36802	1.00274	2.94036	0.878269	0.6507
ANGPTL3	1.52269	1.28678	0.940126	0.981019	-0.0149017	-0.0709646	-0.0130136	0.0196715	0.0047
ANGPTL4	1.07717	8.29876e-06	0.999977	4.99725e-07	0.556057	0.32537	1.11983	0.556763	0.222263
ANGPTL6	1.15437	1.46411	0.9974	0.421287	0.0734805	0.256615	0.0760467	-0.0892147	0.050475
ANGPTL7	1.27825	1.54342	0.984411	0.933485	-0.0239657	-0.00373153	-0.00214721	-0.098109	0.008125
ANHX	1.63911	1.41227	0.616459	0.960241	-0.0261515	-0.0168007	-0.113362	0.00201923	0.0235375
ANK1	1.12598	1.47872	0.999098	0.430439	0.0918791	0.179333	0.017225	0.0964583	0.0745
ANK2	1.65308	1.371	0.895558	0.967529	0.0143184	-0.0498242	-0.00960054	0.148373	-0.031675
ANK3	0	1.04973	0	0.999998	-0.894216	-0.958405	-1.49123	-1.10833	-0.0189
ANKAR	1.52946	1.51288	0.938957	0.94019	-0.0373202	-0.0171472	-0.0489029	-0.137768	0.0545375
ANKDD1A	1.10608	0.861904	0.999736	0.200024	0.191173	0.455735	0.0569953	0.260737	-0.008775
ANKFN1	1.67362	1.21817	0.886111	0.990621	-0.079093	-0.152963	-0.0105675	-0.151891	-0.00095
ANKFY1	0.923308	1.31018	0.254278	0.977706	-0.0647269	-0.0905981	-0.0907689	0.0373718	-0.114913
ANKH	1.10011e-05	1.03878	4.99725e-07	1	-0.564717	-0.492525	-0.833696	-0.828045	-0.1046
ANKHD1	1.72576	1.85799	0.708466	0.715955	0.00130966	-0.112674	0.0161415	0.125521	-0.02375
ANKIB1	0.715477	1.79166	0.18181	0.837408	-0.0576319	0.117933	-0.0747745	-0.0141106	-0.259575
ANKLE1	1.73868	1.85987	0.81847	0.736011	-0.0281277	0.065699	-0.0403016	-0.174583	0.036675
ANKLE2	1.26234	1.20619	0.395212	0.314703	-0.115669	0.0531987	0.162053	-0.518678	-0.15925
ANKMY1	1.63871	1.41045	0.615078	0.96055	-0.0124728	-0.00848605	-0.0982549	0.00229968	0.05455
ANKMY2	6.94444e-05	1.07773	4.49753e-06	0.999959	-0.400101	-0.0728082	-0.550099	-0.583021	-0.394475
ANKRA2	0.0178785	1.44202	0.00226575	0.954454	-0.130681	0.177918	-0.575395	-0.122796	-0.00245
ANKRD1	1.23374	1.72444	0.989781	0.87648	0.0466208	0.0740219	-0.0189277	0.0931891	0.0382
ANKRD10	1.53188	0.935435	0.937913	0.222418	0.112927	0.173438	0.0684944	0.217424	-0.00765
ANKRD11	1.71943	1.78766	0.700455	0.839025	0.0165453	0.0480029	-0.121739	0.024367	0.11555
ANKRD12	0.489721	1.56209	0.112378	0.472507	0.00273534	0.124436	-0.217625	0.0938301	0.0103
ANKRD13A	0.402425	1.25124	0.0877407	0.986122	-0.0786373	0.0394073	-0.230249	-0.0630449	-0.0606625
ANKRD13B	1.73862	1.8462	0.823737	0.772394	0.0638849	0.210148	-0.0374661	0.035008	0.04785
ANKRD13C	0.00029525	1.08272	2.29874e-05	0.99994	-0.399529	0.0616858	-0.624544	-0.666434	-0.368825
ANKRD13D	1.17527	0.76691	0.995847	0.17154	0.130837	0.225766	0.146421	0.183285	-0.032125
ANKRD16	1.74808	1.84565	0.769695	0.780374	-0.0314197	0.206282	-0.0317318	-0.291567	-0.0086625
ANKRD17	0.371164	1.83248	0.0793299	0.799528	-0.0854988	-0.0766884	-0.0135181	-0.0371514	-0.214637
ANKRD18A	1.13167	1.20588	0.336656	0.992134	-0.175497	-0.419775	0.00605611	-0.251246	-0.037025
ANKRD18B	1.21675	1.85259	0.991718	0.750443	0.0794366	0.217569	-0.00597468	0.109103	-0.00295
ANKRD19P	1.48671	1.66698	0.949042	0.89926	-0.070447	0.104052	0.00210864	-0.388373	0.000425
ANKRD2	1.62053	1.84972	0.909428	0.759816	0.0662634	0.0520533	0.0416797	0.212196	-0.040875
ANKRD20A11P	0.358587	1.13154	0.0758173	0.998879	-0.0553664	-0.194305	-0.276385	0.262524	-0.0133
ANKRD20A12P	1.68281	1.69236	0.881476	0.887916	-0.01167	-0.0278702	-0.0674257	-0.0369591	0.085575
ANKRD22	1.10368	0	0.999771	0	1.11846	0.440267	2.57195	0.751494	0.710138
ANKRD23	1.21744	1.18628	0.991666	0.307966	0.047928	0.301145	0.0553685	-0.248077	0.083275
ANKRD24	1.37214	1.60688	0.970602	0.917024	0.0287422	0.0811772	-0.0103808	0.0502724	-0.0061
ANKRD26	1.58351	1.27852	0.576079	0.982388	-0.060303	0.0731888	-0.0994355	-0.210865	-0.0041
ANKRD26P3	1.55036	1.62637	0.932185	0.912462	-0.0328012	-0.147322	-0.00402391	0.0270913	-0.00695
ANKRD27	2.92683e-05	1.02853	1.49918e-06	1	-0.446006	0.0279598	-0.823837	-0.645946	-0.3422
ANKRD28	1.7419	0.194712	0.807885	0.032645	0.257597	0.473591	0.204518	0.518942	-0.166662
ANKRD29	1.27747	0.329154	0.984456	0.0604323	0.248482	0.941128	0.0406409	-0.0459535	0.0581125
ANKRD30A	1.43573	1.60219	0.96019	0.918113	0.0298085	-0.000904803	-0.00075023	0.123189	-0.0023
ANKRD30B	1.43388	1.51491	0.960387	0.448091	0.0567921	0.124326	-0.0900589	0.0133013	0.1796
ANKRD30BP2	1.74536	1.19516	0.752971	0.993529	-0.0524299	-0.0774655	-0.0566101	-0.0636939	-0.01195
ANKRD31	1.52522	1.47796	0.939705	0.947297	-0.0235888	-0.0463799	-0.0187844	-0.0541907	0.025
ANKRD32	1.74098	1.84099	0.813634	0.788797	-0.000552002	-0.0816004	-0.110968	0.12496	0.0654
ANKRD33	1.65819	1.39265	0.893273	0.964158	0.011375	-0.0183312	-0.0426848	0.096891	0.009625
ANKRD33B	1.5168	1.77772	0.941797	0.847063	-0.0341602	-0.13647	-0.000638192	-0.0129327	0.0134
ANKRD34A	1.3228	1.72774	0.978602	0.875137	0.0434128	0.14977	-0.00484393	0.030625	-0.0019
ANKRD34C	1.63107	1.38833	0.904258	0.964917	-0.109835	-0.27102	-0.00320624	-0.160913	-0.0042
ANKRD35	1.17213	0.175595	0.996112	0.0288871	0.175099	0.282804	0.226744	0.164199	0.02665
ANKRD36	1.10332	0.000816555	0.999779	7.29599e-05	0.480372	0.633682	0.441424	0.849231	-0.00285
ANKRD36B	1.61018	0.00107497	0.914001	9.74464e-05	0.518746	0.376829	0.441322	1.31913	-0.0623
ANKRD36BP2	1.03986	0	1	0	1.49999	1.83318	1.29949	2.82215	0.04515
ANKRD36C	1.28656	1.8594	0.983487	0.730155	0.158468	0.26268	-0.0295324	0.394623	0.0061
ANKRD37	1.09042	0.00812132	0.999908	0.000896507	0.299986	0.231756	0.310692	0.462584	0.194912
ANKRD39	1.06322	0.000217391	0.999995	1.74904e-05	0.35423	0.535533	0.55708	0.157131	0.167175
ANKRD40	0.62332	1.31703	0.151539	0.976634	-0.184576	-0.196935	-0.156282	-0.42851	0.043425
ANKRD44	1.37861	1.33579	0.969385	0.367607	0.175901	0.519186	-0.0565929	0.241835	-0.000825
ANKRD45	1.60867	1.46334	0.914749	0.950501	-0.0276454	-0.0339293	-0.0118573	-0.0511699	-0.013625
ANKRD46	9.00225e-05	1.10989	5.9967e-06	0.999624	-0.398585	-0.0865858	-0.769564	-0.619391	-0.1188
ANKRD49	0.0383728	1.37638	0.00542102	0.96665	-0.214599	-0.128274	-0.114433	-0.309639	-0.30605
ANKRD5	0.122645	1.12383	0.0208076	0.999213	-0.236649	-0.1199	-0.392977	-0.448317	0.0146
ANKRD50	1.05276	0.861666	0.305396	0.19984	-0.071072	0.248224	0.137172	-0.523734	-0.14595
ANKRD52	0.0200818	1.12839	0.00257608	0.999033	-0.290142	-0.204125	-0.366389	-0.343878	-0.246175
ANKRD53	1.68935	1.30871	0.662704	0.977918	-0.00705797	0.05384	-0.0886988	0.0140144	-0.0073875
ANKRD54	1.06332	1.80835	0.310266	0.644593	-0.136013	-0.136073	-0.024707	-0.317123	-0.06615
ANKRD55	1.66997	1.32502	0.888187	0.975271	-0.0316645	0.013556	-0.0120742	-0.108177	-0.0199625
ANKRD6	1.28785	1.20863	0.983316	0.316125	0.104073	0.516122	0.0667892	-0.141643	-0.024975
ANKRD60	1.53986	1.34532	0.935564	0.971928	-0.010686	-0.0934025	-0.0112907	0.0677244	-0.005775
ANKRD65	1.15481	1.72284	0.997378	0.568912	0.036618	0.11023	0.00144095	-0.0746234	0.109425
ANKRD7	1.40723	1.62008	0.964828	0.91387	0.0053822	0.0601113	-0.012996	-0.0309615	0.005375
ANKRD9	0.00346999	1.0571	0.000355305	0.999993	-0.308846	-0.270553	-0.544527	-0.373866	-0.0464375
ANKS1A	0.0565337	1.09507	0.00842736	0.99985	-0.235733	-0.19094	-0.358776	-0.360641	-0.032575
ANKS1B	1.3671	1.65503	0.971409	0.903481	-0.0042225	-0.0626513	-0.0010778	0.0613141	-0.014475
ANKS3	1.39716	1.52803	0.96651	0.453806	0.0780075	0.288581	0.0935946	-0.00782051	-0.062325
ANKS4B	1.08578e-05	1.25108	4.99725e-07	0.986187	-0.374266	-0.16814	-1.1152	-0.221274	0.00755
ANKS6	1.22506	1.83821	0.990771	0.678754	0.0226164	0.143213	0.017579	-0.0995513	0.029225
ANKUB1	1.20711	1.84544	0.992785	0.782684	0.0113447	-0.0078129	-0.00431936	-0.0388141	0.096325
ANKZF1	1.73848	1.09148	0.730366	0.274901	0.0699415	0.245384	0.156422	-0.119191	-0.00285
ANLN	1.06164	0	0.999997	0	0.688262	0.390153	1.07004	1.0505	0.242363
ANO1	1.60386	0.565822	0.589816	0.117287	0.0421682	-0.292909	0.147389	0.246631	0.0675625
ANO10	1.15875e-05	1.05033	4.99725e-07	0.999998	-0.547832	-0.729867	-0.729699	-0.607813	-0.12395
ANO2	1.4	1.43135	0.966031	0.956331	-0.0115217	0.00478932	-0.00517015	-0.0384936	-0.0072125
ANO3	1.45765	1.41288	0.955621	0.960162	-0.0251048	-0.100122	-0.00963303	0.00473558	0.0046
ANO4	1.67513	1.16783	0.650345	0.996312	-0.091214	-0.169655	-0.0700288	-0.0971474	-0.028025
ANO5	0	1.03235	0	1	-0.824154	-0.721765	-1.28101	-0.901538	-0.3923
ANO6	1.0916	0.00321092	0.999902	0.000323322	0.278572	0.307755	0.52671	0.121374	0.15845
ANO7	0.00375362	1.14533	0.000388286	0.998181	-0.390168	-0.581208	-0.0368126	-0.628902	-0.31375
ANO8	1.29621	1.71292	0.982054	0.560073	0.0301307	0.0181619	0.0794325	0.0378285	-0.0149
ANO9	0.000254072	1.15092	1.94893e-05	0.997877	-0.457559	-0.490827	-0.559723	-0.829888	0.0502
ANP32A	0.0132054	1.22495	0.00159962	0.989704	-0.157124	0.0602514	-0.611043	0.0809215	-0.158625
ANP32A-IT1	1.41518	1.74458	0.963846	0.866579	0.0637746	0.102059	-0.0263799	0.171194	0.008225
ANP32B	1.71596	1.64186	0.856649	0.516818	0.00393305	0.163853	0.138168	-0.124451	-0.161838
ANP32C	1.35598	1.40661	0.973191	0.961521	0.0127472	-0.046386	-0.00434562	0.0959455	0.005775
ANP32D	1.47343	1.62783	0.95205	0.509312	0.0237164	0.191181	0.0141289	-0.0976442	-0.0128
ANP32E	1.09267	8.8968e-06	0.999896	4.99725e-07	0.515591	0.399663	0.651427	0.716274	0.295
ANPEP	1.63002	1.28109	0.904653	0.981991	-0.0504339	-0.132235	-0.00870159	-0.0695994	0.0088
ANTXR1	1.13794	1.3497	0.998565	0.374335	0.0147154	-0.151439	0.13101	-0.0386218	0.117913
ANTXR2	1.16225	0.123057	0.996776	0.019088	0.199826	0.259308	0.200643	0.233842	0.105512
ANXA1	1.00593	0	1	0	1.34166	1.13435	1.66278	2.1421	0.427425
ANXA10	1.13825	0.000362018	0.998546	3.04832e-05	0.634351	-0.0570969	1.44711	0.31887	0.828525
ANXA11	0.0798533	1.10359	0.0125101	0.999742	-0.269396	-0.279329	-0.283529	-0.49645	-0.018275
ANXA13	0	1.47557	0	0.947831	-0.643322	-0.751674	-0.765397	-0.330593	-0.725625
ANXA2	1.01086	8.74126e-06	1	4.99725e-07	0.425119	0.204821	0.807503	0.324603	0.36355
ANXA2P1	1.12364	0.0126266	0.999156	0.0014582	0.293564	0.176063	0.335774	0.389968	0.27245
ANXA2P2	1.02837	0.000107672	1	7.9956e-06	0.364706	0.157311	0.631122	0.352965	0.317425
ANXA2P3	1.13658	0.16964	0.998621	0.0277632	0.157723	-0.0711045	0.182958	0.286763	0.232275
ANXA2R	0.963091	1.85891	0.269565	0.718816	-0.0619416	0.248654	-0.217587	-0.348333	0.0695
ANXA3	1.01476	0	1	0	0.929289	0.965028	1.20873	0.834647	0.70875
ANXA4	1.01604	8.84173e-06	1	4.99725e-07	0.448742	0.283951	0.598222	0.338421	0.574375
ANXA5	1.01291	0	1	0	1.10433	0.7993	1.76	1.44386	0.41415
ANXA6	1.03932	9.13242e-06	1	4.99725e-07	0.438025	0.0695154	0.978504	0.445192	0.258887
ANXA7	1.398	0.89696	0.966393	0.210132	0.0510297	0.157507	0.118833	-0.0319712	-0.04025
ANXA9	1.15919	1.86058	0.99705	0.734153	0.0642661	0.0261663	0.00908835	0.192885	0.028925
AOAH	0.816965	0.93921	0.216295	0.223503	0.0940995	0.147227	-0.14669	0.257837	0.118025
AOC2	1.48596	1.32263	0.949157	0.975633	-0.0065534	0.00191177	-0.00449878	0.0071234	-0.03075
AOC3	0.55052	0.00637413	0.129576	0.000689621	0.112924	0.571941	0.0805234	-0.504968	0.3042
AOC4	1.70146	1.84285	0.676128	0.785176	-0.0516529	-0.335638	-0.081967	-0.0281571	0.23915
AOX1	1.0989	0.110448	0.999832	0.0168617	0.283587	0.613844	0.288178	0.221799	0.010525
AP1AR	2.73973e-05	1.07163	1.49918e-06	0.999975	-0.371823	-0.152478	-1.16712	-0.186667	0.018975
AP1B1	1.63099	1.65907	0.610062	0.527956	-0.0570964	-0.315064	0.0356391	-0.129111	0.18015
AP1G1	1.68711	0.76727	0.879009	0.171659	-0.0163901	0.00980945	0.247663	-0.235857	-0.087175
AP1G2	1.72517	1.68844	0.707188	0.88957	-0.0893423	-0.232597	0.00467118	-0.140781	0.0113375
AP1M1	1.04748	3.79363e-05	1	2.49863e-06	0.372711	0.192008	0.835868	0.0994671	0.3635
AP1M2	0.0123635	1.14079	0.00148218	0.998441	-0.276809	-0.241187	-0.271436	-0.454427	-0.140188
AP1S1	0.224924	1.65739	0.0430043	0.526925	0.00860719	-0.0565984	-0.263599	0.426226	-0.0716
AP1S2	1.06793	1.60256e-05	0.999992	9.9945e-07	0.458515	0.555238	0.780853	0.358718	0.13925
AP1S3	1.09551	0.0273772	0.999868	0.0034531	0.240311	0.219954	0.48134	0.251074	0.008875
AP2A1	0.871035	1.62497	0.234658	0.912729	-0.0074733	-0.103535	-0.176092	0.143421	0.106313
AP2A2	1.65637	1.82558	0.630235	0.660587	-0.0559974	-0.016611	0.149503	-0.19347	-0.163412
AP2B1	1.10829	0.000178571	0.999681	1.39923e-05	0.329879	0.158981	0.57048	0.373181	0.216875
AP2M1	1.66151	0.530433	0.891493	0.108467	0.105369	0.124676	0.208414	0.0920353	-0.00365
AP2S1	1.35776	1.85932	0.443472	0.731332	-0.0201121	-0.167574	-0.0044518	0.0364022	0.055175
AP3B1	1.73866	1.05079	0.824629	0.260767	0.0920421	-0.0112961	0.0559398	0.301462	0.0220625
AP3B2	1.18598	1.84959	0.995022	0.757824	-0.00931193	0.00827187	0.0275483	-0.0768429	0.003775
AP3D1	0.771666	0.140819	0.200253	0.0223497	0.0643239	-0.242682	0.104755	0.269647	0.125575
AP3M1	1.56409	1.82113	0.562058	0.815872	-0.167693	-0.0831606	0.0936401	-0.501402	-0.17985
AP3M2	0.985738	1.19177	0.279008	0.993864	-0.164563	-0.13835	-0.0115781	-0.34736	-0.160963
AP3S1	1.03991	0.000482839	1	4.14772e-05	0.29265	0.361308	0.279237	0.105905	0.42415
AP4B1	0.95895	1.57808	0.267831	0.925036	-0.21579	-0.314601	-0.0761994	-0.45976	-0.0126
AP4E1	1.62074	1.26478	0.909381	0.984344	-0.00700242	-0.0635084	-0.00759487	0.0756811	-0.0325875
AP4M1	0.759357	1.47828	0.195958	0.947203	-0.0956332	0.0214806	-0.138966	-0.370473	0.105425
AP4S1	1.26557	1.48384	0.985909	0.433784	0.0230719	0.0515255	0.0753547	-0.111743	0.07715
AP5B1	1.74095	1.44029	0.78691	0.954676	0.019028	-0.0788436	-0.0487784	0.181234	0.0225
AP5M1	0.000520646	1.0661	4.34761e-05	0.999985	-0.346047	-0.316247	-0.50612	-0.264495	-0.297325
AP5S1	1.74136	1.52948	0.811117	0.455459	-0.0380397	-0.0413316	0.0470679	-0.22867	0.070775
AP5Z1	0.000183549	1.03754	1.34926e-05	1	-0.322487	-0.239575	-0.755636	-0.144111	-0.150625
APAF1	1.50733	1.74777	0.527351	0.86528	-0.00894304	-0.16436	-0.0238973	0.26266	-0.110175
APBA1	0.000809281	1.01332	7.14607e-05	1	-0.341174	-0.328677	-0.348125	-0.340132	-0.347762
APBA2	1.12891	0.263011	0.998984	0.0462646	0.187823	0.28385	0.137542	0.16764	0.162263
APBA3	1.3982	1.7657	0.966324	0.60398	0.0150538	0.119319	0.0262677	-0.150809	0.0654375
APBB1	1.69503	1.82196	0.871865	0.813331	0.0105395	0.0808797	0.0717231	0.00195513	-0.1124
APBB1IP	1.14848	1.46487	0.997879	0.42187	0.133622	0.170052	0.0789654	0.218822	0.06665
APBB2	1.43899	1.7826	0.484744	0.61733	0.0226294	0.13064	-0.07841	0.0763622	-0.038075
APBB3	1.26782	1.12449	0.398003	0.285519	0.0148973	-0.0324393	0.442928	-0.188125	-0.162775
APC	0.0367825	1.08823	0.00518165	0.999913	-0.269078	-0.257576	-0.339646	-0.377516	-0.101575
APC2	1.604	1.59376	0.9161	0.920766	0.0491955	0.113136	-0.0649812	0.104415	0.0442125
APCDD1	1.05437	0	0.999999	0	1.1561	0.464774	2.49995	1.42202	0.23765
APCDD1L	1.57315	1.84912	0.925685	0.76382	-0.0330007	-0.293225	0.126087	0.114135	-0.079
APCS	1.04093	1.37786	0.300818	0.966453	-0.0916277	-0.124355	-0.159708	-0.0808734	-0.001575
APEH	0.722069	1.30657	0.184171	0.97821	-0.123925	-0.0111165	-0.162003	-0.291707	-0.030875
APEX1	0.123349	1.25997	0.020964	0.984942	-0.209477	-0.030531	-0.0354699	-0.368758	-0.40315
APEX2	0.00566621	1.02097	0.000614162	1	-0.355078	-0.263306	-0.385518	-0.591386	-0.1801
APH1A	0.00149602	1.49798	0.000140922	0.440314	-0.138997	-0.1851	-0.679659	-0.000929487	0.3097
APH1B	1.03288	8.33333e-05	1	5.9967e-06	0.466756	0.522275	0.490026	0.5774	0.277325
API5	0.788576	1.47201	0.206178	0.426427	0.000541798	0.00979696	-0.00809644	0.196042	-0.195575
APIP	1.02186	0	1	0	0.599966	0.509282	0.885142	0.691166	0.314275
APLF	1.56094	1.42054	0.929185	0.958549	-0.0277871	0.00411973	-0.0207149	-0.111691	0.0171375
APLN	1.13244	0.843793	0.998825	0.194345	0.100229	-0.0575319	0.205311	0.151763	0.101375
APLNR	1.02615	0	1	0	0.880603	0.554183	1.82916	0.69859	0.440475
APLP1	1.39597	1.85362	0.966669	0.707692	0.00457127	-0.253557	0.0932495	0.121442	0.05715
APLP2	4.25532e-05	1.09418	2.49863e-06	0.999861	-0.354218	-0.329684	-0.836903	-0.259595	0.0093125
APOA1	1.62368	1.70195	0.604001	0.883422	0.122979	-0.0590335	-0.110303	-0.0783854	0.739637
APOA1BP	0.00628234	1.04929	0.00069162	0.999999	-0.271117	-0.226971	-0.289667	-0.324231	-0.2436
APOA2	1.22247	1.56786	0.990998	0.927744	0.00412777	-0.0037791	-0.00685773	0.0149479	0.0122
APOA4	1.55527	1.55266	0.555858	0.46655	0.170719	0.177684	-0.175532	0.0529487	0.627775
APOA5	1.44537	1.35233	0.957897	0.970774	-0.0412731	-0.12114	0.00588155	-0.0286338	-0.0212
APOB	1.54098	1.82698	0.93517	0.806624	0.0846935	-0.0746265	-0.0249127	-0.0151242	0.453437
APOBEC1	1.14995	0	0.997725	0	1.36288	0.368375	2.24359	0.922861	1.91667
APOBEC2	1.42045	1.72574	0.962678	0.875936	0.0643585	0.0871914	-0.0151523	0.200545	-0.01515
APOBEC3A	0	0.191129	0	0.0319679	-0.152475	0.0942061	-1.33502	0.116114	0.5148
APOBEC3B	0	1.04148	0	1	-1.85138	-1.56106	-3.10399	-1.86099	-0.87945
APOBEC3C	0.243529	1.14442	0.047243	0.292239	0.0819629	0.18701	-0.192744	0.601811	-0.268225
APOBEC3D	1.37443	1.78704	0.970086	0.839449	0.0224454	-0.027849	0.0220203	0.0764103	0.0192
APOBEC3F	1.16693	0.429752	0.996477	0.0838629	0.144318	0.186442	0.148178	0.125489	0.117163
APOBEC3G	1.01548	0	1	0	0.66427	0.684611	0.780103	0.854491	0.337875
APOBEC4	1.23905	1.74357	0.989087	0.866949	0.0187852	-0.0558529	-0.000280448	0.108774	0.0225
APOBR	0.00104429	1.34444	9.54475e-05	0.972099	-0.314133	-0.339143	-0.518931	-0.198157	-0.2003
APOC1	1.60782	0	0.915148	0	0.654391	0.350347	1.08365	1.06093	0.122637
APOC2	1.67669	1.407	0.884134	0.961438	-0.0190176	-0.0168373	-0.0464717	-0.0227364	0.009975
APOC3	1.20979	1.64133	0.992509	0.518048	0.15998	0.101178	0.00446697	-0.0419631	0.576237
APOD	1.66667	8.69565e-06	0.889177	4.99725e-07	0.49959	0.252421	0.590127	0.298438	0.857375
APOE	1.72549	9.00901e-06	0.847613	4.99725e-07	0.581721	0.221444	1.04618	0.948438	0.110825
APOF	1.38403	1.64122	0.968564	0.908001	-0.0176208	-0.0227236	-0.00173313	-0.0476763	0.00165
APOH	0.754395	1.08582	0.194376	0.999927	-0.142554	-0.185651	-0.0690624	-0.199704	-0.1158
APOL1	1.01383	0	1	0	1.70895	1.16428	2.28624	1.75514	1.63015
APOL2	1.04175	8.56898e-06	1	4.99725e-07	0.500643	0.0815224	0.696215	0.73226	0.492575
APOL3	1.01723	0	1	0	1.11237	0.983838	2.00245	0.68496	0.778225
APOL4	1.0594	2.40192e-05	0.999998	1.49918e-06	0.372499	-0.066904	0.847726	0.1448	0.564375
APOL5	1.21441	1.78477	0.991927	0.618976	0.0705028	0.0891668	0.00330155	0.164968	0.024575
APOL6	1.10578	0	0.99974	0	0.705842	0.408501	0.453854	1.16607	0.794937
APOLD1	1.21338	0	0.99206	0	0.529919	0.46963	0.844248	0.58125	0.22455
APOM	0.00046398	1.0829	3.79791e-05	0.99994	-0.280197	-0.0243183	-0.761484	-0.268498	-0.0664875
APOO	0.00566421	1.10293	0.000613662	0.999754	-0.287686	-0.298026	-0.126128	-0.188189	-0.5384
APOOL	0	1.10311	0	0.999747	-0.51081	-0.428681	-0.803542	-0.379427	-0.431588
APOPT1	0.300891	0.929527	0.0612728	0.220734	0.0411568	-0.302772	-0.0792737	0.534423	0.01225
APP	0	1.43984	0	0.954737	-0.436974	-0.417105	-0.888898	-0.163742	-0.27815
APPBP2	0.679808	1.44297	0.170096	0.954289	-0.0533194	0.174116	-0.232413	-0.0835938	-0.0713875
APPL1	0	1.01703	0	1	-0.622257	-0.152755	-1.23766	-0.728938	-0.369675
APPL2	0	1.07146	0	0.999976	-0.852679	-0.491062	-1.91442	-0.735929	-0.2693
APRT	1.74465	1.03182	0.746037	0.253998	0.0665578	0.145997	0.152559	0.10125	-0.133575
APTX	0.580687	1.83592	0.138505	0.674606	-0.0957848	-0.0200468	0.025758	-0.160825	-0.228025
AQP1	0.271287	0.00808424	0.0539158	0.000892009	0.0666038	0.426157	0.281514	-0.45383	0.012575
AQP10	1.74582	1.17998	0.781262	0.995235	-0.0934328	-0.166549	-0.00528687	-0.10492	-0.096975
AQP11	0	1.1135	0	0.999542	-0.912157	-1.0004	-2.13085	-0.6598	0.142425
AQP2	1.72356	1.39162	0.850282	0.964346	-0.0266454	0.00911659	-0.0504197	-0.0928285	0.02755
AQP3	1.1341	0.00891129	0.998763	0.000993953	0.249172	-0.0385371	0.522461	0.317989	0.194775
AQP4	1.48842	1.28431	0.948345	0.981317	-0.0467388	-0.0859307	-0.015025	-0.0958494	0.00985
AQP5	1.11377	0.919029	0.999507	0.217139	0.135334	0.0161824	0.106195	0.290184	0.128775
AQP6	1.16352	1.84931	0.996708	0.756231	0.0567139	-0.00309173	0.0544577	0.16859	0.0069
AQP8	0	1.08028	0	0.999952	-5.16695	-4.71685	-8.61343	-4.55936	-2.77815
AQP9	1.00821	0	1	0	1.52371	1.60464	2.885	1.14369	0.4615
AQPEP	1.19499	1.76912	0.994104	0.852336	0.00154908	0.0392697	0.00475585	-0.0438542	0.006025
AQR	0.00370281	1.09846	0.00038229	0.999816	-0.258921	-0.123354	-0.539168	-0.349038	-0.024125
AR	1.71767	1.20883	0.855359	0.991719	-0.0454351	-0.13176	-0.0102627	0.00565705	-0.045375
ARAF	0.489418	1.13683	0.112211	0.998668	-0.140417	-0.137929	-0.219834	-0.180016	-0.0238875
ARAP1	1.69866	1.49298	0.671025	0.438246	0.0900544	0.304145	0.14158	0.067492	-0.153
ARAP2	1.14638	0.870946	0.998008	0.202427	0.120165	0.303502	0.0028302	0.000953526	0.173375
ARAP3	1.22197	0.347551	0.991018	0.06447	0.11381	0.162835	0.31284	0.055613	-0.07605
ARC	1.27975	1.77862	0.984224	0.846068	0.0591663	0.138492	-0.00545771	0.0788061	0.024825
ARCN1	1.56384	0.601468	0.928022	0.126509	0.103101	0.133292	0.205413	0.13625	-0.06255
AREG	1.33816	1.63836	0.976255	0.909197	0.00925372	-0.0363112	-0.0130573	0.0652083	0.021175
AREGB	1.71162	0.52285	0.690603	0.10642	0.0451123	-0.282953	0.167004	0.301723	-0.005325
ARF1	1.42272	0.990048	0.47571	0.239559	0.0493919	-0.229361	0.275921	0.303982	-0.152975
ARF3	0.769036	1.71548	0.199301	0.561254	-0.080672	-0.0221218	-0.102428	-0.332788	0.13465
ARF4	1.14097	0.00178703	0.998373	0.000169407	0.262621	0.257175	0.555464	0.315921	-0.078075
ARF5	0.119239	1.16142	0.0201104	0.996821	-0.139358	-0.0879105	-0.315595	-0.0987019	-0.055225
ARF6	0.234372	1.56542	0.0450567	0.928174	-0.0945642	-0.240193	-0.260522	0.241859	-0.1194
ARFGAP1	1.13237	0.0118328	0.998825	0.00135825	0.186293	0.0428085	0.428345	0.0938061	0.180213
ARFGAP2	0.788363	1.16059	0.206004	0.996924	-0.155585	-0.293307	-0.0631735	-0.186086	-0.079775
ARFGAP3	1.02473	0	1	0	1.17695	0.971117	1.76609	1.46361	0.506975
ARFGEF1	0.0072348	1.4786	0.000814552	0.947117	-0.186324	-0.147192	-0.349552	-0.0241506	-0.2244
ARFGEF2	0.814235	1.85831	0.215206	0.728985	-0.0138607	0.0504276	-0.0930325	0.097512	-0.11035
ARFIP1	0.000576471	1.20496	4.89731e-05	0.992283	-0.215808	-0.0576033	-0.644766	-0.0237981	-0.137063
ARFIP2	1.40512	1.20122	0.466735	0.312985	-0.0435258	-0.190712	0.325398	-0.0456891	-0.2631
ARFRP1	0.0787696	1.3775	0.0123167	0.96654	-0.165036	-0.135412	-0.284092	-0.273642	0.033
ARG1	1.2004	1.77416	0.993505	0.849178	0.0318394	0.107945	-0.00651845	0.00296875	0.0229625
ARG2	1.17297	0.000378251	0.996067	3.19824e-05	0.192508	0.250724	0.556679	-0.271883	0.234513
ARGLU1	0.934966	1.38289	0.25875	0.388655	-0.0180687	-0.120703	-0.0405674	0.0866707	0.002325
ARHGAP1	0.0824041	1.20821	0.0129839	0.991815	-0.132917	-0.0721971	-0.364234	-0.0632372	-0.032
ARHGAP10	1.66467	1.85983	0.88986	0.735064	-0.0268184	0.00652644	-0.0120892	-0.240561	0.13885
ARHGAP11A	1.59663	1.10853	0.918753	0.280582	0.119391	0.259395	0.0935474	0.126571	-0.00195
ARHGAP12	4.1425e-05	1.05459	2.49863e-06	0.999994	-0.345328	-0.0816691	-0.784178	-0.259463	-0.256
ARHGAP15	1.10955	0.00302209	0.99965	0.000300835	0.299734	0.274792	0.598966	0.360329	-0.03515
ARHGAP17	0.200123	1.36767	0.0374224	0.96812	-0.134017	-0.0781836	-0.370814	-0.125946	0.038875
ARHGAP18	0	1.48303	0	0.946323	-0.318768	-0.158414	-1.18812	0.294912	-0.22345
ARHGAP19	1.54506	1.49987	0.934172	0.441168	0.0624641	0.133189	-0.0230175	0.0888101	0.050875
ARHGAP20	1.17082	1.16525	0.353335	0.996502	-0.113179	-0.154495	-0.161463	-0.163033	0.026275
ARHGAP21	0.348003	1.18479	0.0731448	0.994739	-0.155683	-0.0967887	-0.227475	-0.273806	-0.0246625
ARHGAP22	1.19061	1.84434	0.994563	0.783691	0.0126217	0.1638	-0.00717138	-0.125841	0.0197
ARHGAP22-IT1	1.20546	1.77093	0.992992	0.851528	0.0111103	-0.12285	-0.000891158	0.145433	0.02275
ARHGAP23	1.28458	0.463207	0.983702	0.091734	0.138111	0.058955	0.160603	0.156923	0.175962
ARHGAP24	1.14762	1.48784	0.997942	0.435474	0.109384	0.267847	0.0370329	0.169595	-0.0369375
ARHGAP25	1.04143	0	1	0	0.923986	1.07247	1.55523	0.867772	0.200475
ARHGAP26	1.18087	0.0134291	0.995398	0.00156564	0.185079	0.117291	0.355995	-0.00465946	0.271688
ARHGAP26-AS1	1.7133	1.56035	0.858146	0.92938	-0.00159859	0.00982363	-0.0527334	-0.0216346	0.05815
ARHGAP27	1.74585	0.437594	0.778481	0.0858743	0.0445312	0.167505	0.168469	-0.0577244	-0.100125
ARHGAP28	1.63127	1.41121	0.904207	0.960435	0.0595047	0.0535643	-0.0353976	0.252452	-0.0326
ARHGAP29	1.33739	1.84569	0.976361	0.777437	-0.0250419	-0.192216	0.0335236	0.0451242	0.0134
ARHGAP30	1.05105	9.18274e-06	1	4.99725e-07	0.523766	0.72911	0.80413	0.416735	0.145088
ARHGAP31	1.13329	0.543173	0.99879	0.111642	0.118263	0.165069	0.231722	0.0430128	0.03325
ARHGAP32	2.11416e-05	1.05928	9.9945e-07	0.999992	-0.424044	-0.565791	-0.850093	-0.11514	-0.16515
ARHGAP33	1.50994	1.59098	0.94372	0.921782	-0.0288057	-0.123541	0.0211973	0.0121955	-0.025075
ARHGAP35	0.00362931	1.06214	0.000373794	0.999989	-0.304546	-0.193368	-0.530344	-0.471571	-0.0229
ARHGAP36	0.785856	1.12632	0.205153	0.999115	-0.174148	-0.539026	-0.0144616	-0.124856	-0.01825
ARHGAP39	1.05919	1.47242	0.308424	0.948382	-0.10868	-0.0942249	-0.0123064	-0.250889	-0.0773
ARHGAP4	1.73634	0.0364117	0.833677	0.00478187	0.163781	0.35615	0.0236031	-0.0582532	0.333625
ARHGAP42	1.74772	1.38332	0.770319	0.965786	-0.0111811	0.0143144	-0.0889313	0.00831731	0.021575
ARHGAP44	0	1.00306	0	1	-0.83414	-0.652107	-1.16336	-1.01782	-0.503275
ARHGAP5	2.74725e-05	1.60096	1.49918e-06	0.918605	-0.33074	0.0313468	-1.1128	-0.332628	0.091125
ARHGAP5-AS1	0.0133155	1.08735	0.00161361	0.999918	-0.361546	-0.227199	-0.383867	-0.794567	-0.04055
ARHGAP6	1.69268	1.54963	0.665198	0.465407	0.0107527	0.199799	0.0435947	-0.148658	-0.051725
ARHGAP9	1.04605	0	1	0	0.985541	1.62447	1.53245	0.443894	0.34135
ARHGDIA	1.25875	0.0897002	0.986758	0.0133087	0.168215	-0.0432613	0.373209	0.312865	0.03005
ARHGDIB	1.02689	0	1	0	1.2586	1.41622	1.47574	1.72498	0.417475
ARHGDIG	1.74487	1.29729	0.754677	0.979626	-0.111864	-0.1101	0.0280877	-0.34512	-0.020325
ARHGEF1	1.74545	1.47319	0.776822	0.427873	0.0803294	0.198409	0.093562	0.109347	-0.08
ARHGEF10	1.18263	1.85211	0.995284	0.705635	0.0546878	0.129019	0.0282828	0.0540865	0.0073625
ARHGEF10L	0.00365972	1.0547	0.000377292	0.999994	-0.392165	-0.44007	-0.201063	-0.606326	-0.3212
ARHGEF11	0.000643852	1.22765	5.54695e-05	0.989494	-0.285993	-0.102764	-0.65457	-0.444864	0.058225
ARHGEF12	1.71182	1.18428	0.859544	0.994778	-0.0410642	-0.14466	-0.0204159	-0.00235577	0.003175
ARHGEF15	1.15646	1.26665	0.99725	0.340099	0.0668762	-0.159588	0.166612	0.221218	0.0392625
ARHGEF16	0.471587	1.8495	0.107086	0.764809	-0.0724247	0.0128898	-0.114171	-0.199143	0.010725
ARHGEF17	1.32355	0.129252	0.978489	0.0201974	0.141147	-0.0530884	0.220205	0.123197	0.274275
ARHGEF18	1.5692	0.541326	0.566169	0.111208	-0.0535318	0.186997	0.013143	-0.538117	0.12385
ARHGEF19	1.32018	0.126058	0.978968	0.0196417	0.157152	0.174555	0.55624	0.00946314	-0.11165
ARHGEF2	1.74481	1.30516	0.749508	0.354092	0.118272	0.222439	0.0522399	0.176647	0.0217625
ARHGEF25	1.25106	1.21431	0.389054	0.990998	-0.0261862	0.0431171	-0.153875	0.00113782	0.004875
ARHGEF26	1.6226	1.21415	0.603194	0.991051	-0.0926266	-0.183616	-0.044945	-0.159696	0.01775
ARHGEF26-AS1	1.5734	1.37565	0.925674	0.96676	-0.0509092	-0.16858	-0.00836343	-0.0341186	0.007425
ARHGEF3	1.05655	0	0.999999	0	0.681471	0.975405	1.04602	0.46528	0.239175
ARHGEF33	1.44872	1.44197	0.95722	0.95449	0.0386512	0.125329	-0.0198094	0.0526603	-0.003575
ARHGEF37	0.000956858	1.08852	8.64525e-05	0.999909	-0.290361	-0.219757	-0.574555	-0.259571	-0.107563
ARHGEF38	1.44969	1.36433	0.957141	0.968619	0.022918	0.0627887	-0.00921293	0.0475962	-0.0095
ARHGEF4	1.55342	1.41932	0.931075	0.958863	-0.0103873	0.0208804	0.00378531	-0.0248397	-0.041375
ARHGEF40	0.0869161	1.42137	0.0138164	0.958469	-0.225252	-0.125733	-0.195081	-0.345693	-0.2345
ARHGEF5	0.934847	1.85094	0.25867	0.701675	-0.129525	-0.222901	-0.136569	-0.297179	0.13855
ARHGEF6	1.02442	0	1	0	0.827535	1.2779	0.874717	0.858173	0.29935
ARHGEF7	1.70283	1.55991	0.679565	0.929427	-0.00748007	0.142176	-0.0793514	-0.108045	0.0153
ARHGEF9	0	1.0163	0	1	-0.620451	-0.303528	-1.06203	-0.731583	-0.384663
ARID1A	0.267478	1.34446	0.0530518	0.972047	-0.073803	-0.00328859	-0.171943	0.00179487	-0.121775
ARID1B	0.00865418	1.18352	0.000992954	0.994855	-0.214355	0.127587	-0.701133	-0.253149	-0.030725
ARID2	0.699118	1.80214	0.176291	0.830509	-0.135743	-0.113858	-0.0996444	-0.313634	-0.0158375
ARID3A	1.13991	0.0196217	0.998471	0.00238469	0.319768	0.537766	0.268679	0.357829	0.1148
ARID3B	0.296751	1.48009	0.0601184	0.946734	-0.12239	0.0844381	-0.158983	-0.145841	-0.269175
ARID4A	0.00017135	1.11007	1.24931e-05	0.999624	-0.281883	0.121326	-0.815708	-0.175701	-0.25745
ARID4B	1.67609	1.77309	0.885158	0.849728	0.0673615	0.176129	-0.0414838	0.181639	-0.0468375
ARID5A	1.07004	8.2713e-06	0.999989	4.99725e-07	0.521664	0.659604	0.920251	0.396426	0.110375
ARID5B	1.15521	1.5847	0.997325	0.484572	0.0372967	0.0722637	-0.00443051	-0.0515465	0.1329
ARIH1	1.44358	1.59319	0.488238	0.490035	-0.0138244	-0.00596909	0.0342263	0.0440825	-0.127637
ARIH2	1.72586	1.38194	0.710146	0.387835	-0.0251482	-0.142283	0.126598	-0.142508	0.0576
ARL1	1.2247	0.15193	0.990847	0.0243941	0.0934665	0.17115	0.398263	-0.0819471	-0.1136
ARL10	1.53339	1.54238	0.937535	0.933705	-0.0157211	-0.0856551	0.00199113	0.0310296	-0.01025
ARL11	1.45663	1.82187	0.955749	0.655605	0.0073998	0.110317	-0.00322384	-0.109744	0.03225
ARL13B	1.35891	0.100233	0.972645	0.0150617	0.141603	0.169736	0.253439	0.0188862	0.12435
ARL14	0	1.83748	0	0.677934	-0.613949	-0.487748	-1.16083	-0.728918	-0.0783
ARL14EP	0.567382	1.84455	0.134707	0.69142	-0.0554165	0.087105	-0.0572923	0.0121715	-0.26365
ARL15	0.0323397	1.83632	0.00446205	0.794966	-0.196521	0.00401874	-0.387965	-0.342452	-0.0596875
ARL16	0.513031	1.69939	0.119111	0.884557	-0.136243	-0.132517	-0.11261	-0.265769	-0.034075
ARL2	0.000207081	1.03964	1.54915e-05	1	-0.350279	-0.208908	-0.451872	-0.501587	-0.23875
ARL2BP	1.15881	0.141517	0.99707	0.0224676	0.189152	0.0259827	0.259664	0.451987	0.018975
ARL3	1.55538	1.22074	0.556055	0.990268	-0.116333	-0.126813	-0.00495543	-0.199912	-0.13365
ARL4A	0.478551	1.27933	0.109097	0.344399	-0.00163738	-0.125245	-0.209828	0.188998	0.139525
ARL4C	1.10895	0	0.999667	0	0.745435	0.783334	1.08649	0.773113	0.3388
ARL4D	1.6596	1.20234	0.634032	0.992589	-0.0464516	-0.0571888	-0.0583926	-0.0259375	-0.0442875
ARL5A	1.1267	0.0499637	0.999059	0.00688371	0.195814	0.505059	0.183425	-0.0384535	0.133225
ARL5B	1.09213	7.03235e-05	0.999898	4.99725e-06	0.379302	0.587738	0.652179	0.170517	0.106775
ARL5C	1.73208	1.26577	0.84081	0.984229	-0.0981294	-0.226538	0.00350583	-0.0741106	-0.095375
ARL6	1.65686	1.50765	0.894295	0.444738	0.052312	0.262703	0.0182705	-0.0675	-0.004225
ARL6IP1	0.0426509	1.09234	0.00611064	0.999872	-0.199758	-0.106298	-0.389752	-0.145256	-0.157725
ARL6IP4	1.69914	1.62633	0.673678	0.508598	0.00110595	-0.0881831	0.140898	0.0590465	-0.107338
ARL6IP5	1.47218	0.224529	0.952347	0.0385528	0.17175	0.276532	0.0241367	0.0920954	0.294237
ARL6IP6	0.0734338	1.737	0.0113283	0.870195	-0.11438	-0.100386	-0.54356	0.0933253	0.0931
ARL8A	1.29074	0.311749	0.982877	0.0568317	0.128017	0.398593	-0.00500348	-0.0904728	0.20895
ARL8B	1.70775	0.803976	0.862706	0.182603	0.140428	0.455644	-0.0334333	0.0841506	0.05535
ARL9	1.16121	1.80443	0.996869	0.633998	0.110032	0.109082	0.113848	0.225873	-0.008675
ARMC1	1.61912	1.85598	0.600444	0.738738	-0.00254383	0.011404	-0.118353	0.0113982	0.085375
ARMC10	1.59783	1.72801	0.584964	0.875016	-0.0547796	-0.0153087	0.0091015	-0.0867989	-0.126113
ARMC12	1.36594	1.44057	0.971539	0.954648	-0.0227605	-0.0305377	-0.00345279	-0.0416266	-0.015425
ARMC2	1.20295	1.78599	0.993211	0.840471	0.0533204	0.123068	-0.00452854	0.0895673	0.005175
ARMC3	1.25982	1.55044	0.986652	0.932001	-0.00756335	0.074434	-0.00790184	-0.104736	0.00795
ARMC4	1.7339	1.21639	0.719779	0.990811	-0.116954	-0.304761	-0.0146981	-0.101558	-0.0468
ARMC5	1.50184	1.58618	0.523478	0.48574	0.0485608	-0.0800268	-0.105103	0.231098	0.148275
ARMC6	0.318702	1.51506	0.0657598	0.939502	-0.0805217	-0.114553	-0.145741	0.0639824	-0.125775
ARMC7	0.106615	1.14712	0.0175818	0.998077	-0.19886	-0.106221	-0.303441	-0.374014	-0.0117625
ARMC8	1.64598	1.10092	0.621755	0.278049	0.0211211	0.0353279	-0.10554	0.072496	0.0822
ARMC9	1.21121	0.961979	0.992342	0.230315	0.145981	0.294254	0.0953021	0.234944	-0.040575
ARMCX1	1.19658	0.000421793	0.993871	3.59802e-05	0.320916	0.31902	0.599399	0.277997	0.08725
ARMCX2	1.04094	0	1	0	0.759633	0.845721	1.64631	0.505	0.0415
ARMCX3	1.03017	0	1	0	0.61613	0.618814	0.906917	0.841863	0.096925
ARMCX4	1.73991	1.4621	0.82235	0.950721	-0.0632331	0.0374595	-0.0402022	-0.26859	0.0184
ARMCX5	1.03109	1.65642	0.2971	0.902913	-0.0735493	0.137628	-0.0595263	-0.231687	-0.140613
ARMCX6	1.05844	0	0.999998	0	0.452379	0.590393	1.03395	0.216747	-0.031575
ARNT	0.560093	1.22029	0.132473	0.990327	-0.123302	-0.0770672	-0.312396	-0.131995	0.02825
ARNT2	0.187939	1.81178	0.0347214	0.824995	-0.0262742	0.467346	-0.337014	-0.00302885	-0.2324
ARNTL	0.00634964	1.65035	0.000700615	0.52312	-0.136629	-0.0941323	-0.616994	0.00642228	0.158188
ARNTL2	1.0019	0	1	0	1.09741	1.06597	1.74973	1.27295	0.300975
ARPC1A	1.7429	1.52774	0.801121	0.453946	0.031246	-0.0243744	0.0897591	0.131899	-0.0723
ARPC1B	1.00366	0	1	0	0.936515	0.780786	1.36173	0.891771	0.711775
ARPC2	1.13906	0.378612	0.99852	0.07184	0.103002	0.143905	0.157781	-0.0374519	0.147775
ARPC3	1.10111	0.212244	0.999805	0.0361146	0.17699	0.215679	0.178485	0.216522	0.097275
ARPC4	0.478075	1.00224	0.108965	0.24346	0.0416896	-0.234574	-0.0476114	0.161194	0.28775
ARPC5	1.25766	0.168567	0.393055	0.0275204	0.271566	0.269909	-0.0682779	0.71351	0.171125
ARPC5L	1.07613	0.00298643	0.999979	0.000296837	0.247116	0.124973	0.569055	0.273598	0.0208375
ARPP19	1.68438	0.175117	0.880783	0.0287822	0.25114	0.485951	-0.147922	0.505681	0.16085
ARPP21	1.3711	1.40123	0.970752	0.962327	-0.0147383	-0.0851306	-0.00285427	0.0420192	-0.0129875
ARR3	1.74183	1.29203	0.80794	0.980239	-0.0749887	-0.213772	0.0119245	-0.0308574	-0.06725
ARRB1	1.0929e-05	1.02066	4.99725e-07	1	-0.472909	-0.023098	-0.930482	-0.711931	-0.226125
ARRB2	1.23653	0.00177061	0.989419	0.000167408	0.332258	0.0830889	0.606475	0.432468	0.207
ARRDC1	1.26246	1.46598	0.394995	0.949798	-0.068598	-0.171059	-0.132605	-0.040028	0.0693
ARRDC2	1.18035	0.00988962	0.995434	0.00111938	0.260696	0.368594	0.532227	0.128413	0.01355
ARRDC3	1.3246	0.000149254	0.97841	1.14937e-05	0.327241	0.465724	0.416466	0.148125	0.27865
ARRDC3-AS1	1.7009	1.57926	0.866895	0.9247	-0.00364017	0.187289	-0.0768264	-0.0906731	-0.03435
ARRDC4	0	1.03507	0	1	-0.925967	-0.766029	-1.32709	-1.17348	-0.437275
ARSA	1.24781	0.343197	0.988099	0.0635081	0.156424	0.1504	0.132104	0.175877	0.167313
ARSB	1.54973	1.84462	0.932267	0.783531	0.0373364	0.172122	0.0242187	0.0128926	-0.0598875
ARSD	0	1.13179	0	0.998876	-0.477669	-0.578699	-0.581815	-0.208037	-0.542125
ARSE	0.000120824	0.927723	8.49533e-06	0.219935	-0.293925	-0.472703	0.125185	-0.273205	-0.554975
ARSF	1.53572	1.42981	0.936583	0.956589	-0.010705	-0.177163	-0.00149821	0.175016	-0.039175
ARSG	1.07867	0.310069	0.999972	0.056417	0.251516	0.476572	0.0734334	0.369135	0.086925
ARSI	1.23223	1.79132	0.989926	0.624917	0.117739	0.324514	-0.00090316	0.185897	-0.03855
ARSJ	1.20028	0.04738	0.366603	0.00646145	0.0275562	0.343088	0.307258	-0.365721	-0.1744
ARSK	1.74809	1.59655	0.760527	0.920147	0.0802495	0.0265823	-0.05545	0.416691	-0.066825
ART1	1.28616	1.76692	0.983499	0.854192	0.0377379	0.098837	-0.000456549	0.0507212	0.00185
ART3	1.00903	0	1	0	1.20478	1.63485	1.9993	0.691106	0.493875
ART4	1.23279	1.79442	0.989878	0.836369	-0.00544146	-0.00922401	0.00581315	-0.0296675	0.0113125
ART5	1.59695	1.7885	0.918697	0.622771	0.0587863	-0.0382324	0.0211556	0.177372	0.07485
ARTN	1.59789	1.85907	0.918201	0.726867	0.0299972	0.243595	-0.0198919	-0.126314	0.0226
ARV1	0.00163675	1.0105	0.000154915	1	-0.33378	-0.442041	-0.30263	-0.28385	-0.3066
ARVCF	1.2778	0.349828	0.984448	0.0650672	0.134124	-0.163275	0.419235	0.279688	0.00085
ARX	0.980511	1.32435	0.276989	0.97538	-0.068926	-0.0972167	-0.0800172	-0.0769952	-0.021475
AS3MT	1.44752	1.61865	0.490728	0.914196	-0.0559161	-0.183885	-0.0456916	0.106787	-0.100875
ASAH1	0.93652	1.83476	0.25932	0.673813	-0.0176687	-0.0367183	-0.0796907	0.139559	-0.093825
ASAH2B	0.0604252	1.5484	0.009089	0.932322	-0.232638	-0.305481	-0.32073	-0.282015	-0.022325
ASAP1	1.03996	0	1	0	0.614091	0.374187	0.925864	0.855937	0.300375
ASAP1-IT1	1.1718	1.71893	0.996127	0.565303	0.111037	0.164188	-0.00733685	0.275449	0.01185
ASAP2	0.00148699	1.10353	0.000139923	0.999742	-0.387855	-0.260727	-0.4972	-0.680745	-0.11275
ASAP3	0	1.00578	0	1	-0.706258	-0.466398	-1.19785	-0.696246	-0.464537
ASB1	0.50836	1.18705	0.117722	0.994377	-0.0760295	-0.0166152	-0.178856	0.0666026	-0.17525
ASB10	1.27358	1.53686	0.984826	0.934664	0.0206921	0.0614153	-0.00877902	0.0181571	0.011975
ASB11	1.42976	1.52975	0.960983	0.936077	-0.0190999	-0.120411	-0.00536122	0.0354728	0.0139
ASB12	0.290748	1.22982	0.0586842	0.989219	-0.139867	-0.651836	-0.0471069	0.244623	-0.10515
ASB13	0	1.04709	0	0.999999	-0.951986	-0.503491	-1.63842	-1.43849	-0.22755
ASB14	1.35319	1.40618	0.973555	0.961577	0.00634888	-0.0190231	-0.00503967	0.0527083	-0.00325
ASB15	1.62211	1.2545	0.908856	0.985875	-0.0793262	-0.0889127	-0.0172729	-0.183269	-0.02785
ASB16	1.21205	1.84591	0.992247	0.781866	0.0449794	-0.0420049	0.00473892	0.218534	-0.00135
ASB17	1.37505	1.37763	0.969909	0.966494	-0.0219392	-0.101125	-0.00492928	0.0110978	0.0072
ASB2	1.36344	0.309434	0.971938	0.0562396	0.158232	0.42974	0.158759	0.0402163	0.0042125
ASB3	1.19512	1.83995	0.994093	0.68289	0.04153	0.0962155	0.0116402	0.0508894	0.007375
ASB4	1.62411	1.23311	0.908355	0.988655	-0.0543284	-0.151234	-0.017662	-0.0551923	0.006775
ASB5	1.69786	1.22457	0.870185	0.989762	-0.0179347	-0.0039905	-0.0359729	-0.0420753	0.0103
ASB6	1.74934	1.7516	0.768064	0.863677	-0.0166955	-5.03884e-05	0.032085	-0.0663542	-0.0324625
ASB7	0.0017077	1.08208	0.00016291	0.999944	-0.328703	-0.211033	-0.67433	-0.386474	-0.042975
ASB8	0.463551	1.2635	0.10489	0.984543	-0.113487	-0.017575	-0.173021	-0.186154	-0.0772
ASB9	1.26324	0.782841	0.986237	0.176238	0.0597669	0.0715834	0.15531	-0.0210256	0.0332
ASCC1	1.04132	0.000257511	1	2.09885e-05	0.407922	0.488299	0.557348	0.400753	0.185287
ASCC2	0.296707	1.29554	0.060065	0.97986	-0.136137	-0.0436981	-0.0779214	-0.321178	-0.10175
ASCC3	1.02531	8.61326e-06	1	4.99725e-07	0.418972	0.10393	0.781061	0.470008	0.320887
ASCL1	1.49183	1.41624	0.947684	0.959397	-0.00934381	0.010786	-0.0157555	-0.0261058	-0.0063
ASCL2	0.275024	1.26199	0.0547684	0.984695	-0.111011	0.1416	-0.191262	-0.173333	-0.22105
ASCL3	1.21639	1.79198	0.991783	0.837113	0.0198503	0.0482716	0.000158009	0.0302965	0.000675
ASCL5	1.27639	1.69002	0.984575	0.889135	-0.0105659	0.00381723	-0.00412026	-0.0491106	0.00715
ASF1A	0.000618436	1.07352	5.29709e-05	0.999969	-0.236837	0.0594437	-0.545314	-0.0800521	-0.381425
ASF1B	0.797015	0.885768	0.209062	0.206757	-0.0109851	-0.0630505	0.201628	0.148582	-0.3311
ASGR1	1.32371	1.84024	0.978475	0.790042	0.062245	0.276657	-0.00220421	0.0114022	-0.036875
ASGR2	1.35731	1.84005	0.973065	0.679616	0.0336398	0.0892646	-0.0116597	-0.00219551	0.05915
ASH1L	0.00722913	1.8555	0.000813553	0.740029	-0.2456	-0.0626525	-0.171802	-0.420697	-0.32725
ASH1L-AS1	0.0404533	1.52036	0.00575334	0.938532	-0.250304	-0.263826	-0.428934	-0.295857	-0.0126
ASH2L	0.163184	1.10569	0.0293733	0.99971	-0.182491	-0.0799264	-0.240643	-0.226619	-0.182775
ASIC1	1.47481	1.59273	0.951761	0.920968	0.0211248	-0.06372	0.011166	0.162003	-0.02495
ASIC2	1.37492	1.14981	0.451618	0.997945	-0.075284	-0.105975	-0.0457002	-0.0293109	-0.12015
ASIC4	1.1665	1.82585	0.996518	0.661233	0.0205824	0.0216258	0.048944	-0.0337901	0.04555
ASIC5	1.55217	1.39416	0.931641	0.963742	-0.0536499	-0.180929	-0.00889397	-0.0333013	0.008525
ASIP	1.21198	1.79445	0.99225	0.627624	0.00161375	-0.0203239	0.0148449	-0.00126603	0.0132
ASL	1.73631	0.515807	0.834618	0.104625	-0.0553316	-0.278991	0.235227	-0.310962	0.1334
ASMT	1.26186	1.74946	0.986358	0.864721	-0.00266268	-0.00035141	-0.00682285	-0.0537139	0.0502375
ASMTL	0.0107976	1.20144	0.0012718	0.992742	-0.294134	-0.221118	-0.211456	-0.428213	-0.31575
ASMTL-AS1	1.15179	1.67582	0.997592	0.537224	0.0649225	0.0112547	0.0534717	0.160913	0.03405
ASNA1	1.72392	1.01457	0.848305	0.247672	0.0518941	0.0387523	0.153147	-0.0219231	0.0376
ASNS	1.08111	0.0210653	0.999962	0.00257908	0.219784	0.220174	0.507981	0.128494	0.0224875
ASNSD1	1.74532	1.27545	0.778944	0.343034	0.0505012	0.203232	0.178899	0.0258734	-0.206
ASPA	0.000230415	1.06997	1.74904e-05	0.999977	-0.330958	-0.279351	-0.605856	-0.464988	0.0263625
ASPDH	1.47899	0.919319	0.950909	0.21707	0.0902805	-0.213231	0.433888	0.14274	-0.002275
ASPG	1.25773	1.19284	0.392949	0.993747	-0.107639	-0.0557359	-0.0701233	-0.182849	-0.12185
ASPH	1.02657	0	1	0	0.568546	0.546369	0.991398	0.581018	0.1554
ASPHD1	1.19492	1.79518	0.994105	0.629222	0.0169099	0.0614263	0.0788808	-0.132893	0.060225
ASPHD2	1.03181	0	1	0	0.908261	0.889986	1.69539	0.697672	0.35
ASPM	1.64254	1.79221	0.899371	0.626482	0.0834303	-0.171953	0.0379747	0.444599	0.0231
ASPN	1.33926	8.32639e-06	0.97612	4.99725e-07	0.461978	0.861313	0.439552	0.0614583	0.485588
ASPRV1	1.5683	1.18079	0.565375	0.99515	-0.0864002	-0.0604653	-0.113175	-0.17641	0.00445
ASPSCR1	0.375456	1.20627	0.0805662	0.314845	-0.050398	0.00721043	0.178135	-0.197612	-0.189325
ASRGL1	1.01153	0	1	0	1.2635	0.81984	2.38337	1.29066	0.56015
ASS1	1.00831	0	1	0	1.32114	1.13088	1.72715	1.51929	0.907225
ASTE1	0	1.04962	0	0.999999	-0.53539	-0.194154	-0.708451	-0.880954	-0.358
ASTN1	1.28174	1.54537	0.984024	0.933046	0.0138213	0.0109261	-0.00697365	0.0510577	0.000275
ASTN2	1.73889	1.81439	0.816219	0.820559	0.0151843	-0.0551286	-0.00660997	0.0660256	0.05645
ASUN	1.04137	0.000906563	1	8.14552e-05	0.292413	0.318964	0.514513	0.202051	0.134125
ASXL1	1.14581	0.169474	0.998029	0.0276853	0.207344	0.317407	0.380855	0.207752	-0.0766375
ASXL2	0.636483	1.36075	0.15563	0.969208	0.0149192	-0.037743	-0.175949	0.408694	-0.135325
ASXL3	1.46172	1.55447	0.954857	0.930695	0.0224633	-0.00837488	-0.0275994	0.113478	0.01235
ASZ1	1.28984	1.80584	0.983028	0.828424	-0.017778	0.018426	0.0318293	-0.110192	-0.011175
ATAD1	2.9098e-05	1.02715	1.49918e-06	1	-0.444614	-0.198966	-0.739591	-0.512748	-0.32715
ATAD2	1.13102	0.00760346	0.998875	0.00083554	0.219332	0.266748	0.442829	0.144828	0.022925
ATAD2B	1.29363	1.25907	0.410437	0.985062	-0.0870692	-0.23663	-0.0990597	0.0242628	-0.03685
ATAD3A	1.73197	0.572397	0.841188	0.118993	0.0264685	-0.0374586	0.281717	-0.0940224	-0.0443625
ATAD3B	1.7078	0.704368	0.684366	0.154172	0.00705655	-0.0667622	0.179782	-0.0926683	0.007875
ATAD3C	1.74544	1.26501	0.76234	0.339278	0.112144	0.23364	0.0684297	0.235256	-0.08875
ATAD5	1.43287	1.7621	0.960569	0.60213	0.00455276	-0.207726	0.145398	0.125264	-0.044725
ATAT1	1.28296	1.23464	0.405577	0.988407	-0.17042	-0.205548	0.0188853	-0.426815	-0.0682
ATCAY	1.70175	1.73985	0.677689	0.869098	-0.0627821	-0.00352695	-0.0598149	-0.212212	0.024425
ATE1	0.00962516	1.03657	0.00111639	1	-0.237687	-0.271025	-0.585987	-0.0272115	-0.066525
ATF1	0.0005	1.10066	4.14772e-05	0.999782	-0.281118	-0.0104409	-0.740631	-0.2275	-0.1459
ATF2	0.206032	1.30799	0.0386612	0.355185	0.109293	0.346328	-0.46132	0.434615	0.11755
ATF3	5.56439e-05	0.0290325	3.49808e-06	0.00370396	-0.121463	-0.0314612	-1.21787	0.587452	0.176025
ATF4	1.2586	0.0124848	0.986769	0.00143871	0.211669	0.294074	0.509732	0.140569	-0.0977
ATF5	1.5759	1.73655	0.924862	0.581511	0.0346514	-0.188155	-0.0135081	0.190168	0.1501
ATF6	1.74295	1.37742	0.796177	0.385534	0.0292229	0.0906621	0.172602	-0.0754848	-0.0708875
ATF6B	1.57735	1.16539	0.57124	0.9965	-0.0755015	-0.0951387	-0.0515883	-0.159279	0.004
ATF7	0.0916951	1.27748	0.0147594	0.982542	-0.155736	-0.214895	-0.285893	0.0265465	-0.1487
ATF7IP	1.62711	1.47929	0.607229	0.94689	-0.0291013	-0.29569	-0.0336175	0.200152	0.01275
ATF7IP2	1.20435	0.0029542	0.993104	0.000293339	0.257466	0.200175	0.494115	0.128622	0.20695
ATG10	0.806784	1.37113	0.212511	0.967489	-0.117328	-0.173074	-0.113488	-0.0204247	-0.162325
ATG12	0.823054	1.56846	0.218318	0.927703	0.00121437	-0.111447	-0.217329	0.273958	0.059675
ATG13	1.38217	0.0883209	0.968849	0.0130378	0.167924	0.0372515	0.225967	0.201202	0.207275
ATG14	7.00935e-05	1.07883	4.49753e-06	0.999956	-0.308751	0.0803416	-0.825984	-0.248413	-0.24095
ATG16L1	1.7454	1.83667	0.781859	0.676072	0.0363762	-0.0572409	0.0675236	0.169135	-0.0339125
ATG16L2	1.35795	1.82472	0.443601	0.809181	0.00538688	0.0479894	0.186071	-0.0257252	-0.186787
ATG2A	1.56476	0.632599	0.927786	0.134891	0.0369645	-0.128945	0.0702283	-0.0491506	0.255725
ATG2B	1.47895	1.69644	0.509587	0.550362	0.00479703	0.133287	0.00205311	0.0019351	-0.118087
ATG3	1.59412	1.78693	0.91962	0.6216	0.00369622	0.113057	0.0168691	-0.0783534	-0.0367875
ATG4A	1.07308	0.00127243	0.999986	0.000116936	0.30488	0.170991	0.514973	0.376306	0.15725
ATG4B	3.4632e-05	1.04627	1.9989e-06	0.999999	-0.364439	-0.386313	-0.469484	-0.39391	-0.20805
ATG4C	1.74544	1.07364	0.754315	0.268585	0.0656162	0.170469	0.0351878	0.127308	-0.0705
ATG4D	2.06825e-05	1.02996	9.9945e-07	1	-0.459916	-0.209537	-0.857336	-0.514191	-0.2586
ATG5	0.133046	1.71487	0.0229844	0.879587	-0.0778898	-0.219849	-0.367989	0.260529	0.01575
ATG7	1.7202	1.107	0.852577	0.279918	0.0945685	0.128985	0.08889	0.171811	-0.0114125
ATG9A	0.00114595	1.08354	0.000105942	0.999936	-0.27626	-0.0865555	-0.527617	-0.432917	-0.05795
ATG9B	1.23559	1.80114	0.989594	0.830947	0.0201711	-0.079197	0.0231753	0.135681	0.001025
ATHL1	1.50845	0.00045481	0.944069	3.89786e-05	0.28919	0.518728	0.494666	-0.212933	0.3563
ATIC	1.41111	1.70197	0.469853	0.553941	-0.053404	-0.0650935	0.223763	-0.16516	-0.207125
ATL1	0.885766	0.0759031	0.240132	0.010962	0.102022	0.37436	-0.130061	-0.0447837	0.208575
ATL2	0.0646311	1.82632	0.00980561	0.807427	-0.150307	0.0235586	-0.443275	-0.216787	0.035275
ATL3	1.0785	3.76506e-05	0.999973	2.49863e-06	0.443456	0.190678	0.648655	0.663518	0.270975
ATM	1.22842	0.332533	0.990423	0.0611524	0.178811	0.234978	0.170087	0.268578	0.0416
ATMIN	1.6591	1.83786	0.633429	0.792876	-0.0512518	0.00772571	0.0343234	-0.175881	-0.071175
ATN1	1.60303	1.27966	0.588789	0.98224	-0.0464649	-0.0336451	-0.0276102	-0.0179167	-0.106688
ATOH1	4.19463e-05	1.08931	2.49863e-06	0.274191	-0.196763	-0.354993	-0.376208	0.262324	-0.318175
ATOH7	1.58983	1.30329	0.921594	0.978626	-0.0378576	-0.1352	-0.0031159	-0.0234896	0.010375
ATOH8	1.74265	1.75848	0.801354	0.859599	0.00195214	-0.0958204	-0.028979	0.080633	0.051975
ATOX1	1.01615	0	1	0	0.544682	0.50294	0.764658	0.620304	0.290825
ATP10A	1.63222	1.76335	0.903832	0.857397	-0.010155	-0.198172	0.0250002	0.177051	-0.0445
ATP10B	0.0884707	1.76312	0.0141077	0.857638	-0.17262	-0.635975	-0.161505	0.124351	-0.01735
ATP10D	1.0271	0	1	0	0.60962	0.621467	1.02017	0.544792	0.25205
ATP11A	1.05951	0.219305	0.999998	0.0375354	0.0972785	0.0172856	0.25568	0.00909856	0.10705
ATP11B	1.07775	0.00535932	0.999976	0.000570186	0.212745	-0.00443287	0.40662	0.207728	0.241063
ATP11C	1.07187	0.118376	0.999988	0.0182495	0.161959	0.257342	0.201608	0.0807612	0.108125
ATP12A	1.74396	1.34205	0.744958	0.972517	-0.0816247	-0.213344	-0.052686	-0.0807692	0.0203
ATP13A1	1.43052	0.183847	0.960853	0.0304742	0.0715025	0.15558	0.290455	-0.2825	0.122475
ATP13A2	1.10297	1.63532e-05	0.999786	9.9945e-07	0.339349	0.2387	0.870544	-0.209423	0.457575
ATP13A3	1.41146	0.887133	0.470181	0.207209	0.0567349	-0.134132	0.104715	0.297756	-0.0414
ATP13A4	1.72665	1.17991	0.71306	0.995235	-0.040779	-0.0551228	-0.0600468	-0.0502965	0.00235
ATP13A5	1.74544	1.18499	0.778909	0.994727	-0.0979866	-0.327426	-0.0114981	-0.0589343	0.0059125
ATP1A1	0.00433918	1.08115	0.000457748	0.999949	-0.335809	-0.264656	-0.430967	-0.615313	-0.0323
ATP1A1OS	0.0335387	1.11863	0.00465094	0.999394	-0.168357	-0.0819333	-0.439406	-0.19885	0.0467625
ATP1A2	0.784659	1.13321	0.204527	0.998827	-0.148152	-0.0709858	-0.101992	-0.369006	-0.050625
ATP1A3	1.28525	1.84307	0.983643	0.784256	0.0437531	0.0283664	-0.0010402	0.0976362	0.05005
ATP1A4	1.25752	1.58266	0.986863	0.924005	0.0027354	0.087673	-0.0130231	-0.0839583	0.02025
ATP1B1	1.46374	0.649802	0.499738	0.139696	0.0413648	-0.104866	-0.0306671	-0.0454207	0.346413
ATP1B2	1.69698	1.24515	0.669343	0.986983	-0.0633843	-0.22795	-0.0342744	0.0692869	-0.0606
ATP1B3	0.0971112	1.06985	0.0157573	0.999977	-0.192704	-0.13307	-0.351344	-0.224215	-0.0621875
ATP1B4	1.73593	1.22055	0.835215	0.990295	-0.0644447	-0.253087	-0.0281582	0.00551683	0.01795
ATP2A1	1.36234	1.39666	0.972038	0.963304	0.018605	-0.0412815	-0.00528073	0.11982	0.0011625
ATP2A2	0.136057	1.31712	0.023586	0.976634	-0.18141	-0.0243846	-0.136648	-0.356094	-0.208512
ATP2A3	0.283998	0.173876	0.0569387	0.0285608	-0.0394746	0.0165579	0.17195	-0.107356	-0.23905
ATP2B1	0	1.10461	0	0.999731	-0.590355	-0.546309	-1.15225	-0.550313	-0.11255
ATP2B2	1.30123	1.57469	0.981368	0.925804	0.000964899	-0.0143536	0.00763881	0.0102244	0.00035
ATP2B3	1.41192	1.3555	0.964237	0.970138	-0.00359189	0.0241864	-0.0204762	-0.0307652	0.0126875
ATP2B4	1.05122	0	1	0	0.604195	0.745935	0.910459	0.457837	0.30255
ATP2C1	1.01863	8.726e-06	1	4.99725e-07	0.468851	0.503115	0.717219	0.434147	0.220925
ATP2C2	0	1.03689	0	1	-0.704403	-0.784493	-0.625056	-0.429263	-0.9788
ATP4A	1.2476	1.69696	0.988118	0.88541	-0.0242454	-0.0498591	-0.0039279	-0.0728446	0.02965
ATP4B	1.24885	1.77691	0.987982	0.848009	0.0690112	0.179143	-0.00802324	0.0941747	0.01075
ATP5A1	0.852021	1.11845	0.228174	0.9994	-0.119855	-0.11304	-0.0616551	-0.159924	-0.1448
ATP5B	0.000922735	1.01296	8.29544e-05	1	-0.34896	-0.201179	-0.413376	-0.465609	-0.315675
ATP5C1	0.032119	1.05487	0.00442357	0.999994	-0.279595	-0.327302	-0.183005	-0.30095	-0.307125
ATP5D	0.00049487	1.03027	4.09775e-05	1	-0.336907	-0.372345	-0.468958	-0.310413	-0.195912
ATP5E	0.431092	1.08139	0.095499	0.999948	-0.12714	-0.175084	-0.174583	-0.0865665	-0.072325
ATP5F1	0	1.01419	0	1	-0.654835	-0.357864	-1.06477	-0.870028	-0.326675
ATP5G1	3.57462e-05	1.05116	1.9989e-06	0.999997	-0.472322	-0.722838	-0.442774	-0.362476	-0.3612
ATP5G2	0.0915776	1.02826	0.0147359	1	-0.181726	-0.130439	-0.220454	-0.156446	-0.219562
ATP5G3	0.000520335	1.02139	4.34761e-05	1	-0.374877	-0.552966	-0.486494	-0.270272	-0.189775
ATP5H	0.0592003	1.04753	0.00887812	0.999999	-0.25617	-0.392383	-0.243295	-0.262965	-0.126037
ATP5I	0.0148803	1.04501	0.00183299	0.999999	-0.285817	-0.445664	-0.301518	-0.179447	-0.216637
ATP5J	0.00353944	1.02526	0.0003633	1	-0.32656	-0.276787	-0.48243	-0.358774	-0.18825
ATP5J2	1.54411	1.22584	0.54809	0.989627	-0.0616355	-0.221861	-0.0606143	0.0510337	-0.0151
ATP5L	0.141084	1.09483	0.0246549	0.999852	-0.154101	-0.268475	-0.133082	0.052476	-0.267325
ATP5O	0.095	1.10227	0.0153626	0.999761	-0.213244	-0.300225	-0.286118	-0.124784	-0.14185
ATP5S	3.53045e-05	1.02927	1.9989e-06	1	-0.398449	-0.226307	-0.791005	-0.370373	-0.206113
ATP5SL	0.075485	1.11091	0.0117051	0.999601	-0.244686	-0.236796	-0.262063	-0.431835	-0.04805
ATP6	0.244051	1.15321	0.0473565	0.99767	-0.170141	-0.211844	-0.2453	-0.196182	-0.0272375
ATP6AP1	0.284164	1.55147	0.0569862	0.931456	-0.125198	-0.180568	-0.0714328	-0.116066	-0.132725
ATP6AP2	1.39153	0.545766	0.459021	0.112284	0.116036	0.196511	-0.0490243	0.356506	-0.03985
ATP6V0A1	0.0985012	1.22591	0.0160272	0.989627	-0.228923	-0.358052	-0.133157	-0.309984	-0.1145
ATP6V0A2	0.663325	1.14496	0.164016	0.998199	-0.16519	-0.190434	-0.138898	-0.274679	-0.05675
ATP6V0A4	1.22176	1.742	0.991036	0.867996	0.0192486	0.0923823	-0.00459681	-0.018141	0.00735
ATP6V0B	1.556	0.304476	0.930442	0.0552016	0.0611872	0.00414335	0.354709	0.0209215	-0.135025
ATP6V0C	1.15393	0.110435	0.997429	0.0168542	0.160396	0.129799	0.183606	0.197829	0.13035
ATP6V0D1	0.0815465	1.19723	0.0128324	0.993276	-0.202234	-0.274874	-0.130307	-0.346378	-0.057375
ATP6V0D2	0.000139179	1.25131	9.9945e-06	0.986114	-0.242209	-0.384307	-0.727157	0.255353	-0.112725
ATP6V0E1	1.74351	1.86086	0.806015	0.7338	0.0531042	0.264756	-0.0437975	0.00488381	-0.013425
ATP6V0E2	0.00888261	1.24076	0.00102094	0.987658	-0.240518	-0.339997	-0.247495	-0.17238	-0.2022
ATP6V0E2-AS1	1.23599	1.84059	0.989542	0.68414	0.0593176	0.330556	-0.00976459	-0.119471	0.03595
ATP6V1A	1.2293	1.15076	0.378909	0.294719	0.0423288	0.161341	-0.0498297	0.0704287	-0.012625
ATP6V1B1	1.35346	1.81699	0.973551	0.81865	0.0124214	0.115607	0.00727474	-0.111446	0.03825
ATP6V1B2	1.05039	0.000118734	1	8.99505e-06	0.431827	0.304162	0.615869	0.563902	0.243375
ATP6V1C1	1.72479	1.62311	0.704965	0.506376	0.0845669	0.46658	-0.104212	0.016262	-0.0403625
ATP6V1C2	1.35056	1.14812	0.439095	0.998027	-0.157784	-0.36138	-0.019787	-0.221595	-0.028375
ATP6V1D	0.137448	1.13567	0.0238959	0.998729	-0.183758	-0.0528572	-0.375781	-0.264744	-0.04165
ATP6V1E1	1.71591	1.64486	0.856799	0.520067	0.0786963	0.158336	0.111257	0.155593	-0.1104
ATP6V1F	1.0442	8.3612e-06	1	4.99725e-07	0.521891	0.3722	0.70742	0.780192	0.22775
ATP6V1G1	1.11455	0.191308	0.999484	0.0320074	0.161464	0.097828	0.321923	0.247179	-0.021075
ATP6V1G2	1.67043	1.38397	0.888013	0.965689	-0.0464016	-0.0939871	-0.0261659	-0.104079	0.038625
ATP6V1G3	1.2325	1.80078	0.989894	0.831051	0.0204625	0.13722	0.0218623	-0.0625321	-0.0147
ATP6V1H	1.57612	1.77454	0.92483	0.849092	0.0328834	-0.259314	0.0254834	0.354439	0.010925
ATP7A	1.74498	0.721131	0.762401	0.158706	0.0180193	0.191881	0.146893	-0.206546	-0.06015
ATP7B	0.000480535	1.33212	3.94783e-05	0.974112	-0.39186	-0.511051	-0.361982	-0.667756	-0.02665
ATP8A1	0	1.07547	0	0.999962	-0.563657	-0.400878	-1.43379	-0.395409	-0.02455
ATP8A2	1.46832	1.47899	0.953367	0.946992	0.0387113	-0.0155461	-0.0193788	0.18867	0.0011
ATP8B1	4.20875e-05	1.06502	2.49863e-06	0.999986	-0.400944	-0.389837	-0.824158	-0.350917	-0.0388625
ATP8B2	1.03395	9.57854e-06	1	4.99725e-07	0.570669	0.480105	0.828459	0.666198	0.307912
ATP8B3	1.26535	1.69074	0.985924	0.888418	0.0190935	0.112591	-0.0100862	-0.0456811	0.01955
ATP8B4	1.6312	0.907986	0.904245	0.213623	0.162228	0.355174	0.0264766	0.333638	-0.066375
ATP8B5P	1.41482	1.48293	0.963883	0.946328	-0.0594975	-0.11594	0.00906746	-0.113117	-0.018
ATP9A	6.92841e-05	1.0218	4.49753e-06	1	-0.406933	-0.353331	-0.693212	-0.379788	-0.2014
ATP9B	1.63278	1.27066	0.903573	0.983645	-0.0189207	-0.148044	-0.000444187	0.0820673	-0.0092625
ATPAF1	0	1.00639	0	1	-0.913276	-0.353886	-1.69444	-0.936146	-0.668637
ATPAF1-AS1	1.42335	1.65703	0.962014	0.9025	0.0239211	0.182307	-0.0140203	-0.0699519	-0.00265
ATPAF2	0.491728	1.09151	0.112937	0.999878	-0.157236	0.012671	-0.112475	-0.370389	-0.15875
ATPBD4	1.1642	1.55491	0.350757	0.930649	-0.0549988	-0.0146782	-0.169469	0.00766426	-0.0435125
ATPBD4-AS1	1.29545	1.69086	0.982256	0.88831	0.00282481	0.0671234	-0.00910746	-0.0504167	0.0037
ATPIF1	0.0644708	1.11326	0.00977163	0.99955	-0.230474	-0.116585	-0.344393	-0.291795	-0.169125
ATR	1.1369	0.042129	0.998618	0.00564639	0.165661	0.228728	0.452856	-0.00858974	-0.01035
ATRIP	1.22527	0.731607	0.990758	0.16156	0.101931	0.00838277	0.235845	0.206923	-0.043425
ATRN	3.4965e-05	1.02452	1.9989e-06	1	-0.396266	-0.0774602	-0.765406	-0.525124	-0.217075
ATRNL1	1.44073	1.38592	0.959212	0.965389	-0.00552782	-0.0589587	-0.0125968	0.0370192	0.012425
ATRX	1.72558	0.154377	0.846793	0.0248179	0.252	0.339901	0.0990572	0.550929	0.0181125
ATXN1	1.6787	0.373171	0.883434	0.0705652	0.19993	0.217327	0.153041	0.423301	0.00605
ATXN10	1.74748	1.8096	0.77266	0.645944	-0.0675961	-0.0485674	0.0866476	-0.235677	-0.0727875
ATXN1L	0.175165	1.11464	0.0318625	0.999506	-0.217387	-0.0303477	-0.267213	-0.445737	-0.12625
ATXN2	0.00323992	1.03646	0.000329319	1	-0.2344	-0.290235	-0.471982	0.0585176	-0.2339
ATXN2L	1.35525	1.34346	0.97328	0.371194	0.0925626	0.187193	0.0515659	0.154591	-0.0231
ATXN3	0.465998	1.50738	0.105607	0.941368	-0.167989	-0.104482	-0.179115	-0.422436	0.034075
ATXN3L	1.50285	1.44147	0.945524	0.954522	-0.0134194	-0.0997366	-0.0110066	0.0523157	0.00475
ATXN7	1.74481	0.28724	0.747327	0.0515886	0.0636932	-0.11723	0.310028	-0.019375	0.08135
ATXN7L1	0.300695	1.12461	0.0612028	0.999171	-0.106595	-0.04081	-0.325383	-0.0434495	-0.0167375
ATXN7L2	1.20907	1.85877	0.992644	0.728237	0.0489091	0.000285648	0.00286376	0.173237	0.01925
ATXN7L3	1.45801	1.84279	0.496397	0.6891	-0.0594059	-0.243782	0.0276286	-0.0640705	0.0426
ATXN7L3B	0.000346348	1.01424	2.74849e-05	1	-0.348781	-0.317193	-0.538827	-0.260641	-0.278463
ATXN8OS	1.7366	1.19094	0.829725	0.993949	-0.0445508	-0.120745	-0.0337911	-0.0104167	-0.01325
AUH	0	1.0077	0	1	-0.661093	-0.442425	-1.2432	-0.525369	-0.433375
AUP1	0.17949	1.27985	0.0328644	0.98219	-0.209683	-0.0583839	-0.11941	-0.515889	-0.14505
AURKA	1.12586	8.38574e-05	0.999103	5.9967e-06	0.384001	0.123528	0.602811	0.576114	0.23355
AURKAIP1	1.44337	1.57867	0.487664	0.924905	-0.0951585	-0.216543	-0.025262	-0.126979	-0.01185
AURKB	1.08327	0.0135528	0.999959	0.00158413	0.239463	0.0940129	0.567343	0.300821	-0.004325
AURKC	1.50187	1.82205	0.94573	0.813463	0.0117109	0.0286873	0.000485306	0.128846	-0.111175
AUTS2	1.67831	0.573692	0.653762	0.119348	0.0539518	-0.0246726	-0.111231	-0.0031891	0.3549
AVEN	1.04148	0.000173857	1	1.34926e-05	0.344882	0.191251	0.691074	0.319704	0.1775
AVIL	1.08696e-05	1.10804	4.99725e-07	0.999676	-0.294206	-0.230916	-0.87722	0.120264	-0.18895
AVL9	1.19995	1.14387	0.993551	0.291983	0.0596482	-0.0395488	0.177302	0.0997396	0.0011
AVP	1.16539	1.78817	0.996616	0.838459	0.023795	0.0862341	0.00165389	0.00624199	0.00105
AVPI1	0	1.08553	0	0.999928	-0.58156	-0.522169	-0.867754	-0.655393	-0.280925
AVPR1A	1.11908	0.651318	0.999344	0.140217	0.199444	0.697153	-0.00128019	0.0728045	0.0291
AVPR1B	1.73244	1.7779	0.838473	0.846794	-0.0291026	-0.171566	0.0450474	0.0239583	-0.01385
AVPR2	1.39282	1.588	0.967129	0.922599	0.00869986	0.0599181	-0.0574552	0.021899	0.0104375
AWAT1	1.36739	1.84571	0.971339	0.780951	0.0540014	0.136695	-0.0414421	0.00930288	0.11145
AXDND1	1.74288	0.00140785	0.806773	0.000130928	0.17831	0.1956	0.326671	-0.109018	0.299988
AXIN1	0.540661	1.47879	0.126715	0.947088	-0.165744	-0.287967	-0.0560695	-0.221314	-0.097625
AXIN2	1.00482	1.25698	0.286115	0.985432	-0.0511183	0.0349381	-0.215177	-0.00184696	-0.0223875
AXL	1.66861	0.113279	0.888716	0.0173505	0.127901	-0.0415448	0.513078	0.149972	-0.1099
AZGP1	1.11048	0	0.999606	0	1.66332	1.00572	2.41533	2.67885	0.553375
AZGP1P1	1.29717	1.69156	0.981933	0.888257	0.0189654	0.132124	-0.00670588	-0.0540064	0.00445
AZI1	1.1908	1.836	0.994548	0.676835	0.0422338	0.241155	-0.000569136	-0.0991506	0.0275
AZI2	0.853346	1.60106	0.228656	0.918584	-0.109	-0.054537	-0.205219	-0.273245	0.097
AZIN1	0.993198	1.59749	0.281665	0.919971	-0.0504538	0.12055	-0.1342	-0.12514	-0.063025
AZU1	1.20878	1.8549	0.992652	0.741736	0.00359838	-0.11969	0.04815	0.035609	0.050325
B2M	1.36863	1.47818	0.971192	0.430504	0.115257	0.128725	-0.076022	0.218998	0.189325
B3GALNT1	1.09521	0.19968	0.999871	0.0336675	0.250506	0.671163	0.0672633	0.245946	0.01765
B3GALNT2	1.55241	1.81584	0.554137	0.819764	-0.0477447	-0.277937	-0.076326	0.0852965	0.0779875
B3GALT1	1.71838	1.42223	0.854682	0.958266	-0.00951397	-0.0435831	-0.0370877	0.0283774	0.0142375
B3GALT2	1.69086	1.85869	0.663973	0.718081	-0.110398	-0.128874	0.0454442	-0.359724	0.0015625
B3GALT4	0.74099	1.82218	0.19033	0.813066	-0.0946787	-0.0922039	-0.0635901	-0.165521	-0.0574
B3GALT5	0.299602	0.435755	0.0609505	0.0854045	-0.0935887	-0.0355016	0.0813327	-0.356186	-0.064
B3GALT6	1.09912	1.45617	0.323842	0.417982	-0.112763	-0.0519608	0.224481	-0.554423	-0.06915
B3GALTL	1.65347	1.6018	0.895525	0.495803	0.01227	-0.153591	0.0839024	0.0855689	0.0332
B3GAT1	1.53857	1.52231	0.935938	0.93791	-0.0260847	-0.228475	-0.00113235	0.113494	0.011775
B3GAT2	1.74594	1.20542	0.780093	0.992179	-0.062296	-0.0890112	-0.0212995	-0.137436	-0.0014375
B3GAT3	1.51688	1.68025	0.532665	0.893738	-0.00542296	0.0728869	-0.0280207	-0.043758	-0.0228
B3GNT1	0.561549	1.1132	0.132986	0.999551	-0.124973	-0.0900824	-0.165416	-0.165405	-0.0789875
B3GNT2	3.43938e-05	1.74157	1.9989e-06	0.868044	-0.226794	-0.298508	-0.739157	0.35024	-0.21975
B3GNT3	0.111492	1.76844	0.0185533	0.853155	-0.147775	-0.0418624	-0.162291	-0.279423	-0.107525
B3GNT4	1.09528	1.17804	0.322272	0.995425	-0.0659207	-0.0800643	-0.0630983	-0.0151202	-0.1054
B3GNT6	1.57546	0.0081592	0.569531	0.000901504	0.131739	-0.1388	0.587063	0.200917	-0.122225
B3GNT7	0.0187603	1.19665	0.00238969	0.311197	-0.232431	-0.328753	-0.116633	-0.240136	-0.2442
B3GNT8	0	1.01537	0	1	-0.892109	-0.492705	-2.05643	-0.812123	-0.207175
B3GNT9	1.11919	0.000268949	0.999336	2.19879e-05	0.380343	0.335347	0.526248	0.374527	0.28525
B3GNTL1	1.25935	1.7794	0.986661	0.614621	0.0339477	0.171679	0.0683352	-0.0966106	-0.0076125
B4GALNT1	1.50258	1.36226	0.945655	0.969056	-0.0235449	-0.0845798	0.00470249	-0.00452724	-0.009775
B4GALNT2	0	1.16022	0	0.996947	-0.814635	-0.326761	-2.06668	-0.829423	-0.035675
B4GALNT3	0.128804	1.1579	0.0220649	0.997101	-0.183704	0.00920454	-0.357741	-0.234479	-0.1518
B4GALNT4	1.41694	1.57604	0.472856	0.925412	-0.039704	0.117644	-0.213969	-0.150228	0.0877375
B4GALT1	0.72012	1.7879	0.183458	0.622383	0.0134831	-0.110947	-0.16355	0.429054	-0.100625
B4GALT2	1.64143	0.996937	0.900155	0.241823	0.0560634	-0.150574	0.396986	0.168966	-0.191125
B4GALT3	1.16152	0.820105	0.996851	0.187373	0.130952	0.169923	0.156775	0.167183	0.029925
B4GALT4	0.214971	1.49469	0.0407146	0.943978	-0.179276	-0.402411	-0.148166	-0.104952	-0.061575
B4GALT5	0.045499	1.7779	0.00656189	0.846879	-0.13385	-0.276874	-0.452559	0.0475441	0.146487
B4GALT6	0.510505	1.59906	0.118295	0.493359	-0.148072	-0.29609	0.0457635	-0.226635	-0.115325
B4GALT7	1.73772	1.60081	0.726837	0.494617	0.0199746	0.0740823	0.0916197	-0.104079	0.018275
B7H6	0	1.04633	0	0.999999	-0.949416	-0.780307	-0.704486	-1.5705	-0.742375
B9D1	1.04295	0.000422535	1	3.59802e-05	0.46236	0.433277	0.294957	0.826731	0.294475
B9D2	1.33601	1.49656	0.431629	0.943589	0.00747988	0.00899674	-0.0670368	0.20976	-0.1218
BAALC	1.15923	1.84536	0.997031	0.776378	0.0701407	0.0452892	-0.00077968	0.218253	0.0178
BAAT	1.6274	1.7693	0.906044	0.852334	0.0926293	0.0827162	-0.0218997	0.343526	-0.033825
BABAM1	0.788721	1.25243	0.206177	0.986056	-0.0456694	0.0775284	-0.0663808	0.0272997	-0.221125
BACE1	1.01594	8.53242e-06	1	4.99725e-07	0.454877	0.309358	0.884633	0.46524	0.160275
BACE2	1.00311	0	1	0	1.76642	1.03999	2.62057	2.00097	1.40416
BACH1	1.42533	1.34932	0.477009	0.971247	-0.10647	-0.307776	-0.0772268	-0.0338782	-0.007
BACH2	1.31308	0.164284	0.979804	0.0266978	0.215565	0.74821	0.0845538	-0.0841426	0.113638
BAD	7.04777e-05	1.04414	4.49753e-06	0.999999	-0.397942	-0.153957	-0.511496	-0.475841	-0.450475
BAG1	0.000103781	1.06871	6.99615e-06	0.99998	-0.440886	-0.644095	-0.289127	-0.557372	-0.27295
BAG2	1.02081	0	1	0	0.672326	1.00206	0.920363	0.598938	0.167937
BAG3	1.08368	0	0.999955	0	0.595134	0.537167	1.2603	0.307316	0.27575
BAG4	0.212535	1.59167	0.0401789	0.921466	-0.0865066	0.0095555	-0.365644	0.0451122	-0.03505
BAG5	0.00408505	1.84831	0.000427265	0.766256	-0.298476	0.0864364	-0.481617	-0.695697	-0.103025
BAG6	0.729016	1.84745	0.186271	0.696105	-0.147825	-0.2135	0.172373	-0.485248	-0.064925
BAGE	1.29103	1.73311	0.98284	0.871795	-0.0250186	-0.133034	0.0212021	0.0192949	-0.0075375
BAHCC1	1.57742	1.63733	0.571027	0.909447	-0.0146856	0.0786998	-0.0993155	-0.0416266	0.0035
BAHD1	0.00817624	1.06186	0.000931987	0.99999	-0.32228	-0.341694	-0.404247	-0.380152	-0.163025
BAI1	0.709641	1.77351	0.179795	0.849577	0.00685666	0.213594	-0.368937	0.0876442	0.095125
BAI2	1.69812	1.45927	0.870147	0.951356	-0.000552278	0.0868824	-0.0294963	-0.110745	0.05115
BAI3	1.34683	1.73674	0.97477	0.870238	-0.0135195	0.00779519	-0.0145596	-0.0625761	0.0152625
BAIAP2	1.30374	1.80573	0.981044	0.640321	-0.000851143	-0.00142541	0.0319715	-0.0619631	0.0280125
BAIAP2L1	1.07832	0	0.999974	0	0.564511	0.425967	1.28908	0.239471	0.303525
BAIAP2L2	0.00188278	1.11626	0.0001814	0.999451	-0.337535	-0.410401	-0.398287	-0.481078	-0.060375
BAIAP3	1.60649	1.48876	0.591346	0.945144	-0.0871154	-0.284053	-0.00421397	-0.143682	0.0834875
BAK1	1.42186	0.0274694	0.962282	0.00347159	0.159512	0.136674	0.372943	-0.0349199	0.16335
BAMBI	0	1.84406	0	0.783753	-0.448801	0.117128	-1.34808	-0.0316987	-0.53255
BANCR	1.61718	1.30447	0.910778	0.978531	-0.0137153	-0.126336	-0.0239197	0.0882692	0.007125
BANF1	0.976888	1.81459	0.275185	0.649356	-0.105008	-0.204984	0.0784853	-0.0980849	-0.19545
BANF2	1.72331	1.1939	0.850418	0.993618	-0.0501991	-0.0812738	-0.0147404	-0.0919071	-0.012875
BANK1	1.15069	0	0.997674	0	1.1385	2.22687	1.62557	0.462436	0.2391
BANP	1.73818	1.17228	0.731112	0.302634	0.0460994	0.0496928	0.0499353	0.0365946	0.048175
BAP1	0.115653	1.20433	0.0193958	0.992366	-0.185075	-0.0573114	-0.154361	-0.303442	-0.225188
BARD1	1.66656	0.417182	0.640772	0.080847	-0.0238191	0.00254197	0.19989	-0.219984	-0.077725
BARHL1	1.2584	1.8412	0.986798	0.789532	0.022425	0.0395162	0.0311046	0.0382292	-0.01915
BARX1	1.47462	1.69261	0.951789	0.887877	-0.0412091	-0.084205	0.0179144	-0.0986458	0.0001
BARX2	1.69919	1.85533	0.673612	0.740981	-0.0323429	-0.166869	0.0671196	0.0736779	-0.1033
BASP1	1.02342	0	1	0	0.735926	0.886433	1.14998	0.603466	0.303825
BATF	1.05061	0	1	0	0.660918	0.444463	0.930933	0.536803	0.731475
BATF2	1.06413	0	0.999995	0	0.822308	0.519196	1.16948	0.819631	0.780925
BATF3	1.11755	0.000290909	0.999377	2.39868e-05	0.449777	0.53873	0.585647	0.355032	0.3197
BAX	0.628114	0.485154	0.153113	0.097317	0.114601	0.158511	-0.333178	0.28476	0.348313
BAZ1A	1.16757	0.0132058	0.99644	0.00153566	0.294165	0.367584	0.377784	0.335753	0.0955375
BAZ1B	1.32183	1.3737	0.42533	0.967036	-0.0127845	-0.0828268	-0.0822563	0.146683	-0.0327375
BAZ2A	1.55731	1.7175	0.929983	0.564233	0.0433164	-0.0112992	0.0224602	0.0421795	0.119925
BAZ2B	1.04704	0.000433002	1	3.69797e-05	0.358492	0.49787	0.391034	0.315737	0.229325
BBC3	0.207457	1.67973	0.0389806	0.893794	-0.0335847	-0.299625	-0.214434	0.495745	-0.116025
BBIP1	1.06481	0.00032316	0.999995	2.69852e-05	0.300864	0.102669	0.485849	0.324864	0.290075
BBOX1	1.66135	1.67067	0.89182	0.897995	-0.0964524	-0.273039	0.0172656	-0.163686	0.03365
BBS1	1.45644	1.20843	0.495644	0.991759	-0.0519581	-0.139201	-0.107875	0.00204327	0.0372
BBS10	1.74627	0.639458	0.781026	0.136833	0.0776707	0.50302	-0.0196656	-0.250497	0.077825
BBS12	0.833971	0.708684	0.221839	0.155294	-0.0419498	0.240836	0.0826689	-0.403854	-0.08745
BBS2	0.000348101	1.07484	2.74849e-05	0.999964	-0.263941	0.0603717	-0.604604	-0.165857	-0.345675
BBS4	1.11599	0.0501883	0.999432	0.00692469	0.221221	0.327589	0.308657	0.198149	0.0504875
BBS5	1.43203	1.85292	0.960648	0.706686	-0.0100201	-0.188661	0.0814219	0.034359	0.0328
BBS7	0.862666	1.60435	0.231757	0.496834	-0.0826619	0.159902	-0.231816	-0.255208	-0.003525
BBS9	1.69116	1.6931	0.874189	0.887794	-0.0349881	-0.11464	0.00557252	-0.0283093	-0.002575
BBX	1.07221	1.61681e-05	0.999987	9.9945e-07	0.474718	0.440119	0.857343	0.460561	0.14085
BCAM	1.32653	1.73508	0.978109	0.580237	0.0411958	0.0117146	0.0557136	0.0623798	0.034975
BCAN	1.71207	1.79869	0.859926	0.833594	0.0604972	0.0235366	-0.0171809	0.238758	-0.003125
BCAP29	0.171747	1.68691	0.0311893	0.890707	-0.111662	0.0503199	-0.31265	0.00730769	-0.191625
BCAP31	1.712	1.84553	0.691439	0.780969	-0.0746241	-0.0213143	0.0901396	-0.253622	-0.1137
BCAR1	0.659755	1.11995	0.162837	0.999341	-0.0936767	-0.234638	-0.16342	-0.0256611	0.0490125
BCAR3	0	1.10407	0	0.999736	-0.533683	-0.611832	-0.925218	-0.691434	0.09375
BCAR4	1.51089	1.35962	0.943335	0.969417	-0.0613173	-0.192516	-0.00355154	-0.0537019	0.0045
BCAS1	0.00836173	1.71684	0.000956474	0.879227	-0.20701	-0.322806	-0.44065	0.028117	-0.0927
BCAS2	1.50093	1.10712	0.94589	0.280057	0.0205727	-0.0239506	0.130389	-0.0231731	-0.000975
BCAS3	0.676386	1.46463	0.168835	0.950239	-0.0467143	0.120184	-0.191204	-0.0232372	-0.0926
BCAS4	1.66754	1.27892	0.641233	0.982309	-0.0640957	-0.0160257	-0.0265874	-0.176595	-0.037175
BCAT1	1.02958	8.51789e-06	1	4.99725e-07	0.562753	0.591066	0.96681	0.659936	0.0332
BCAT2	2.07039e-05	1.002	9.9945e-07	1	-0.441357	-0.348132	-0.622015	-0.32478	-0.4705
BCCIP	0.298367	1.29459	0.0605352	0.979983	-0.118823	-0.121272	-0.088151	-0.0561699	-0.2097
BCDIN3D	1.55067	1.70292	0.552124	0.554336	0.0507473	0.170605	-0.0164479	0.149631	-0.1008
BCDIN3D-AS1	1.62445	1.38132	0.908136	0.96598	-0.0774856	-0.239208	-0.00909487	-0.0604647	-0.001175
BCHE	2.91829e-05	1.08788	1.49918e-06	0.999916	-0.651233	-0.492797	-0.586899	-1.37324	-0.152
BCKDHA	0.0426734	1.14626	0.00611814	0.998126	-0.210867	-0.140513	-0.172375	-0.140954	-0.389625
BCKDHB	4.26985e-05	1.06169	2.49863e-06	0.99999	-0.359572	-0.365164	-0.740178	-0.183369	-0.149575
BCKDK	1.16526	0.0342945	0.996624	0.00446954	0.244842	0.386992	0.362839	0.113261	0.116275
BCL10	0	1.65395	0	0.524594	-0.468209	-0.229956	-1.5681	0.00532051	-0.0801
BCL11A	1.96078e-05	1.30336	9.9945e-07	0.978612	-0.432909	0.0636515	-0.711757	-0.808317	-0.275213
BCL11B	1.59729	0.0256772	0.584127	0.00321173	0.075218	0.418001	0.182128	-0.455457	0.1562
BCL2	1.60294	1.54976	0.588837	0.932208	-0.0337529	-0.110602	-0.118248	0.0370633	0.056775
BCL2A1	1.00781	0	1	0	2.03777	1.9668	3.05008	1.73591	1.3983
BCL2L1	1.40757	0.295784	0.467832	0.0534336	0.211537	-0.00979649	-0.0220008	0.519219	0.358725
BCL2L10	0.00519981	1.03975	0.000559192	1	-0.248599	-0.109419	-0.701413	-0.170677	-0.0128875
BCL2L11	0.00130342	1.17054	0.000121933	0.99611	-0.240447	-0.231048	-0.749278	-0.0465625	0.0651
BCL2L12	1.09807	0.00193295	0.999843	0.000184399	0.278084	0.250635	0.513822	0.153878	0.194
BCL2L13	0.000614035	1.05732	5.24711e-05	0.999992	-0.257646	-0.0213225	-0.793812	-0.0164263	-0.199025
BCL2L14	1.6953	1.18461	0.66682	0.994761	-0.0442589	-0.123578	-0.0624235	0.0248157	-0.01585
BCL2L15	2.83286e-05	1.10131	1.49918e-06	0.999774	-0.579707	-0.558005	-0.798681	-0.974944	0.0128
BCL2L2	0.119556	1.05973	0.0201819	0.999992	-0.207061	-0.1269	-0.236537	-0.254131	-0.210675
BCL3	1.19306	0.000314389	0.994348	2.59857e-05	0.245575	0.108245	0.567933	-0.00670272	0.312825
BCL6	1.03743	0	1	0	0.670173	0.969942	1.06298	0.422644	0.225125
BCL6B	1.19822	1.23128	0.993738	0.325555	0.063351	-0.183919	0.0883973	0.238826	0.1101
BCL7A	0.875274	1.237	0.236107	0.988189	-0.0973268	0.0778033	-0.0194312	-0.196142	-0.251538
BCL7B	0.608463	1.6733	0.146802	0.896816	-0.0572971	0.0455518	-0.15835	-0.15274	0.03635
BCL7C	0.443223	1.71478	0.0988951	0.879629	-0.0879722	0.130702	-0.125036	-0.309479	-0.048075
BCL9	0.854347	1.09692	0.229053	0.999838	-0.150215	-0.188361	-0.130746	-0.247804	-0.03395
BCL9L	1.08783	0.0314723	0.99993	0.00405927	0.237044	0.0919917	0.284107	0.251402	0.320675
BCLAF1	0.465952	1.36358	0.10562	0.380366	0.0405966	0.0861901	-0.306379	0.362175	0.0204
BCMO1	0.00116918	1.82336	0.00010844	0.810037	-0.267361	-0.215199	-0.81131	-0.24141	0.198475
BCO2	1.57862	1.85222	0.924328	0.749739	0.0297398	-0.03923	0.0140686	0.106571	0.03755
BCOR	0.569474	1.46428	0.13529	0.950308	-0.175306	-0.0559351	-0.0841231	-0.495541	-0.065625
BCORL1	1.71174	1.42828	0.859675	0.956922	-0.0372565	-0.158739	0.0522021	0.0102484	-0.0527375
BCORP1	1.43659	1.45638	0.960049	0.951873	-0.0228192	-0.0641148	-0.0108075	-0.0278045	0.01145
BCR	0.323291	1.58391	0.0669167	0.923703	-0.0774383	0.112254	-0.156958	-0.0858494	-0.1792
BCRP3	1.71526	1.29292	0.856901	0.98014	-0.0207716	-0.0396242	-0.0516118	-0.0173878	0.0255375
BCS1L	0.000465116	1.03942	3.79791e-05	1	-0.387702	-0.396508	-0.292017	-0.534183	-0.3281
BDH1	2.71985e-05	1.01224	1.49918e-06	1	-0.511613	-0.469027	-0.478016	-0.75401	-0.3454
BDH2	0	1.03539	0	1	-0.489845	-0.434374	-0.839825	-0.506855	-0.178325
BDKRB1	0	1.10653	0	0.999696	-0.464007	-0.506839	-1.0583	-0.430641	0.13975
BDKRB2	0.00343933	1.59184	0.000351307	0.488984	-0.198654	-0.315797	-0.452502	-0.322043	0.295725
BDNF	1.18011	1.67004	0.995465	0.534119	0.00777112	0.101339	0.02167	-0.1147	0.022775
BDNF-AS	1.40647	1.67263	0.965012	0.897126	-0.0247928	0.0312495	0.00310003	-0.134271	0.00075
BDP1	1.66708	1.80087	0.889064	0.831453	0.00567483	-0.0364342	-0.0904598	0.0414183	0.108175
BEAN1	1.12079	0.757046	0.999247	0.168653	0.160059	0.287417	0.227871	0.140497	-0.01555
BECN1	0.00405172	1.07755	0.000422767	0.999959	-0.202687	-0.328422	-0.500509	0.156058	-0.137875
BEGAIN	1.67727	1.65114	0.883773	0.905319	-0.00798055	0.0469521	0.0155074	-0.0842067	-0.010175
BEND2	1.38747	1.17193	0.457197	0.996	-0.126166	-0.225772	-0.0608507	-0.173542	-0.0445
BEND3	0.00566298	1.17421	0.000614662	0.995772	-0.384551	-0.48274	-0.1134	-0.400938	-0.541125
BEND4	1.10087	1.1288	0.999807	0.28701	0.102874	0.420835	0.00717418	-0.0378646	0.02135
BEND5	1.3514	1.75916	0.973888	0.598401	0.090282	0.544759	-0.0305933	-0.132913	-0.020125
BEND6	1.18927	1.83718	0.994694	0.675803	0.0250817	0.0612318	0.0133658	-0.00999599	0.035725
BEND7	0.0170782	1.05509	0.00214982	0.999994	-0.281024	-0.0539909	-0.398853	-0.520865	-0.150388
BEST1	1.20085	1.85274	0.993455	0.744483	0.0832352	0.0211307	0.00319965	0.278285	0.030325
BEST2	0	1.00401	0	1	-2.07882	-1.9705	-2.69045	-1.9634	-1.69095
BEST3	1.3205	1.68682	0.978946	0.890827	-0.0135353	-0.157461	0.00899805	0.0681971	0.026125
BEST4	0	1.40775	0	0.961249	-1.75626	-1.37298	-1.74	-2.68552	-1.22655
BET1	1.01635	8.46024e-06	1	4.99725e-07	0.492439	0.414667	0.685004	0.602861	0.267225
BET1L	1.13979	0.020283	0.998476	0.00247114	0.169877	-0.00367558	0.590238	0.211506	-0.118562
BET3L	1.68861	1.36167	0.662079	0.969111	-0.0684409	-0.108594	-0.108257	-0.0815385	0.024625
BEX1	9.67262e-05	1.65354	6.49643e-06	0.904236	-0.347297	-0.371923	-0.551473	-0.378894	-0.0869
BEX2	0	1.31582	0	0.976787	-0.387167	-0.0947671	-0.862057	0.148005	-0.73985
BEX4	0	1.04918	0	0.999999	-0.401457	-0.094617	-0.871832	0.0448958	-0.684275
BEX5	0.0173782	0.00103925	0.00219279	9.39483e-05	-0.013258	0.224586	0.304274	-0.584167	0.002275
BFAR	1.09255	0.00707094	0.999896	0.000772075	0.20481	0.06084	0.594163	0.115938	0.0483
BFSP1	1.10835	0.35489	0.999677	0.0662925	0.135674	0.280567	0.273314	0.00521635	-0.0164
BFSP2	1.4271	1.67589	0.961476	0.537582	0.110337	0.232877	0.00276859	0.219928	-0.014225
BGN	1.00422	0	1	0	1.38931	1.62017	2.08243	1.25986	0.594775
BHLHB9	0.27505	1.10935	0.0547599	0.999641	-0.194737	-0.212009	-0.249826	-0.224663	-0.09245
BHLHE22	1.05376	0.00745107	1	0.00081805	0.336342	0.814518	0.29997	0.118554	0.112325
BHLHE23	1.27632	1.71835	0.984589	0.878967	0.0606998	0.110011	-0.00265066	0.166939	-0.0315
BHLHE40	1.25746	0	0.986879	0	0.965413	0.849401	1.53076	1.07575	0.405738
BHLHE41	1.02283	1.12122	0.293801	0.999301	-0.117697	0.00300217	-0.157094	-0.334495	0.0178
BHMT	1.71166	1.51231	0.860236	0.940365	-0.0692289	-0.221874	-0.00573211	-0.066859	0.01755
BHMT2	1.14211	1.80546	0.998284	0.639684	0.048283	0.1131	0.0298218	0.0249599	0.02525
BICC1	1.08666	0.0103303	0.999941	0.00117236	0.257848	0.228473	0.504962	0.197732	0.100225
BICD1	1.07983	0.0960121	0.999968	0.0143171	0.303882	0.464029	0.142858	0.563566	0.045075
BICD2	1.67538	0.466825	0.885372	0.0927305	0.113611	0.114891	0.203034	0.189543	-0.053025
BID	1.04208	9.38086e-06	1	4.99725e-07	0.420655	0.352046	1.0715	0.16222	0.09685
BIK	1.24517	8.45309e-06	0.988373	4.99725e-07	0.484788	0.51907	0.711346	0.672412	0.036325
BIN1	0.908368	1.82597	0.248983	0.662738	-0.121118	-0.222823	-0.0104437	-0.313205	0.062
BIN2	0.136875	1.68767	0.0237689	0.544733	0.0817388	0.401432	-0.00439565	0.346619	-0.4167
BIN3	1.25041	1.53382	0.987719	0.457747	0.0409936	-0.0113922	0.0778598	0.0963942	0.0011125
BIRC2	0.287846	1.43596	0.0579546	0.95539	-0.0787734	0.0953891	-0.372826	-0.0756571	0.038
BIRC3	1.02071	0	1	0	1.09232	1.00833	1.71166	0.864319	0.784963
BIRC5	1.08473	9.60615e-06	0.99995	4.99725e-07	0.521376	0.231526	0.923753	0.741474	0.18875
BIRC6	0.975417	1.8596	0.27438	0.725959	-0.0708205	-0.0928678	-0.0455304	-0.0491587	-0.095725
BIRC7	0.585727	1.84547	0.140087	0.781956	-0.0424196	-0.0203952	-0.370988	0.0450801	0.176625
BIVM	0.599346	1.85234	0.144153	0.705633	-0.128049	-0.128739	-0.0149228	-0.329383	-0.03915
BLCAP	3.45423e-05	1.04208	1.9989e-06	1	-0.434319	-0.315406	-0.568036	-0.492484	-0.36135
BLID	1.40161	1.51341	0.965667	0.939915	-0.0482507	-0.178021	-0.0033437	-0.0148878	0.00325
BLK	1.09616	0.211877	0.999859	0.0360417	0.223231	0.731234	0.0940094	0.0117428	0.0559375
BLM	1.01692	0	1	0	0.629056	0.322335	1.48996	0.405529	0.2984
BLMH	1.15223	0.0185915	0.997567	0.00224277	0.196102	0.208001	0.615287	0.0476202	-0.0865
BLNK	1.32588	0.004	0.978227	0.000411774	0.312359	0.861785	0.16397	-0.143021	0.3667
BLOC1S1	0.000103321	1.0128	6.99615e-06	1	-0.378608	-0.370108	-0.548196	-0.268077	-0.32805
BLOC1S2	1.28933	0.493352	0.983086	0.0992079	0.116304	0.350045	0.0921544	-0.0385096	0.061525
BLOC1S3	1.58657	0.845679	0.92232	0.194906	0.100201	-0.0332014	0.196044	0.241847	-0.0038875
BLVRA	1.05738	1.64204e-05	0.999998	9.9945e-07	0.518074	0.279157	0.7829	0.733141	0.2771
BLVRB	0.0161305	1.19141	0.00201439	0.993925	-0.151134	-0.267016	-0.42429	0.0586458	0.028125
BLZF1	1.6612	1.51433	0.635226	0.447769	0.00977885	-0.024014	-0.040427	0.0280689	0.0754875
BMF	0.81556	1.73301	0.215801	0.577382	0.0632957	0.150381	-0.354445	0.214247	0.243
BMP1	1.18448	1.72615	0.359352	0.875796	0.0647582	0.126754	-0.156786	0.234415	0.05465
BMP10	1.21711	1.82563	0.991706	0.66161	0.0621779	0.217005	0.000475635	0.0408814	-0.00965
BMP15	1.17507	1.83275	0.995851	0.800197	0.0411833	0.147796	-0.00432656	0.0123638	0.0089
BMP2	2.72232e-05	1.54777	1.49918e-06	0.93264	-0.385795	-0.595863	-0.75364	-0.162192	-0.0314875
BMP2K	0.000242147	1.06248	1.84898e-05	0.999989	-0.367823	-0.35422	-0.599657	-0.405016	-0.1124
BMP3	0	1.02953	0	1	-0.566545	-0.448923	-1.19246	-0.617796	-0.007
BMP4	0.00698079	1.85935	0.00078107	0.735433	-0.043094	-0.190675	-0.273818	0.367268	-0.07515
BMP5	4.87805e-05	1.21856	2.99835e-06	0.990572	-0.42702	-0.38215	-0.470446	-0.470869	-0.384613
BMP6	1.56112	1.72466	0.929138	0.876419	0.0408501	0.0422113	0.00811059	0.196579	-0.0835
BMP7	1.14165	0.530924	0.998334	0.108594	0.113553	0.0332123	0.179279	0.11012	0.1316
BMP8A	1.19452	1.30195	0.994186	0.352831	0.10721	0.138561	0.0469603	0.135994	0.107325
BMP8B	1.72655	1.35903	0.846235	0.378621	-0.0327834	-0.325116	0.131946	-0.128413	0.19045
BMPER	1.40305	1.21586	0.465768	0.990866	-0.129561	-0.37066	-0.0166384	-0.135545	0.0046
BMPR1A	0.000495768	1.21375	4.09775e-05	0.991086	-0.297082	0.108003	-0.765586	-0.452356	-0.0783875
BMPR1B	1.66225	1.24951	0.891142	0.986507	-0.049271	-0.199875	-0.0248867	0.0301282	-0.00245
BMPR2	1.64316	0.719329	0.899137	0.158022	0.212739	0.25218	-0.0716492	0.498726	0.1717
BMS1	1.72409	0.674608	0.849337	0.146175	-0.00847336	-0.185895	0.438412	-0.13226	-0.15415
BMX	0	1.09727	0	0.999832	-0.555442	-0.451049	-0.654029	-0.405641	-0.71105
BNC1	1.21738	1.82032	0.991684	0.816327	0.0222795	0.0354227	-0.00262726	0.0394351	0.0168875
BNC2	1.05349	0.00852954	1	0.00094498	0.328218	0.545856	0.399232	0.31401	0.053775
BNIP1	0.321115	1.50997	0.066322	0.940798	-0.141242	-0.196172	-0.0688091	-0.166538	-0.13345
BNIP2	1.03668	8.2361e-05	1	5.9967e-06	0.39702	0.562357	0.515353	0.258558	0.251813
BNIP3	1.04278	0	1	0	0.861523	0.825283	1.48722	1.06212	0.071475
BNIP3L	1.05266	5.07614e-05	1	3.49808e-06	0.535531	0.581278	0.431085	0.800413	0.32935
BNIPL	1.52746	1.29419	0.939251	0.980065	-0.0450683	-0.193245	-0.00658123	0.00670272	0.01285
BOC	1.21127	0.402149	0.992335	0.0772305	0.156979	0.280423	0.0219747	0.163093	0.162425
BOD1	0.550287	1.24319	0.129411	0.987355	-0.112384	-0.0429273	-0.0518341	-0.0808734	-0.2739
BOD1L1	1.58953	1.33894	0.921657	0.369077	0.197259	0.183058	0.0103082	0.63972	-0.04405
BOD1L2	1.4742	1.84157	0.95188	0.788585	-0.0630058	-0.186547	0.0186848	-0.0949359	0.010775
BOK	1.08485	3.77074e-05	0.99995	2.49863e-06	0.355419	0.165753	0.817373	0.125825	0.312725
BOLA1	0.120582	1.17261	0.0204033	0.995933	-0.102356	-0.0632522	-0.174252	0.153181	-0.3251
BOLA2	1.19724	1.45103	0.365318	0.953017	-0.0835816	-0.0490236	-0.037225	-0.12649	-0.121588
BOLA3	0.718745	1.71789	0.182928	0.878991	-0.168118	-0.483391	0.0980133	-0.0653205	-0.221775
BOLA3-AS1	1.28624	1.54806	0.983497	0.93258	0.00862213	0.0335746	-0.00952146	-0.00317708	0.0136125
BOLL	1.38632	1.57919	0.96823	0.924737	-0.0112815	-0.00667941	-0.0079164	-0.0669551	0.036425
BOP1	1.4098	0.165275	0.964545	0.0269002	0.0644914	-0.00345436	0.348482	-0.1748	0.0877375
BORA	1.74322	0.169416	0.797958	0.0277013	0.172686	-0.00662796	0.286198	0.477372	-0.0662
BPESC1	1.63387	1.29487	0.903359	0.979937	-0.0288019	-0.0557899	-0.0237434	-0.0545994	0.018925
BPGM	1.3033	0.016573	0.981106	0.00197441	0.249282	0.586265	0.219087	-0.015601	0.207375
BPHL	0	1.02442	0	1	-0.517948	-0.458429	-0.883839	-0.44605	-0.283475
BPI	1.63653	1.47577	0.90246	0.947735	-0.0142724	-0.0893266	-0.0422289	0.0561659	0.0183
BPIFA1	1.17559	1.84959	0.99582	0.764479	0.0102694	0.035771	0.0193536	-0.0125721	-0.001475
BPIFA2	1.16848	1.22455	0.996395	0.322369	0.181967	0.373209	-0.0172216	0.264679	0.1072
BPIFA3	1.59812	1.70877	0.918093	0.881411	-0.0222295	-0.11623	-0.0323844	-0.0501042	0.1098
BPIFA4P	1.16434	1.84192	0.996655	0.68712	0.0404222	0.0994844	0.00258155	0.0329728	0.02665
BPIFB1	1.35558	1.59727	0.973245	0.92	0.0184241	-0.123216	0.0456336	0.141979	0.0093
BPIFB2	1.74	1.50512	0.734399	0.941915	-0.0386465	-0.109767	-0.0494233	-0.0161458	0.02075
BPIFB4	1.28488	1.77184	0.983679	0.850636	0.036202	0.119589	0.0160058	0.0390385	-0.029825
BPIFB6	1.44819	1.50122	0.957307	0.942624	-0.0161689	-0.0651987	-0.0088988	-0.0138782	0.0233
BPIFC	1.39011	1.37084	0.967608	0.967557	0.0181095	0.0476383	-0.00906171	0.0397115	-0.00585
BPNT1	2.11864e-05	1.22606	9.9945e-07	0.989623	-0.342797	-0.263171	-1.26201	0.0892949	0.0647
BPTF	0.296309	1.22788	0.05994	0.98943	-0.0669007	0.0482857	-0.37877	0.0119311	0.05095
BPY2	1.42994	1.58098	0.960963	0.924523	0.0320377	0.0345241	-0.00974838	0.1	0.003375
BRAF	1.45144	1.7194	0.492347	0.878645	-0.0187815	0.184464	-0.065844	-0.142196	-0.05155
BRAP	0.0209988	1.06057	0.00271051	0.999991	-0.227116	0.109902	-0.394369	-0.470585	-0.153413
BRAT1	1.31366	1.81696	0.420863	0.819	-0.0641438	0.104258	0.052625	-0.313333	-0.100125
BRCA1	1.72403	1.71724	0.849653	0.56346	0.0253068	0.127623	0.0213633	-0.011246	-0.0365125
BRCA2	1.06821	0.00732786	0.99999	0.000803058	0.25066	0.0307171	0.472692	0.39008	0.10915
BRCC3	0.00013296	1.06638	9.49478e-06	0.999984	-0.357021	-0.0932608	-0.653034	-0.347752	-0.334037
BRD1	0.593647	1.24536	0.142516	0.986962	-0.181761	-0.00603721	-0.0732782	-0.501827	-0.1459
BRD2	1.54959	0.00999118	0.932342	0.00113238	0.171914	-0.0568055	0.534818	0.14512	0.064525
BRD3	0.610664	1.76936	0.147608	0.605937	-0.143392	0.017672	-0.0165278	-0.508237	-0.066475
BRD4	1.72468	1.50509	0.70466	0.443533	-0.0452246	-0.138394	0.164718	-0.209647	0.002425
BRD7	1.70999	1.22685	0.861875	0.323465	-0.0189195	0.0256974	0.155349	-0.223237	-0.0334875
BRD7P3	1.55362	1.28839	0.931038	0.980637	-0.00644091	-0.0373499	-0.0221491	0.0240104	0.009725
BRD8	1.71774	1.2478	0.698737	0.986713	-0.0845083	-0.303366	0.0157438	-0.0420112	-0.0084
BRD9	1.33466	0.103642	0.976769	0.0156569	0.18373	0.26394	0.224327	0.131402	0.11525
BRDT	1.23741	1.815	0.989322	0.820293	0.0551453	0.148546	-0.00427682	0.0642869	0.012025
BRE	1.42321	1.48072	0.475943	0.946624	-0.0948291	-0.173268	0.00570422	-0.149527	-0.062225
BRE-AS1	1.20285	1.20884	0.993251	0.316543	0.0948274	0.342389	0.0622214	-0.0610256	0.035725
BREA2	1.38812	1.81527	0.968026	0.81996	0.0480198	0.12283	-0.0507516	0.0710256	0.048975
BRF1	1.70231	1.43614	0.866084	0.955367	-0.0611073	-0.193689	0.0207774	-0.0353926	-0.036125
BRF2	4.78088e-05	1.03512	2.99835e-06	1	-0.379413	-0.119574	-0.7497	-0.344427	-0.30395
BRI3	0.132865	1.16512	0.0229464	0.996504	-0.174195	-0.177919	-0.37822	-0.204868	0.064225
BRI3BP	0.00978522	1.09022	0.00113837	0.999893	-0.265061	-0.315695	-0.403565	-0.104058	-0.236925
BRIP1	0.614769	1.68664	0.148754	0.544065	-0.0728737	0.0326017	-0.137939	-0.183558	-0.0026
BRIX1	1.74355	1.85275	0.740689	0.706159	-0.0904562	-0.0599267	0.121197	-0.290321	-0.132775
BRK1	1.69747	1.6921	0.669624	0.547095	-0.0502468	-0.0780913	0.0463369	-0.0341827	-0.13505
BRMS1	1.35754	1.10247	0.443197	0.278552	-0.0386893	0.214369	0.120571	-0.445296	-0.0444
BRMS1L	1.14719	0.319673	0.997967	0.0585638	0.0921412	0.203412	0.278319	-0.0595913	-0.053575
BROX	0.207449	1.4912	0.0389686	0.944674	-0.130773	-0.13862	-0.296693	-0.0270032	-0.060775
BRP44	1.12994e-05	1.02663	4.99725e-07	1	-0.564661	-0.50656	-0.756122	-0.656739	-0.339225
BRP44L	0.105026	1.06124	0.0172725	0.999991	-0.24008	-0.262837	-0.213747	-0.336486	-0.14725
BRPF1	0.756007	1.37989	0.19498	0.966219	-0.09683	-0.0796674	-0.0812556	-0.0963221	-0.130075
BRPF3	1.6872	1.36951	0.878972	0.96778	-0.0951244	-0.271728	-0.00187752	-0.097492	-0.0094
BRS3	1.43772	1.3118	0.959797	0.977478	-0.0246142	-0.105158	-0.00808587	0.0126242	0.0021625
BRSK1	1.7077	0.767794	0.684412	0.171815	0.0862396	-0.175204	0.076943	0.376394	0.066825
BRSK2	1.16795	1.84854	0.996415	0.75813	0.0793756	0.124942	-0.00753263	0.176218	0.023875
BRWD1	0.0127186	1.10768	0.00153366	0.999682	-0.250844	-0.128833	-0.588226	-0.320693	0.034375
BRWD1-IT2	1.23778	1.70009	0.989245	0.884239	0.00434841	-0.00804515	-0.000365712	0.0184295	0.007375
BRWD3	1.71481	1.74173	0.694803	0.868297	-0.0424086	0.181587	-0.034857	-0.246314	-0.07005
BSDC1	0.0519299	1.0924	0.00762431	0.999872	-0.145473	0.0502177	-0.421555	-0.0877804	-0.122775
BSG	0	1.05693	0	0.999993	-0.904531	-0.8234	-1.60581	-0.98637	-0.20255
BSN	1.20238	1.83421	0.993337	0.673061	0.0424011	0.162622	0.015906	0.014976	-0.0239
BSN-AS2	1.26991	1.81216	0.985481	0.824532	0.00194145	-0.0288946	0.00375077	-0.000865385	0.033775
BSND	1.22999	1.83324	0.990271	0.671512	0.0445314	0.0245413	-0.00334011	0.0170994	0.139825
BSPRY	1.74543	0.253454	0.751866	0.0443681	0.0560453	-0.0852262	0.356741	0.0539543	-0.101288
BST1	0.0120511	1.70749	0.00143871	0.881861	-0.197425	-0.228137	-0.226888	-0.129151	-0.205525
BST2	1.02269	0	1	0	1.22912	0.939475	2.18712	1.24164	0.54825
BTAF1	1.17906	0.0194444	0.995526	0.0023612	0.219905	0.631815	0.275097	-0.0823157	0.055025
BTBD1	0.111105	1.13029	0.0184833	0.998969	-0.180591	-0.1332	-0.260054	-0.179808	-0.1493
BTBD10	1.74038	1.56207	0.813963	0.472109	0.050766	0.189019	0.0346266	0.0753686	-0.09595
BTBD11	1.18481	1.84771	0.995107	0.696389	0.0320936	0.130419	0.00181772	-0.0284495	0.0245875
BTBD16	1.14378	1.78928	0.998201	0.623579	0.0826088	0.0992712	0.00244975	0.210889	0.017825
BTBD17	1.50461	1.34647	0.945131	0.971751	-0.0744305	-0.155862	-0.00624378	-0.164391	0.028775
BTBD18	1.63154	1.53832	0.904028	0.934401	-0.0242427	-0.196988	0.00776017	0.108381	-0.016125
BTBD19	1.22701	1.38468	0.990571	0.389572	0.115704	0.273191	0.000631879	0.114455	0.0745375
BTBD2	0.0327421	1.38149	0.00452901	0.965959	-0.218118	-0.268025	-0.33584	-0.456034	0.187425
BTBD3	0	1.02736	0	1	-0.823511	-0.665233	-1.32622	-1.02201	-0.280575
BTBD6	0.468669	1.14963	0.106306	0.997959	-0.155474	-0.0853028	-0.0467075	-0.16851	-0.321375
BTBD7	0.396747	0.975586	0.0861856	0.234694	-0.0665869	-0.0479467	0.0926225	-0.157123	-0.1539
BTBD8	1.72351	1.36137	0.849829	0.969172	-0.071783	-0.283442	-0.0211129	0.00152244	0.0159
BTBD9	0.932049	1.10858	0.25757	0.999668	-0.131572	-0.133156	-0.120685	-0.219499	-0.05295
BTC	0.17652	1.6227	0.0321708	0.913403	-0.1471	-0.102624	-0.258204	-0.109187	-0.118388
BTD	0.225218	1.43354	0.0430718	0.956075	-0.0250275	-0.0328381	-0.367663	0.301667	-0.001275
BTF3	0.606735	1.14195	0.146264	0.99837	-0.173654	-0.0955106	-0.109862	-0.330617	-0.158625
BTF3L4	0.898718	1.42117	0.245574	0.958476	-0.184622	-0.100961	-0.0356891	-0.408037	-0.1938
BTF3P11	1.70817	1.41476	0.862152	0.959742	-0.0165078	0.100158	-0.0240911	-0.133798	-0.0083
BTG1	0.0127205	1.52402	0.00153516	0.937443	-0.141134	0.357562	-0.501398	-0.324022	-0.096675
BTG2	0.361272	0.0191921	0.0765114	0.00232672	0.376986	0.639824	-0.275245	1.03189	0.111475
BTG3	4.22297e-05	1.03213	2.49863e-06	1	-0.435545	-0.271683	-0.665036	-0.521687	-0.283775
BTG4	1.26852	1.51936	0.985606	0.938674	0.0226272	-0.0102802	-0.00422891	0.0961178	0.0089
BTK	1.09397	0	0.999883	0	0.697028	0.981786	1.11144	0.659215	0.035675
BTLA	1.06713	4.40852e-05	0.999993	2.99835e-06	0.515486	0.843712	0.691573	0.455633	0.071025
BTN1A1	1.27101	1.66416	0.985254	0.900729	0.0209149	0.08954	-0.0035978	0.00894231	-0.011225
BTN2A1	1.09278	0.0126773	0.999894	0.00146469	0.256513	0.352385	0.363074	0.293542	0.01705
BTN2A2	1.09142	0.256887	0.999904	0.0449948	0.240418	0.718252	0.0596928	0.163654	0.020075
BTN2A3P	1.55071	1.64978	0.93193	0.905562	0.00801908	0.136266	-0.00158129	-0.020008	-0.0826
BTN3A1	1.05794	0	0.999998	0	0.589757	0.511971	0.866521	0.657624	0.322912
BTN3A2	1.20442	0	0.993103	0	0.666072	0.686862	0.517462	1.063	0.396962
BTN3A3	1.0229	0	1	0	1.12035	1.28768	1.14263	1.20388	0.847225
BTNL2	1.22869	1.75663	0.990397	0.860627	0.00902972	-0.110113	0.0139745	0.120232	0.012025
BTNL3	0	1.06706	0	0.999983	-0.597554	-0.592315	-1.26727	-0.459904	-0.070725
BTNL8	0	0.185686	0	0.0309275	-0.680538	-0.570582	-2.06509	0.231218	-0.3177
BTNL9	1.74119	1.43864	0.735771	0.955017	-0.0323762	0.00540382	-0.0232159	-0.109768	-0.001925
BTRC	1.27978	1.84956	0.984188	0.754299	0.0555237	-0.0979079	0.0312078	0.288045	0.00075
BUB1	1.20163	1.642	0.993378	0.517931	0.0878349	0.0224682	0.0611311	0.25774	0.01
BUB1B	1.11931	0.000178344	0.999334	1.39923e-05	0.36238	0.00909852	0.764014	0.625481	0.050925
BUB3	1.18504	1.72532	0.359816	0.570938	0.0268421	0.403696	0.019947	-0.0183494	-0.297925
BUD13	1.23518	1.56474	0.382819	0.928318	-0.0569143	0.0686492	-0.0877252	-0.0396314	-0.16895
BUD31	1.3022	1.84899	0.981254	0.697796	0.0595599	0.0283699	0.0466872	0.178045	-0.0148625
BVES	1.2632	1.83402	0.986268	0.673082	0.0296127	0.164228	0.0431697	-0.0550721	-0.033875
BVES-AS1	1.29723	1.57274	0.981917	0.926383	0.0444491	0.0711794	-0.0195092	0.110176	0.01595
BYSL	1.59758	0.408095	0.585352	0.0786782	-0.0876987	-0.13026	0.433122	-0.472756	-0.1809
BZRAP1	0.4916	1.12526	0.112883	0.999133	-0.156012	-0.0368316	-0.151741	-0.343798	-0.091675
BZRAP1-AS1	1.09765	0.00520038	0.999846	0.000551197	0.314399	1.08453	0.228523	-0.0815264	0.026075
BZW1	1.07879	0.00538028	0.999971	0.000572685	0.258597	0.177856	0.418685	0.260136	0.177712
BZW2	2.002e-05	1.00694	9.9945e-07	1	-0.547796	-0.514011	-0.37772	-0.775553	-0.5239
C10orf10	1.31171	4.45765e-05	0.98003	2.99835e-06	0.4586	0.612976	0.640024	0.170152	0.41125
C10orf107	1.25923	1.67635	0.986695	0.89577	0.0123365	-0.00647448	-0.0068343	0.0517548	0.0109
C10orf108	9.01578e-05	1.04115	5.9967e-06	1	-0.433024	-0.562058	-0.583157	-0.475369	-0.111513
C10orf11	0.314741	1.71978	0.0647224	0.565839	-0.0696187	0.111246	0.11223	-0.129976	-0.371975
C10orf112	1.22448	0.870333	0.990854	0.202241	0.205381	-0.0305372	0.140898	-0.0159135	0.727075
C10orf113	1.55524	1.3374	0.930767	0.973223	0.0115475	0.0597303	-0.0229025	0.00698718	0.002375
C10orf114	1.31188	1.74757	0.980024	0.865447	-0.0289984	-0.0822805	0.0172282	-0.0452163	-0.005725
C10orf116	0	1.01837	0	1	-1.45588	-0.736549	-2.55512	-2.04697	-0.484875
C10orf118	0.0609914	0.163542	0.00919244	0.0265364	0.175983	-0.0638998	-0.441381	0.925913	0.2833
C10orf12	1.58845	1.77694	0.921906	0.847932	-0.0314525	-0.130725	-0.0338003	-0.0337099	0.072425
C10orf122	1.40289	1.49701	0.965502	0.943498	-0.0153153	-0.11857	-0.00163147	0.0510897	0.00785
C10orf125	1.30456	0.0472927	0.415666	0.00644246	0.177984	-0.0308167	-0.0353083	0.300112	0.47795
C10orf126	1.74243	1.5771	0.807694	0.92517	-0.0683728	-0.250575	-0.0408559	0.00316506	0.014775
C10orf128	1.05177	0.000362233	1	3.04832e-05	0.372544	0.432997	0.685697	0.347007	0.024475
C10orf136	1.73868	1.34351	0.824376	0.97223	-0.0948147	-0.302507	-0.00711686	-0.0791346	0.0095
C10orf137	1.63999	1.15755	0.616954	0.997141	-0.0995489	-0.322506	-0.0251267	-0.0448878	-0.005675
C10orf2	0.51245	0.307054	0.118926	0.0557303	-0.189923	-0.256432	0.56892	-0.717155	-0.355025
C10orf25	1.53838	1.82216	0.935972	0.656619	0.0710652	0.268746	-0.0141132	0.0384535	-0.008825
C10orf31	1.38865	1.83295	0.967913	0.798542	0.0056042	-0.0777226	0.0351775	0.0830369	-0.018075
C10orf32	0.0271413	1.22809	0.00364849	0.989415	-0.143507	0.0855815	-0.49651	-0.00685096	-0.15625
C10orf35	1.20224	0.898711	0.993342	0.210722	0.157871	0.131808	0.0682702	0.375104	0.0563
C10orf40	1.65365	1.3251	0.895375	0.975268	-0.0408333	-0.117152	-0.0131614	-0.0263702	-0.00665
C10orf46	1.74078	1.80721	0.735944	0.826977	-0.0596657	0.0923795	-0.00998694	-0.167993	-0.153062
C10orf47	0.0554591	1.1364	0.00823947	0.998688	-0.300011	-0.0631265	-0.279806	-0.719022	-0.138088
C10orf53	1.33054	1.76205	0.977475	0.857737	0.072528	0.14655	-0.0218222	0.0950841	0.0703
C10orf54	1.74166	0.252093	0.795066	0.0440668	0.223579	0.539836	-0.0667399	0.180521	0.2407
C10orf55	1.66689	1.34656	0.889129	0.971751	-0.0575606	-0.106616	-0.0172886	-0.104888	-0.00145
C10orf57	0	1.00836	0	1	-0.477383	-0.240593	-0.758021	-0.378305	-0.532613
C10orf62	1.73061	1.4938	0.842083	0.944233	-0.0292831	-0.000405378	0.0494289	-0.0638061	-0.10235
C10orf67	1.25881	1.80156	0.986746	0.830602	0.0516133	0.0599426	0.0254468	0.141114	-0.02005
C10orf68	1.63797	1.24944	0.901532	0.986514	-0.05309	-0.0891407	-0.00387958	-0.109215	-0.010125
C10orf71	1.60906	1.43066	0.914488	0.956443	0.0346752	0.0648514	-0.0473031	0.0816026	0.03955
C10orf76	0.46037	1.40815	0.103894	0.961169	-0.156063	0.027954	-0.0884357	-0.431394	-0.132375
C10orf82	1.58042	1.69595	0.9238	0.886072	-0.0460148	-0.114006	0.00667268	-0.0897756	0.01305
C10orf85	1.36798	1.71672	0.971276	0.879252	0.047977	0.0193886	0.000336167	0.190833	-0.01865
C10orf88	1.46472	1.0239	0.954182	0.25123	0.0276655	0.078638	0.297915	-0.155529	-0.110363
C10orf90	1.63853	1.28272	0.901188	0.981573	-0.0392745	-0.135058	-0.0180205	-0.0195192	0.0155
C10orf91	1.18322	1.81656	0.99525	0.650968	0.0788943	0.145751	0.00436166	0.0844391	0.081025
C10orf95	1.74369	1.40067	0.799654	0.962502	-0.0265716	-0.0236048	0.0411941	-0.0979006	-0.025975
C10orf99	0	1.16222	0	0.996749	-0.789445	-0.890637	-0.554749	-0.522969	-1.18942
C11orf1	0.00255943	1.04863	0.000252861	0.999999	-0.23581	-0.0917038	-0.37652	-0.0369792	-0.438038
C11orf10	1.04251	0.000149545	1	1.14937e-05	0.443118	0.490069	0.522844	0.675833	0.083725
C11orf16	0.538483	1.11248	0.126124	0.99957	-0.0638594	-0.0916819	-0.200029	0.131098	-0.094825
C11orf2	3.48432e-05	1.05254	1.9989e-06	0.999996	-0.486406	-0.357017	-0.359758	-0.729175	-0.499675
C11orf21	1.42944	1.75455	0.961127	0.861536	0.0465038	0.0835649	-0.0116483	0.121699	-0.0076
C11orf24	1.051	4.44774e-05	1	2.99835e-06	0.355504	0.151893	0.835654	0.122869	0.3116
C11orf30	0.298757	1.17129	0.0606741	0.996047	-0.128367	-0.168906	-0.187949	-0.0216266	-0.134988
C11orf31	1.15785	1.57608	0.348089	0.925359	-0.0548307	0.0789178	-0.154653	-0.12125	-0.0223375
C11orf35	0.0551771	1.41941	0.0081755	0.958849	-0.139426	0.149436	-0.644749	-0.208093	0.1457
C11orf36	1.56637	1.68854	0.927486	0.889539	0.00325012	-0.0542238	-0.00241706	0.0595913	0.01005
C11orf40	1.3831	1.50204	0.968675	0.94254	-0.0390686	-0.0838393	-0.00674599	-0.0731891	0.0075
C11orf41	1.24822	1.74802	0.988049	0.865144	-0.0481569	-0.135486	1.4527e-05	-0.0823558	0.0252
C11orf42	1.34815	1.75773	0.974583	0.859672	-0.0106426	-0.0989771	0.00027574	0.0511058	0.005025
C11orf44	1.74913	1.17448	0.768232	0.995764	-0.101241	-0.226502	-0.00583846	-0.160024	-0.0126
C11orf45	1.15955	1.19851	0.997016	0.311861	0.0748683	0.313752	0.0464402	-0.129319	0.0686
C11orf48	1.18238	0.282674	0.995312	0.0505992	0.06276	-0.0264901	0.347599	-0.107644	0.037575
C11orf49	1.74361	1.63386	0.743765	0.909968	-0.0517172	-0.125201	0.00431862	-0.0502484	-0.0357375
C11orf53	1.72451	1.61731	0.705369	0.914488	-0.0437708	-0.190962	-0.0610933	0.0240465	0.052925
C11orf54	0	1.0348	0	1	-0.605421	-0.348384	-1.19561	-0.591987	-0.2857
C11orf55	1.74836	1.19963	0.759768	0.993049	-0.098297	-0.33594	-0.0102475	-0.035625	-0.011375
C11orf57	0.560336	1.22781	0.132587	0.989441	-0.157047	-0.165292	-0.119992	-0.210068	-0.132837
C11orf58	0.021191	1.18176	0.00273849	0.995025	-0.245828	0.0795605	-0.311408	-0.419063	-0.3324
C11orf63	1.38128	1.59384	0.96899	0.920734	0.00955662	0.0942264	-0.0114664	-0.0515585	0.007025
C11orf65	1.34399	1.62397	0.975203	0.912902	-0.0387684	0.0569434	-0.00412847	-0.227788	0.0199
C11orf67	0	1.01306	0	1	-0.541186	-0.168505	-1.26319	-0.294599	-0.43845
C11orf68	1.73779	1.02859	0.726433	0.252946	0.0785183	0.145865	0.0947129	0.0346955	0.0388
C11orf70	1.14732	1.82752	0.997961	0.664485	0.0543357	0.112722	0.0618243	0.0373838	0.0054125
C11orf71	3.50877e-05	1.04002	1.9989e-06	1	-0.366803	0.0197536	-0.828739	-0.304079	-0.35415
C11orf72	1.74332	1.27247	0.741898	0.983332	-0.0770464	-0.140615	-0.0304783	-0.0833173	-0.053775
C11orf73	1.04121	0.00116457	1	0.000106441	0.363717	0.303903	0.493395	0.546883	0.110687
C11orf74	1.31418	1.55332	0.421422	0.467368	0.0296825	0.183757	-0.208479	-0.00609776	0.14955
C11orf75	1.40219	0.054704	0.965577	0.00761881	0.157714	0.239024	0.29781	0.000224359	0.0938
C11orf80	1.1486	0.0148598	0.997868	0.00174804	0.413407	0.563896	0.111545	0.761438	0.21675
C11orf82	1.1008	0.000842164	0.999807	7.54585e-05	0.279898	-0.0530791	0.795653	0.307869	0.06915
C11orf83	0.0337158	1.32192	0.00468392	0.975704	-0.17288	-0.228252	-0.255849	-0.0101923	-0.197225
C11orf84	1.70404	1.53312	0.864838	0.456925	0.0315175	-0.129481	0.0650527	0.181498	0.009
C11orf85	1.36887	1.54384	0.971155	0.933432	-0.0030837	0.022692	-0.0022076	-0.0307692	-0.00205
C11orf86	0.44875	0.0433234	0.100622	0.00583029	0.152242	-0.13151	-0.360437	0.229639	0.871275
C11orf87	1.58922	1.35818	0.921798	0.969614	-0.018712	-0.0593374	-0.0176717	0.0036859	-0.001525
C11orf88	1.4278	1.47504	0.961382	0.948004	-0.0243179	-0.00812396	-0.00838789	-0.0674599	-0.0133
C11orf9	0.64334	1.72387	0.157853	0.56977	-0.0825542	0.0100457	-0.403926	-0.275962	0.339625
C11orf92	0.0202843	1.13974	0.00260307	0.99849	-0.196693	-0.085878	-0.463284	-0.0383734	-0.199238
C11orf93	0.000364551	1.15556	2.89841e-05	0.997392	-0.315281	-0.343055	-0.397992	-0.235076	-0.285
C11orf94	1.60024	1.84641	0.917555	0.778018	0.0384129	-0.00288628	-0.0485302	0.0837179	0.12135
C11orf95	1.62562	1.18022	0.907005	0.305508	0.0390411	0.312538	0.1382	-0.194836	-0.0997375
C11orf96	1.14552	0	0.998062	0	1.13683	1.26816	1.66298	0.743822	0.87235
C12orf10	1.26739	1.8401	0.397614	0.683681	-0.0319877	0.277167	0.0328855	-0.295329	-0.142675
C12orf23	1.01563	0	1	0	0.878408	0.890598	1.31027	1.07679	0.235975
C12orf26	0.00292231	1.13742	0.00029134	0.998621	-0.284601	-0.0599689	-0.629121	-0.289215	-0.1601
C12orf28	1.07728	6.38298e-05	0.999977	4.49753e-06	0.531652	0.228169	0.564011	0.372003	0.962425
C12orf29	0.806626	1.83904	0.212429	0.7921	-0.121555	0.0242642	-0.0169753	-0.230184	-0.263325
C12orf32	1.62696	1.84083	0.607416	0.789006	0.00629652	0.0113858	0.000179105	0.166346	-0.152725
C12orf35	1.05705	5.03235e-05	0.999999	3.49808e-06	0.551017	0.757816	0.469725	0.800954	0.175575
C12orf39	1.32789	1.51115	0.977852	0.940549	0.0250804	0.0451293	-0.00471168	0.0844792	-0.024575
C12orf4	1.64662	0.963651	0.897984	0.230812	0.117331	0.171892	0.144112	0.187432	-0.0341125
C12orf40	1.18147	1.82287	0.995375	0.811188	0.0314746	0.0410813	-0.00171835	0.0547356	0.0318
C12orf42	1.40027	1.54183	0.965933	0.933836	0.00249995	-0.0357873	-0.0114195	0.0478566	0.00935
C12orf43	1.74233	1.09212	0.808867	0.275228	-0.0739728	-0.0326719	0.272634	-0.471154	-0.0647
C12orf44	1.10458	0.00177309	0.999761	0.000167908	0.276144	0.365581	0.435574	0.16097	0.14245
C12orf45	1.25668	0.21075	0.986954	0.0358183	0.157094	0.05132	0.271531	0.211298	0.094225
C12orf49	0.774704	1.82688	0.201235	0.805944	-0.199846	-0.30167	0.00436395	-0.465216	-0.0368625
C12orf5	1.0218	0	1	0	0.808443	0.712496	1.29064	0.886867	0.343775
C12orf50	1.30382	1.56254	0.98104	0.928655	0.00276679	-0.0305976	-0.0021606	0.0620753	-0.01825
C12orf51	1.20771	1.65597	0.992731	0.903166	0.00869988	0.0493884	0.00247608	-0.0252524	0.0081875
C12orf52	0.281831	1.32725	0.056448	0.974923	-0.172596	-0.0855164	-0.0819767	-0.400729	-0.122162
C12orf53	1.7413	1.24083	0.81126	0.987653	-0.0145875	0.00125436	-0.0513694	0.0259776	-0.0342125
C12orf54	1.4479	1.57313	0.957331	0.926299	-0.0265009	-0.154585	0.0276002	0.00170673	0.019275
C12orf56	0.318408	1.13694	0.0656674	0.998654	-0.174738	-0.226343	-0.331472	-0.0823878	-0.05875
C12orf57	0.752365	1.84281	0.193778	0.784974	-0.0421103	-0.0529974	0.0485782	0.187003	-0.351025
C12orf59	1.25271	1.84981	0.987408	0.761888	0.00177945	0.0701949	-0.00417424	-0.0868029	0.0279
C12orf60	1.57602	1.74027	0.924854	0.86896	0.0212271	0.0902147	-0.0242854	0.00750401	0.011475
C12orf61	1.34808	1.84633	0.9746	0.777798	0.0536479	-0.012788	0.0841463	0.0914583	0.051775
C12orf65	0.451221	1.3455	0.101401	0.971923	-0.0541255	0.00462128	-0.147751	0.158678	-0.23205
C12orf66	0.580105	1.81231	0.13825	0.821975	-0.10972	0.241409	-0.2374	-0.38899	-0.0539
C12orf68	1.17142	1.85913	0.996155	0.735438	0.0637433	0.161104	-0.00200892	0.0984776	-0.0026
C12orf69	1.30414	1.68556	0.981021	0.891677	0.0121027	-0.0539941	-0.00892701	0.0900321	0.0213
C12orf73	0.00905464	1.06962	0.00104343	0.999977	-0.317221	-0.126068	-0.358741	-0.463425	-0.32065
C12orf74	1.56545	1.53468	0.927645	0.935102	-0.0446802	-0.157242	-0.00771887	-0.0291106	0.01535
C12orf75	1.13214	0.260524	0.336852	0.0457099	0.135197	0.253129	-0.0892506	0.262308	0.1146
C12orf76	0.0534113	1.13786	0.00787117	0.998606	-0.179699	0.166585	-0.536163	-0.356691	0.007475
C12orf77	1.55992	1.3353	0.929359	0.973632	-0.021378	-0.16139	-0.00504448	0.0863221	-0.0054
C13orf33	1.07038	0.0995167	0.999989	0.0149193	0.135658	-0.0418418	0.267236	0.195088	0.12215
C13orf44	1.72526	1.18922	0.706621	0.994116	-0.0938719	-0.20363	-0.0145304	-0.137764	-0.0195625
C13orf44-AS1	0	1.05743	0	0.999992	-0.531946	-0.365717	-1.23936	-0.426234	-0.096475
C14orf1	0.131546	1.13612	0.022666	0.289608	0.0211292	-0.214952	-0.15497	0.471939	-0.0175
C14orf101	0.171479	1.35872	0.0311234	0.969528	-0.15575	-0.0632399	-0.0958351	-0.258686	-0.205237
C14orf102	1.72812	1.63286	0.844844	0.910474	0.0184592	0.0146386	-0.088514	0.0719872	0.075725
C14orf105	1.6427	1.55095	0.899297	0.931532	0.0402025	0.0850429	-0.0374132	0.109655	0.003525
C14orf109	2.10305e-05	1.043	9.9945e-07	1	-0.398094	-0.0579156	-0.796214	-0.43492	-0.303325
C14orf118	0.921349	1.30128	0.253324	0.97913	-0.0621776	-0.0448073	-0.110334	0.0229688	-0.116538
C14orf119	1.08754	0.184698	0.999933	0.0306891	0.130478	0.0667275	0.344518	0.127244	-0.016575
C14orf126	0.027576	1.12508	0.00371796	0.999138	-0.23908	-0.0629687	-0.465309	-0.313393	-0.11465
C14orf129	1.14171	0.0357987	0.998333	0.00469242	0.228177	0.157727	0.214684	0.247997	0.2923
C14orf132	1.15604	0.103623	0.997283	0.0156384	0.207922	0.330783	0.325504	0.133313	0.0420875
C14orf133	0.896373	1.33165	0.244396	0.974233	-0.0824474	0.0100545	-0.10327	-0.133762	-0.102813
C14orf135	1.50754	1.54765	0.527273	0.932642	-0.0303015	0.12807	-0.163666	-0.093097	0.0074875
C14orf142	0	1.05271	0	0.999996	-0.454303	-0.142872	-0.95944	-0.350849	-0.36405
C14orf149	1.38553	0.159134	0.968368	0.0257019	0.0610585	0.149474	0.48471	-0.312476	-0.077475
C14orf159	0.100612	1.16247	0.016436	0.996736	-0.216167	-0.375434	-0.115376	-0.189307	-0.18455
C14orf162	1.24002	1.7592	0.988994	0.859074	-0.00887286	-0.069247	-0.000751806	0.0252324	0.009275
C14orf164	1.59638	1.41384	0.91877	0.959892	-0.0717326	-0.210272	-0.0062547	-0.0686538	-0.00175
C14orf166	1.16706	0.674708	0.996469	0.146163	0.0563849	0.103159	0.212111	0.0242949	-0.114025
C14orf166B	1.27663	1.72567	0.98457	0.571488	0.0908407	0.058305	0.0369727	0.19381	0.074275
C14orf169	1.33006	0.184559	0.977524	0.0306476	0.00673851	-0.0637092	0.406291	-0.180128	-0.1355
C14orf178	1.74802	1.19471	0.758835	0.993572	-0.045318	-0.228115	-0.0373245	0.0814423	0.002725
C14orf180	1.18572	1.72456	0.995045	0.570345	0.0720624	0.138603	0.0161303	0.0419792	0.0915375
C14orf182	1.69606	1.21156	0.66754	0.991421	-0.0491128	0.0193696	-0.073212	-0.187909	0.0453
C14orf183	1.16513	1.84978	0.996632	0.754297	0.025644	-0.0151625	-0.00109182	0.0940304	0.0248
C14orf2	0.0106681	1.05221	0.00125281	0.999996	-0.304236	-0.36373	-0.296086	-0.283289	-0.273837
C14orf23	1.2243	1.808	0.990894	0.826886	0.023175	0.0148923	-0.00153137	0.0625641	0.016775
C14orf28	0.0342032	1.14028	0.00476188	0.998454	-0.215669	-0.0962623	-0.445077	-0.264211	-0.057125
C14orf37	1.54671	1.61621	0.933698	0.914918	0.00318893	0.0709926	-0.0587391	-0.0217228	0.022225
C14orf39	1.48718	1.36917	0.948672	0.96788	-0.0183065	-0.0645747	-0.0198886	-0.0015625	0.0128
C14orf43	0.0569001	1.13542	0.00848483	0.99873	-0.220875	-0.111583	-0.367841	-0.356538	-0.0475375
C14orf45	1.57238	1.65716	0.567866	0.526272	0.0467733	0.290333	-0.0773428	0.0317909	-0.0576875
C14orf56	1.57972	1.30392	0.9241	0.978574	-0.0153081	-0.061561	-0.00704218	0.0442708	-0.0369
C14orf64	1.43732	1.85941	0.959887	0.7362	0.054025	-0.105929	-0.0053806	0.220809	0.1066
C14orf79	1.24997	1.80741	0.987808	0.643627	0.0869702	0.0198245	0.0129452	0.273886	0.041225
C14orf80	1.69869	1.51297	0.869423	0.447291	0.00209354	0.0155832	0.092614	-0.0869231	-0.0129
C14orf93	0.00320866	1.05498	0.000325821	0.999994	-0.246262	-0.0493405	-0.455964	-0.302869	-0.176875
C15orf23	1.09497	8.4246e-06	0.999872	4.99725e-07	0.505265	0.228548	0.865592	0.741322	0.1856
C15orf24	1.69313	0.0411057	0.873513	0.00548049	0.211123	0.310304	0.223046	0.174143	0.137
C15orf26	1.74546	1.52719	0.761822	0.936719	-0.065783	-0.277989	-0.0773442	0.041851	0.05035
C15orf27	1.17314	1.84732	0.996036	0.694486	0.064055	0.118806	0.0393643	0.11125	-0.0132
C15orf29	0.0608756	1.13017	0.00917196	0.998973	-0.227346	-0.00902271	-0.257742	-0.420493	-0.222125
C15orf32	1.6886	1.24405	0.878011	0.987169	-0.0388902	-0.0407229	-0.0204796	-0.100208	0.00585
C15orf37	0.596463	1.74053	0.14343	0.868917	-0.148431	-0.100895	-0.109313	-0.349992	-0.033525
C15orf38	0.00344102	1.10449	0.000351307	0.999733	-0.295505	-0.400693	-0.382559	-0.094367	-0.3044
C15orf39	1.42519	1.20906	0.477032	0.31654	-0.00956846	0.0808428	0.19667	-0.194712	-0.121075
C15orf40	1.97433e-05	1.06621	9.9945e-07	0.999985	-0.466573	-0.0652742	-0.829277	-0.75359	-0.21815
C15orf41	1.37286	1.73992	0.970487	0.584639	0.0470116	0.115787	-0.00615512	0.0342147	0.0442
C15orf42	1.6984	1.33244	0.670414	0.974076	-0.0459259	-0.121822	-0.0762591	0.00108974	0.0132875
C15orf43	1.45348	1.60052	0.956372	0.918676	-0.0224452	-0.203221	-0.00823698	0.112027	0.00965
C15orf44	1.57225	1.16936	0.567742	0.996217	-0.0747961	-0.199207	-0.0203568	-0.0170833	-0.0625375
C15orf48	0.00062318	1.01899	5.34706e-05	1	-0.35328	-0.299883	-0.601607	-0.30133	-0.2103
C15orf52	8.30189e-05	1.06046	5.49698e-06	0.999991	-0.533708	-0.482251	-0.636208	-0.962171	-0.0542
C15orf54	1.74746	1.24625	0.775793	0.986859	-0.134509	-0.411364	-0.00614689	-0.124752	0.004225
C15orf55	1.72919	1.48953	0.84295	0.944962	0.00559951	-0.0404269	-0.0398248	0.132087	-0.0294375
C15orf56	1.51748	1.57482	0.941537	0.925802	-0.0099444	0.0535326	-0.0383278	-0.0252324	-0.02975
C15orf57	1.36968	0.543437	0.971048	0.111724	0.0998552	-0.0566898	0.316012	0.131699	0.0084
C15orf59	1.4334	0.734399	0.960422	0.16236	0.0836584	0.27599	0.108363	-0.23117	0.18145
C15orf60	1.72473	1.25145	0.704769	0.986104	-0.0315475	-0.0409584	-0.087215	-0.0241667	0.02615
C15orf61	0.00356484	1.09252	0.000366798	0.999871	-0.32564	-0.355955	-0.440386	-0.326595	-0.179625
C15orf62	1.31637	1.57976	0.979366	0.924675	0.00646322	0.108934	-0.0161584	-0.0633974	-0.003525
C15orf63	1.23092	1.7014	0.380515	0.883647	-0.208854	-0.309724	0.0474951	-0.391739	-0.18145
C16orf11	1.73616	1.29323	0.836284	0.980119	-0.0284814	-0.0970575	-0.0252981	-0.00116987	0.0096
C16orf13	1.39328	0.813944	0.967098	0.185518	0.100814	0.00281982	0.250822	0.187752	-0.0381375
C16orf3	1.11551	1.64517	0.999446	0.519917	0.132367	0.0852782	0.00529885	0.40024	0.03865
C16orf42	1.3201	1.80237	0.978973	0.830347	0.0387585	0.227567	-0.00778351	-0.0672997	0.00255
C16orf45	1.18461	0.758395	0.99512	0.169067	0.11257	0.0433572	0.05655	0.159075	0.1913
C16orf46	1.32386	1.84962	0.978459	0.759682	0.0596807	-0.00383079	0.0187598	0.260056	-0.0362625
C16orf48	1.74547	0.87495	0.76331	0.203795	0.0586792	0.171885	0.148455	0.0691266	-0.15475
C16orf5	1.23526	1.6846	0.382659	0.892094	-0.0879278	-0.151623	0.013623	-0.280349	0.0666375
C16orf52	0.0831022	1.09668	0.0131188	0.99984	-0.160345	0.257236	-0.366042	-0.38845	-0.144125
C16orf53	1.67861	1.85912	0.654131	0.727539	-0.0851119	-0.159894	0.1333	-0.162003	-0.15185
C16orf54	1.37219	0	0.970563	0	0.615778	1.11597	0.80656	0.339928	0.20065
C16orf55	1.72907	1.73325	0.842977	0.577807	0.0192724	0.0037117	0.0579814	0.0621715	-0.046775
C16orf57	1.53446	0.149373	0.936809	0.0239163	0.0909649	0.0581919	0.488578	-0.104535	-0.078375
C16orf58	1.74784	0.59339	0.757535	0.124306	-0.0252684	-0.131294	0.331068	-0.225585	-0.0752625
C16orf59	1.61464	1.77201	0.912013	0.850627	-0.0383126	0.113035	0.029003	-0.290288	-0.005
C16orf62	1.59026	1.7141	0.921364	0.880051	-0.00542493	-0.0414302	0.00727186	0.0222837	-0.009825
C16orf7	1.24066	1.0636	0.988947	0.264744	-0.000589414	-0.108091	0.0676552	-0.187796	0.225875
C16orf70	0.0802803	1.05243	0.0125971	0.999996	-0.193002	-0.186852	-0.315874	-0.150869	-0.118413
C16orf71	1.4211	1.6599	0.962482	0.901574	0.00817958	0.0436455	-0.0191842	-0.00246795	0.010725
C16orf72	0.485157	1.70934	0.11104	0.558391	0.048734	0.340783	-0.275365	0.104343	0.025175
C16orf74	1.66421	1.46835	0.890361	0.424487	0.0907032	0.159968	0.111438	0.0173317	0.074075
C16orf78	1.73853	1.27092	0.826913	0.983595	0.00625088	0.125487	0.0113598	-0.0534936	-0.05835
C16orf79	1.73882	1.74155	0.730338	0.868558	-0.0723711	-0.064283	0.0101876	-0.233189	-0.0022
C16orf80	0.447634	1.403	0.100327	0.96207	-0.171291	-0.0390388	-0.0555976	-0.320753	-0.269775
C16orf82	1.15906	1.85067	0.997056	0.70111	0.109765	0.326533	-0.0109727	0.105377	0.018125
C16orf86	1.12664	0.604823	0.999059	0.127457	0.133872	-0.101734	0.20193	0.319143	0.11615
C16orf87	1.64965	1.46006	0.62479	0.419828	0.0125839	0.0711139	-0.0479282	0.0317748	-0.004625
C16orf88	0.159601	1.41434	0.0285848	0.959812	-0.235866	-0.222596	0.00244619	-0.461891	-0.261425
C16orf89	0.132359	1.57513	0.0228194	0.925744	-0.0961962	0.29216	-0.326124	-0.172596	-0.178225
C16orf91	0.0734671	1.22333	0.0113408	0.989926	-0.213873	-0.366882	-0.127367	-0.0774439	-0.2838
C16orf92	1.74298	1.39105	0.78966	0.964511	-0.0151493	0.0216764	-0.0415611	-0.102813	0.0621
C16orf93	1.09077	0.0488606	0.999906	0.00670731	0.23439	0.48289	0.342596	0.0889503	0.023125
C16orf95	1.58611	1.47694	0.577741	0.429553	-0.00928378	0.110035	-0.174441	-0.163654	0.190925
C17orf100	0.699907	1.78806	0.176769	0.62217	-0.043608	-0.0233397	-0.0706334	-0.0197837	-0.060675
C17orf101	1.6234	1.8409	0.603735	0.788852	-0.0448365	-0.123146	-0.0427449	-0.0788301	0.065375
C17orf103	1.54674	1.66638	0.549643	0.899852	-0.0407313	0.0641056	-0.0501692	-0.0684615	-0.1084
C17orf104	1.55449	1.40376	0.93094	0.962032	-0.0501921	-0.115947	-0.0126939	-0.0811779	0.00905
C17orf105	1.22835	1.85768	0.990425	0.716765	0.0285907	0.0228092	0.0363874	0.0339663	0.0212
C17orf108	1.55812	1.72363	0.92984	0.87693	-0.0163464	0.0944747	0.0123842	-0.138269	-0.033975
C17orf109	0.250702	0.864817	0.049048	0.200787	-0.00765897	-0.172601	-0.17127	0.186835	0.1264
C17orf110	0	1.11242	0	0.999572	-0.527576	-0.465678	-1.29384	-0.276787	-0.074
C17orf28	1.14285	0.00882697	0.998242	0.00098146	0.236482	-0.164621	0.645718	0.446518	0.0183125
C17orf39	0.864449	1.3604	0.232366	0.969297	-0.009712	0.213012	-0.204206	0.0570713	-0.104725
C17orf47	1.23128	1.72067	0.99002	0.87835	0.0374252	0.00356337	-0.00695347	0.152516	0.000575
C17orf48	0.159143	1.14342	0.0284788	0.998288	-0.201269	-0.106351	-0.278634	-0.380116	-0.039975
C17orf50	1.40609	1.44775	0.965029	0.953474	-0.0598812	0.0693728	-0.0075497	-0.307973	0.006625
C17orf52	1.63063	1.66431	0.904339	0.900727	0.0148447	0.15409	-0.0286099	-0.086226	0.020125
C17orf53	1.43212	1.68281	0.960637	0.892997	0.0449055	0.0660217	-0.0152707	0.103846	0.025025
C17orf56	1.39927	1.19667	0.463743	0.993346	-0.0255686	-0.0460638	-0.0596966	0.0581611	-0.054675
C17orf57	1.45212	1.46491	0.956639	0.950201	-0.0115584	-0.0433873	-0.00885839	0.0363622	-0.03035
C17orf58	1.74707	0.723143	0.772828	0.159257	-0.0361328	-0.0413046	0.0504926	-0.273269	0.11955
C17orf59	1.74792	1.66526	0.75792	0.53126	0.00145981	-0.0956584	0.153437	0.0542228	-0.106163
C17orf61	1.6785	0.433208	0.65417	0.0847539	0.240811	0.0625023	0.0348461	0.772772	0.093125
C17orf62	1.03261	0	1	0	0.542188	0.855285	0.712703	0.274263	0.3265
C17orf64	1.58698	1.50885	0.922166	0.940932	-0.0640456	-0.200399	0.0389505	-0.054371	-0.0403625
C17orf65	0.827864	1.46767	0.220049	0.949502	-0.193235	-0.120914	-0.174729	-0.494896	0.0176
C17orf66	1.48837	1.35596	0.948387	0.970065	-0.0223935	-0.0438816	-0.0107998	-0.0378926	0.003
C17orf67	1.16109	1.06104	0.996885	0.263895	0.114491	-0.110109	0.13161	0.396963	0.0395
C17orf69	1.44458	1.18145	0.489012	0.995063	-0.0948427	-0.202953	-0.0492167	-0.127877	0.000675
C17orf70	1.25155	1.82564	0.389642	0.661249	0.042015	0.0114015	-0.223523	0.178181	0.202
C17orf72	1.23246	1.8154	0.381297	0.81984	0.00395183	-0.0953772	-0.147768	0.190978	0.067975
C17orf74	1.249	1.69377	0.987974	0.886961	0.0215743	0.133306	-0.0121574	-0.0118269	-0.023025
C17orf75	0.525045	1.85746	0.122426	0.737286	-0.15066	-0.0262643	-0.146535	-0.405593	-0.02425
C17orf76-AS1	1.44441	1.75642	0.958273	0.8607	0.0919356	0.192826	-0.0176003	0.212292	-0.019775
C17orf77	1.27296	1.59182	0.984923	0.489056	0.0663162	0.122098	-0.0381597	0.129976	0.05135
C17orf78	1.37319	1.49261	0.970379	0.437692	0.189769	-0.0661314	-0.00589438	-0.0365465	0.86765
C17orf79	1.11007	0.000112657	0.999622	8.49533e-06	0.318611	-0.0151153	0.923952	0.392284	-0.026675
C17orf80	0.41985	1.5772	0.0924841	0.925152	0.022307	0.26067	-0.370459	0.313966	-0.11495
C17orf81	0.0838274	1.15814	0.0132542	0.997077	-0.192149	-0.266068	-0.155516	-0.164211	-0.1828
C17orf82	1.531	1.71097	0.938367	0.881179	-0.0563256	-0.187208	-0.000448462	-0.0369712	-0.000675
C17orf85	0.0691607	1.07478	0.0105827	0.999964	-0.281138	-0.065783	-0.236476	-0.563293	-0.259
C17orf89	1.66347	1.8558	0.89055	0.713164	-0.00867259	0.0171231	0.0303033	-0.0514543	-0.0306625
C17orf90	1.34442	1.80869	0.436158	0.826842	0.0204291	0.249658	-0.014414	-0.132216	-0.0213125
C17orf96	1.74426	1.4211	0.745348	0.403299	0.0493163	0.158885	0.0469547	0.16	-0.168575
C17orf97	0	1.11512	0	0.999492	-0.715704	-0.457657	-1.07554	-0.909071	-0.42055
C17orf98	1.72472	1.31362	0.848096	0.97719	-0.0005266	0.0433688	-0.0426883	0.0207131	-0.0235
C17orf99	1.38328	1.72549	0.96866	0.875981	0.0107934	0.0995981	-0.0129077	-0.0585417	0.015025
C18orf1	0.643052	1.43004	0.15775	0.956531	-0.0323353	0.457209	-0.290531	-0.198269	-0.09775
C18orf12	1.39051	1.65432	0.967542	0.903836	0.0094162	-0.128305	-0.000990036	0.150385	0.016575
C18orf15	1.31038	1.72832	0.980215	0.874741	-0.0247716	-0.144172	0.00996379	0.0354968	-0.000375
C18orf21	1.65037	1.74095	0.896894	0.868864	0.00111696	-0.0806765	0.0645967	0.0513101	-0.0307625
C18orf25	0.565128	1.16891	0.134088	0.996244	-0.0894954	-0.0054986	-0.341768	0.00933494	-0.02005
C18orf34	1.74361	1.64083	0.78454	0.908109	-0.103585	-0.189393	0.0409126	-0.206458	-0.0594
C18orf42	1.7424	1.42064	0.792532	0.958545	-0.0512515	-0.233259	-0.00343914	-0.000432692	0.032125
C18orf49	1.69942	1.19465	0.673959	0.993582	-0.0902339	-0.103435	-0.0421669	-0.187909	-0.027425
C18orf54	1.55839	0.722424	0.929694	0.159063	0.00684281	-0.234581	0.130618	0.0735096	0.057825
C18orf56	1.73647	1.75899	0.832438	0.598784	0.0482309	0.0267998	-0.0620576	0.160256	0.067925
C18orf61	1.47028	1.33486	0.952881	0.973708	-0.0217361	-0.0800252	-0.0120951	-0.000749199	0.005925
C18orf62	1.23675	1.69819	0.989414	0.885119	-0.000235493	-0.0246042	0.0135989	0.0048758	0.0051875
C18orf8	1.74541	1.29231	0.778201	0.980198	-0.0674034	-0.115901	-0.0749552	-0.0954327	0.016675
C19orf10	1.08496	0	0.99995	0	0.665792	0.361676	1.28086	0.792083	0.22855
C19orf12	1.4646	0.851553	0.500252	0.197026	0.0666215	0.133978	-0.0219966	-0.0236458	0.17815
C19orf18	1.05386	1.67861	0.305977	0.894376	-0.0837121	-0.00900131	-0.243377	-0.237821	0.15535
C19orf21	0.0458976	1.38183	0.00663085	0.965921	-0.216711	-0.318921	-0.310274	-0.357524	0.119875
C19orf24	1.02434	1.84293	0.294591	0.784931	-0.148243	-0.189727	0.00584689	-0.367444	-0.04165
C19orf25	1.15216	1.43249	0.34586	0.956232	-0.0549853	-0.075597	-0.18293	-0.13109	0.169675
C19orf26	1.28418	1.78283	0.983716	0.841924	0.0412985	0.1276	0.0198855	0.016258	0.00145
C19orf29	1.6944	0.908808	0.872475	0.214043	0.0402413	0.278874	-0.0463621	-0.181747	0.1102
C19orf33	0	1.03818	0	1	-0.528875	-0.56446	-0.86767	-0.454071	-0.2293
C19orf40	1.55295	1.78581	0.554563	0.840744	0.00571903	-0.0348663	-0.168908	0.100625	0.126025
C19orf42	9.03614e-05	1.00776	5.9967e-06	1	-0.345567	-0.206043	-0.679874	-0.194539	-0.301812
C19orf43	1.68143	1.82927	0.882351	0.804254	0.00608364	0.00238727	0.113991	-0.0112941	-0.08075
C19orf44	1.63712	1.34814	0.902129	0.971407	-0.0391738	-0.0109976	-0.0143528	-0.145132	0.0137875
C19orf45	1.74247	1.75742	0.788991	0.859959	0.0638141	0.127625	-0.0716982	0.145729	0.0536
C19orf47	1.34279	1.65175	0.975404	0.904662	0.0303033	0.0340468	-0.0131413	0.0807452	0.0195625
C19orf48	1.1842	0.932011	0.359149	0.221417	-0.00905073	-0.00586677	0.229696	-0.112532	-0.1475
C19orf52	1.14177	0.365016	0.998332	0.0686947	0.152233	0.193048	0.26516	0.138598	0.012125
C19orf53	1.07705	0.00404462	0.999977	0.000416771	0.306211	0.294513	0.498899	0.397957	0.033475
C19orf54	0.340977	1.84144	0.0711739	0.788716	-0.073996	-0.0307792	-0.146595	-0.112035	-0.006575
C19orf55	1.74247	1.33732	0.808757	0.973231	-0.0733374	-0.0576415	-0.00807697	-0.192656	-0.034975
C19orf57	1.72609	1.61563	0.84644	0.915074	-0.00727465	-0.122239	-0.00179598	0.135337	-0.0404
C19orf59	1.0571	0.000137165	0.999999	1.04942e-05	0.534895	0.751122	0.661322	0.540385	0.18675
C19orf6	0.0799649	1.57207	0.0125316	0.926618	-0.128162	-0.0625659	-0.29155	-0.148257	-0.010275
C19orf60	1.30663	0.53319	0.98061	0.109244	0.13902	0.266288	0.184735	0.143421	-0.0383625
C19orf66	1.00432	0	1	0	0.740733	0.667566	1.40893	0.192812	0.693625
C19orf68	1.69025	0.678675	0.663564	0.147463	0.0935211	0.0676744	0.177867	0.121218	0.007325
C19orf69	1.71286	1.57472	0.692897	0.926057	0.0137349	-0.339273	-0.0360191	-0.0228686	0.4531
C19orf70	0.0022711	1.05387	0.000221878	0.999995	-0.253032	-0.273262	-0.360394	-0.0760978	-0.302375
C19orf73	1.28076	1.73528	0.984109	0.580218	0.0883078	0.230183	-0.00343972	0.129888	-0.0034
C19orf75	1.252	1.5159	0.987534	0.939341	0.0091968	-0.0366165	-0.00517992	0.0672837	0.0113
C19orf76	1.28023	1.7597	0.984151	0.599465	0.0307607	-0.0134267	0.109207	0.0763381	-0.049075
C19orf77	0.0585862	0.0546987	0.00878017	0.00762081	0.054873	-0.455401	-0.0799299	0.0365224	0.7183
C19orf80	1.43832	1.53479	0.959695	0.935093	0.0106787	0.145997	-0.0112518	-0.0763301	-0.0157
C19orf81	1.22814	1.85306	0.990438	0.742668	0.0550621	0.148492	-0.00678351	0.0423397	0.0362
C1D	0.00373791	1.3987	0.000386288	0.962893	-0.188646	0.252403	-0.81858	-0.264383	0.075975
C1GALT1	1.26566	1.3435	0.396692	0.371004	0.0326018	0.121133	-0.185157	0.110481	0.08395
C1GALT1C1	1.10063	0.245214	0.999809	0.042656	0.184467	0.147908	0.182159	0.357224	0.050575
C1orf100	1.3413	1.80674	0.975799	0.827755	-0.00607913	-0.150483	0.00185986	0.122532	0.001775
C1orf101	1.53417	1.29822	0.937016	0.979487	-0.0535337	-0.0251507	-0.00725997	-0.180749	-0.000975
C1orf105	1.50668	1.78346	0.94462	0.841332	-0.0212394	-0.133459	-0.00320073	0.0555769	-0.003875
C1orf106	1.99203e-05	1.06181	9.9945e-07	0.99999	-0.514298	-0.355677	-0.819209	-0.842732	-0.039575
C1orf109	1.39543	1.52798	0.461495	0.453865	-0.0994025	0.163041	0.0942334	-0.493934	-0.16095
C1orf110	1.45067	1.3986	0.956917	0.962895	0.00382392	-0.0653733	-0.0132234	0.0826923	0.0112
C1orf111	1.73009	1.36153	0.842438	0.969148	-0.0173651	-0.163273	-0.0024236	0.173686	-0.07745
C1orf112	1.63091	0.597356	0.610115	0.125525	0.06497	-0.00733801	0.252039	0.151354	-0.136175
C1orf114	1.42833	1.80411	0.96131	0.829705	0.0129478	0.0533297	-0.019572	-0.0172917	0.035325
C1orf115	0.000749574	1.07495	6.59637e-05	0.999964	-0.333836	-0.212413	-0.702709	-0.409647	-0.010575
C1orf116	0.202777	0.334442	0.0379796	0.0615871	-0.0202236	0.145629	-0.101794	-0.349054	0.224325
C1orf122	1.03049	0	1	0	0.536895	0.220387	1.08666	0.49871	0.341825
C1orf123	1.71267	1.79417	0.692395	0.627885	0.0951146	-0.00115761	-0.0458961	0.325737	0.101775
C1orf126	1.58053	1.38253	0.923784	0.965857	-0.0169263	0.0326832	-0.0241928	-0.0965705	0.020375
C1orf127	1.3086	1.82272	0.980455	0.811486	0.0336396	-0.0139342	-0.00206143	0.128029	0.022525
C1orf129	1.5623	1.65444	0.92867	0.903819	-0.0444014	-0.201926	-0.00648558	-0.000144231	0.03095
C1orf131	0.000566372	1.0489	4.79736e-05	0.999999	-0.386849	-0.222198	-0.487392	-0.588229	-0.249575
C1orf133	1.33856	0.169333	0.976212	0.0276538	0.14307	0.253216	0.118923	0.0605929	0.13955
C1orf135	1.24608	1.22436	0.988285	0.322196	0.0137449	-0.140346	0.193765	-0.0246394	0.0262
C1orf144	1.69503	1.25228	0.666883	0.333987	0.00205644	-0.311267	0.0713608	0.0502444	0.197887
C1orf145	1.43258	1.42482	0.96059	0.957807	-0.0376816	-0.098845	-0.0068349	-0.0557091	0.0106625
C1orf150	1.26098	1.8415	0.98643	0.680429	0.0113725	-0.0703492	0.0190568	0.0371074	0.059675
C1orf158	1.43479	1.7142	0.960281	0.87993	0.0583874	0.141991	0.0179494	0.136234	-0.062625
C1orf159	1.53088	1.22836	0.93837	0.324356	0.0326267	-0.189081	0.265056	0.134431	-0.0799
C1orf162	1.07463	0	0.999982	0	0.725774	1.07303	1.08341	0.415625	0.331025
C1orf168	0.545616	1.15375	0.127986	0.997622	-0.223051	-0.660121	-0.0558013	-0.179095	0.0028125
C1orf170	1.47883	1.62509	0.950955	0.912717	0.0153116	-0.121517	-0.00379401	0.131282	0.055275
C1orf172	2.87632e-05	1.01548	1.49918e-06	1	-0.476881	-0.312473	-0.756264	-0.577612	-0.261175
C1orf173	1.30445	1.64335	0.980931	0.907369	0.00844443	0.114344	-0.0161214	-0.0780329	0.0135875
C1orf174	0.212433	1.41846	0.0401384	0.958989	-0.184777	0.00487868	-0.350612	-0.334187	-0.0591875
C1orf177	1.42588	1.49061	0.961652	0.436583	0.0653364	0.0829905	0.161399	-0.00744391	0.0244
C1orf180	1.73681	1.25305	0.830956	0.985986	-0.0812306	-0.164099	-0.0157725	-0.154551	0.0095
C1orf182	1.71923	1.63518	0.700459	0.909725	0.02066	0.0386705	-0.0543194	0.119439	-0.02115
C1orf187	1.15723	1.85604	0.997213	0.712515	0.00314113	-0.0907913	0.0330219	0.056234	0.0141
C1orf191	1.66234	1.51592	0.636741	0.448995	0.0416768	-0.053886	-0.01204	0.195008	0.037625
C1orf192	1.21771	1.81538	0.991644	0.819917	0.0263734	0.270552	-0.0104002	-0.170409	0.01575
C1orf194	1.58635	1.52391	0.92251	0.93745	0.00921195	-0.0120104	-0.0201062	0.0652644	0.0037
C1orf198	1.15758	0.00193616	0.997172	0.000184898	0.181737	0.105493	0.675993	-0.157764	0.103225
C1orf200	1.41707	1.70243	0.963503	0.55358	0.0422227	0.044151	0.00991503	0.0466747	0.06815
C1orf201	0.119923	1.16751	0.0202679	0.996335	-0.224296	-0.158935	-0.238299	-0.312664	-0.187287
C1orf204	1.68993	1.21732	0.876169	0.990723	-0.0653283	-0.140758	-0.00683671	-0.109944	-0.003775
C1orf21	4.26257e-05	1.02974	2.49863e-06	1	-0.487901	-0.279946	-0.621809	-0.859423	-0.190425
C1orf210	0	1.00351	0	1	-1.07171	-0.653805	-1.97949	-1.03886	-0.6147
C1orf212	1.12008	1.20446	0.332145	0.992354	-0.16316	-0.274137	-0.0144826	-0.290357	-0.0736625
C1orf213	1.58235	1.70105	0.923504	0.88389	-0.0736005	-0.177442	0.0706823	-0.178942	-0.0087
C1orf216	1.03118	8.25877e-05	1	5.9967e-06	0.426674	0.664959	0.588044	0.291619	0.162075
C1orf220	1.6695	1.3408	0.888269	0.972753	-0.0353276	-0.121132	-0.012972	-0.00650641	-0.0007
C1orf226	0	1.01378	0	1	-0.991812	-0.997861	-1.36014	-1.05873	-0.550525
C1orf227	1.33762	1.73594	0.976328	0.870787	-0.00432861	-0.177247	-0.00111233	0.141795	0.01925
C1orf228	1.35726	1.7739	0.973093	0.849319	-0.00276618	-0.172562	0.0116037	0.139944	0.00995
C1orf233	1.13716	0.180327	0.998613	0.0297376	0.116242	0.0115204	0.293487	0.0311619	0.1288
C1orf27	1.50938	0.691469	0.943902	0.150761	0.0277498	0.0433883	0.151982	-0.143421	0.05905
C1orf31	1.63664	1.51295	0.613402	0.446905	-0.0296936	-0.223154	0.0574808	0.0679487	-0.02105
C1orf35	0.404735	1.31465	0.0883859	0.976967	-0.154474	-0.215062	-0.148327	-0.17133	-0.083175
C1orf38	1.00497	0	1	0	1.37322	1.25132	2.17541	1.5399	0.526238
C1orf43	0.0386264	1.69145	0.00546649	0.888282	-0.063646	-0.2096	-0.275094	0.0266106	0.2035
C1orf50	0.00129343	1.09608	0.000120933	0.999844	-0.340561	0.022294	-0.392135	-0.691402	-0.301
C1orf51	1.13287	1.09693	0.998812	0.276604	0.121018	0.268408	0.115467	0.0438462	0.05635
C1orf52	0.354199	1.16166	0.0746949	0.996798	-0.157954	0.0692432	-0.219831	-0.395601	-0.085625
C1orf53	0.00113821	1.1225	0.000104942	0.999263	-0.395224	-0.147676	-0.639091	-0.692003	-0.102125
[truncated: 18,012 more rows]

## Sheet: up genes pathway
Category	ID	Name	Source	p-value	q-value Bonferroni	q-value FDR B&H	q-value FDR B&Y	Hit Count in Query List	Hit Count in Genome	Hit in Query List
GO: Biological Process	GO:0006955	immune response		1.036e-67	1.023e-63	1.023e-63	1e-62	488	1762	A2M,PIK3AP1,AICDA,TMEM173,KDM5D,ADA,ADAM8,ADAR,ADCY3,TRIM59,MEF2C,MAP3K5,EOMES,ADM,SLAMF6,JAG1,MIF,CXCL9,MLH1,MMP7,MNDA,CD200,ADCY4,ANG,GPR65,ANXA1,ANXA3,IFITM1,BIRC3,BTLA,CST7,APOL1,FCN3,AQP9,MST1R,ARHGDIB,TNFSF11,ARRB2,TRIB3,TBK1,ASS1,MYO1F,OASL,CD274,IRS2,SLAMF7,STX11,PEA15,MX1,MX2,TNFSF13,ADAM15,AZGP1,RNF19B,RIPK2,NBN,UNC13D,NCF2,NCF4,BCL2A1,BCL3,TNFRSF10C,BCL6,TNFRSF10A,TNFRSF17,IL18RAP,IL18…
GO: Biological Process	GO:0006952	defense response		3.143e-60	3.106e-56	1.553e-56	1.518e-55	497	1901	A2M,PIK3AP1,SERPINA3,ACP5,TMEM173,ACVR1,MDK,ADA,ADAM8,ADAR,ADCY3,TRIM59,MEF2C,MAP3K5,ADM,ADORA2A,SLAMF6,ADRA2A,AP2B1,AGT,MIF,CXCL9,MMP7,MNDA,ALOX5,ALOX5AP,DUOXA2,TPST1,ADCY4,ANG,ANXA1,ANXA3,ANXA5,IFITM1,BIRC3,APOBEC1,APOD,APOE,APOL1,FCN3,MST1R,TNFSF11,ARRB2,TRIB3,TBK1,ASS1,MYO1F,OASL,AOC3,IRS2,SLAMF7,STX11,PEA15,HYAL2,MX1,MX2,ADAM15,RNF19B,RIPK2,UNC13D,NCF2,BCL3,TNFRSF10C,BCL6,TNFRSF10A,IL18RAP,C…
GO: Biological Process	GO:0002682	regulation of immune system process		2.21e-56	2.184e-52	7.279e-53	7.116e-52	438	1626	A2M,PIK3AP1,TMEM173,ADA,ADAM8,ADAR,MEF2C,MEIS1,MEIS2,ADORA2A,SLAMF6,AP2B1,JAG1,MIF,CXCL9,MITF,AHR,MMP9,MMP14,MNDA,CD200,ANXA1,ANXA5,IFITM1,BIRC3,BTLA,APOD,FCN3,AQP3,MSN,TNFSF11,ARRB2,TRIB3,TBK1,MYO1F,AOC3,CD274,IRS2,SLAMF7,PEA15,TNFSF13,RIPK2,UNC13D,BCL2A1,BCL6,CFB,INPP4B,CEACAM1,PRDM1,BLM,GBP5,NFATC1,BST2,VNN1,BTK,NFKB2,NFKBIA,SERPING1,C1QA,AP1S2,C1QB,C1QC,AP1M1,C1R,C1S,C3,C3AR1,C4BPA,C4BPB,C5AR…
GO: Biological Process	GO:0002684	positive regulation of immune system process		3.068e-52	3.031e-48	7.578e-49	7.408e-48	308	998	A2M,PIK3AP1,TMEM173,ADA,ADAM8,MEF2C,SLAMF6,JAG1,MIF,CXCL9,MMP9,MMP14,MNDA,ANXA1,BIRC3,BTLA,FCN3,AQP3,TNFSF11,ARRB2,TBK1,AOC3,CD274,IRS2,TNFSF13,RIPK2,UNC13D,BCL2A1,BCL6,CFB,CEACAM1,PRDM1,BLM,GBP5,NFATC1,VNN1,BTK,NFKB2,NFKBIA,SERPING1,C1QA,C1QB,C1QC,C1R,C1S,C3,C3AR1,C4BPA,C4BPB,C5AR1,NOS2,IL33,PNP,CALR,CASP8,CAV1,CD1D,CD2,CD3D,CD3G,CD247,CD14,CD19,CD27,CD86,CD37,CD38,CD40,SERPINE1,CD44,CD59,PAK2,C…
GO: Biological Process	GO:0001775	cell activation		8.452e-49	8.351e-45	1.67e-45	1.633e-44	313	1057	A2M,AICDA,ACTN1,ADA,ADAM8,MEF2C,EOMES,ADORA2A,SLAMF6,ADRA2A,AGT,MIF,AHR,MLH1,MMP14,MNDA,PREX1,CD200,TPST2,ANXA1,ANXA3,BTLA,APOE,RHOG,RHOH,TNFSF11,ARRB2,TBK1,MYO1F,CD274,IRS2,SLAMF7,STX11,HYAL2,TNFSF13,ADAM9,RIPK2,BAK1,NBN,UNC13D,BCL2A1,BCL3,BCL6,IL18R1,CEACAM1,NEDD4,PRDM1,BLM,NFATC1,BST2,VNN1,BTK,NFKB2,SERPING1,IL33,PNP,CALU,CAST,CASP1,CASP8,CAV1,CBFB,CD1C,CD1D,CD2,CD3D,CD3G,CD247,CD8A,TIGIT,MS4A…
GO: Biological Process	GO:0040011	locomotion		1.735e-43	1.714e-39	2.455e-40	2.4e-39	461	1932	APCDD1,MCAM,MCC,ACVR1,MDK,ADA,ADAM8,ADCY3,TRIM59,MEF2C,FZD4,ADORA2A,ADRA2A,AP2B1,JAG1,AGT,MIF,CXCL9,MITF,OSBPL8,ALCAM,MMP1,ARRDC3,MMP3,MMP9,MMP10,MMP12,MMP14,PREX1,ABCC1,ANG,ANGPT2,ANXA1,ANXA3,ANXA5,IFITM1,APOD,APOE,FCN3,AQP1,ARF4,MSN,RHOG,ARHGAP4,ARHGDIB,TNFSF11,ARRB2,MYO1F,AOC3,CD274,IRS2,RAP2C,MUC2,PEA15,ATP2B4,HYAL2,MYH10,MYO5A,ADAM15,ADAM9,CEACAM6,NBN,CEACAM1,NEDD4,BST2,SPHK1,C3AR1,C5AR1,FMN…
GO: Biological Process	GO:0022610	biological adhesion		1.739e-43	1.718e-39	2.455e-40	2.4e-39	388	1518	MCAM,ACTN1,ADA,ADAM8,EOMES,FZD4,ADORA2A,MFAP4,MFGE8,SLAMF6,AGT,ALCAM,SRPX,MMP14,PREX1,CD200,ANGPT2,ANXA1,PKP4,ITGA8,BTLA,APOD,MSN,ARHGDIB,RHOH,TNFSF11,ASS1,MYO1F,AOC3,DCHS1,CD274,SLAMF7,STX11,MUC1,MUC4,MYH10,CTNNAL1,ADAM15,ADAM9,AZGP1,PPP1R12A,RIPK2,FXYD5,MPDZ,UNC13D,BCL2A1,BCL3,BCL6,IL18R1,CEACAM1,NEDD4,BLM,WISP1,GBP4,VNN1,NID1,NINJ1,SGCE,NINJ2,PNP,CALR,DDR2,CASP8,ESAM,CAV1,CLDN12,CLDN2,CLDN1,CD…
GO: Biological Process	GO:0045321	leukocyte activation		2.092e-43	2.067e-39	2.584e-40	2.526e-39	253	813	AICDA,ADA,ADAM8,MEF2C,EOMES,ADORA2A,SLAMF6,MIF,AHR,MLH1,MMP14,MNDA,PREX1,CD200,ANXA1,ANXA3,BTLA,RHOH,TNFSF11,TBK1,MYO1F,CD274,IRS2,SLAMF7,STX11,HYAL2,TNFSF13,ADAM9,RIPK2,BAK1,NBN,UNC13D,BCL2A1,BCL3,BCL6,IL18R1,CEACAM1,NEDD4,PRDM1,BLM,NFATC1,BST2,VNN1,BTK,IL33,PNP,CASP1,CASP8,CAV1,CBFB,CD1C,CD1D,CD2,CD3D,CD3G,CD247,CD8A,TIGIT,MS4A1,CD27,CD86,CD37,CD38,CD40,CD44,CD48,CD59,PAK2,CD74,CD79A,CD81,CEBPB…
GO: Biological Process	GO:0012501	programmed cell death		7.077e-43	6.992e-39	7.769e-40	7.595e-39	470	1994	NCOA3,AARS,HIPK1,MCL1,CARD16,ACTN1,TMEM173,ACVR1,MDK,ADA,ADAM8,ADAR,MEF2C,MAP3K5,ADM,ADORA2A,MGMT,AGT,MIF,MITF,NME5,AHR,MLH1,SRPX,ALDH1A3,MMP9,MNDA,GPR65,DCPS,ANXA1,ANXA4,ANXA5,ANXA6,MAGEH1,NUDT2,BIRC3,BIRC5,CBX4,APOE,AQP1,DEGS1,YARS,PDXK,ARF4,ARHGAP4,ARRB2,RUVBL1,TRIB3,ASNS,CD274,ATF3,IRS2,MUC1,MUC2,PEA15,HYAL2,MX1,ADAM15,RIPK2,BAK1,NBN,NCF2,BCL2A1,BCL3,TNFRSF10C,BCL6,TNFRSF10A,CEACAM1,BID,BIK,B…
GO: Biological Process	GO:0007155	cell adhesion		2.876e-42	2.842e-38	2.842e-39	2.778e-38	383	1507	MCAM,ACTN1,ADA,ADAM8,EOMES,FZD4,ADORA2A,MFAP4,MFGE8,SLAMF6,AGT,ALCAM,SRPX,MMP14,PREX1,CD200,ANGPT2,ANXA1,PKP4,ITGA8,BTLA,APOD,MSN,ARHGDIB,RHOH,TNFSF11,ASS1,MYO1F,AOC3,DCHS1,CD274,SLAMF7,STX11,MUC1,MUC4,MYH10,CTNNAL1,ADAM15,ADAM9,AZGP1,PPP1R12A,RIPK2,FXYD5,MPDZ,UNC13D,BCL2A1,BCL3,BCL6,IL18R1,CEACAM1,NEDD4,BLM,WISP1,VNN1,NID1,NINJ1,SGCE,NINJ2,PNP,CALR,DDR2,CASP8,ESAM,CAV1,CLDN12,CLDN2,CLDN1,CD1C,CD…
GO: Biological Process	GO:0080134	regulation of response to stress		1.614e-41	1.594e-37	1.449e-38	1.417e-37	384	1523	A2M,PIK3AP1,ACP5,MCL1,TMEM173,ADA,ADAM8,ADAR,MEF2C,MAP3K5,FZD4,ADORA2A,PARP1,SLAMF6,ADRA2A,TC2N,MGMT,AP2B1,AGT,MIF,NME5,MMP3,ALOX5AP,DUOXA2,RAE1,IFT20,ANXA1,ANXA2,ANXA5,BIRC3,APOD,APOE,TNFSF11,ARRB2,RUVBL1,TBK1,MYO1F,AOC3,MUC1,ATP2B4,HYAL2,ATR,RIPK2,BAK1,BCL6,CFB,CEACAM1,BNIP3,BNIP3L,GBP5,NFATC1,VNN1,BTK,NFKB2,NFKBIA,SERPING1,AP1S2,AP1M1,C3,C4BPA,C4BPB,NONO,IL33,PNP,NPC1,NPM1,SOCS3,CASP1,CASP4,CA…
GO: Biological Process	GO:0009611	response to wounding		2.879e-41	2.845e-37	2.371e-38	2.318e-37	307	1109	A2M,PIK3AP1,KIF18A,ACP5,MCAM,ACTN1,MDK,DYSF,ADA,ADAM8,ADM,ADORA2A,ADRA2A,TC2N,AGT,MIF,MMP1,MMP12,ALOX5AP,DUOXA2,ANGPT2,ANXA1,ANXA2,ANXA5,BIRC3,APOD,APOE,AQP1,ARF4,RHOG,TNFSF11,ARRB2,AOC3,RACGAP1,ATP2B4,HYAL2,MYH10,DOCK11,ADAM15,PABPC4,CEACAM6,BCL6,CFB,CEACAM1,CFLAR,GBP5,SERPING1,C3,NINJ1,NINJ2,C4BPA,C4BPB,NOS2,IL33,CALU,SOCS3,CASP1,CASP4,CASP5,ESAM,WFDC1,DOK2,CAV1,SLC7A6,CCNB1,OSM,CD2,P2RX5,SLC16…
GO: Biological Process	GO:0042127	regulation of cell proliferation		3.548e-41	3.506e-37	2.697e-38	2.636e-37	405	1646	NCOA3,HIPK1,MCC,ADA,MEF2C,MAP3K5,CDC7,ADM,ADORA2A,MFGE8,ADRA2A,JAG1,AGT,MIF,CXCL9,MITF,AHR,SRPX,MMP7,MMP9,MMP12,AKR1B1,MNDA,ANG,ANXA1,ANXA2,IFITM1,BIRC5,BTLA,APOBEC1,APOD,APOE,AQP1,MST1R,RHOG,STS,ASPH,CD274,ATF3,IRS2,MUC2,SERPINB7,TNFSF13,AZGP1,RIPK2,NAP1L1,BAK1,NBN,CCND1,TNFRSF10C,BCL6,TNFRSF10A,CEACAM1,BID,PRDM1,BLM,CFLAR,WISP1,ALDH1A2,BRCA2,NFATC1,SPHK1,BTK,NFKBIA,C3AR1,C5AR1,NME1,NOP2,NOS2,NO…
GO: Biological Process	GO:0006915	apoptotic process		4.235e-41	4.184e-37	2.989e-38	2.922e-37	461	1970	NCOA3,AARS,HIPK1,MCL1,CARD16,ACTN1,TMEM173,ACVR1,MDK,ADA,ADAM8,ADAR,MEF2C,MAP3K5,ADM,ADORA2A,MGMT,AGT,MIF,MITF,NME5,AHR,MLH1,SRPX,ALDH1A3,MMP9,MNDA,GPR65,ANXA1,ANXA4,ANXA5,ANXA6,MAGEH1,NUDT2,BIRC3,BIRC5,CBX4,APOE,AQP1,DEGS1,YARS,PDXK,ARF4,ARHGAP4,ARRB2,RUVBL1,TRIB3,ASNS,CD274,ATF3,IRS2,MUC1,MUC2,PEA15,HYAL2,MX1,ADAM15,RIPK2,BAK1,NBN,NCF2,BCL2A1,BCL3,TNFRSF10C,BCL6,TNFRSF10A,CEACAM1,BID,BIK,BLM,CF…
GO: Biological Process	GO:0016477	cell migration		5.003e-41	4.943e-37	3.295e-38	3.221e-37	338	1277	APCDD1,MCAM,MCC,ACVR1,MDK,ADA,ADAM8,MEF2C,ADRA2A,JAG1,AGT,MIF,CXCL9,MITF,OSBPL8,MMP1,MMP3,MMP9,MMP10,MMP12,MMP14,PREX1,ABCC1,ANG,ANGPT2,ANXA1,ANXA3,IFITM1,APOD,APOE,AQP1,ARF4,MSN,RHOG,ARHGAP4,ARHGDIB,TNFSF11,ARRB2,MYO1F,AOC3,CD274,IRS2,RAP2C,MUC2,HYAL2,MYH10,ADAM15,ADAM9,CEACAM6,CEACAM1,BST2,SPHK1,C3AR1,C5AR1,FMNL1,IL33,NRDC,CALR,DDR2,NR4A2,ESAM,CXCL16,DOK2,CAV1,SLC7A6,CD2,SLC16A3,P2RY6,FURIN,SER…
GO: Biological Process	GO:0006954	inflammatory response		3.674e-40	3.63e-36	2.269e-37	2.218e-36	221	689	A2M,PIK3AP1,SERPINA3,ACP5,ACVR1,ADA,ADAM8,ADORA2A,ADRA2A,AGT,MIF,CXCL9,ALOX5,ALOX5AP,DUOXA2,TPST1,ANXA1,BIRC3,APOD,APOE,TNFSF11,TBK1,ASS1,AOC3,HYAL2,RIPK2,UNC13D,TNFRSF10C,BCL6,TNFRSF10A,IL18RAP,CFB,GBP5,VNN1,SPHK1,BTK,NFKB2,SERPING1,C3,C3AR1,C4BPA,C4BPB,C5AR1,NOS2,IL33,SOCS3,CASP1,CASP4,CASP5,WFDC1,TNFRSF11B,OSM,NMI,CD14,CD27,CD40,SERPINE1,CD44,CD59,REG3A,OSMR,PNMA1,CEBPB,MAPKAPK2,SERPINF1,BLNK,…
GO: Biological Process	GO:0034097	response to cytokine		5.416e-39	5.351e-35	3.147e-36	3.077e-35	256	872	LRRC66,SERPINA3,HIPK1,ACP5,MCL1,TMEM173,ADAR,CXCL9,MME,ALDOB,RAE1,ANXA1,IFITM1,BIRC3,MST1R,TNFSF11,ASS1,OASL,CD274,HYAL2,MX1,MX2,TNFSF13,ADAM9,RIPK2,TNFRSF10C,TNFRSF10A,TNFRSF17,IL18R1,BGN,NEDD4,ALDH1A2,GBP4,GBP5,BST2,SPHK1,NFKB2,NFKBIA,NOS2,KYNU,SOCS3,CASP8,OAS2,OAS3,CXCL16,CAV1,TNFRSF11B,OSM,CD14,CD27,CD86,CD38,CD40,SERPINE1,CD44,CD74,OSMR,CEBPB,UBE2L6,MAPKAPK2,PF4,CHI3L1,SERPINA1,NUP37,CCR1,CC…
GO: Biological Process	GO:0046649	lymphocyte activation		1.767e-38	1.745e-34	9.697e-36	9.479e-35	218	690	AICDA,ADA,ADAM8,MEF2C,EOMES,ADORA2A,SLAMF6,MIF,AHR,MLH1,MMP14,MNDA,PREX1,ANXA1,BTLA,RHOH,TNFSF11,TBK1,CD274,IRS2,SLAMF7,STX11,TNFSF13,RIPK2,BAK1,NBN,UNC13D,BCL2A1,BCL3,BCL6,IL18R1,CEACAM1,NEDD4,PRDM1,BLM,NFATC1,BST2,VNN1,BTK,PNP,CASP8,CAV1,CBFB,CD1C,CD1D,CD2,CD3D,CD3G,CD247,CD8A,TIGIT,MS4A1,CD27,CD86,CD38,CD40,CD44,CD48,CD59,PAK2,CD74,CD79A,CD81,CEBPB,BLNK,PFDN1,CD83,SELK,CLC,ICOS,SASH3,PIK3CD,CC…
GO: Biological Process	GO:0043207	response to external biotic stimulus		2.166e-38	2.14e-34	1.07e-35	1.046e-34	271	955	AICDA,ACP5,TMEM173,ADAR,MEF2C,ADM,AP2B1,MIF,CXCL9,MMP7,ANG,ANXA3,ANXA5,IFITM1,BIRC3,APOBEC1,FCN3,MST1R,TBK1,ASS1,MYO1F,OASL,HYAL2,MX1,MX2,ADAM9,RIPK2,BAK1,UNC13D,NCF2,BCL3,TNFRSF10C,TNFRSF10A,PRDM1,BNIP3,BNIP3L,GBP4,BST2,BTK,NFKB2,NFKBIA,AP1S2,AP1M1,C5AR1,NOS2,IL33,SOCS3,CASP1,CASP8,OAS2,OAS3,CXCL16,CAV1,ODC1,TNFRSF11B,CD1D,CD247,CD8A,CD14,CD27,CD86,CD37,CD40,SERPINE1,TREM1,PAK2,REG3A,DDX21,PDE4B…
GO: Biological Process	GO:0051707	response to other organism		2.166e-38	2.14e-34	1.07e-35	1.046e-34	271	955	AICDA,ACP5,TMEM173,ADAR,MEF2C,ADM,AP2B1,MIF,CXCL9,MMP7,ANG,ANXA3,ANXA5,IFITM1,BIRC3,APOBEC1,FCN3,MST1R,TBK1,ASS1,MYO1F,OASL,HYAL2,MX1,MX2,ADAM9,RIPK2,BAK1,UNC13D,NCF2,BCL3,TNFRSF10C,TNFRSF10A,PRDM1,BNIP3,BNIP3L,GBP4,BST2,BTK,NFKB2,NFKBIA,AP1S2,AP1M1,C5AR1,NOS2,IL33,SOCS3,CASP1,CASP8,OAS2,OAS3,CXCL16,CAV1,ODC1,TNFRSF11B,CD1D,CD247,CD8A,CD14,CD27,CD86,CD37,CD40,SERPINE1,TREM1,PAK2,REG3A,DDX21,PDE4B…
GO: Biological Process	GO:0050776	regulation of immune response		1.143e-37	1.13e-33	5.379e-35	5.258e-34	288	1052	A2M,PIK3AP1,TMEM173,ADA,ADAM8,ADAR,MEF2C,SLAMF6,MIF,MNDA,CD200,ANXA1,IFITM1,BIRC3,BTLA,FCN3,ARRB2,TRIB3,TBK1,MYO1F,IRS2,SLAMF7,PEA15,TNFSF13,RIPK2,UNC13D,BCL2A1,BCL6,CFB,GBP5,NFATC1,BST2,BTK,NFKB2,NFKBIA,SERPING1,C1QA,C1QB,C1QC,C1R,C1S,C3,C3AR1,C4BPA,C4BPB,C5AR1,IL33,PNP,SOCS3,CASP8,CAV1,CD1D,CD3D,CD3G,CD247,NMI,CD8A,CD14,CD19,CD86,CD33,CD37,CD38,CD40,CD44,TREM1,CD59,FCRLB,PAK2,CD74,CD79A,CD81,CM…
GO: Biological Process	GO:0009607	response to biotic stimulus		8.212e-37	8.113e-33	3.688e-34	3.605e-33	275	994	AICDA,ACP5,TMEM173,ADAR,MEF2C,ADM,AP2B1,MIF,CXCL9,MMP7,ANG,ANXA3,ANXA5,IFITM1,BIRC3,APOBEC1,FCN3,MST1R,TBK1,ASS1,MYO1F,OASL,HYAL2,MX1,MX2,ADAM9,RIPK2,BAK1,UNC13D,NCF2,BCL3,TNFRSF10C,TNFRSF10A,PRDM1,BNIP3,BNIP3L,GBP4,BST2,BTK,NFKB2,NFKBIA,AP1S2,AP1M1,C5AR1,NOS2,IL33,SOCS3,CASP1,CASP8,OAS2,OAS3,CXCL16,CAV1,ODC1,TNFRSF11B,CD1D,CD247,CD8A,CD14,CD27,CD86,CD37,CD40,SERPINE1,TREM1,PAK2,REG3A,DDX21,PDE4B…
GO: Biological Process	GO:0048870	cell motility		1.126e-36	1.113e-32	4.636e-34	4.532e-33	348	1391	APCDD1,MCAM,MCC,ACVR1,MDK,ADA,ADAM8,ADCY3,MEF2C,ADRA2A,JAG1,AGT,MIF,CXCL9,MITF,OSBPL8,MMP1,MMP3,MMP9,MMP10,MMP12,MMP14,PREX1,ABCC1,ANG,ANGPT2,ANXA1,ANXA3,ANXA5,IFITM1,APOD,APOE,AQP1,ARF4,MSN,RHOG,ARHGAP4,ARHGDIB,TNFSF11,ARRB2,MYO1F,AOC3,CD274,IRS2,RAP2C,MUC2,ATP2B4,HYAL2,MYH10,ADAM15,ADAM9,CEACAM6,CEACAM1,BST2,SPHK1,C3AR1,C5AR1,FMNL1,IL33,NRDC,CALR,DDR2,NR4A2,ESAM,CXCL16,DOK2,CAV1,SLC7A6,CD2,SLC1…
GO: Biological Process	GO:0051674	localization of cell		1.126e-36	1.113e-32	4.636e-34	4.532e-33	348	1391	APCDD1,MCAM,MCC,ACVR1,MDK,ADA,ADAM8,ADCY3,MEF2C,ADRA2A,JAG1,AGT,MIF,CXCL9,MITF,OSBPL8,MMP1,MMP3,MMP9,MMP10,MMP12,MMP14,PREX1,ABCC1,ANG,ANGPT2,ANXA1,ANXA3,ANXA5,IFITM1,APOD,APOE,AQP1,ARF4,MSN,RHOG,ARHGAP4,ARHGDIB,TNFSF11,ARRB2,MYO1F,AOC3,CD274,IRS2,RAP2C,MUC2,ATP2B4,HYAL2,MYH10,ADAM15,ADAM9,CEACAM6,CEACAM1,BST2,SPHK1,C3AR1,C5AR1,FMNL1,IL33,NRDC,CALR,DDR2,NR4A2,ESAM,CXCL16,DOK2,CAV1,SLC7A6,CD2,SLC1…
GO: Biological Process	GO:0002252	immune effector process		1.679e-36	1.659e-32	6.636e-34	6.487e-33	244	838	A2M,AICDA,TMEM173,KDM5D,ADA,ADAR,EOMES,SLAMF6,AP2B1,JAG1,MIF,CXCL9,MLH1,ANXA1,ANXA3,ANXA5,IFITM1,BIRC3,APOBEC1,FCN3,ARRB2,TBK1,MYO1F,OASL,SLAMF7,STX11,HYAL2,MX1,MX2,TNFSF13,RNF19B,RIPK2,NBN,UNC13D,BCL3,BCL6,IL18R1,CFB,CEACAM1,BNIP3,BNIP3L,BST2,BTK,SERPING1,C1QA,AP1S2,C1QB,C1QC,AP1M1,C1R,C1S,C3,C4BPA,C4BPB,NOS2,IL33,PNP,OAS2,OAS3,CD1C,CD1D,CD3G,CD247,CD8A,CD27,CD86,CD37,PRDX1,CD40,TREM1,CD59,PAK2,…
GO: Biological Process	GO:0040012	regulation of locomotion		5.132e-36	5.071e-32	1.95e-33	1.906e-32	240	823	MCAM,MCC,ACVR1,ADA,ADAM8,TRIM59,ADORA2A,ADRA2A,JAG1,AGT,MIF,CXCL9,OSBPL8,MMP1,ARRDC3,MMP3,MMP9,MMP10,MMP14,ABCC1,ANGPT2,ANXA1,ANXA3,ANXA5,IFITM1,APOD,APOE,FCN3,AQP1,MSN,ARHGAP4,ARHGDIB,MYO1F,AOC3,CD274,IRS2,RAP2C,MUC2,HYAL2,ADAM15,ADAM9,NBN,BST2,SPHK1,C3AR1,C5AR1,IL33,CALR,DDR2,CXCL16,CAV1,P2RY6,P4HB,FURIN,SERPINE1,CD74,CD81,CDK5,PDGFRB,ENPP2,ITGB1BP1,PECAM1,SERPINF1,PF4,SELK,SERPINE2,PIK3CD,CCR1…
GO: Biological Process	GO:0031347	regulation of defense response		7.542e-36	7.451e-32	2.76e-33	2.698e-32	243	840	A2M,PIK3AP1,ACP5,TMEM173,ADA,ADAM8,ADAR,MEF2C,ADORA2A,SLAMF6,AP2B1,AGT,MIF,ALOX5AP,DUOXA2,ANXA1,ANXA5,BIRC3,APOD,APOE,TNFSF11,ARRB2,TBK1,MYO1F,AOC3,HYAL2,RIPK2,BCL6,CFB,GBP5,NFATC1,BTK,NFKB2,NFKBIA,SERPING1,AP1S2,AP1M1,C3,C4BPA,C4BPB,IL33,SOCS3,CASP1,CASP4,CASP5,CASP8,WFDC1,CAV1,CD1D,OSM,CD247,NMI,CD14,CD86,CD37,SERPINE1,CD44,TREM1,CD59,PAK2,CD74,OSMR,MAPKAPK2,SERPINF1,PER1,CFP,SELK,SERPINB9,PLA2…
GO: Biological Process	GO:0043067	regulation of programmed cell death		7.843e-36	7.749e-32	2.767e-33	2.705e-32	379	1579	NCOA3,AARS,MCL1,CARD16,ACTN1,ACVR1,MDK,ADA,ADAM8,ADAR,MEF2C,MAP3K5,ADM,ADORA2A,MGMT,AGT,MIF,MITF,NME5,SRPX,ALDH1A3,MMP9,MNDA,DCPS,ANXA1,ANXA4,ANXA5,BIRC3,BIRC5,CBX4,APOE,AQP1,DEGS1,PDXK,ARF4,ARHGAP4,ARRB2,RUVBL1,ASNS,CD274,ATF3,IRS2,MUC1,MUC2,PEA15,HYAL2,RIPK2,BAK1,NCF2,BCL2A1,BCL3,TNFRSF10C,BCL6,TNFRSF10A,CEACAM1,BID,BIK,BLM,CFLAR,ALDH1A2,BNIP2,BNIP3,BNIP3L,BOK,VNN1,SPHK1,BTK,NFKBIA,C5AR1,NME1,N…
GO: Biological Process	GO:1901700	response to oxygen-containing compound		2.141e-35	2.116e-31	7.249e-33	7.086e-32	396	1684	NCOA3,SERPINA3,AARS,AICDA,ACP5,ADA,ME1,ADCY3,MEF2C,MAP3K5,FZD4,ADM,PARP1,ADRA2A,MGMT,JAG1,MIF,CXCL9,NME5,OSBPL8,AHR,MMP3,ALDOB,AKR1B1,MMP19,MPV17,ADCY4,ANGPT2,DCPS,ANXA1,ANXA5,PIK3R3,NUDT2,BIRC5,APOBEC1,APOD,APOE,AQP1,AQP3,AQP9,MSN,STS,TRIB3,ASNS,ASPH,ASS1,IRS2,ATOX1,PEA15,ATP2B4,HYAL2,ATP6V1B2,MYO5A,ADAM9,RIPK2,BAK1,NCF2,CCND1,TNFRSF10C,TNFRSF10A,BID,PRDM1,BLM,ALDH1A2,BNIP3,BRCA2,BTK,NFKB2,NFKBI…
GO: Biological Process	GO:0010941	regulation of cell death		2.201e-35	2.175e-31	7.249e-33	7.086e-32	397	1690	NCOA3,AARS,MCL1,CARD16,ACTN1,ACVR1,MDK,ADA,ADAM8,ADAR,MEF2C,MAP3K5,ADM,ADORA2A,MGMT,AGT,MIF,MITF,NME5,AHR,SRPX,MMP3,ALDH1A3,MMP9,MNDA,ABCC1,DCPS,ANXA1,ANXA4,ANXA5,BIRC3,BIRC5,CBX4,APOE,AQP1,DEGS1,PDXK,ARF4,ARHGAP4,ARRB2,RUVBL1,TBK1,ASNS,CD274,ATF3,IRS2,MUC1,MUC2,PEA15,HYAL2,RIPK2,BAK1,NCF2,BCL2A1,BCL3,TNFRSF10C,BCL6,TNFRSF10A,CEACAM1,BID,BIK,BLM,CFLAR,WISP1,ALDH1A2,BNIP2,BNIP3,BNIP3L,BOK,VNN1,SPH…
GO: Biological Process	GO:0030334	regulation of cell migration		8.697e-35	8.592e-31	2.772e-32	2.71e-31	215	711	MCAM,MCC,ACVR1,ADA,ADAM8,ADRA2A,JAG1,AGT,MIF,CXCL9,OSBPL8,MMP1,MMP3,MMP9,MMP10,MMP14,ABCC1,ANGPT2,ANXA1,ANXA3,IFITM1,APOD,APOE,AQP1,MSN,ARHGAP4,ARHGDIB,MYO1F,AOC3,CD274,IRS2,RAP2C,MUC2,HYAL2,ADAM15,ADAM9,BST2,SPHK1,C3AR1,C5AR1,IL33,CALR,DDR2,CXCL16,P2RY6,FURIN,SERPINE1,CD74,CDK5,PDGFRB,ENPP2,ITGB1BP1,PECAM1,SERPINF1,PF4,SELK,SERPINE2,PIK3CD,CCR1,PLAU,CCR6,CCR7,CNN2,WDR44,COL1A1,COL3A1,PRKD2,ROBO4…
GO: Biological Process	GO:0098602	single organism cell adhesion		2.299e-34	2.272e-30	7.099e-32	6.939e-31	239	836	ACTN1,ADA,ADAM8,EOMES,FZD4,ADORA2A,SLAMF6,PREX1,ANXA1,PKP4,ITGA8,BTLA,MSN,RHOH,TNFSF11,ASS1,CD274,STX11,ADAM9,RIPK2,FXYD5,UNC13D,BCL2A1,BCL3,BCL6,IL18R1,CEACAM1,NEDD4,BLM,VNN1,NINJ2,PNP,CALR,CASP8,ESAM,CAV1,CD1C,CD1D,CD2,CD3D,CD3G,CD247,CD8A,TIGIT,CD27,CD86,CD44,CD48,CD53,CD59,PAK2,CD74,CDH3,CDH5,CEBPB,ENPP2,ITGB1BP1,CD83,JAM2,SELK,SERPINE2,CLC,ICOS,SASH3,PIK3CD,CCR7,PLEK,PODXL,MAP3K8,RSAD2,PPP3C…
GO: Biological Process	GO:0042981	regulation of apoptotic process		2.653e-34	2.622e-30	7.944e-32	7.766e-31	372	1563	NCOA3,AARS,MCL1,CARD16,ACTN1,ACVR1,MDK,ADA,ADAM8,ADAR,MEF2C,MAP3K5,ADM,ADORA2A,MGMT,AGT,MIF,MITF,NME5,SRPX,ALDH1A3,MMP9,MNDA,ANXA1,ANXA4,ANXA5,BIRC3,BIRC5,CBX4,APOE,AQP1,DEGS1,PDXK,ARF4,ARHGAP4,ARRB2,RUVBL1,ASNS,CD274,ATF3,IRS2,MUC1,MUC2,PEA15,HYAL2,RIPK2,BAK1,NCF2,BCL2A1,BCL3,TNFRSF10C,BCL6,TNFRSF10A,CEACAM1,BID,BIK,BLM,CFLAR,ALDH1A2,BNIP2,BNIP3,BNIP3L,BOK,VNN1,SPHK1,BTK,NFKBIA,C5AR1,NME1,NME4,N…
GO: Biological Process	GO:0030155	regulation of cell adhesion		3.817e-34	3.771e-30	1.109e-31	1.084e-30	208	683	ADA,ADAM8,FZD4,ADORA2A,MMP14,PREX1,ANGPT2,ANXA1,PKP4,BTLA,APOD,ARHGDIB,TNFSF11,ASS1,MYO1F,CD274,MUC1,ADAM15,ADAM9,PPP1R12A,RIPK2,FXYD5,UNC13D,BCL6,CEACAM1,BLM,VNN1,NID1,NINJ1,PNP,CALR,CAV1,CD1D,CD2,CD3D,CD3G,CD247,TIGIT,CD27,CD86,SERPINE1,CD44,CD59,PAK2,CD74,CEBPB,ENPP2,CYTH2,ITGB1BP1,CD83,JAM2,SELK,SERPINE2,CLC,SERPINI1,ICOS,SASH3,LPXN,PLAU,CCR7,COL1A1,PRKD2,COL16A1,RHOD,PODXL,MAP3K8,EGFL6,CYTIP…
GO: Biological Process	GO:2000145	regulation of cell motility		8.419e-34	8.318e-30	2.377e-31	2.323e-30	221	751	MCAM,MCC,ACVR1,ADA,ADAM8,ADRA2A,JAG1,AGT,MIF,CXCL9,OSBPL8,MMP1,MMP3,MMP9,MMP10,MMP14,ABCC1,ANGPT2,ANXA1,ANXA3,ANXA5,IFITM1,APOD,APOE,AQP1,MSN,ARHGAP4,ARHGDIB,MYO1F,AOC3,CD274,IRS2,RAP2C,MUC2,HYAL2,ADAM15,ADAM9,BST2,SPHK1,C3AR1,C5AR1,IL33,CALR,DDR2,CXCL16,P2RY6,FURIN,SERPINE1,CD74,CD81,CDK5,PDGFRB,ENPP2,ITGB1BP1,PECAM1,SERPINF1,PF4,SELK,SERPINE2,PIK3CD,CCR1,PLAU,CCR6,CCR7,CNN2,WDR44,COL1A1,COL3A1,…
GO: Biological Process	GO:0071345	cellular response to cytokine stimulus		1.086e-32	1.073e-28	2.981e-30	2.914e-29	222	768	LRRC66,HIPK1,TMEM173,ADAR,CXCL9,MME,RAE1,IFITM1,BIRC3,MST1R,TNFSF11,ASS1,OASL,HYAL2,MX1,MX2,TNFSF13,RIPK2,TNFRSF10C,TNFRSF10A,TNFRSF17,IL18R1,BGN,NEDD4,GBP4,GBP5,BST2,SPHK1,NFKB2,NFKBIA,NOS2,SOCS3,CASP8,OAS2,OAS3,CAV1,TNFRSF11B,OSM,CD27,CD86,CD40,SERPINE1,CD44,CD74,OSMR,CEBPB,UBE2L6,PF4,CHI3L1,NUP37,CCR1,CCR3,CCR6,CCR7,AIM2,PLP2,IL27RA,COL1A1,DUOX2,SAMHD1,PPBP,CLIP3,RSAD2,CSF1R,CSF2RA,CSF3R,ISG15…
GO: Biological Process	GO:0045087	innate immune response		1.494e-32	1.476e-28	3.989e-30	3.899e-29	295	1156	A2M,PIK3AP1,TMEM173,ADAM8,ADAR,ADCY3,TRIM59,MEF2C,MAP3K5,SLAMF6,MIF,ADCY4,ANG,ANXA1,IFITM1,BIRC3,APOL1,FCN3,MST1R,ARRB2,TRIB3,TBK1,ASS1,MYO1F,OASL,IRS2,SLAMF7,STX11,PEA15,MX1,MX2,ADAM15,RNF19B,RIPK2,UNC13D,NCF2,CFB,GBP4,GBP5,NFATC1,BST2,VNN1,BTK,NFKB2,NFKBIA,SERPING1,C1QA,C1QB,C1QC,C1R,C1S,C3,C4BPA,C4BPB,NOS2,KYNU,SOCS3,CASP1,CASP8,CASP10,OAS2,OAS3,CXCL16,CAV1,CD1D,CD3G,CD247,NMI,CD14,CD19,CD86,P…
GO: Biological Process	GO:0050900	leukocyte migration		2.26e-32	2.232e-28	5.875e-30	5.743e-29	139	378	ADA,ADAM8,CXCL9,MITF,MMP1,MMP9,PREX1,ANGPT2,ANXA1,APOD,MSN,TNFSF11,AOC3,CEACAM6,CEACAM1,C3AR1,C5AR1,IL33,CALR,ESAM,CXCL16,DOK2,CAV1,SLC7A6,CD2,SLC16A3,SERPINE1,CD44,CD48,TREM1,CD74,PDE4B,PECAM1,PF4,JAM2,SELK,PIK3CD,CCR1,CCR3,CCR6,CCR7,COL1A1,COL1A2,PODXL,PPBP,CSF3R,PLVAP,PTAFR,JAML,STAP1,PTPN6,RAC2,ECM1,S1PR1,EDNRA,EDNRB,IRAK4,GREM1,CKLF,S100A7,S100A8,S100A9,S100A12,FCER1G,CCL2,CCL4,CCL8,CCL11,CC…
GO: Biological Process	GO:0050778	positive regulation of immune response		5.387e-32	5.322e-28	1.365e-29	1.334e-28	208	705	A2M,PIK3AP1,TMEM173,ADA,ADAM8,MEF2C,SLAMF6,MIF,MNDA,ANXA1,BIRC3,FCN3,ARRB2,TBK1,TNFSF13,RIPK2,BCL2A1,CFB,GBP5,NFATC1,BTK,NFKB2,NFKBIA,SERPING1,C1QA,C1QB,C1QC,C1R,C1S,C3,C3AR1,C4BPA,C4BPB,C5AR1,IL33,PNP,CASP8,CAV1,CD1D,CD3D,CD3G,CD247,CD14,CD19,CD86,CD38,CD40,CD44,CD59,PAK2,CD74,CD79A,CMTM3,PDE4B,MAPKAPK2,CFP,CLU,SASH3,PIK3CD,LPXN,CCR7,PLCG2,AIM2,PLSCR1,IL27RA,PRKD2,UBQLN1,MAP3K8,CR1,CR2,CREB1,RSA…
GO: Biological Process	GO:0007159	leukocyte cell-cell adhesion		7.97e-32	7.875e-28	1.969e-29	1.924e-28	171	527	ADA,ADAM8,EOMES,ADORA2A,SLAMF6,PREX1,ANXA1,BTLA,MSN,RHOH,TNFSF11,ASS1,CD274,STX11,RIPK2,BCL2A1,BCL3,BCL6,IL18R1,CEACAM1,NEDD4,BLM,VNN1,PNP,CASP8,CAV1,CD1C,CD1D,CD2,CD3D,CD3G,CD247,CD8A,TIGIT,CD27,CD86,CD44,CD48,CD59,PAK2,CD74,CEBPB,CD83,SELK,CLC,ICOS,SASH3,PIK3CD,CCR7,MAP3K8,RSAD2,PPP3CA,CSK,PRKAR1A,CTLA4,CTNNB1,CTPS1,PRNP,PSMB10,CD55,PTAFR,JAML,DDOST,LAX1,CLEC4E,PTPN6,PTPRC,PLA2G2D,MAFB,RAC2,FER…
GO: Biological Process	GO:0016337	single organismal cell-cell adhesion		5.509e-31	5.443e-27	1.328e-28	1.298e-27	221	782	ACTN1,ADA,ADAM8,EOMES,ADORA2A,SLAMF6,PREX1,ANXA1,PKP4,ITGA8,BTLA,MSN,RHOH,TNFSF11,ASS1,CD274,STX11,ADAM9,RIPK2,FXYD5,BCL2A1,BCL3,BCL6,IL18R1,CEACAM1,NEDD4,BLM,VNN1,NINJ2,PNP,CASP8,ESAM,CAV1,CD1C,CD1D,CD2,CD3D,CD3G,CD247,CD8A,TIGIT,CD27,CD86,CD44,CD48,CD53,CD59,PAK2,CD74,CDH3,CDH5,CEBPB,CD83,JAM2,SELK,SERPINE2,CLC,ICOS,SASH3,PIK3CD,CCR7,PLEK,PODXL,MAP3K8,RSAD2,PPP3CA,CSK,CSTA,PRKAR1A,CTLA4,CTNNB1,…
GO: Biological Process	GO:0051270	regulation of cellular component movement		1.086e-30	1.073e-26	2.554e-28	2.496e-27	230	832	MCAM,MCC,ACTN1,ACVR1,ADA,ADAM8,ADRA2A,JAG1,AGT,MIF,CXCL9,OSBPL8,MMP1,MMP3,MMP9,MMP10,MMP14,ABCC1,ANGPT2,ANXA1,ANXA3,ANXA5,IFITM1,APOD,APOE,AQP1,MSN,ARHGAP4,ARHGDIB,MYO1F,AOC3,CD274,IRS2,RAP2C,MUC2,HYAL2,ADAM15,ADAM9,BCL6,BST2,SPHK1,C3AR1,C5AR1,IL33,CALR,DDR2,CXCL16,CAV1,P2RY6,FURIN,SERPINE1,CD74,CD81,CDK5,PDE4B,PDGFRB,ENPP2,ITGB1BP1,PECAM1,SERPINF1,PF4,SELK,SERPINE2,PIK3CD,CCR1,PLAU,CCR6,CCR7,PLN…
GO: Biological Process	GO:0001816	cytokine production		1.132e-30	1.118e-26	2.6e-28	2.542e-27	202	689	ACP5,TMEM173,ADAM8,EOMES,SLAMF6,ADRA2A,AGT,MIF,TRIB2,ANXA1,ANXA4,BIRC3,APOD,ARRB2,TBK1,CD274,HYAL2,SERPINB7,RNF19B,RIPK2,BCL3,BCL6,IL18R1,CEACAM1,GBP5,BST2,SPHK1,BTK,NFKB2,NFKBIA,C3,C3AR1,C5AR1,IL33,PNP,CASP1,CASP4,CASP5,RUNX3,CD1D,CD2,NMI,CD14,TIGIT,CD27,CD86,FURIN,CD40,ERRFI1,SERPINE1,TREM1,CD74,CDH3,LRRFIP1,PDE4B,CEBPB,UBE2L6,MAPKAPK2,PER1,PF4,CD83,CHI3L1,SELK,CLC,CLU,SASH3,PIK3CD,CCR7,PLCG2,T…
GO: Biological Process	GO:0030198	extracellular matrix organization		1.456e-30	1.439e-26	3.27e-28	3.197e-27	143	409	A2M,ACTN1,ADAM8,MFAP2,MFAP4,AGT,MMP1,MMP3,MMP7,MMP9,MMP10,MMP12,MMP14,MMP19,MPV17,ANXA2,ITGA8,MYO1E,ADAM15,ADAM9,BCL3,BGN,NFKB2,NID1,PLOD3,CAPG,DDR2,SERPINH1,CREB3L1,TNFRSF11B,P4HA1,P4HB,FURIN,SERPINE1,CD44,PECAM1,JAM2,SERPINB5,PLEC,PLOD1,COL1A1,COL1A2,COL3A1,COL4A1,COL4A2,COL5A1,COL5A2,COL6A2,COL6A3,COL7A1,COL9A3,COL12A1,COL15A1,COL16A1,OLFML2B,ERO1A,EFEMP2,COL5A3,PPIB,EGFL6,VCAN,SDC3,CTGF,CTSB,…
GO: Biological Process	GO:0019221	cytokine-mediated signaling pathway		1.547e-30	1.528e-26	3.396e-28	3.32e-27	187	616	LRRC66,HIPK1,ADAR,CXCL9,RAE1,IFITM1,BIRC3,MST1R,TNFSF11,OASL,MX1,MX2,TNFSF13,RIPK2,TNFRSF10C,TNFRSF10A,TNFRSF17,IL18R1,BGN,NEDD4,BST2,SPHK1,NFKB2,SOCS3,CASP8,OAS2,OAS3,CAV1,TNFRSF11B,OSM,CD27,CD40,CD44,CD74,OSMR,UBE2L6,PF4,NUP37,CCR1,CCR3,CCR6,CCR7,AIM2,PLP2,IL27RA,DUOX2,SAMHD1,PPBP,CLIP3,RSAD2,CSF1R,CSF2RA,CSF3R,ISG15,IL21R,XAF1,NUP93,PLVAP,ASPN,PSMA1,PSMA4,PSMA7,PSMB5,PSMB6,PSMB10,PSMC3,PSMC4,P…
GO: Biological Process	GO:0043062	extracellular structure organization		1.959e-30	1.935e-26	4.207e-28	4.113e-27	143	410	A2M,ACTN1,ADAM8,MFAP2,MFAP4,AGT,MMP1,MMP3,MMP7,MMP9,MMP10,MMP12,MMP14,MMP19,MPV17,ANXA2,ITGA8,MYO1E,ADAM15,ADAM9,BCL3,BGN,NFKB2,NID1,PLOD3,CAPG,DDR2,SERPINH1,CREB3L1,TNFRSF11B,P4HA1,P4HB,FURIN,SERPINE1,CD44,PECAM1,JAM2,SERPINB5,PLEC,PLOD1,COL1A1,COL1A2,COL3A1,COL4A1,COL4A2,COL5A1,COL5A2,COL6A2,COL6A3,COL7A1,COL9A3,COL12A1,COL15A1,COL16A1,OLFML2B,ERO1A,EFEMP2,COL5A3,PPIB,EGFL6,VCAN,SDC3,CTGF,CTSB,…
GO: Biological Process	GO:0042060	wound healing		7.611e-30	7.52e-26	1.6e-27	1.564e-26	213	754	A2M,KIF18A,MCAM,ACTN1,DYSF,ADORA2A,ADRA2A,TC2N,MMP1,MMP12,ANGPT2,ANXA1,ANXA2,ANXA5,APOD,APOE,AQP1,RHOG,ARRB2,RACGAP1,ATP2B4,MYH10,DOCK11,ADAM15,PABPC4,CEACAM6,CEACAM1,CFLAR,SERPING1,C3,NINJ1,NINJ2,C4BPB,NOS2,CALU,ESAM,WFDC1,DOK2,CAV1,SLC7A6,CCNB1,CD2,P2RX5,SLC16A3,ENTPD1,CD40,SERPINE1,CD44,CD48,TREM1,CD59,REG3A,CDH3,CDK5,CENPE,PDGFRB,PECAM1,PF4,JAM2,SERPINA1,SERPINE2,VKORC1,CLU,PIK3CD,PKM,PLAT,PL…
GO: Biological Process	GO:0070486	leukocyte aggregation		3.405e-29	3.364e-25	7.008e-27	6.851e-26	159	494	ADA,ADAM8,EOMES,ADORA2A,SLAMF6,PREX1,ANXA1,BTLA,RHOH,TNFSF11,CD274,STX11,RIPK2,BCL2A1,BCL3,BCL6,IL18R1,CEACAM1,NEDD4,BLM,VNN1,PNP,CASP8,CAV1,CD1C,CD1D,CD2,CD3D,CD3G,CD247,CD8A,TIGIT,CD27,CD86,CD44,CD48,CD59,PAK2,CD74,CEBPB,CD83,SELK,CLC,ICOS,SASH3,PIK3CD,CCR7,MAP3K8,RSAD2,PPP3CA,CSK,PRKAR1A,CTLA4,CTNNB1,CTPS1,PRNP,PSMB10,CD55,JAML,DDOST,LAX1,CLEC4E,PTPN6,PTPRC,PLA2G2D,MAFB,RAC2,DOCK2,DUSP3,RASGRP…
GO: Biological Process	GO:0032101	regulation of response to external stimulus		3.741e-28	3.696e-24	7.543e-26	7.374e-25	245	944	A2M,PIK3AP1,ACP5,TMEM173,ADA,ADAM8,ADORA2A,TC2N,AP2B1,AGT,MIF,CXCL9,ALOX5AP,DUOXA2,ANGPT2,IFT20,ANXA1,ANXA2,ANXA5,BIRC3,APOD,APOE,TNFSF11,RUVBL1,TBK1,AOC3,HYAL2,RIPK2,BCL6,CFB,PRDM1,BNIP3,BNIP3L,GBP5,SERPING1,AP1S2,AP1M1,C3,C3AR1,C4BPA,C4BPB,C5AR1,NMT1,IL33,NPC1,CALR,NUCB2,SOCS3,CASP1,CASP4,CASP5,WFDC1,CAV1,OSM,CD247,P2RX5,CD37,SERPINE1,CD44,TREM1,CD59,PAK2,CD74,OSMR,PDGFRB,SERPINF1,PER1,PF4,CFP,…
GO: Biological Process	GO:0002253	activation of immune response		4.073e-28	4.024e-24	8.047e-26	7.867e-25	170	557	A2M,PIK3AP1,TMEM173,ADA,ADAM8,MEF2C,MNDA,BIRC3,FCN3,ARRB2,TBK1,RIPK2,BCL2A1,CFB,NFATC1,BTK,NFKB2,NFKBIA,SERPING1,C1QA,C1QB,C1QC,C1R,C1S,C3,C3AR1,C4BPA,C4BPB,C5AR1,CASP8,CAV1,CD3D,CD3G,CD247,CD14,CD19,CD86,CD38,CD59,PAK2,CD79A,CMTM3,PDE4B,MAPKAPK2,CFP,CLU,PIK3CD,LPXN,CCR7,PLCG2,AIM2,PLSCR1,PRKD2,UBQLN1,MAP3K8,CR1,CR2,CREB1,RSAD2,PPP3CA,PPP3R1,CSK,PRKCB,PRKCH,CTLA4,FCRL5,CTSB,MAP2K1,MAP2K3,CTSK,PRN…
GO: Biological Process	GO:0034109	homotypic cell-cell adhesion		4.183e-28	4.133e-24	8.103e-26	7.921e-25	171	562	ACTN1,ADA,ADAM8,EOMES,ADORA2A,SLAMF6,PREX1,ANXA1,BTLA,RHOH,TNFSF11,CD274,STX11,RIPK2,BCL2A1,BCL3,BCL6,IL18R1,CEACAM1,NEDD4,BLM,VNN1,PNP,CASP8,CAV1,CD1C,CD1D,CD2,CD3D,CD3G,CD247,CD8A,TIGIT,CD27,CD86,CD44,CD48,CD59,PAK2,CD74,CEBPB,CD83,SELK,SERPINE2,CLC,ICOS,SASH3,PIK3CD,CCR7,PLEK,MAP3K8,RSAD2,PPP3CA,CSK,PRKAR1A,CTLA4,CTNNB1,CTPS1,MAP2K1,PRNP,PSMB10,CD55,JAML,DDOST,LAX1,CLEC4E,PTPN6,PTPRC,PLA2G2D,M…
GO: Biological Process	GO:0071593	lymphocyte aggregation		6.961e-28	6.877e-24	1.323e-25	1.293e-24	155	487	ADA,ADAM8,EOMES,ADORA2A,SLAMF6,PREX1,ANXA1,BTLA,RHOH,TNFSF11,CD274,STX11,RIPK2,BCL2A1,BCL3,BCL6,IL18R1,CEACAM1,NEDD4,BLM,VNN1,PNP,CASP8,CAV1,CD1C,CD1D,CD2,CD3D,CD3G,CD247,CD8A,TIGIT,CD27,CD86,CD44,CD48,CD59,PAK2,CD74,CEBPB,CD83,SELK,CLC,ICOS,SASH3,PIK3CD,CCR7,MAP3K8,RSAD2,PPP3CA,CSK,PRKAR1A,CTLA4,CTNNB1,CTPS1,PRNP,PSMB10,CD55,JAML,DDOST,LAX1,CLEC4E,PTPN6,PTPRC,PLA2G2D,MAFB,RAC2,DOCK2,DUSP3,RASGRP…
GO: Biological Process	GO:0070489	T cell aggregation		1.774e-27	1.753e-23	3.246e-25	3.173e-24	154	486	ADA,ADAM8,EOMES,ADORA2A,SLAMF6,PREX1,ANXA1,BTLA,RHOH,TNFSF11,CD274,STX11,RIPK2,BCL2A1,BCL3,BCL6,IL18R1,CEACAM1,NEDD4,BLM,VNN1,PNP,CASP8,CAV1,CD1C,CD1D,CD2,CD3D,CD3G,CD247,CD8A,TIGIT,CD27,CD86,CD44,CD48,CD59,PAK2,CD74,CEBPB,CD83,SELK,CLC,ICOS,SASH3,PIK3CD,CCR7,MAP3K8,RSAD2,PPP3CA,CSK,PRKAR1A,CTLA4,CTNNB1,CTPS1,PRNP,PSMB10,CD55,JAML,DDOST,LAX1,CLEC4E,PTPN6,PTPRC,PLA2G2D,MAFB,RAC2,DOCK2,DUSP3,RASGRP…
GO: Biological Process	GO:0042110	T cell activation		1.774e-27	1.753e-23	3.246e-25	3.173e-24	154	486	ADA,ADAM8,EOMES,ADORA2A,SLAMF6,PREX1,ANXA1,BTLA,RHOH,TNFSF11,CD274,STX11,RIPK2,BCL2A1,BCL3,BCL6,IL18R1,CEACAM1,NEDD4,BLM,VNN1,PNP,CASP8,CAV1,CD1C,CD1D,CD2,CD3D,CD3G,CD247,CD8A,TIGIT,CD27,CD86,CD44,CD48,CD59,PAK2,CD74,CEBPB,CD83,SELK,CLC,ICOS,SASH3,PIK3CD,CCR7,MAP3K8,RSAD2,PPP3CA,CSK,PRKAR1A,CTLA4,CTNNB1,CTPS1,PRNP,PSMB10,CD55,JAML,DDOST,LAX1,CLEC4E,PTPN6,PTPRC,PLA2G2D,MAFB,RAC2,DOCK2,DUSP3,RASGRP…
GO: Biological Process	GO:0002237	response to molecule of bacterial origin		1.275e-26	1.26e-22	2.291e-24	2.24e-23	120	337	AICDA,ACP5,MEF2C,ADM,MIF,CXCL9,ASS1,ADAM9,RIPK2,NCF2,TNFRSF10C,TNFRSF10A,PRDM1,NFKB2,NFKBIA,C5AR1,NOS2,SOCS3,CASP1,CASP8,CXCL16,TNFRSF11B,CD14,CD27,CD86,CD40,SERPINE1,PDE4B,CEBPB,MAPKAPK2,PF4,PLAU,CCR7,PLCG2,LY86,PTGES,PAF1,PPBP,CTSG,EIF2AK2,CYP27B1,CD55,PTAFR,DCN,PTGER2,PTGFR,PTGS2,STAP1,AKIRIN2,EDNRA,EDNRB,MTDH,LILRB2,TNIP3,F2R,F3,S100A7,S100A8,S100A9,FCGR2B,FCGR3B,CCL2,CCL20,CXCL6,CXCL11,CXCL5…
GO: Biological Process	GO:1902531	regulation of intracellular signal transduction		2.036e-26	2.012e-22	3.592e-24	3.512e-23	373	1708	A2M,PIK3AP1,LRRC66,RHOJ,MCL1,ADA,ADAM8,TRIM59,MAP3K5,FZD4,PLEKHG1,ADRA2A,AGT,MIF,CXCL9,NME5,OSBPL8,MMP3,MMP9,AKR1B1,PREX1,TRIB2,BIRC3,APOE,MST1R,RHOG,ARHGAP4,ARHGDIB,RHOH,TNFSF11,ARRB2,TRIB3,TBK1,ASPH,RACGAP1,ATF3,IRS2,MUC1,PEA15,ATP2B4,HYAL2,ATR,MYO5A,ADAM9,RIPK2,BCL3,BCL6,TNFRSF10A,IL18R1,INPP4B,BGN,CEACAM1,BID,NEDD4,CFLAR,BNIP2,BST2,VNN1,SPHK1,NFKBIA,C3,FGD5,C5AR1,NONO,NPM1,SOCS3,CASP1,CASP8,C…
GO: Biological Process	GO:0050865	regulation of cell activation		2.609e-26	2.578e-22	4.523e-24	4.421e-23	162	536	ADA,ADAM8,MEF2C,ADORA2A,MIF,AHR,MMP14,MNDA,CD200,ANXA1,BTLA,APOE,TNFSF11,CD274,IRS2,SLAMF7,TNFSF13,RIPK2,UNC13D,BCL6,CEACAM1,PRDM1,BLM,VNN1,BTK,IL33,PNP,CAV1,CD1D,CD2,CD3D,CD3G,CD247,TIGIT,CD27,CD86,CD37,CD38,CD40,CD44,CD59,PAK2,CD74,CD81,CEBPB,CD83,SELK,SERPINE2,CLC,ICOS,SASH3,CCR7,PLEK,PLSCR1,IL27RA,MAP3K8,CSK,PRKAR1A,PKN1,CTGF,CTLA4,CTNNB1,PRNP,CD55,PTAFR,LAX1,STAP1,TBC1D10C,PTPN6,PTPRC,PLA2G2…
GO: Biological Process	GO:0002694	regulation of leukocyte activation		3.256e-26	3.217e-22	5.547e-24	5.422e-23	154	498	ADA,ADAM8,MEF2C,ADORA2A,MIF,AHR,MMP14,MNDA,CD200,ANXA1,BTLA,TNFSF11,CD274,IRS2,SLAMF7,TNFSF13,RIPK2,UNC13D,BCL6,CEACAM1,PRDM1,BLM,VNN1,BTK,IL33,PNP,CAV1,CD1D,CD2,CD3D,CD3G,CD247,TIGIT,CD27,CD86,CD37,CD38,CD40,CD44,CD59,PAK2,CD74,CD81,CEBPB,CD83,SELK,CLC,ICOS,SASH3,CCR7,PLSCR1,IL27RA,MAP3K8,CSK,PRKAR1A,PKN1,CTLA4,CTNNB1,PRNP,CD55,PTAFR,LAX1,STAP1,TBC1D10C,PTPN6,PTPRC,PLA2G2D,BANK1,RAC2,DUSP3,GPR18…
GO: Biological Process	GO:0098609	cell-cell adhesion		4.04e-26	3.991e-22	6.765e-24	6.613e-23	242	956	MCAM,ACTN1,ADA,ADAM8,EOMES,ADORA2A,SLAMF6,ALCAM,PREX1,CD200,ANXA1,PKP4,ITGA8,BTLA,MSN,RHOH,TNFSF11,ASS1,DCHS1,CD274,STX11,ADAM9,RIPK2,FXYD5,BCL2A1,BCL3,BCL6,IL18R1,CEACAM1,NEDD4,BLM,VNN1,NINJ2,PNP,CASP8,ESAM,CAV1,CLDN12,CLDN2,CLDN1,CD1C,CD1D,CD2,CD3D,CD3G,CD247,CD8A,TIGIT,CD27,CD86,CD44,CD48,CD53,CD59,PAK2,CD74,REG3A,CDH3,CDH5,PCDH7,CEBPB,CD83,JAM2,SELK,SERPINE2,CLC,ICOS,SASH3,PIK3CD,CCR7,PLEK,PC…
GO: Biological Process	GO:0001817	regulation of cytokine production		5.257e-26	5.194e-22	8.657e-24	8.463e-23	178	619	ACP5,TMEM173,ADAM8,SLAMF6,ADRA2A,AGT,MIF,TRIB2,ANXA1,ANXA4,BIRC3,APOD,ARRB2,TBK1,CD274,HYAL2,SERPINB7,RIPK2,BCL3,BCL6,IL18R1,CEACAM1,GBP5,BST2,SPHK1,BTK,NFKB2,NFKBIA,C3,C3AR1,C5AR1,IL33,CASP1,CASP4,CASP5,CD1D,CD2,NMI,CD14,TIGIT,CD27,CD86,FURIN,CD40,ERRFI1,SERPINE1,CD74,CDH3,LRRFIP1,PDE4B,CEBPB,UBE2L6,MAPKAPK2,PER1,PF4,CD83,SELK,CLC,CLU,SASH3,CCR7,PLCG2,HILPDA,AIM2,IL27RA,PRKD2,CREB1,RSAD2,CSF1R,I…
GO: Biological Process	GO:0032496	response to lipopolysaccharide		8.068e-26	7.972e-22	1.307e-23	1.277e-22	115	321	AICDA,ACP5,MEF2C,ADM,MIF,CXCL9,ASS1,ADAM9,RIPK2,NCF2,TNFRSF10C,TNFRSF10A,PRDM1,NFKB2,NFKBIA,C5AR1,NOS2,SOCS3,CASP1,CASP8,CXCL16,TNFRSF11B,CD14,CD27,CD86,CD40,SERPINE1,PDE4B,CEBPB,MAPKAPK2,PF4,PLAU,CCR7,PLCG2,LY86,PTGES,PAF1,PPBP,CTSG,EIF2AK2,CYP27B1,CD55,PTAFR,DCN,PTGER2,PTGFR,PTGS2,STAP1,AKIRIN2,EDNRA,EDNRB,MTDH,LILRB2,TNIP3,F2R,F3,S100A7,S100A8,S100A9,FCGR3B,CCL2,CCL20,CXCL6,CXCL11,CXCL5,SELE,S…
GO: Biological Process	GO:0030335	positive regulation of cell migration		9.947e-26	9.827e-22	1.585e-23	1.549e-22	139	431	MCAM,ACVR1,ADAM8,ADRA2A,AGT,MIF,CXCL9,MMP1,MMP3,MMP9,MMP14,ABCC1,ANXA3,AQP1,MYO1F,AOC3,CD274,IRS2,ADAM9,SPHK1,C3AR1,C5AR1,CALR,DDR2,CXCL16,P2RY6,FURIN,SERPINE1,CD74,PDGFRB,ENPP2,ITGB1BP1,PECAM1,PF4,SELK,PIK3CD,CCR1,PLAU,CCR6,CCR7,COL1A1,PRKD2,RHOD,PODXL,PPBP,CSF1R,MAP2K1,CTSH,PLVAP,PTAFR,PTGS2,PTPRC,RAB5A,RAC2,FERMT3,HBEGF,S1PR1,EDNRA,EGR1,ETS1,F2R,F3,S100A7,FBLN1,SERPINB3,FGF2,CCL2,CCL4,CCL8,CCL…
GO: Biological Process	GO:0060548	negative regulation of cell death		1.071e-25	1.058e-21	1.679e-23	1.641e-22	253	1023	NCOA3,AARS,MCL1,ACVR1,MDK,ADA,ADAM8,ADAR,MEF2C,ADORA2A,MGMT,AGT,MIF,MITF,NME5,AHR,MMP9,ABCC1,DCPS,ANXA1,ANXA4,ANXA5,BIRC3,BIRC5,CBX4,APOE,AQP1,PDXK,ARF4,ARRB2,ASNS,IRS2,MUC1,PEA15,RIPK2,BCL2A1,BCL3,BCL6,TNFRSF10A,BLM,CFLAR,WISP1,BNIP2,BNIP3,BNIP3L,VNN1,SPHK1,NFKBIA,C5AR1,NONO,PNP,NPC1,NPM1,SOCS3,CAST,NR4A2,CASP8,CAV1,CREB3L1,CD27,CD38,SERPINE1,CD44,CD59,PAK2,CD74,REG3A,CDK1,AURKB,CDK5,CEBPB,PDGFR…
GO: Biological Process	GO:0001944	vasculature development		1.48e-25	1.462e-21	2.285e-23	2.234e-22	186	665	RHOJ,HIPK1,MCAM,ACVR1,ADAM8,MEF2C,MEIS1,FZD4,ADM,MFGE8,JAG1,AGT,AHR,MMP9,MMP14,MMP19,ANG,ANGPT2,ANXA2,ANXA3,APOD,APOE,AQP1,SERPINB7,MYH10,MYO1E,ADAM15,BAK1,CEACAM1,NEDD4,PRDM1,ALDH1A2,NFATC1,SPHK1,C3,C3AR1,C5AR1,NOTCH3,SOCS3,CASP8,CAV1,ERRFI1,SERPINE1,CDH5,PDGFRB,ENPP2,ITGB1BP1,PECAM1,SERPINF1,PF4,CHI3L1,PKD2,CCR3,PLAU,QKI,COL1A1,COL1A2,COL3A1,COL4A1,COL4A2,COL5A1,PRKD2,ROBO4,PRRX1,COL15A1,ADAMTS…
GO: Biological Process	GO:0070661	leukocyte proliferation		2.143e-25	2.118e-21	3.258e-23	3.185e-22	112	311	ADA,MEF2C,SLAMF6,MIF,AHR,MNDA,ANXA1,BTLA,TNFSF11,TBK1,CD274,IRS2,RIPK2,BCL6,CEACAM1,PRDM1,BLM,PNP,CD1D,MS4A1,CD27,CD86,CD38,CD40,CD44,CD59,CD74,CD79A,CD81,CEBPB,SELK,CLC,CLU,SASH3,CCR7,CR2,PRKAR1A,PKN1,CTLA4,CTNNB1,CTPS1,PRNP,PSMB10,CD55,GAPT,PTPN6,PTPRC,PLA2G2D,RAC2,DOCK2,GPR183,GAL,EBI3,GREM1,MZB1,LILRB2,FCGR2B,FCGR3B,CCL2,CCL8,CCL19,FKBP1B,IKZF3,SHB,SHH,TNFSF13B,FYN,LRRC32,LILRB1,MALT1,KIAA092…
GO: Biological Process	GO:0048514	blood vessel morphogenesis		2.405e-25	2.376e-21	3.6e-23	3.519e-22	161	541	HIPK1,MCAM,ACVR1,ADAM8,MEIS1,FZD4,ADM,MFGE8,JAG1,AGT,AHR,MMP9,MMP14,MMP19,ANG,ANGPT2,ANXA2,ANXA3,APOD,APOE,AQP1,MYO1E,ADAM15,BAK1,CEACAM1,NEDD4,PRDM1,SPHK1,C3,C3AR1,C5AR1,NOTCH3,CASP8,CAV1,SERPINE1,PDGFRB,ENPP2,ITGB1BP1,SERPINF1,PF4,CHI3L1,PKD2,CCR3,PLAU,QKI,COL3A1,COL4A1,COL4A2,PRKD2,ROBO4,PRRX1,COL15A1,ADAMTS1,TIPARP,PPP3R1,NUS1,PPP1R16B,PRKCB,CTGF,CTNNB1,CTSH,PTGS2,CCM2,PTPRM,HBEGF,TYMP,ECM1,S…
GO: Biological Process	GO:0001525	angiogenesis		2.74e-25	2.707e-21	4.04e-23	3.949e-22	143	454	HIPK1,MCAM,ACVR1,ADAM8,MEIS1,ADM,MFGE8,JAG1,AGT,AHR,MMP9,MMP14,MMP19,ANG,ANGPT2,ANXA2,ANXA3,APOD,AQP1,ADAM15,BAK1,CEACAM1,SPHK1,C3,C3AR1,C5AR1,NOTCH3,CASP8,CAV1,SERPINE1,PDGFRB,ENPP2,ITGB1BP1,SERPINF1,PF4,CHI3L1,CCR3,PLAU,COL4A1,COL4A2,PRKD2,ROBO4,COL15A1,ADAMTS1,PPP3R1,NUS1,PPP1R16B,PRKCB,CTGF,CTNNB1,CTSH,PTGS2,PTPRM,HBEGF,TYMP,ECM1,S1PR1,EDNRA,EFNB2,EGR3,EPHA2,ANGPTL4,MMRN2,ROBO1,ELK3,GREM1,EGF…
GO: Biological Process	GO:0051249	regulation of lymphocyte activation		4.24e-25	4.19e-21	6.161e-23	6.023e-22	138	432	ADA,ADAM8,MEF2C,ADORA2A,MIF,AHR,MMP14,MNDA,ANXA1,BTLA,TNFSF11,CD274,IRS2,SLAMF7,TNFSF13,RIPK2,BCL6,CEACAM1,PRDM1,BLM,VNN1,BTK,PNP,CAV1,CD1D,CD2,CD3D,CD3G,CD247,TIGIT,CD27,CD86,CD38,CD40,CD44,CD59,PAK2,CD74,CD81,CEBPB,CD83,SELK,CLC,ICOS,SASH3,CCR7,IL27RA,MAP3K8,CSK,PRKAR1A,PKN1,CTLA4,CTNNB1,PRNP,CD55,LAX1,TBC1D10C,PTPN6,PTPRC,PLA2G2D,BANK1,RAC2,DUSP3,GPR183,GAL,RASGRP1,EFNB2,EBI3,EGR3,MZB1,LILRB2,…
GO: Biological Process	GO:0001568	blood vessel development		4.673e-25	4.617e-21	6.678e-23	6.528e-22	180	640	HIPK1,MCAM,ACVR1,ADAM8,MEF2C,MEIS1,FZD4,ADM,MFGE8,JAG1,AGT,AHR,MMP9,MMP14,MMP19,ANG,ANGPT2,ANXA2,ANXA3,APOD,APOE,AQP1,SERPINB7,MYH10,MYO1E,ADAM15,BAK1,CEACAM1,NEDD4,PRDM1,ALDH1A2,SPHK1,C3,C3AR1,C5AR1,NOTCH3,SOCS3,CASP8,CAV1,SERPINE1,CDH5,PDGFRB,ENPP2,ITGB1BP1,PECAM1,SERPINF1,PF4,CHI3L1,PKD2,CCR3,PLAU,QKI,COL1A1,COL1A2,COL3A1,COL4A1,COL4A2,COL5A1,PRKD2,ROBO4,PRRX1,COL15A1,ADAMTS1,TIPARP,PPP3R1,NUS…
GO: Biological Process	GO:0008284	positive regulation of cell proliferation		4.732e-25	4.675e-21	6.678e-23	6.528e-22	231	911	HIPK1,ADA,MEF2C,MAP3K5,CDC7,ADM,MFGE8,ADRA2A,AGT,MIF,MMP12,AKR1B1,ANG,ANXA1,ANXA2,BIRC5,AQP1,MST1R,RHOG,STS,CD274,ATF3,IRS2,SERPINB7,TNFSF13,RIPK2,NAP1L1,NBN,CCND1,BCL6,CEACAM1,BLM,WISP1,ALDH1A2,SPHK1,C3AR1,C5AR1,NME1,NOP2,NOTCH3,PNP,NPM1,CALR,DDR2,CAV1,ODC1,CAV2,PRC1,CCNA2,CCNB1,CCND2,CD1D,OSM,CD86,CD38,CD40,SERPINE1,CD59,CD74,REG3A,CD81,CDK1,OSMR,CDC6,CDC20,CDC25B,CDH3,PDGFRB,ENPP2,ITGB1BP1,SEL…
GO: Biological Process	GO:2000147	positive regulation of cell motility		6.171e-25	6.097e-21	8.587e-23	8.394e-22	140	443	MCAM,ACVR1,ADAM8,ADRA2A,AGT,MIF,CXCL9,MMP1,MMP3,MMP9,MMP14,ABCC1,ANXA3,AQP1,MYO1F,AOC3,CD274,IRS2,ADAM9,SPHK1,C3AR1,C5AR1,CALR,DDR2,CXCL16,P2RY6,FURIN,SERPINE1,CD74,PDGFRB,ENPP2,ITGB1BP1,PECAM1,PF4,SELK,PIK3CD,CCR1,PLAU,CCR6,CCR7,COL1A1,PRKD2,RHOD,PODXL,PPBP,CSF1R,MAP2K1,CTSH,PLVAP,PTAFR,PTGS2,PTPRC,RAB5A,RAC2,FERMT3,HBEGF,S1PR1,EDNRA,EGR1,ETS1,F2R,F3,S100A7,FBLN1,SERPINB3,FGF2,CCL2,CCL4,CCL8,CCL…
GO: Biological Process	GO:0043069	negative regulation of programmed cell death		9.69e-25	9.574e-21	1.33e-22	1.3e-21	236	943	NCOA3,AARS,MCL1,ACVR1,MDK,ADA,ADAM8,ADAR,MEF2C,ADORA2A,AGT,MIF,MITF,NME5,MMP9,DCPS,ANXA1,ANXA4,ANXA5,BIRC3,BIRC5,CBX4,APOE,AQP1,PDXK,ARF4,ARRB2,ASNS,IRS2,MUC1,PEA15,RIPK2,BCL2A1,BCL3,BCL6,TNFRSF10A,BLM,CFLAR,BNIP2,BNIP3,BNIP3L,VNN1,SPHK1,NFKBIA,C5AR1,NONO,PNP,NPM1,SOCS3,CAST,NR4A2,CASP8,CAV1,CREB3L1,CD27,CD38,SERPINE1,CD44,CD59,PAK2,CD74,REG3A,CDK1,AURKB,CEBPB,PDGFRB,PF4,SERPINB9,SGMS1,CLU,PLAUR,…
GO: Biological Process	GO:0051272	positive regulation of cellular component movement		1.354e-24	1.338e-20	1.833e-22	1.791e-21	141	451	MCAM,ACVR1,ADAM8,ADRA2A,AGT,MIF,CXCL9,MMP1,MMP3,MMP9,MMP14,ABCC1,ANXA3,AQP1,MYO1F,AOC3,CD274,IRS2,ADAM9,BCL6,SPHK1,C3AR1,C5AR1,CALR,DDR2,CXCL16,P2RY6,FURIN,SERPINE1,CD74,PDGFRB,ENPP2,ITGB1BP1,PECAM1,PF4,SELK,PIK3CD,CCR1,PLAU,CCR6,CCR7,COL1A1,PRKD2,RHOD,PODXL,PPBP,CSF1R,MAP2K1,CTSH,PLVAP,PTAFR,PTGS2,PTPRC,RAB5A,RAC2,FERMT3,HBEGF,S1PR1,EDNRA,EGR1,ETS1,F2R,F3,S100A7,FBLN1,SERPINB3,FGF2,CCL2,CCL4,CCL…
GO: Biological Process	GO:1903037	regulation of leukocyte cell-cell adhesion		1.6e-24	1.58e-20	2.136e-22	2.088e-21	113	322	ADA,ADAM8,ADORA2A,ANXA1,BTLA,TNFSF11,ASS1,CD274,RIPK2,BCL6,CEACAM1,BLM,VNN1,PNP,CAV1,CD1D,CD2,CD3D,CD3G,CD247,TIGIT,CD27,CD86,CD44,CD59,PAK2,CD74,CEBPB,CD83,SELK,CLC,ICOS,SASH3,CCR7,MAP3K8,CSK,PRKAR1A,CTLA4,CTNNB1,PRNP,CD55,PTAFR,LAX1,PTPN6,PTPRC,PLA2G2D,RAC2,DUSP3,RASGRP1,EFNB2,EBI3,EGR3,LILRB2,IKZF1,CCL2,CCL19,CCL21,SHB,SHH,TNFSF13B,FYN,SOD1,LRRC32,HSPH1,SIT1,LILRB1,NOD2,MALT1,GLI3,KIAA0922,SPI…
GO: Biological Process	GO:0040017	positive regulation of locomotion		1.884e-24	1.861e-20	2.449e-22	2.394e-21	143	462	MCAM,ACVR1,ADAM8,ADRA2A,AGT,MIF,CXCL9,MMP1,MMP3,MMP9,MMP14,ABCC1,ANXA3,AQP1,MYO1F,AOC3,CD274,IRS2,ADAM9,SPHK1,C3AR1,C5AR1,CALR,DDR2,CXCL16,P2RY6,P4HB,FURIN,SERPINE1,CD74,PDGFRB,ENPP2,ITGB1BP1,PECAM1,PF4,SELK,PIK3CD,CCR1,PLAU,CCR6,CCR7,COL1A1,PRKD2,RHOD,PODXL,PPBP,CSF1R,MAP2K1,CTSH,PLVAP,PTAFR,PTGS2,PTPRC,RAB5A,RAC2,FERMT3,HBEGF,S1PR1,EDNRA,EGR1,ETS1,F2R,F3,S100A7,FBLN1,SERPINB3,FGF2,CCL2,CCL4,CCL…
GO: Biological Process	GO:0031349	positive regulation of defense response		1.884e-24	1.861e-20	2.449e-22	2.394e-21	143	462	PIK3AP1,TMEM173,ADAM8,MEF2C,SLAMF6,AGT,MIF,ALOX5AP,BIRC3,TNFSF11,ARRB2,TBK1,AOC3,HYAL2,RIPK2,GBP5,NFATC1,BTK,NFKB2,NFKBIA,C3,IL33,CASP8,CAV1,CD1D,OSM,CD14,CD86,SERPINE1,PAK2,CD74,OSMR,MAPKAPK2,PLA2G2A,CCR7,PLCG2,AIM2,PLSCR1,UBQLN1,MAP3K8,CREB1,RSAD2,PPP3CA,PPP3R1,CTSB,MAP2K1,MAP2K3,CTSK,CYBA,PSMA1,PSMA4,PSMA7,PSMB5,PSMB6,PSMB10,PSMC3,PSMC4,PSMC5,PSMD1,PSMD4,PSME1,PSME2,PTGS2,CLEC4E,CLEC4A,DMBT1,T…
GO: Biological Process	GO:0009967	positive regulation of signal transduction		2.574e-24	2.543e-20	3.303e-22	3.228e-21	331	1497	PIK3AP1,NCOA3,ACPP,MCL1,ACVR1,ADA,ADAM8,MAP3K5,FZD4,ADORA2A,PARP1,ADRA2A,JAG1,AGT,MIF,CXCL9,OSBPL8,SRPX,ARRDC3,ALDH1A3,MMP9,AKR1B1,ITGA8,BIRC3,TSPAN33,MST1R,ARHGAP4,TNFSF11,ARRB2,TBK1,ATF3,IRS2,PEA15,HYAL2,ATR,ADAM9,RIPK2,BAK1,TNFRSF10A,IL18R1,CEACAM1,BID,BIK,NEDD4,CFLAR,BNIP2,BNIP3,BST2,SPHK1,C3,C5AR1,NMT1,CASP1,CASP8,CASP10,CAV1,CAV2,RUNX3,TNFRSF11B,OSM,CD8A,CD14,P2RX5,CD27,FURIN,CD40,CD44,PAK2…
GO: Biological Process	GO:0002250	adaptive immune response		4.254e-24	4.203e-20	5.388e-22	5.267e-21	128	394	AICDA,KDM5D,ADA,MEF2C,EOMES,SLAMF6,JAG1,MIF,MLH1,ANXA1,BTLA,STX11,TNFSF13,RNF19B,RIPK2,NBN,UNC13D,BCL3,BCL6,TNFRSF17,IL18R1,NEDD4,BTK,NFKB2,SERPING1,C1QA,C1QB,C1QC,C1R,C1S,C3,C3AR1,C4BPA,C4BPB,IL33,PNP,CD1C,CD1D,CD8A,CD27,CD86,CD40,CD44,CD74,CD79A,GCNT3,CTSC,SERPINB9,CLC,CLU,SASH3,PIK3CD,CCR7,IL27RA,PRKD2,POU2F2,CR1,CR2,RSAD2,CSK,PRKCB,PKN1,CTLA4,CTSH,CD55,GAPT,LAX1,PTPN6,PTPRC,CLEC4A,GPR183,TRIM…
GO: Biological Process	GO:0009617	response to bacterium		7.266e-24	7.178e-20	9.087e-22	8.883e-21	163	567	AICDA,ACP5,MEF2C,ADM,MIF,CXCL9,MMP7,ANG,ANXA3,TBK1,ASS1,MYO1F,ADAM9,RIPK2,NCF2,BCL3,TNFRSF10C,TNFRSF10A,PRDM1,GBP4,NFKB2,NFKBIA,C5AR1,NOS2,SOCS3,CASP1,CASP8,CXCL16,CAV1,TNFRSF11B,CD1D,CD14,CD27,CD86,CD40,SERPINE1,TREM1,REG3A,PDE4B,CEBPB,MAPKAPK2,PF4,CFP,SERPINB9,PLA2G2A,PLAU,CCR7,PLCG2,TNFAIP8,LY86,IL27RA,PTGES,PAF1,PPBP,ISG15,CTSG,EIF2AK2,CYBA,CYP27B1,CD55,PTAFR,DCN,PTGER2,PTGFR,PTGS2,STAP1,DEFA…
GO: Biological Process	GO:0002520	immune system development		8.086e-24	7.988e-20	9.986e-22	9.761e-21	231	929	AICDA,HIPK1,ACTN1,ADA,ADAM8,ADAR,MEF2C,MEIS1,MEIS2,MEOX1,EOMES,MFAP2,PARP1,SLAMF6,JAG1,MITF,AHR,MLH1,MMP9,MMP14,PREX1,ANGPT2,ANXA1,ANXA2,PIR,RHOH,TNFSF11,HYAL2,MYO1E,TNFSF13,PABPC4,RIPK2,BAK1,NBN,BCL2A1,BCL3,BCL6,IL18R1,INPP4B,CEACAM1,PRDM1,BLM,BPGM,BRCA2,NFATC1,VNN1,BTK,NFKB2,NFKBIA,C1QC,C3,C3AR1,NME1,PNP,CASP8,CASP10,RUNX3,CBFB,CD1D,CD2,CD3D,CD8A,CD27,CD86,CD40,CD44,CD74,CD79A,CEBPB,CEBPD,PDGFR…
GO: Biological Process	GO:0002683	negative regulation of immune system process		1.065e-23	1.052e-19	1.298e-21	1.269e-20	130	407	A2M,PIK3AP1,ADA,ADAM8,ADAR,MEIS1,MEIS2,ADORA2A,MIF,MNDA,CD200,ANXA1,BTLA,APOD,ARRB2,CD274,BCL6,INPP4B,CEACAM1,PRDM1,BST2,NFKBIA,SERPING1,C1QC,C4BPA,C4BPB,NME1,IL33,NMI,TIGIT,CD86,CD37,CD44,CD59,FCRLB,CD74,CEBPB,PF4,VPREB3,SERPINB9,LPXN,CCR1,GPR171,IL27RA,COL3A1,UBQLN1,PAF1,CR1,PRKAR1A,PKN1,CTLA4,FCRL5,CTNNB1,EIF2AK2,PRNP,HTRA1,PSMA1,CD55,LAX1,STAP1,TBC1D10C,PTPN6,PTPRC,PLA2G2D,MAFB,BANK1,TAPBPL,D…
GO: Biological Process	GO:0043066	negative regulation of apoptotic process		2.207e-23	2.181e-19	2.66e-21	2.6e-20	230	930	NCOA3,AARS,MCL1,ACVR1,MDK,ADA,ADAM8,ADAR,MEF2C,ADORA2A,AGT,MIF,MITF,NME5,MMP9,ANXA1,ANXA4,ANXA5,BIRC3,BIRC5,CBX4,APOE,AQP1,PDXK,ARF4,ARRB2,ASNS,IRS2,MUC1,PEA15,RIPK2,BCL2A1,BCL3,BCL6,TNFRSF10A,BLM,CFLAR,BNIP2,BNIP3,BNIP3L,VNN1,SPHK1,NFKBIA,C5AR1,NONO,PNP,NPM1,SOCS3,CAST,NR4A2,CASP8,CAV1,CREB3L1,CD27,CD38,SERPINE1,CD44,CD59,PAK2,CD74,REG3A,CDK1,AURKB,CEBPB,PDGFRB,PF4,SERPINB9,SGMS1,CLU,PLAUR,CCR7,…
GO: Biological Process	GO:0002757	immune response-activating signal transduction		2.656e-23	2.624e-19	3.162e-21	3.091e-20	149	503	PIK3AP1,ADA,ADAM8,MEF2C,MNDA,BIRC3,ARRB2,TBK1,RIPK2,BCL2A1,NFATC1,BTK,NFKB2,NFKBIA,C3AR1,C5AR1,CASP8,CAV1,CD3D,CD3G,CD247,CD14,CD19,CD86,CD38,PAK2,CD79A,CMTM3,PDE4B,MAPKAPK2,PIK3CD,LPXN,CCR7,PLCG2,PLSCR1,PRKD2,UBQLN1,MAP3K8,CR1,CR2,CREB1,RSAD2,PPP3CA,PPP3R1,CSK,PRKCB,PRKCH,CTLA4,FCRL5,CTSB,MAP2K1,MAP2K3,CTSK,PRNP,CYBA,PSMA1,PSMA4,PSMA7,PSMB5,PSMB6,PSMB10,PSMC3,PSMC4,PSMC5,PSMD1,PSMD4,PSME1,PSME2,…
GO: Biological Process	GO:0046651	lymphocyte proliferation		4.207e-23	4.156e-19	4.948e-21	4.837e-20	104	293	ADA,MEF2C,SLAMF6,MIF,AHR,MNDA,ANXA1,BTLA,TBK1,CD274,IRS2,RIPK2,BCL6,CEACAM1,PRDM1,BLM,PNP,CD1D,MS4A1,CD27,CD86,CD38,CD40,CD44,CD59,CD74,CD79A,CD81,CEBPB,SELK,CLC,SASH3,CCR7,CR2,PRKAR1A,PKN1,CTLA4,CTNNB1,CTPS1,PRNP,PSMB10,CD55,GAPT,PTPN6,PTPRC,PLA2G2D,RAC2,DOCK2,GPR183,GAL,EBI3,MZB1,LILRB2,FCGR2B,FCGR3B,CCL19,FKBP1B,IKZF3,SHB,SHH,TNFSF13B,FYN,LRRC32,LILRB1,MALT1,KIAA0922,BTN3A1,TGFB1,GLMN,CORO1A,T…
GO: Biological Process	GO:0022407	regulation of cell-cell adhesion		4.705e-23	4.649e-19	5.469e-21	5.346e-20	130	413	ADA,ADAM8,ADORA2A,ANXA1,BTLA,TNFSF11,ASS1,CD274,RIPK2,FXYD5,BCL6,CEACAM1,BLM,VNN1,PNP,CAV1,CD1D,CD2,CD3D,CD3G,CD247,TIGIT,CD27,CD86,CD44,CD59,PAK2,CD74,CEBPB,CD83,SELK,SERPINE2,CLC,ICOS,SASH3,CCR7,PODXL,MAP3K8,CSK,PRKAR1A,CTLA4,CTNNB1,MAP2K1,PRNP,CD55,PTAFR,LAX1,PTPN6,PTPRC,PLA2G2D,RAC2,FERMT3,DUSP3,RASGRP1,EFNB2,EBI3,EGR3,LILRB2,IKZF1,CCL2,CCL19,MAD2L2,CCL21,CX3CL1,SHB,CXCL13,SHH,TNFSF13B,SNAI2,…
GO: Biological Process	GO:0051240	positive regulation of multicellular organismal process		5.314e-23	5.25e-19	6.104e-21	5.967e-20	340	1577	NCOA3,MAP1B,HIPK1,TMEM173,ACVR1,ADA,ADAM8,MEF2C,ADM,ADORA2A,PARP1,SLAMF6,ADRA2A,JAG1,AGT,MIF,MMP9,MMP14,ALOX5,ANGPT2,ANXA1,ANXA3,ENC1,IFITM1,BIRC3,APOE,CPNE5,AQP1,TNFSF11,TBK1,CD274,HYAL2,SERPINB7,BCL9L,TNFSF13,ADAM9,RIPK2,CCND1,BCL3,BCL6,IL18R1,PRDM1,WISP1,PROM1,BNIP2,GBP5,VNN1,SPHK1,BTK,NFKB2,NFKBIA,C3,C3AR1,C5AR1,NME1,NOS2,IL33,PNP,TRPA1,DDR2,NUCB2,CASP1,CASP4,CASP5,CASP8,CAV1,CCNB1,CD1D,CD2,C…
GO: Biological Process	GO:0050863	regulation of T cell activation		6.021e-23	5.949e-19	6.838e-21	6.684e-20	108	312	ADA,ADAM8,ADORA2A,ANXA1,BTLA,TNFSF11,CD274,RIPK2,BCL6,CEACAM1,BLM,VNN1,PNP,CAV1,CD1D,CD2,CD3D,CD3G,CD247,TIGIT,CD27,CD86,CD44,CD59,PAK2,CD74,CEBPB,CD83,SELK,CLC,ICOS,SASH3,CCR7,MAP3K8,CSK,PRKAR1A,CTLA4,CTNNB1,PRNP,CD55,LAX1,PTPN6,PTPRC,PLA2G2D,RAC2,DUSP3,RASGRP1,EFNB2,EBI3,EGR3,LILRB2,IKZF1,CCL2,CCL19,CCL21,SHB,SHH,TNFSF13B,FYN,SOD1,LRRC32,HSPH1,SIT1,LILRB1,NOD2,MALT1,GLI3,KIAA0922,SPINK5,ZEB1,AD…
GO: Biological Process	GO:0048585	negative regulation of response to stimulus		6.129e-23	6.055e-19	6.881e-21	6.727e-20	319	1452	A2M,PIK3AP1,LRRC66,APCDD1,ACP5,MCC,MCL1,ACVR1,ADA,ADAR,TRIM59,ADM,ADORA2A,ADRA2A,AP2B1,AGT,MIF,NME5,ARRDC3,MMP3,MMP9,MMP14,ANGPT2,RGS5,ANXA1,ANXA2,VASN,ANXA5,APOD,APOE,RHOH,ARRB2,ATF3,MUC1,PEA15,ATP2B4,HYAL2,BCL9L,CCND1,BCL6,BGN,CEACAM1,NEDD4,PRDM1,CFLAR,BST2,VNN1,NFKBIA,SERPING1,C4BPA,C4BPB,NONO,IL33,NPC1,CALR,NUCB2,SOCS3,NR4A2,CASP8,WFDC1,CAV1,CAV2,CREB3L1,NMI,CD27,ERRFI1,SERPINE1,CD44,CD59,FCR…
GO: Biological Process	GO:0030097	hemopoiesis		6.283e-23	6.207e-19	6.975e-21	6.818e-20	211	832	AICDA,HIPK1,ACTN1,ADA,ADAM8,ADAR,MEF2C,MEIS1,MEIS2,MEOX1,EOMES,MFAP2,PARP1,SLAMF6,JAG1,MITF,AHR,MMP9,MMP14,PREX1,ANGPT2,ANXA1,ANXA2,PIR,RHOH,TNFSF11,HYAL2,MYO1E,PABPC4,RIPK2,BAK1,BCL2A1,BCL3,BCL6,IL18R1,INPP4B,PRDM1,BLM,BPGM,BRCA2,NFATC1,VNN1,BTK,NFKBIA,C1QC,NME1,PNP,CASP8,CASP10,RUNX3,CBFB,CD1D,CD2,CD3D,CD8A,CD27,CD86,CD44,CD74,CD79A,CEBPB,CEBPD,PDGFRB,BLNK,PF4,CD83,PGM3,SASH3,ANLN,PIK3CD,PIP4K2…
GO: Biological Process	GO:0048534	hematopoietic or lymphoid organ development		1.014e-22	1.002e-18	1.114e-20	1.089e-19	219	879	AICDA,HIPK1,ACTN1,ADA,ADAM8,ADAR,MEF2C,MEIS1,MEIS2,MEOX1,EOMES,MFAP2,PARP1,SLAMF6,JAG1,MITF,AHR,MMP9,MMP14,PREX1,ANGPT2,ANXA1,ANXA2,PIR,RHOH,TNFSF11,HYAL2,MYO1E,PABPC4,RIPK2,BAK1,BCL2A1,BCL3,BCL6,IL18R1,INPP4B,CEACAM1,PRDM1,BLM,BPGM,BRCA2,NFATC1,VNN1,BTK,NFKB2,NFKBIA,C1QC,NME1,PNP,CASP8,CASP10,RUNX3,CBFB,CD1D,CD2,CD3D,CD8A,CD27,CD86,CD44,CD74,CD79A,CEBPB,CEBPD,PDGFRB,BLNK,PF4,CD83,PGM3,SASH3,ANLN…
GO: Biological Process	GO:0032943	mononuclear cell proliferation		1.038e-22	1.026e-18	1.127e-20	1.102e-19	104	296	ADA,MEF2C,SLAMF6,MIF,AHR,MNDA,ANXA1,BTLA,TBK1,CD274,IRS2,RIPK2,BCL6,CEACAM1,PRDM1,BLM,PNP,CD1D,MS4A1,CD27,CD86,CD38,CD40,CD44,CD59,CD74,CD79A,CD81,CEBPB,SELK,CLC,SASH3,CCR7,CR2,PRKAR1A,PKN1,CTLA4,CTNNB1,CTPS1,PRNP,PSMB10,CD55,GAPT,PTPN6,PTPRC,PLA2G2D,RAC2,DOCK2,GPR183,GAL,EBI3,MZB1,LILRB2,FCGR2B,FCGR3B,CCL19,FKBP1B,IKZF3,SHB,SHH,TNFSF13B,FYN,LRRC32,LILRB1,MALT1,KIAA0922,BTN3A1,TGFB1,GLMN,CORO1A,T…
GO: Biological Process	GO:0045785	positive regulation of cell adhesion		1.815e-22	1.793e-18	1.949e-20	1.905e-19	128	409	ADA,ADAM8,PREX1,ANXA1,BTLA,TNFSF11,CD274,ADAM9,RIPK2,UNC13D,CEACAM1,BLM,VNN1,NID1,NINJ1,PNP,CALR,CAV1,CD1D,CD3D,CD3G,CD247,CD27,CD86,CD44,CD59,PAK2,CD74,ENPP2,ITGB1BP1,CD83,SELK,ICOS,SASH3,CCR7,PRKD2,COL16A1,RHOD,PODXL,MAP3K8,EGFL6,CSK,CTLA4,CD55,SPOCK2,DBN1,PTAFR,PTPN6,PTPRC,RASGRP1,EFNB2,EBI3,EGR3,LILRB2,IKZF1,FBLN1,FBLN2,CCL2,CCL19,CCL21,CX3CL1,FOXF1,SELP,FLNA,SFRP2,FN1,AGR2,SHB,OLFM4,CXCL13,S…
GO: Biological Process	GO:0002521	leukocyte differentiation		2.256e-22	2.229e-18	2.394e-20	2.34e-19	149	513	AICDA,ADA,ADAM8,MEF2C,EOMES,PARP1,SLAMF6,MITF,AHR,MMP9,MMP14,PREX1,ANXA1,ANXA2,PIR,RHOH,TNFSF11,RIPK2,BAK1,BCL2A1,BCL3,BCL6,IL18R1,INPP4B,PRDM1,BLM,NFATC1,VNN1,BTK,C1QC,NME1,PNP,CASP8,CASP10,CBFB,CD1D,CD2,CD3D,CD8A,CD27,CD86,CD44,CD74,CD79A,CEBPB,BLNK,PF4,CD83,SASH3,PIK3CD,SNX10,CCR1,CCR7,PLCG2,POU2F2,CR2,BATF2,CREB1,RSAD2,CSF1R,CTLA4,CTNNB1,RASSF2,CLEC4E,PTPN6,PTPRC,PLA2G2D,MAFB,TESC,DOCK2,GPR18…
GO: Biological Process	GO:0007599	hemostasis		2.302e-22	2.274e-18	2.394e-20	2.34e-19	161	574	A2M,KIF18A,ACTN1,ADORA2A,ADRA2A,TC2N,MMP1,ANGPT2,ANXA2,ANXA5,APOE,RHOG,ARRB2,RACGAP1,ATP2B4,DOCK11,PABPC4,CEACAM6,CEACAM1,SERPING1,C3,C4BPB,NOS2,CALU,ESAM,DOK2,CAV1,SLC7A6,CD2,SLC16A3,ENTPD1,CD40,SERPINE1,CD44,CD48,TREM1,CD59,CDK5,CENPE,PECAM1,PF4,JAM2,SERPINA1,SERPINE2,VKORC1,CLU,PIK3CD,PLAT,PLAU,PLAUR,PLCG2,PLEK,PLSCR1,COL1A1,COL1A2,COL3A1,KIF23,PPBP,GNA14,CSK,SRGN,PRKAR1A,PRKAR2B,PRKCB,PRKCH,P…
GO: Biological Process	GO:0050817	coagulation		2.302e-22	2.274e-18	2.394e-20	2.34e-19	161	574	A2M,KIF18A,ACTN1,ADORA2A,ADRA2A,TC2N,MMP1,ANGPT2,ANXA2,ANXA5,APOE,RHOG,ARRB2,RACGAP1,ATP2B4,DOCK11,PABPC4,CEACAM6,CEACAM1,SERPING1,C3,C4BPB,NOS2,CALU,ESAM,DOK2,CAV1,SLC7A6,CD2,SLC16A3,ENTPD1,CD40,SERPINE1,CD44,CD48,TREM1,CD59,CDK5,CENPE,PECAM1,PF4,JAM2,SERPINA1,SERPINE2,VKORC1,CLU,PIK3CD,PLAT,PLAU,PLAUR,PLCG2,PLEK,PLSCR1,COL1A1,COL1A2,COL3A1,KIF23,PPBP,GNA14,CSK,SRGN,PRKAR1A,PRKAR2B,PRKCB,PRKCH,P…
GO: Biological Process	GO:0007596	blood coagulation		2.36e-22	2.331e-18	2.428e-20	2.374e-19	160	569	A2M,KIF18A,ACTN1,ADORA2A,ADRA2A,TC2N,MMP1,ANGPT2,ANXA2,ANXA5,APOE,RHOG,ARRB2,RACGAP1,ATP2B4,DOCK11,PABPC4,CEACAM6,CEACAM1,SERPING1,C3,C4BPB,NOS2,CALU,ESAM,DOK2,CAV1,SLC7A6,CD2,SLC16A3,ENTPD1,CD40,SERPINE1,CD44,CD48,TREM1,CD59,CDK5,CENPE,PECAM1,PF4,JAM2,SERPINA1,SERPINE2,VKORC1,CLU,PIK3CD,PLAT,PLAU,PLAUR,PLCG2,PLEK,PLSCR1,COL1A1,COL1A2,COL3A1,KIF23,PPBP,GNA14,CSK,SRGN,PRKAR1A,PRKAR2B,PRKCB,PRKCH,P…
GO: Biological Process	GO:0030162	regulation of proteolysis		4.017e-22	3.969e-18	4.092e-20	4e-19	194	751	A2M,SERPINA3,CARD16,ADAM8,MAP3K5,ADORA2A,ADRA2A,MGMT,AGT,MMP9,MMP14,TRIB2,BIRC3,BIRC5,CST7,APOE,AQP1,ARRB2,RUVBL1,TRIB3,ASPH,SERPINB7,ZFAND2A,ADAM9,RNF19B,RIPK2,BAK1,BCL2A1,TNFRSF10A,CFB,BID,CFLAR,BOK,BST2,BUB1B,SERPING1,C3,C4BPA,C4BPB,IL33,NRDC,CAST,CASP1,CASP8,WFDC1,CAV1,SERPINH1,CCNB1,CD14,CD27,FURIN,SERPINE1,CD44,CD59,PAK2,CDK1,CDC6,CDC20,CDC27,CDK5,PCOLCE,PTTG1,CENPE,CTSC,SERPINF1,CFP,SERPIN…
GO: Biological Process	GO:0034110	regulation of homotypic cell-cell adhesion		4.778e-22	4.72e-18	4.817e-20	4.709e-19	111	333	ADA,ADAM8,ADORA2A,ANXA1,BTLA,TNFSF11,CD274,RIPK2,BCL6,CEACAM1,BLM,VNN1,PNP,CAV1,CD1D,CD2,CD3D,CD3G,CD247,TIGIT,CD27,CD86,CD44,CD59,PAK2,CD74,CEBPB,CD83,SELK,SERPINE2,CLC,ICOS,SASH3,CCR7,MAP3K8,CSK,PRKAR1A,CTLA4,CTNNB1,MAP2K1,PRNP,CD55,LAX1,PTPN6,PTPRC,PLA2G2D,RAC2,DUSP3,RASGRP1,EFNB2,EBI3,EGR3,LILRB2,IKZF1,CCL2,CCL19,CCL21,SHB,SHH,TNFSF13B,FYN,SOD1,LRRC32,HSPH1,SIT1,LILRB1,NOD2,MALT1,GLI3,KIAA092…
GO: Biological Process	GO:0006935	chemotaxis		5.437e-22	5.371e-18	5.426e-20	5.304e-19	219	890	ADAM8,AP2B1,MIF,CXCL9,ALCAM,MMP9,PREX1,ABCC1,ANGPT2,ANXA1,RHOG,TNFSF11,ARRB2,IRS2,PEA15,MYH10,C3AR1,C5AR1,CALR,CXCL16,RUNX3,SERPINE1,TREM1,PAK2,CD72,CD74,CDK5,CMTM3,PDE4B,PDGFRB,ENPP2,PF4,CHN1,PIK3CD,RASGRP3,CCR1,CCR3,PLAU,PLAUR,CCR6,CCR7,PLP2,COL3A1,COL4A1,COL4A2,COL5A1,PRKD2,COL5A2,COL6A2,COL6A3,COL9A3,COL5A3,PPBP,CREB1,CSF1R,CSF2RA,CSF3R,FEZ1,MAP2K1,PRNP,APH1B,PSMA1,PSMA4,PSMA7,PSMB5,PSMB6,PSM…
GO: Biological Process	GO:0060326	cell chemotaxis		5.634e-22	5.566e-18	5.566e-20	5.441e-19	92	249	ADAM8,CXCL9,PREX1,ABCC1,ANXA1,RHOG,TNFSF11,ARRB2,C3AR1,C5AR1,CALR,CXCL16,SERPINE1,TREM1,CD74,PDE4B,PDGFRB,ENPP2,PF4,PIK3CD,CCR1,CCR3,CCR6,CCR7,PRKD2,PPBP,CSF3R,JAML,STAP1,RAB13,RAC2,HBEGF,EDNRA,EDNRB,EGR3,EPHA2,GREM1,ENG,CKLF,S100A7,S100A8,S100A9,S100A12,FCER1G,FGF2,CCL2,CCL4,CCL8,CCL11,CCL18,CCL19,CCL20,CCL21,CCL22,CCL24,CXCL6,CXCL11,CXCL5,CX3CL1,CREB3,SELL,CXCL13,ELMO2,SNAI2,SWAP70,SPP1,NOD2,FF…
GO: Biological Process	GO:0042330	taxis		7.341e-22	7.253e-18	7.181e-20	7.02e-19	219	892	ADAM8,AP2B1,MIF,CXCL9,ALCAM,MMP9,PREX1,ABCC1,ANGPT2,ANXA1,RHOG,TNFSF11,ARRB2,IRS2,PEA15,MYH10,C3AR1,C5AR1,CALR,CXCL16,RUNX3,SERPINE1,TREM1,PAK2,CD72,CD74,CDK5,CMTM3,PDE4B,PDGFRB,ENPP2,PF4,CHN1,PIK3CD,RASGRP3,CCR1,CCR3,PLAU,PLAUR,CCR6,CCR7,PLP2,COL3A1,COL4A1,COL4A2,COL5A1,PRKD2,COL5A2,COL6A2,COL6A3,COL9A3,COL5A3,PPBP,CREB1,CSF1R,CSF2RA,CSF3R,FEZ1,MAP2K1,PRNP,APH1B,PSMA1,PSMA4,PSMA7,PSMB5,PSMB6,PSM…
GO: Biological Process	GO:0045088	regulation of innate immune response		7.581e-22	7.49e-18	7.343e-20	7.178e-19	128	415	A2M,PIK3AP1,TMEM173,ADAM8,ADAR,MEF2C,SLAMF6,BIRC3,ARRB2,TBK1,MYO1F,RIPK2,GBP5,NFATC1,BTK,NFKB2,NFKBIA,SERPING1,SOCS3,CASP8,CAV1,CD1D,NMI,CD14,CD86,PAK2,CD74,MAPKAPK2,SERPINB9,CCR1,PLCG2,AIM2,PLSCR1,UBQLN1,MAP3K8,SAMHD1,CR1,CREB1,RSAD2,PPP3CA,PPP3R1,CTSB,MAP2K1,MAP2K3,CTSK,CYBA,PSMA1,PSMA4,PSMA7,PSMB5,PSMB6,PSMB10,PSMC3,PSMC4,PSMC5,PSMD1,PSMD4,PSME1,PSME2,CLEC4E,PTPN6,CLEC4A,PARP9,DMBT1,TANK,DUSP3…
GO: Biological Process	GO:0001932	regulation of protein phosphorylation		8.718e-22	8.614e-18	8.283e-20	8.097e-19	321	1487	PIK3AP1,LRRC66,ACVR1,ADAM8,ADAR,ADCY3,MAP3K5,FZD4,ADORA2A,ADRA2A,AGT,MIF,OSBPL8,MMP9,ADCY4,TRIB2,ANG,ANXA2,APOE,MST1R,TNFSF11,ARRB2,TRIB3,TBK1,ATF3,IRS2,RAP2C,PEA15,ATP2B4,HYAL2,ADAM9,RIPK2,BAK1,NBN,CCND1,TNFRSF10A,BGN,CEACAM1,BLM,BNIP2,SPHK1,C3,C5AR1,NPM1,DDR2,SOCS3,CAV1,CAV2,TNFRSF11B,CCNA2,CCNB1,CCND2,OSM,CD27,PRDX1,CD40,ERRFI1,CD44,PAK2,CD74,REG3A,CD81,CDK1,CDC6,CDC25B,CDK5,CDKN2C,CDKN3,CENPE…
GO: Biological Process	GO:0051247	positive regulation of protein metabolic process		8.719e-22	8.615e-18	8.283e-20	8.097e-19	347	1645	ACVR1,ADAM8,ADCY3,MEF2C,MAP3K5,FZD4,ADRA2A,AGT,MIF,OSBPL8,ARRDC3,MMP9,MMP14,ADCY4,TRIB2,ANG,ANXA2,BIRC3,APOE,MSN,MST1R,TNFSF11,ARRB2,RUVBL1,TRIB3,TBK1,ASPH,IRS2,RAP2C,MUC1,PEA15,ATP2B4,ZFAND2A,ADAM9,PPP1R12A,RNF19B,RIPK2,BAK1,NBN,CCND1,BCL3,BCL6,TNFRSF10A,CEACAM1,BID,NEDD4,CFLAR,BNIP2,BOK,SPHK1,NFKBIA,C3,C4BPA,C4BPB,C5AR1,IL33,NPM1,NRDC,DDR2,CASP1,CASP8,OAZ2,CAV1,CAV2,TNFRSF11B,CCNB1,CCND2,CD1D,O…
GO: Biological Process	GO:0032270	positive regulation of cellular protein metabolic process		3.134e-21	3.096e-17	2.949e-19	2.882e-18	329	1547	ACVR1,ADAM8,ADCY3,MEF2C,MAP3K5,FZD4,ADRA2A,AGT,MIF,OSBPL8,ARRDC3,MMP9,MMP14,ADCY4,TRIB2,ANG,ANXA2,BIRC3,APOE,MSN,MST1R,TNFSF11,ARRB2,RUVBL1,TRIB3,TBK1,ASPH,IRS2,RAP2C,MUC1,PEA15,ATP2B4,ZFAND2A,ADAM9,PPP1R12A,RNF19B,RIPK2,BAK1,NBN,CCND1,BCL3,BCL6,TNFRSF10A,CEACAM1,BID,CFLAR,BNIP2,BOK,SPHK1,NFKBIA,C3,C5AR1,IL33,NPM1,NRDC,DDR2,CASP1,CASP8,CAV1,CAV2,TNFRSF11B,CCNB1,CCND2,OSM,NMI,CD14,CD27,FURIN,CD40,…
GO: Biological Process	GO:1903034	regulation of response to wounding		3.4e-21	3.359e-17	3.169e-19	3.098e-18	133	446	A2M,PIK3AP1,ACP5,ADA,ADAM8,ADORA2A,ADRA2A,TC2N,AGT,MIF,ALOX5AP,DUOXA2,ANXA1,ANXA2,ANXA5,BIRC3,APOD,APOE,TNFSF11,AOC3,HYAL2,BCL6,CFB,GBP5,SERPING1,C3,C4BPA,C4BPB,IL33,SOCS3,CASP1,CASP4,CASP5,WFDC1,CAV1,OSM,P2RX5,SERPINE1,CD44,CD59,REG3A,OSMR,SERPINF1,PER1,CFP,SERPINE2,VKORC1,PLA2G2A,PLAT,PLAU,PLAUR,CCR7,PLEK,CR1,MAP2K1,PSMA1,CD55,PTGS2,HBEGF,EDNRA,EDNRB,ACE2,CALCRL,STX2,ETS1,F2R,F3,TNFRSF12A,S100A…
GO: Biological Process	GO:0019220	regulation of phosphate metabolic process		4.54e-21	4.485e-17	4.192e-19	4.098e-18	375	1834	PIK3AP1,LRRC66,ACVR1,ADAM8,ADAR,ME1,ADCY3,MEF2C,MAP3K5,FZD4,ADM,ADORA2A,ADRA2A,AGT,MIF,CXCL9,OSBPL8,MMP9,ADCY4,TRIB2,ANG,GPR65,ANXA2,PIK3R3,BIRC3,APOC1,APOE,MST1R,RHOH,TNFSF11,ARRB2,TRIB3,TBK1,ATF3,IRS2,RAP2C,PEA15,ATP2B4,HYAL2,ADAM9,PPP1R12A,RIPK2,BAK1,P2RY13,NBN,CCND1,TNFRSF10A,BGN,CEACAM1,BLM,BNIP2,BPGM,SPHK1,C3,C5AR1,NOS2,NPM1,DDR2,NUCB2,SOCS3,CAV1,CAV2,TNFRSF11B,CCNA2,CCNB1,CCND2,OSM,CD27,EN…
GO: Biological Process	GO:0051174	regulation of phosphorus metabolic process		4.782e-21	4.724e-17	4.353e-19	4.255e-18	377	1847	PIK3AP1,LRRC66,ACVR1,ADAM8,ADAR,ME1,ADCY3,MEF2C,MAP3K5,FZD4,ADM,ADORA2A,ADRA2A,AGT,MIF,CXCL9,OSBPL8,MMP9,ADCY4,TRIB2,ANG,GPR65,ANXA2,PIK3R3,BIRC3,APOC1,APOE,MST1R,RHOH,TNFSF11,ARRB2,TRIB3,TBK1,ATF3,IRS2,RAP2C,PEA15,ATP2B4,HYAL2,ADAM9,PPP1R12A,RIPK2,BAK1,P2RY13,NBN,CCND1,TNFRSF10A,BGN,CEACAM1,BLM,BNIP2,BPGM,SPHK1,C3,C5AR1,NOS2,NPM1,DDR2,NUCB2,SOCS3,CAV1,CAV2,TNFRSF11B,CCNA2,CCNB1,CCND2,OSM,CD27,EN…
GO: Biological Process	GO:0050878	regulation of body fluid levels		4.802e-21	4.745e-17	4.353e-19	4.255e-18	189	739	A2M,KIF18A,ACTN1,ADA,ADCY3,ADORA2A,ADRA2A,TC2N,APLNR,MMP1,ADCY4,ANGPT2,ANXA2,ANXA5,APOE,AQP1,AQP3,RHOG,ARRB2,RACGAP1,ATP2B4,HYAL2,DOCK11,PABPC4,CEACAM6,CCND1,CEACAM1,SERPING1,C3,C4BPB,NME1,NOS2,CALU,ESAM,DOK2,CAV1,SLC7A6,CLDN1,CD2,SLC16A3,ENTPD1,CD40,SERPINE1,CD44,CD48,TREM1,CD59,CDK5,CENPE,PECAM1,PF4,CHRM3,JAM2,SERPINA1,SERPINE2,VKORC1,CLU,PIK3CD,PLAT,PLAU,PLAUR,PLCG2,PLEK,PLSCR1,COL1A1,COL1A2,C…
GO: Biological Process	GO:0042325	regulation of phosphorylation		5.609e-21	5.542e-17	5.038e-19	4.925e-18	335	1589	PIK3AP1,LRRC66,ACVR1,ADAM8,ADAR,ADCY3,MAP3K5,FZD4,ADORA2A,ADRA2A,AGT,MIF,OSBPL8,MMP9,ADCY4,TRIB2,ANG,ANXA2,PIK3R3,BIRC3,APOE,MST1R,RHOH,TNFSF11,ARRB2,TRIB3,TBK1,ATF3,IRS2,RAP2C,PEA15,ATP2B4,HYAL2,ADAM9,RIPK2,BAK1,NBN,CCND1,TNFRSF10A,BGN,CEACAM1,BLM,BNIP2,SPHK1,C3,C5AR1,NPM1,DDR2,SOCS3,CAV1,CAV2,TNFRSF11B,CCNA2,CCNB1,CCND2,OSM,CD27,PRDX1,CD40,ERRFI1,CD44,PAK2,CD74,REG3A,CD81,CDK1,CDC6,CDC25B,CDK5,…
GO: Biological Process	GO:0023056	positive regulation of signaling		6.159e-21	6.085e-17	5.482e-19	5.359e-18	350	1682	PIK3AP1,NCOA3,ACPP,MCL1,ACVR1,ADA,ADAM8,MAP3K5,FZD4,ADORA2A,PARP1,ADRA2A,JAG1,AGT,MIF,CXCL9,OSBPL8,SRPX,ARRDC3,ALDH1A3,MMP9,AKR1B1,ITGA8,BIRC3,TSPAN33,MST1R,ARHGAP4,TNFSF11,ARRB2,TBK1,ATF3,IRS2,PEA15,HYAL2,ATR,ADAM9,RIPK2,BAK1,TNFRSF10A,IL18R1,CEACAM1,BID,BIK,NEDD4,CFLAR,BNIP2,BNIP3,BST2,SPHK1,C3,C5AR1,NMT1,TRPA1,NUCB2,CASP1,CASP8,CASP10,CAV1,CAV2,RUNX3,TNFRSF11B,OSM,OXCT1,CD8A,CD14,P2RX5,CD27,FU…
GO: Biological Process	GO:0010647	positive regulation of cell communication		6.477e-21	6.4e-17	5.714e-19	5.586e-18	353	1701	PIK3AP1,NCOA3,ACPP,MCL1,ACVR1,ADA,ADAM8,MAP3K5,FZD4,ADORA2A,PARP1,ADRA2A,JAG1,AGT,MIF,CXCL9,OSBPL8,SRPX,ARRDC3,ALDH1A3,MMP9,AKR1B1,ITGA8,BIRC3,TSPAN33,MST1R,ARHGAP4,TNFSF11,ARRB2,TBK1,ATF3,IRS2,PEA15,HYAL2,ATR,ADAM9,RIPK2,BAK1,TNFRSF10A,IL18R1,CEACAM1,BID,BIK,NEDD4,CFLAR,BNIP2,BNIP3,BNIP3L,BST2,SPHK1,C3,C5AR1,NMT1,TRPA1,NUCB2,CASP1,CASP8,CASP10,CAV1,CAV2,RUNX3,TNFRSF11B,OSM,OXCT1,CD8A,CD14,P2RX5,…
GO: Biological Process	GO:0070663	regulation of leukocyte proliferation		1.168e-20	1.154e-16	1.021e-18	9.982e-18	84	224	ADA,MEF2C,MIF,AHR,MNDA,ANXA1,BTLA,CD274,IRS2,RIPK2,BCL6,CEACAM1,PRDM1,BLM,PNP,CD1D,CD86,CD38,CD40,CD44,CD59,CD74,CD81,CEBPB,SELK,CLC,SASH3,CCR7,PRKAR1A,PKN1,CTLA4,CTNNB1,PRNP,CD55,PTPN6,PTPRC,PLA2G2D,RAC2,GPR183,GAL,EBI3,GREM1,MZB1,LILRB2,FCGR2B,CCL2,CCL8,CCL19,IKZF3,SHH,TNFSF13B,LRRC32,LILRB1,KIAA0922,TGFB1,GSTP1,GLMN,CORO1A,TLR4,TNFAIP3,NCKAP1L,HLA-DPA1,HLA-DQA1,HLA-DQB1,CD300A,VSIG4,TNFRSF4,VC…
GO: Biological Process	GO:1903039	positive regulation of leukocyte cell-cell adhesion		1.63e-20	1.611e-16	1.413e-18	1.381e-17	84	225	ADA,ADAM8,ANXA1,BTLA,TNFSF11,CD274,RIPK2,CEACAM1,BLM,VNN1,PNP,CAV1,CD1D,CD3D,CD3G,CD247,CD27,CD86,CD44,CD59,PAK2,CD74,CD83,SELK,ICOS,SASH3,CCR7,MAP3K8,CSK,CTLA4,CD55,PTAFR,PTPN6,PTPRC,RASGRP1,EFNB2,EBI3,EGR3,LILRB2,IKZF1,CCL2,CCL19,CCL21,SHB,SHH,TNFSF13B,FYN,HSPH1,LILRB1,NOD2,MALT1,GLI3,GRB2,TGFB1,TGFBR2,CORO1A,THY1,NCKAP1L,HLA-DPA1,HLA-DQA1,HLA-DQB1,HLA-DRA,HLX,VAV1,VCAM1,XBP1,IFNG,IGFBP2,IL1B,I…
GO: Biological Process	GO:0050867	positive regulation of cell activation		1.715e-20	1.695e-16	1.474e-18	1.441e-17	110	342	ADA,ADAM8,MEF2C,MIF,MMP14,ANXA1,BTLA,TNFSF11,CD274,IRS2,TNFSF13,RIPK2,BCL6,CEACAM1,PRDM1,BLM,VNN1,BTK,IL33,PNP,CAV1,CD1D,CD2,CD3D,CD3G,CD247,CD27,CD86,CD38,CD40,CD59,PAK2,CD74,CD81,CD83,SELK,ICOS,SASH3,CCR7,PLEK,MAP3K8,CSK,CTGF,CTLA4,CD55,PTAFR,STAP1,PTPN6,PTPRC,GPR183,RASGRP1,EFNB2,EBI3,EGR3,LILRB2,IKZF1,FCER1G,CCL2,CCL19,FGR,CCL21,SELP,SHB,SHH,PDPN,TNFSF13B,FYN,HSPH1,LILRB1,NOD2,MALT1,GLI3,VAMP…
GO: Biological Process	GO:0051248	negative regulation of protein metabolic process		1.903e-20	1.88e-16	1.621e-18	1.584e-17	262	1162	A2M,LRRC66,SERPINA3,CARD16,ADAR,ADORA2A,AGT,MIF,MMP9,TRIB2,ANG,ANXA2,ENC1,BIRC3,BIRC5,CST7,APOD,APOE,AQP1,ARRB2,TRIB3,ATF3,ATP2B4,HYAL2,SERPINB7,BAK1,BCL2A1,BCL3,TNFRSF10A,BGN,CEACAM1,CFLAR,BST2,EIF2B3,BUB1B,SERPING1,C3,C4BPA,C4BPB,NOS2,NPM1,CALR,SOCS3,CAST,CASP8,WFDC1,CAV1,SERPINH1,CCNB1,NMI,CD27,FURIN,ERRFI1,SERPINE1,CD44,CD59,PAK2,PAX5,CDC20,CDC27,CDK5,CDKN2C,PTTG1,CENPE,ITGB1BP1,PECAM1,SERPIN…
GO: Biological Process	GO:0033554	cellular response to stress		4.268e-20	4.217e-16	3.604e-18	3.523e-17	395	1983	AARS,HIPK1,MCL1,DNAJB9,ADAM8,MEF2C,MAP3K5,CDC7,CDC45,FZD4,ADM,PARP1,MGMT,AGT,MIF,NME5,MKI67,MLH1,SRPX,MMP3,AKR1B1,MNDA,MPG,MPV17,RAE1,IFT20,ANXA1,VASN,ANXA5,COPS3,APOD,APOE,AQP1,TNFSF11,RUVBL1,TRIB3,UBE2T,NUDT1,TBK1,ASNS,ASS1,ATF3,MUC1,PEA15,ATR,RIPK2,BAK1,BCAT1,NBN,CCND1,BCL2A1,BCL3,BCL6,CEACAM1,BID,NEDD4,BLM,BNIP3,BNIP3L,BOK,BRCA2,VNN1,BTK,NFKBIA,EIF2B3,MBD4,NONO,PNP,NPC1,NPM1,TRPA1,CALR,CALU,N…
GO: Biological Process	GO:0006468	protein phosphorylation		4.897e-20	4.838e-16	4.1e-18	4.008e-17	384	1915	PIK3AP1,LRRC66,HIPK1,ACVR1,ADAM8,ADAR,ADCY3,MEF2C,MAP3K5,CDC7,FZD4,ADORA2A,ADRA2A,AGT,MIF,OSBPL8,MMP9,ADCY4,TRIB2,ANG,ANXA2,BIRC5,APOE,MST1R,TNFSF11,ARRB2,TRIB3,TBK1,ATF3,IRS2,RAP2C,PEA15,ATP2B4,HYAL2,ATR,ADAM9,RIPK2,BAK1,NBN,CCND1,TNFRSF10A,DYRK4,BGN,CEACAM1,BLM,MLKL,NEK2,BNIP2,SPHK1,BTK,BUB1B,C3,C5AR1,NPM1,DDR2,SOCS3,DOK2,CAV1,CAV2,RUNX3,TNFRSF11B,CCNA2,CCNB1,CCND2,OSM,CD27,PRDX1,CD40,ERRFI1,CD…
GO: Biological Process	GO:1902533	positive regulation of intracellular signal transduction		6.73e-20	6.649e-16	5.587e-18	5.462e-17	239	1038	PIK3AP1,MCL1,ADA,ADAM8,MAP3K5,FZD4,ADRA2A,AGT,MIF,CXCL9,OSBPL8,AKR1B1,BIRC3,MST1R,TNFSF11,ARRB2,TBK1,IRS2,PEA15,ATR,ADAM9,RIPK2,TNFRSF10A,IL18R1,CEACAM1,BID,NEDD4,CFLAR,BNIP2,BST2,SPHK1,C3,C5AR1,CASP1,CASP8,CASP10,CAV1,CAV2,TNFRSF11B,OSM,CD8A,P2RX5,CD27,CD40,CD44,CD74,CD81,CDK1,PDGFRB,MAPKAPK2,ITGB1BP1,PECAM1,PF4,CHI3L1,TERF2IP,CLU,RASGRP3,PKD2,PLA2G2A,CCR1,CCR7,PLSCR1,PMAIP1,COL3A1,PRKD2,MAGED1,…
GO: Biological Process	GO:0001819	positive regulation of cytokine production		8.178e-20	8.08e-16	6.733e-18	6.582e-17	125	421	TMEM173,ADAM8,SLAMF6,ADRA2A,AGT,MIF,ANXA1,BIRC3,TBK1,CD274,HYAL2,SERPINB7,RIPK2,BCL3,IL18R1,GBP5,NFKB2,NFKBIA,C3,C3AR1,C5AR1,IL33,CASP1,CASP4,CASP5,CD1D,CD2,CD14,TIGIT,CD27,CD86,CD40,SERPINE1,CD74,LRRFIP1,PDE4B,CEBPB,MAPKAPK2,PF4,CD83,SELK,CLU,SASH3,CCR7,PLCG2,HILPDA,AIM2,IL27RA,PRKD2,CREB1,RSAD2,CSF1R,CTNNB1,EIF2AK2,CYBA,PTAFR,PTGS2,CLEC4E,TNFSF15,AKIRIN2,RASGRP1,EBI3,LILRB2,F2R,TLR8,FCER1G,FCN1…
GO: Biological Process	GO:0002460	adaptive immune response based on somatic recombination of immune receptors built from immunoglobulin superfamily domains		9.109e-20	9e-16	7.438e-18	7.271e-17	93	270	AICDA,KDM5D,ADA,MEF2C,SLAMF6,JAG1,MLH1,ANXA1,STX11,TNFSF13,RIPK2,NBN,UNC13D,BCL3,BCL6,IL18R1,BTK,NFKB2,SERPING1,C1QA,C1QB,C1QC,C1R,C1S,C3,C3AR1,C4BPA,C4BPB,IL33,PNP,CD1D,CD8A,CD27,CD40,CD74,GCNT3,CTSC,SERPINB9,CLC,CLU,SASH3,CCR7,IL27RA,POU2F2,CR1,CR2,RSAD2,PKN1,CTSH,CD55,GAPT,PTPN6,PTPRC,EBI3,TLR8,BTN3A3,FCER1G,FCGR2B,CCL19,BATF,CXCL13,TNFSF13B,MYO1G,SWAP70,LILRB1,NOD2,MALT1,RFTN1,SEMA4A,TAP2,BTN…
GO: Biological Process	GO:0033993	response to lipid		1.059e-19	1.046e-15	8.576e-18	8.383e-17	209	870	NCOA3,AICDA,ACP5,MDK,ADCY3,MEF2C,FZD4,ADM,MFGE8,MIF,CXCL9,MMP14,ALDOB,ANXA1,ANXA3,AQP1,AQP3,MSN,STS,ASS1,ADAM9,RIPK2,NCF2,CCND1,TNFRSF10C,TNFRSF10A,BID,PRDM1,ALDH1A2,BRCA2,NFKB2,NFKBIA,C3,C5AR1,MBD4,NOS2,NPC1,CALR,SOCS3,NR4A2,CASP1,CASP8,WFDC1,CXCL16,CAV1,TNFRSF11B,CCNA2,CCNB1,CD14,P2RY6,CD27,CD86,CD38,CD40,ERRFI1,SERPINE1,PDE4B,CEBPB,PDGFRB,MAPKAPK2,SERPINF1,PF4,SERPINB9,PLAU,CCR7,PLCG2,PLN,LY86…
GO: Biological Process	GO:0031399	regulation of protein modification process		1.122e-19	1.108e-15	9.012e-18	8.81e-17	378	1886	PIK3AP1,LRRC66,ACVR1,ADAM8,ADAR,ADCY3,MEF2C,MAP3K5,FZD4,ADORA2A,ADRA2A,AGT,MIF,OSBPL8,ARRDC3,MMP9,ADCY4,TRIB2,ANG,ANXA2,BIRC3,APOE,MST1R,TNFSF11,ARRB2,TRIB3,TBK1,ATF3,IRS2,RAP2C,MUC1,PEA15,ATP2B4,HYAL2,ADAM9,PPP1R12A,RIPK2,BAK1,NBN,CCND1,BCL6,TNFRSF10A,BGN,CEACAM1,BLM,BNIP2,SPHK1,BUB1B,C3,C5AR1,NPM1,DDR2,SOCS3,CAV1,CAV2,TNFRSF11B,CCNA2,CCNB1,CCND2,OSM,NMI,CD27,PRDX1,CD40,ERRFI1,CD44,PAK2,CD74,REG…
GO: Biological Process	GO:0050870	positive regulation of T cell activation		1.542e-19	1.524e-15	1.229e-17	1.201e-16	81	219	ADA,ADAM8,ANXA1,BTLA,TNFSF11,CD274,RIPK2,CEACAM1,BLM,VNN1,PNP,CAV1,CD1D,CD3D,CD3G,CD247,CD27,CD86,CD59,PAK2,CD74,CD83,SELK,ICOS,SASH3,CCR7,MAP3K8,CSK,CTLA4,CD55,PTPN6,PTPRC,RASGRP1,EFNB2,EBI3,EGR3,LILRB2,IKZF1,CCL2,CCL19,CCL21,SHB,SHH,TNFSF13B,FYN,HSPH1,LILRB1,NOD2,MALT1,GLI3,GRB2,TGFB1,TGFBR2,CORO1A,THY1,NCKAP1L,HLA-DPA1,HLA-DQA1,HLA-DQB1,HLA-DRA,HLX,VAV1,VCAM1,XBP1,IFNG,IGFBP2,IL1B,IL2RA,IL6,IL…
GO: Biological Process	GO:0002697	regulation of immune effector process		1.574e-19	1.555e-15	1.244e-17	1.216e-16	131	454	A2M,TMEM173,SLAMF6,AP2B1,MIF,ANXA1,ANXA5,BIRC3,ARRB2,TNFSF13,RIPK2,UNC13D,BCL6,CFB,CEACAM1,BST2,BTK,SERPING1,AP1S2,AP1M1,C3,C4BPA,C4BPB,NOS2,IL33,PNP,CD1D,CD247,CD86,CD37,CD40,TREM1,CD59,PAK2,CD74,CFP,VPREB3,SELK,SERPINB9,CLC,SASH3,CCR7,HILPDA,AIM2,IL27RA,LMCD1,CPA3,CR1,RSAD2,PKN1,NUP93,EIF2AK2,HTRA1,CD55,PTAFR,ELMO1,STAP1,PTPN6,PTPRC,RAC2,DOCK2,TMEM39B,RASGRP1,EIF2S1,HERC5,STOM,MZB1,SLC35C1,FCER…
GO: Biological Process	GO:0030595	leukocyte chemotaxis		1.74e-19	1.719e-15	1.364e-17	1.334e-16	75	194	ADAM8,CXCL9,PREX1,ANXA1,TNFSF11,C3AR1,C5AR1,CALR,CXCL16,SERPINE1,TREM1,CD74,PDE4B,PF4,PIK3CD,CCR1,CCR3,CCR6,CCR7,PPBP,CSF3R,JAML,STAP1,RAC2,EDNRA,EDNRB,GREM1,CKLF,S100A7,S100A8,S100A9,S100A12,FCER1G,CCL2,CCL4,CCL8,CCL11,CCL18,CCL19,CCL20,CCL21,CCL22,CCL24,CXCL6,CXCL11,CXCL5,CX3CL1,CREB3,SELL,CXCL13,SWAP70,SPP1,NOD2,FFAR2,PIP5K1C,CXCL1,CXCL3,CORO1A,NCKAP1L,HRH1,VAV1,VEGFC,WNT5A,IFNG,IL1B,IL6,CXCR2…
GO: Biological Process	GO:0034112	positive regulation of homotypic cell-cell adhesion		1.933e-19	1.91e-15	1.504e-17	1.47e-16	82	224	ADA,ADAM8,ANXA1,BTLA,TNFSF11,CD274,RIPK2,CEACAM1,BLM,VNN1,PNP,CAV1,CD1D,CD3D,CD3G,CD247,CD27,CD86,CD44,CD59,PAK2,CD74,CD83,SELK,ICOS,SASH3,CCR7,MAP3K8,CSK,CTLA4,CD55,PTPN6,PTPRC,RASGRP1,EFNB2,EBI3,EGR3,LILRB2,IKZF1,CCL2,CCL19,CCL21,SHB,SHH,TNFSF13B,FYN,HSPH1,LILRB1,NOD2,MALT1,GLI3,GRB2,TGFB1,TGFBR2,CORO1A,THY1,NCKAP1L,HLA-DPA1,HLA-DQA1,HLA-DQB1,HLA-DRA,HLX,VAV1,VCAM1,XBP1,IFNG,IGFBP2,IL1B,IL2RA,I…
GO: Biological Process	GO:0050670	regulation of lymphocyte proliferation		2.57e-19	2.539e-15	1.984e-17	1.939e-16	79	212	ADA,MEF2C,MIF,AHR,MNDA,ANXA1,BTLA,CD274,IRS2,RIPK2,BCL6,CEACAM1,PRDM1,BLM,PNP,CD1D,CD86,CD38,CD40,CD44,CD59,CD74,CD81,CEBPB,SELK,CLC,SASH3,CCR7,PRKAR1A,PKN1,CTLA4,CTNNB1,PRNP,CD55,PTPN6,PTPRC,PLA2G2D,RAC2,GPR183,GAL,EBI3,MZB1,LILRB2,FCGR2B,CCL19,IKZF3,SHH,TNFSF13B,LRRC32,LILRB1,KIAA0922,TGFB1,GLMN,CORO1A,TLR4,NCKAP1L,HLA-DPA1,HLA-DQA1,HLA-DQB1,CD300A,VSIG4,TNFRSF4,VCAM1,IFNG,IGFBP2,IL1B,IL2RA,IL6…
GO: Biological Process	GO:0002764	immune response-regulating signaling pathway		2.703e-19	2.67e-15	2.07e-17	2.024e-16	173	677	PIK3AP1,ADA,ADAM8,MEF2C,MNDA,BIRC3,BTLA,ARRB2,TRIB3,TBK1,IRS2,PEA15,RIPK2,BCL2A1,NFATC1,BTK,NFKB2,NFKBIA,C3AR1,C5AR1,CASP8,CAV1,CD3D,CD3G,CD247,CD14,CD19,CD86,CD38,CD40,PAK2,CD79A,CMTM3,PDE4B,PDGFRB,MAPKAPK2,PIK3CD,RASGRP3,LPXN,CCR7,PLCG2,PLSCR1,PRKD2,UBQLN1,MAP3K8,CR1,CR2,CREB1,RSAD2,PPP3CA,CSF2RA,PPP3R1,CSK,PRKCB,PRKCH,CTLA4,FCRL5,CTSB,MAP2K1,MAP2K3,CTSH,CTSK,PRNP,CYBA,PSMA1,PSMA4,PSMA7,PSMB5,P…
GO: Biological Process	GO:2000026	regulation of multicellular organismal development		2.999e-19	2.963e-15	2.279e-17	2.228e-16	359	1777	NCOA3,MAP1B,HIPK1,ACVR1,FAM195B,ADA,ADAM8,MEF2C,MEIS1,MEIS2,EOMES,ADM,MGP,JAG1,AGT,MIF,MITF,AHR,MMP9,MMP14,PREX1,ANGPT2,ANXA1,VASN,ANXA3,ENC1,APOE,CPNE5,AQP1,AQP3,ARHGAP4,ARHGDIB,TNFSF11,SERPINB7,BCL9L,TNFSF13,PPP1R12A,RIPK2,NBN,CCND1,BCL6,INPP4B,NEDD4,PRDM1,WISP1,PROM1,BNIP2,BRCA2,VNN1,SPHK1,BTK,NFKBIA,C1QC,C3,C3AR1,C5AR1,NME1,NOTCH3,PNP,CALR,DDR2,CASP8,CAV1,TNFRSF11B,CCNB1,CD1D,CD2,P2RX5,CD27,C…
GO: Biological Process	GO:0002696	positive regulation of leukocyte activation		3.135e-19	3.097e-15	2.364e-17	2.311e-16	105	330	ADA,ADAM8,MEF2C,MIF,MMP14,ANXA1,BTLA,TNFSF11,CD274,IRS2,TNFSF13,RIPK2,BCL6,CEACAM1,PRDM1,BLM,VNN1,BTK,IL33,PNP,CAV1,CD1D,CD2,CD3D,CD3G,CD247,CD27,CD86,CD38,CD40,CD59,PAK2,CD74,CD81,CD83,SELK,ICOS,SASH3,CCR7,MAP3K8,CSK,CTLA4,CD55,PTAFR,STAP1,PTPN6,PTPRC,GPR183,RASGRP1,EFNB2,EBI3,EGR3,LILRB2,IKZF1,FCER1G,CCL2,CCL19,FGR,CCL21,SHB,SHH,TNFSF13B,FYN,HSPH1,LILRB1,NOD2,MALT1,GLI3,VAMP7,GRB2,TGFB1,TGFBR2,…
GO: Biological Process	GO:0022409	positive regulation of cell-cell adhesion		4.398e-19	4.345e-15	3.292e-17	3.218e-16	90	262	ADA,ADAM8,ANXA1,BTLA,TNFSF11,CD274,RIPK2,CEACAM1,BLM,VNN1,PNP,CAV1,CD1D,CD3D,CD3G,CD247,CD27,CD86,CD44,CD59,PAK2,CD74,CD83,SELK,ICOS,SASH3,CCR7,PODXL,MAP3K8,CSK,CTLA4,CD55,PTAFR,PTPN6,PTPRC,RASGRP1,EFNB2,EBI3,EGR3,LILRB2,IKZF1,CCL2,CCL19,CCL21,CX3CL1,SHB,CXCL13,SHH,TNFSF13B,FYN,HSPH1,LILRB1,NOD2,MALT1,GLI3,GRB2,TGFB1,TGFBR2,CORO1A,THY1,NCKAP1L,HLA-DPA1,HLA-DQA1,HLA-DQB1,HLA-DRA,HLX,FOXA2,VAV1,VCA…
GO: Biological Process	GO:0046903	secretion		4.443e-19	4.39e-15	3.301e-17	3.227e-16	263	1194	A2M,ACTN1,ADA,ADAM8,ADCY3,MEF2C,FZD4,ADM,ADORA2A,ADRA2A,AGT,MIF,MMP7,ANG,SPCS1,ANXA1,ANXA2,ANXA3,ANXA4,ANXA5,BIRC5,AQP1,AQP9,TNFSF11,STXBP6,MYO1F,CD274,IRS2,STX11,HYAL2,MYH10,MYO5A,ADAM9,RNF19B,SEC11C,UNC13D,CCND1,CEACAM1,GBP5,SPHK1,BTK,SERPING1,NME1,NOS2,IL33,PNP,TRPA1,CALU,CANX,NUCB2,CASP1,CASP4,CASP5,FAM3B,CAV1,CREB3L1,OSM,CD2,OXCT1,CD14,CD27,FURIN,CD38,ENTPD1,CD40,SERPINE1,TREM1,PAM,CD74,CDK5…
GO: Biological Process	GO:0002685	regulation of leukocyte migration		4.601e-19	4.546e-15	3.392e-17	3.316e-16	69	172	ADA,ADAM8,CXCL9,MMP9,ANXA1,APOD,MSN,AOC3,C3AR1,C5AR1,IL33,CALR,SERPINE1,CD74,PECAM1,PF4,SELK,CCR1,CCR6,CCR7,PPBP,PLVAP,PTAFR,STAP1,RAC2,ECM1,EDNRA,GREM1,S100A7,CCL2,CCL4,CCL8,CCL19,CCL20,CCL21,CCL24,CXCL6,CXCL11,CXCL5,CX3CL1,CREB3,SELE,SELL,SELP,OLFM4,CXCL13,SWAP70,NOD2,STK10,CXCL1,CXCL3,TLR2,NCKAP1L,CD300A,CCL28,VEGFC,WNT5A,ICAM1,IL1A,IL1B,IL6,CXCR2,CXCL10,ITGA2,ITGA4,PLA2G7,ANO6,LYN,MADCAM1
GO: Biological Process	GO:0051336	regulation of hydrolase activity		4.679e-19	4.623e-15	3.424e-17	3.347e-16	280	1296	A2M,SERPINA3,CARD16,ADCY3,MEF2C,MAP3K5,ADORA2A,PLEKHG1,MGMT,AGT,MMP9,MMP14,ALDOB,PREX1,ADCY4,ANG,GPR65,RGS5,ANXA1,PKP4,BIRC3,BIRC5,CST7,APOC1,AQP1,ARF4,RHOG,ARHGAP4,ARHGDIB,RHOH,ARRB2,ASPH,RACGAP1,SERPINB7,DOCK11,PPP1R12A,RIPK2,BAK1,BCL2A1,BCL6,TNFRSF10A,BID,CFLAR,BNIP2,BOK,BST2,EIF2B3,EIF2B2,SERPING1,C3,FGD5,C5AR1,NPM1,NRDC,CAST,CASP1,CASP8,OAS3,WFDC1,CAV1,CAV2,SERPINH1,CD14,CD27,FURIN,CD40,ERRF…
GO: Biological Process	GO:0032944	regulation of mononuclear cell proliferation		4.954e-19	4.894e-15	3.599e-17	3.518e-16	79	214	ADA,MEF2C,MIF,AHR,MNDA,ANXA1,BTLA,CD274,IRS2,RIPK2,BCL6,CEACAM1,PRDM1,BLM,PNP,CD1D,CD86,CD38,CD40,CD44,CD59,CD74,CD81,CEBPB,SELK,CLC,SASH3,CCR7,PRKAR1A,PKN1,CTLA4,CTNNB1,PRNP,CD55,PTPN6,PTPRC,PLA2G2D,RAC2,GPR183,GAL,EBI3,MZB1,LILRB2,FCGR2B,CCL19,IKZF3,SHH,TNFSF13B,LRRC32,LILRB1,KIAA0922,TGFB1,GLMN,CORO1A,TLR4,NCKAP1L,HLA-DPA1,HLA-DQA1,HLA-DQB1,CD300A,VSIG4,TNFRSF4,VCAM1,IFNG,IGFBP2,IL1B,IL2RA,IL6…
GO: Biological Process	GO:0002443	leukocyte mediated immunity		7.704e-19	7.612e-15	5.556e-17	5.431e-16	108	348	AICDA,KDM5D,SLAMF6,JAG1,MLH1,ANXA3,ARRB2,MYO1F,SLAMF7,STX11,TNFSF13,RNF19B,NBN,UNC13D,BCL3,BCL6,BST2,BTK,SERPING1,C1QA,C1QB,C1QC,C1R,C1S,C3,C4BPA,C4BPB,NOS2,PNP,CD1D,CD8A,CD27,PRDX1,CD40,TREM1,CD74,GCNT3,CTSC,SERPINB9,CLC,CLU,SASH3,PIK3CD,IL27RA,POU2F2,PPBP,CR1,CR2,RSAD2,CTSG,CTSH,CD55,GAPT,PTAFR,STAP1,PTPN6,PTPRC,RAC2,RASGRP1,IRAK4,TLR8,S100A13,BTN3A3,FCER1G,FCGR2B,SERPINB4,FES,CCL2,FGR,CXCL6,FO…
GO: Biological Process	GO:0010562	positive regulation of phosphorus metabolic process		9.1e-19	8.991e-15	6.468e-17	6.323e-16	267	1224	ACVR1,ADAM8,ADCY3,MEF2C,MAP3K5,FZD4,ADM,ADORA2A,ADRA2A,AGT,MIF,CXCL9,OSBPL8,MMP9,ADCY4,ANG,GPR65,ANXA2,APOE,MST1R,TNFSF11,ARRB2,TBK1,IRS2,RAP2C,PEA15,ATP2B4,ADAM9,PPP1R12A,RIPK2,BAK1,NBN,CCND1,TNFRSF10A,CEACAM1,BNIP2,SPHK1,C3,C5AR1,NOS2,NPM1,DDR2,CAV1,CAV2,TNFRSF11B,CCNB1,CCND2,OSM,CD27,CD40,CD44,PAK2,CD74,REG3A,CD81,CDK1,CDC6,CDC25B,CDK5,CENPE,PDGFRB,MAPKAPK2,ENPP2,ITGB1BP1,PECAM1,PF4,CHI3L1,TER…
GO: Biological Process	GO:0045937	positive regulation of phosphate metabolic process		9.1e-19	8.991e-15	6.468e-17	6.323e-16	267	1224	ACVR1,ADAM8,ADCY3,MEF2C,MAP3K5,FZD4,ADM,ADORA2A,ADRA2A,AGT,MIF,CXCL9,OSBPL8,MMP9,ADCY4,ANG,GPR65,ANXA2,APOE,MST1R,TNFSF11,ARRB2,TBK1,IRS2,RAP2C,PEA15,ATP2B4,ADAM9,PPP1R12A,RIPK2,BAK1,NBN,CCND1,TNFRSF10A,CEACAM1,BNIP2,SPHK1,C3,C5AR1,NOS2,NPM1,DDR2,CAV1,CAV2,TNFRSF11B,CCNB1,CCND2,OSM,CD27,CD40,CD44,PAK2,CD74,REG3A,CD81,CDK1,CDC6,CDC25B,CDK5,CENPE,PDGFRB,MAPKAPK2,ENPP2,ITGB1BP1,PECAM1,PF4,CHI3L1,TER…
GO: Biological Process	GO:0032940	secretion by cell		9.663e-19	9.547e-15	6.819e-17	6.666e-16	239	1059	A2M,ACTN1,ADAM8,ADCY3,MEF2C,FZD4,ADM,ADORA2A,ADRA2A,AGT,MIF,ANG,SPCS1,ANXA1,ANXA3,ANXA4,ANXA5,BIRC5,AQP1,TNFSF11,STXBP6,MYO1F,CD274,IRS2,STX11,HYAL2,MYH10,MYO5A,ADAM9,RNF19B,SEC11C,UNC13D,CEACAM1,GBP5,SPHK1,BTK,SERPING1,NOS2,IL33,PNP,TRPA1,CALU,CANX,NUCB2,CASP1,CASP4,CASP5,FAM3B,CREB3L1,OSM,CD2,OXCT1,CD14,CD27,FURIN,CD38,ENTPD1,CD40,SERPINE1,TREM1,PAM,CDK5,PCSK1,PECAM1,PF4,CHI3L1,VPREB3,CHRM3,SLC…
Pathway	576262	Extracellular matrix organization	BioSystems: REACTOME	3.66e-20	1.05e-16	1.05e-16	8.97e-16	101	264	A2M,ACTN1,ADAM8,MFAP2,MFAP4,MMP1,MMP3,MMP7,MMP9,MMP10,MMP12,MMP14,MMP19,ITGA8,ADAM15,ADAM9,BGN,NID1,PLOD3,DDR2,SERPINH1,P4HB,FURIN,SERPINE1,CD44,PCOLCE,PECAM1,JAM2,PLEC,PLOD1,COL1A1,COL1A2,COL3A1,COL4A1,COL4A2,COL5A1,COL5A2,COL6A2,COL6A3,COL7A1,COL9A3,COL12A1,COL15A1,COL16A1,ADAMTS1,EFEMP2,COL5A3,PPIB,VCAN,SDC3,CTSB,CTSG,CTSK,ASPN,DCN,FBLN1,FBLN2,FBN1,EFEMP1,FGF2,SDC1,SDC2,NID2,FBLN5,FMOD,FN1,SPP…
GO: Biological Process	GO:0044093	positive regulation of molecular function		1.776e-18	1.755e-14	1.245e-16	1.217e-15	369	1859	NCOA3,HIPK1,TMEM173,ADAM8,ADCY3,MEF2C,MAP3K5,FZD4,ADORA2A,PLEKHG1,PARP1,ADRA2A,AGT,MIF,OSBPL8,ARRDC3,MMP9,MMP14,ALDOB,PREX1,ALOX5AP,ADCY4,STIM2,TRIB2,ANG,GPR65,RGS5,ANXA2,ANXA3,PKP4,APOBEC1,APOC1,APOE,ARF4,MST1R,RHOG,ARHGAP4,ARHGDIB,TNFSF11,TRIB3,ASPH,RACGAP1,IRS2,PEA15,ATP2B4,DOCK11,ADAM9,PPP1R12A,RIPK2,BAK1,NBN,NCF4,CCND1,TNFRSF10A,CEACAM1,BID,CFLAR,NEK2,BNIP2,BOK,SPHK1,BTK,NFKB2,NFKBIA,EIF2B3,…
GO: Biological Process	GO:0045765	regulation of angiogenesis		1.936e-18	1.912e-14	1.346e-16	1.315e-15	81	227	HIPK1,ADM,AGT,MMP9,ANGPT2,ANXA3,AQP1,SPHK1,C3,C3AR1,C5AR1,SERPINE1,ENPP2,ITGB1BP1,SERPINF1,PF4,CHI3L1,CCR3,COL4A2,PRKD2,ADAMTS1,PPP1R16B,PRKCB,CTNNB1,CTSH,PTGS2,PTPRM,ECM1,EPHA2,ANGPTL4,MMRN2,GREM1,ENG,MTDH,FBXW7,ETS1,RRAS,F3,LRG1,TNFRSF12A,FGF2,CCL2,CCL11,CCL24,CX3CL1,SFRP2,CXCL13,CYSLTR1,PLXND1,STAT1,SRPX2,SULF1,SEMA4A,SPINK5,TCF4,SASH1,TEK,TGFBR2,THBS2,TIE1,TNFAIP3,TNFRSF1A,HGF,HHEX,HIF1A,TWIS…
GO: Biological Process	GO:0032103	positive regulation of response to external stimulus		1.947e-18	1.924e-14	1.346e-16	1.315e-15	99	309	ADAM8,AGT,MIF,CXCL9,ALOX5AP,TNFSF11,TBK1,AOC3,HYAL2,RIPK2,BNIP3,BNIP3L,GBP5,C3,C3AR1,C5AR1,IL33,CALR,OSM,SERPINE1,CD74,OSMR,PDGFRB,PF4,PIP4K2A,PLA2G2A,CCR1,CCR6,CCR7,LY86,PRKD2,PPBP,CYBA,CYP27B1,PTGS2,RAC2,RALB,S1PR1,EDNRA,SH3GLB1,F3,S100A7,S100A8,S100A9,S100A12,FCER1G,FGF2,CCL2,CCL4,CCL8,CCL11,CCL18,CCL19,CCL21,CCL24,CXCL6,CXCL11,CXCL5,CX3CL1,FKBP1B,CREB3,SELL,FN1,CXCL13,SNAI2,SWAP70,NOD2,VAMP7,…
GO: Biological Process	GO:0051251	positive regulation of lymphocyte activation		2.147e-18	2.121e-14	1.473e-16	1.44e-15	97	300	ADA,ADAM8,MEF2C,MIF,MMP14,ANXA1,BTLA,TNFSF11,CD274,IRS2,TNFSF13,RIPK2,BCL6,CEACAM1,PRDM1,BLM,VNN1,BTK,PNP,CAV1,CD1D,CD3D,CD3G,CD247,CD27,CD86,CD38,CD40,CD59,PAK2,CD74,CD81,CD83,SELK,ICOS,SASH3,CCR7,MAP3K8,CSK,CTLA4,CD55,PTPN6,PTPRC,GPR183,RASGRP1,EFNB2,EBI3,EGR3,LILRB2,IKZF1,CCL2,CCL19,CCL21,SHB,SHH,TNFSF13B,FYN,HSPH1,LILRB1,NOD2,MALT1,GLI3,GRB2,TGFB1,TGFBR2,CORO1A,THY1,TLR4,NCKAP1L,HLA-DPA1,HLA-…
GO: Biological Process	GO:0098542	defense response to other organism		2.723e-18	2.69e-14	1.855e-16	1.814e-15	155	594	ACP5,TMEM173,ADAR,ADM,AP2B1,CXCL9,MMP7,ANG,ANXA3,ANXA5,IFITM1,BIRC3,APOBEC1,FCN3,TBK1,MYO1F,OASL,HYAL2,MX1,MX2,RIPK2,UNC13D,BCL3,BNIP3,BNIP3L,GBP4,BST2,AP1S2,AP1M1,C5AR1,NOS2,IL33,OAS2,OAS3,CD247,CD8A,CD86,CD37,CD40,SERPINE1,TREM1,PAK2,REG3A,CEBPB,CFP,SELK,SERPINB9,PIK3CD,PLA2G2A,TNFAIP8,HILPDA,AIM2,PLSCR1,PMAIP1,IL27RA,DDIT4,LMCD1,CPA3,SAMHD1,PPBP,BATF2,RSAD2,ISG15,PRF1,SLFN11,NUP93,CTSG,EIF2AK2…
GO: Biological Process	GO:0050727	regulation of inflammatory response		2.857e-18	2.822e-14	1.933e-16	1.89e-15	101	320	A2M,PIK3AP1,ACP5,ADA,ADAM8,ADORA2A,AGT,MIF,ALOX5AP,DUOXA2,ANXA1,BIRC3,APOD,APOE,TNFSF11,AOC3,HYAL2,BCL6,CFB,GBP5,SERPING1,C3,C4BPA,C4BPB,IL33,SOCS3,CASP1,CASP4,CASP5,WFDC1,OSM,SERPINE1,CD44,CD59,OSMR,SERPINF1,PER1,CFP,PLA2G2A,CCR7,CR1,PSMA1,CD55,PTGS2,EDNRA,EDNRB,ACE2,CALCRL,ETS1,S100A8,S100A9,S100A12,FCER1G,FCGR2B,CCL2,CCL4,CCL8,CCL11,CCL18,CCL24,CX3CL1,FOXF1,SELE,SBNO2,PBK,NOD2,VAMP7,FFAR2,GPX1…
GO: Biological Process	GO:0030098	lymphocyte differentiation		2.9e-18	2.866e-14	1.949e-16	1.906e-15	106	344	AICDA,ADA,ADAM8,EOMES,SLAMF6,AHR,MMP14,PREX1,ANXA1,RHOH,RIPK2,BAK1,BCL2A1,BCL3,BCL6,IL18R1,PRDM1,BLM,NFATC1,VNN1,BTK,PNP,CBFB,CD1D,CD2,CD3D,CD8A,CD27,CD86,CD44,CD74,CD79A,BLNK,CD83,SASH3,PIK3CD,CCR7,PLCG2,POU2F2,CR2,RSAD2,CTLA4,CTNNB1,CLEC4E,PTPN6,PTPRC,PLA2G2D,MAFB,DOCK2,GPR183,RASGRP1,EGR1,EGR3,CMTM7,LILRB2,IKZF1,FCER1G,CCL19,IKZF3,BATF,SHB,SHH,SOD1,SPI1,MALT1,GLI3,KIAA0922,SEMA4A,SPINK5,ZEB1,A…
GO: Biological Process	GO:0032269	negative regulation of cellular protein metabolic process		3.079e-18	3.042e-14	2.056e-16	2.009e-15	243	1092	A2M,LRRC66,SERPINA3,CARD16,ADAR,ADORA2A,AGT,MIF,MMP9,TRIB2,ANG,ANXA2,ENC1,BIRC3,BIRC5,CST7,APOE,AQP1,ARRB2,TRIB3,ATF3,ATP2B4,HYAL2,SERPINB7,BAK1,BCL2A1,TNFRSF10A,BGN,CEACAM1,CFLAR,BST2,EIF2B3,BUB1B,SERPING1,C3,C4BPA,C4BPB,NPM1,CALR,SOCS3,CAST,CASP8,WFDC1,CAV1,SERPINH1,CCNB1,CD27,FURIN,ERRFI1,SERPINE1,CD44,CD59,PAK2,PAX5,CDC20,CDC27,CDK5,CDKN2C,PTTG1,CENPE,ITGB1BP1,PECAM1,SERPINF1,PER1,TRIP12,PHF1…
GO: Biological Process	GO:0051049	regulation of transport		3.344e-18	3.304e-14	2.218e-16	2.168e-15	372	1885	MAP1B,TMEM173,ADA,ADAM8,MEF2C,ADORA2A,PARP1,MFGE8,ADRA2A,AGT,MIF,CXCL9,OSBPL8,MMP9,STIM2,ANG,RAE1,SPCS1,ANXA1,ANXA2,ANXA4,ANXA5,PIK3R3,BIRC5,APOC1,APOD,APOE,AQP1,MSN,ARG2,TNFSF11,ARRB2,RUVBL1,TRIB3,STXBP6,ASPH,AOC3,CD274,IRS2,VAMP4,PEA15,ATP2B4,HYAL2,MX2,MYO5A,ADAM9,PPP1R12A,BAK1,FXYD5,SEC11C,UNC13D,BCL3,IL18R1,INPP4B,CEACAM1,BID,NEDD4,BNIP3L,BST2,SPHK1,NFKBIA,NFKBIE,C3,C4BPA,C4BPB,NMT1,NOS2,IL33…
GO: Biological Process	GO:0052547	regulation of peptidase activity		3.71e-18	3.665e-14	2.443e-16	2.389e-15	120	414	A2M,SERPINA3,CARD16,MAP3K5,ADORA2A,MGMT,AGT,MMP9,MMP14,BIRC3,BIRC5,CST7,AQP1,ARRB2,ASPH,SERPINB7,RIPK2,BAK1,BCL2A1,TNFRSF10A,BID,CFLAR,BOK,BST2,SERPING1,C3,NRDC,CAST,CASP1,CASP8,WFDC1,CAV1,SERPINH1,CD14,CD27,FURIN,SERPINE1,CD44,PAK2,PCOLCE,PTTG1,SERPINF1,SERPINA1,PI3,SERPINB5,SERPINB6,SERPINE2,SERPINB8,SERPINB9,SERPINI1,PLAUR,TNFAIP8,AIM2,PMAIP1,COL6A3,COL7A1,CR1,CRYAB,CSTA,CTGF,CTSH,DAP,PSME1,PS…
Pathway	M5889	Ensemble of genes encoding extracellular matrix and extracellular matrix-associated proteins	MSigDB C2: MIT	2.196e-19	6.302e-16	3.151e-16	2.691e-15	263	1028	A2M,SERPINA3,MDK,ADAM8,MFAP2,MFAP4,MFGE8,MGP,AEBP1,AGT,CXCL9,SPARCL1,SRPX,MMP1,MMP3,MMP7,MMP9,MMP10,MMP12,MMP14,MMP19,ANGPT2,ANXA1,ANXA2,ANXA3,ANXA4,ANXA5,ANXA6,CST7,FCN3,TNFSF11,MUC1,MUC2,MUC4,HYAL2,SERPINB7,ADAM19,TNFSF13,ADAM15,ADAM9,BGN,WISP1,SERPING1,C1QA,C1QB,C1QC,NID1,PLOD3,SERPINH1,OSM,P4HA1,SERPINE1,REG3A,PCOLCE,CTSC,SERPINF1,PF4,SERPINA1,PI3,SERPINB5,SERPINB6,SERPINE2,SERPINB8,SERPINB9,…
GO: Biological Process	GO:0009615	response to virus		6.898e-18	6.816e-14	4.514e-16	4.412e-15	120	417	TMEM173,ADAR,MEF2C,AP2B1,CXCL9,ANXA5,IFITM1,BIRC3,APOBEC1,FCN3,MST1R,TBK1,OASL,HYAL2,MX1,MX2,UNC13D,BCL3,BNIP3,BNIP3L,BST2,AP1S2,AP1M1,IL33,OAS2,OAS3,ODC1,CD247,CD8A,CD86,CD37,CD40,TREM1,PAK2,DDX21,SELK,CLU,HILPDA,AIM2,PLSCR1,PMAIP1,DDIT4,LMCD1,DUOX2,CPA3,SAMHD1,RSAD2,ISG15,PRF1,SLFN11,NUP93,EIF2AK2,DNAJC3,HTRA1,ELMO1,PTPRC,DMBT1,DOCK2,TMEM39B,EIF2S1,ENO1,HERC5,STOM,SLC35C1,TRIM22,TLR8,IRF9,FCGR3…
GO: Molecular Function	GO:0005102	receptor binding		1.723e-19	4.56e-16	4.56e-16	3.857e-15	326	1581	A2M,NCOA3,ACTN1,MDK,ADAM8,ADM,ADORA2A,MFGE8,ADRA2A,JAG1,AGT,MIF,CXCL9,ALCAM,ARRDC3,MMP14,CD200,ANG,ANGPT2,ANXA1,ANXA5,APOE,AQP1,YARS,ARF4,MSN,TNFSF11,ARRB2,OASL,IRS2,MUC4,HYAL2,TNFSF13,ADAM15,ADAM9,RIPK2,BID,NEDD4,CFLAR,WISP1,BTK,C3,NOS2,IL33,CALR,CANX,NUCB2,NR4A2,CASP8,CXCL16,FAM3B,CLIC6,DOK2,CAV1,CAV2,TNFRSF11B,CCNB1,CD1D,OSM,CD2,CD3G,CD8A,TIGIT,MS4A1,P4HB,CD86,SERPINE1,CD44,CD72,CD74,CD81,CDH5…
GO: Biological Process	GO:1901701	cellular response to oxygen-containing compound		9.034e-18	8.926e-14	5.872e-16	5.741e-15	244	1107	NCOA3,AICDA,ADCY3,MEF2C,MAP3K5,FZD4,PARP1,ADRA2A,MIF,OSBPL8,AHR,MMP3,ALDOB,AKR1B1,MPV17,ADCY4,DCPS,ANXA1,ANXA5,PIK3R3,BIRC5,APOBEC1,AQP1,AQP9,MSN,TRIB3,ASS1,IRS2,PEA15,ATP2B4,ATP6V1B2,MYO5A,ADAM9,RIPK2,PRDM1,BLM,ALDH1A2,BNIP3,BTK,NFKBIA,NOS2,TRPA1,NUCB2,SOCS3,NR4A2,CASP4,CXCL16,CAV1,CAV2,CCNB1,OXCT1,CD14,P2RY6,CD86,PRDX1,CD40,ERRFI1,SERPINE1,REG3A,PDE4B,CEBPB,PDGFRB,SERPINF1,ATP6V1F,PIK3C2A,RASGR…
GO: Biological Process	GO:0097529	myeloid leukocyte migration		9.333e-18	9.221e-14	6.027e-16	5.892e-15	67	172	ADAM8,MITF,PREX1,ANXA1,TNFSF11,C3AR1,C5AR1,SERPINE1,TREM1,CD74,PDE4B,PIK3CD,CCR1,CCR3,CCR7,PPBP,CSF3R,JAML,STAP1,RAC2,EDNRA,EDNRB,IRAK4,GREM1,CKLF,S100A7,S100A8,S100A9,S100A12,FCER1G,CCL2,CCL4,CCL8,CCL11,CCL18,CCL19,CCL20,CCL21,CCL22,CCL24,CX3CL1,CREB3,SELL,OLFM4,SWAP70,SPP1,NOD2,PIP5K1C,CXCL1,CXCL3,NCKAP1L,CD300A,HRH1,VAV1,VEGFC,IFNG,IL1A,IL1B,IL6,CXCR2,CXCL10,ITGAM,ITGB2,KIT,PLA2G7,ANO6,LYN
GO: Biological Process	GO:0042113	B cell activation		9.984e-18	9.864e-14	6.37e-16	6.227e-15	86	255	AICDA,ADA,MEF2C,MIF,AHR,MLH1,MMP14,MNDA,BTLA,IRS2,TNFSF13,BAK1,NBN,BCL3,BCL6,PRDM1,NFATC1,BST2,BTK,PNP,CASP8,MS4A1,CD27,CD86,CD38,CD40,CD74,CD79A,CD81,BLNK,PFDN1,SASH3,PIK3CD,PLCG2,IL27RA,POU2F2,CR2,PRKCB,PKN1,CTLA4,CTPS1,GAPT,LAX1,TBC1D10C,PTPN6,PTPRC,BANK1,GPR183,CMTM7,MZB1,IKZF1,FCGR2B,IKZF3,BATF,SHB,TNFSF13B,SWAP70,SAMSN1,NOD2,MALT1,TGFB1,TLR4,LRRC8A,TNFAIP3,NCKAP1L,HHEX,HLA-DQB1,CD300A,TNFRS…
GO: Biological Process	GO:0043085	positive regulation of catalytic activity		9.994e-18	9.874e-14	6.37e-16	6.227e-15	320	1570	ADAM8,ADCY3,MEF2C,MAP3K5,FZD4,ADORA2A,PLEKHG1,ADRA2A,AGT,MIF,OSBPL8,ARRDC3,MMP14,ALDOB,PREX1,ALOX5AP,ADCY4,TRIB2,ANG,GPR65,RGS5,PKP4,APOBEC1,APOC1,APOE,ARF4,MST1R,RHOG,ARHGAP4,ARHGDIB,TNFSF11,TRIB3,ASPH,RACGAP1,IRS2,PEA15,ATP2B4,DOCK11,ADAM9,PPP1R12A,RIPK2,BAK1,NBN,NCF4,CCND1,TNFRSF10A,CEACAM1,BID,CFLAR,NEK2,BNIP2,BOK,EIF2B3,EIF2B2,FGD5,C5AR1,NOS2,NPM1,DDR2,NR4A2,CASP1,CASP8,CAV1,CAV2,CCNB1,CCND2…
GO: Biological Process	GO:0043086	negative regulation of catalytic activity		1.515e-17	1.497e-13	9.595e-16	9.379e-15	207	895	A2M,LRRC66,SERPINA3,CARD16,ADAR,ADORA2A,ADRA2A,AGT,MMP9,TRIB2,ANXA1,ANXA2,ANXA3,ANXA4,ANXA5,BIRC3,BIRC5,CST7,APOC1,APOE,AQP1,ARG2,RHOH,ARRB2,TRIB3,IRS2,ATP2B4,HYAL2,SERPINB7,PPP1R12A,P2RY13,BCL2A1,TNFRSF10A,BGN,CFLAR,BST2,BUB1B,SERPING1,C3,NPM1,CALU,SOCS3,CAST,CASP8,WFDC1,OAZ2,CAV1,SERPINH1,CCNB1,CD27,FURIN,ERRFI1,SERPINE1,CD44,PAK2,CDC20,CDC27,CDKN2C,PTTG1,CENPE,ITGB1BP1,PECAM1,SERPINF1,SERPINA1…
GO: Biological Process	GO:1901342	regulation of vasculature development		1.784e-17	1.762e-13	1.122e-15	1.097e-14	84	248	HIPK1,ADM,AGT,MMP9,ANGPT2,ANXA3,AQP1,SERPINB7,SPHK1,C3,C3AR1,C5AR1,SERPINE1,ENPP2,ITGB1BP1,SERPINF1,PF4,CHI3L1,CCR3,COL4A2,PRKD2,ADAMTS1,PPP1R16B,PRKCB,CTNNB1,CTSH,PTGS2,PTPRM,ECM1,EGR1,EPHA2,ANGPTL4,MMRN2,GREM1,ENG,MTDH,FBXW7,ETS1,RRAS,F3,LRG1,TNFRSF12A,FGF2,CCL2,CCL11,CCL24,CX3CL1,SFRP2,CXCL13,CYSLTR1,PLXND1,STAT1,SRPX2,SULF1,SEMA4A,SPINK5,TCF4,SASH1,TEK,TGFBR2,THBS2,TIE1,TNFAIP3,TNFRSF1A,HGF,H…
GO: Biological Process	GO:0002687	positive regulation of leukocyte migration		1.957e-17	1.933e-13	1.223e-15	1.196e-14	55	126	ADAM8,CXCL9,MMP9,AOC3,C3AR1,C5AR1,CALR,SERPINE1,CD74,PECAM1,PF4,SELK,CCR1,CCR6,CCR7,PPBP,PLVAP,PTAFR,RAC2,EDNRA,S100A7,CCL2,CCL4,CCL8,CCL19,CCL20,CCL21,CCL24,CXCL6,CXCL11,CXCL5,CX3CL1,CREB3,SELE,SELL,SELP,CXCL13,SWAP70,CXCL1,CXCL3,TLR2,NCKAP1L,VEGFC,WNT5A,ICAM1,IL1A,IL1B,IL6,CXCR2,CXCL10,ITGA2,ITGA4,PLA2G7,ANO6,MADCAM1
GO: Biological Process	GO:0002429	immune response-activating cell surface receptor signaling pathway		2.21e-17	2.184e-13	1.373e-15	1.343e-14	105	348	ADA,MEF2C,MNDA,RIPK2,BCL2A1,NFATC1,BTK,NFKB2,NFKBIA,C3AR1,C5AR1,CASP8,CD3D,CD3G,CD247,CD19,CD38,PAK2,CD79A,CMTM3,PDE4B,PIK3CD,LPXN,CCR7,PLCG2,PLSCR1,PRKD2,CR1,CR2,PPP3CA,PPP3R1,CSK,PRKCB,PRKCH,CTLA4,FCRL5,PRNP,PSMA1,PSMA4,PSMA7,PSMB5,PSMB6,PSMB10,PSMC3,PSMC4,PSMC5,PSMD1,PSMD4,PSME1,PSME2,ELMO1,LAX1,STAP1,CLEC4E,PTPN6,PTPRC,CLEC4A,DUSP3,ARPC1B,ACTR3,PSME3,PSMD14,FCER1G,FCN1,FGR,SHB,SH2B2,RBCK1,ELM…
GO: Biological Process	GO:0009888	tissue development		2.424e-17	2.395e-13	1.497e-15	1.463e-14	376	1933	NCOA3,AARS,FOXQ1,APCDD1,HIPK1,ACTG2,ACVR1,FAM195B,ADA,ADAM8,MEF2C,MEOX1,EOMES,ADM,MGMT,MGP,JAG1,AGT,MITF,AHR,ARRDC3,ALDH1A3,MMP9,MMP12,MMP14,TSHZ3,ANGPT2,IFT20,ANXA1,VASN,ANXA4,ITGA8,APOD,AQP3,MSN,ARG2,TNFSF11,STS,DCHS1,ATF3,RAP2C,MUC2,HYAL2,SERPINB7,BCL9L,MYH10,MYO1E,MYO5A,ADAM15,ADAM9,PPP1R12A,BAK1,VSIG1,CCND1,CEACAM1,NEDD4,PRDM1,CFLAR,WISP1,PROM1,ALDH1A2,BRCA2,NFATC1,BTK,AP1S2,NINJ1,C3AR1,NINJ…
GO: Biological Process	GO:0031401	positive regulation of protein modification process		3.107e-17	3.07e-13	1.907e-15	1.864e-14	270	1274	ACVR1,ADAM8,ADCY3,MEF2C,MAP3K5,FZD4,ADRA2A,AGT,MIF,OSBPL8,ARRDC3,MMP9,ADCY4,TRIB2,ANG,ANXA2,BIRC3,MST1R,TNFSF11,ARRB2,TRIB3,TBK1,IRS2,RAP2C,MUC1,PEA15,ATP2B4,ADAM9,PPP1R12A,RIPK2,BAK1,NBN,CCND1,BCL6,TNFRSF10A,CEACAM1,BNIP2,SPHK1,C3,C5AR1,NPM1,DDR2,CAV1,CAV2,TNFRSF11B,CCNB1,CCND2,OSM,NMI,CD27,CD40,CD44,PAK2,CD74,REG3A,CD81,CDK1,CDC6,CDC20,CDC25B,CDC27,CDK5,CENPE,PDGFRB,MAPKAPK2,ENPP2,ITGB1BP1,PECA…
GO: Biological Process	GO:0050663	cytokine secretion		3.525e-17	3.482e-13	2.15e-15	2.101e-14	68	180	AGT,MIF,ANXA1,ANXA4,CD274,HYAL2,RNF19B,GBP5,IL33,PNP,CASP1,CASP4,CASP5,CD2,CD14,TREM1,CHI3L1,SELK,CCR7,AIM2,CSF1R,SRGN,CLEC4E,TNFSF15,BANK1,TRIM27,RASGRP1,F2R,TLR8,S100A12,S100A13,FBLN1,FCN1,CCL19,FGR,CX3CL1,FN1,NLRP2,CARD8,POSTN,LRRC32,GBP1,LILRB1,NOD2,FFAR2,TEK,BTN3A2,BTN3A1,GLMN,TLR1,TLR2,TLR4,CRTAM,CLEC5A,TWIST1,TNFRSF4,WNT5A,XBP1,IFNG,IL1A,IL1B,IL6,IL17A,IRF3,PANX1,LCP2,TLR10,LYN
GO: Biological Process	GO:0044092	negative regulation of molecular function		3.676e-17	3.632e-13	2.228e-15	2.178e-14	250	1155	A2M,LRRC66,SERPINA3,CARD16,ADAR,ADORA2A,ADRA2A,AGT,MMP9,TRIB2,ANXA1,ANXA2,ANXA3,ANXA4,ANXA5,BIRC3,BIRC5,CST7,APOC1,APOE,AQP1,BHLHE40,ARG2,RHOH,ARRB2,TRIB3,IRS2,ATP2B4,HYAL2,SERPINB7,ADAM15,PPP1R12A,P2RY13,BCL2A1,TNFRSF10A,BGN,NEDD4,CFLAR,NEK2,BST2,NFKBIA,BUB1B,SERPING1,C3,NPM1,CALU,SOCS3,CAST,CASP8,WFDC1,OAZ2,BTAF1,CAV1,SERPINH1,CCNB1,CD27,FURIN,ERRFI1,SERPINE1,CD44,PAK2,CDC20,CDC27,AURKB,CDKN2C,…
GO: Biological Process	GO:0045089	positive regulation of innate immune response		5.275e-17	5.212e-13	3.178e-15	3.107e-14	104	347	PIK3AP1,TMEM173,ADAM8,MEF2C,SLAMF6,BIRC3,ARRB2,TBK1,RIPK2,GBP5,NFATC1,BTK,NFKB2,NFKBIA,CASP8,CAV1,CD1D,CD14,CD86,PAK2,CD74,MAPKAPK2,PLCG2,AIM2,PLSCR1,UBQLN1,MAP3K8,CREB1,RSAD2,PPP3CA,PPP3R1,CTSB,MAP2K1,MAP2K3,CTSK,CYBA,PSMA1,PSMA4,PSMA7,PSMB5,PSMB6,PSMB10,PSMC3,PSMC4,PSMC5,PSMD1,PSMD4,PSME1,PSME2,CLEC4E,CLEC4A,DMBT1,TANK,DUSP3,DUSP4,DUSP6,DUSP7,RASGRP1,IRAK4,PSME3,PSMD14,RPS6KA2,TNIP3,TLR8,FCER1G…
GO: Biological Process	GO:0000165	MAPK cascade		6.561e-17	6.482e-13	3.929e-15	3.84e-14	209	918	PIK3AP1,ADAM8,MEF2C,MAP3K5,FZD4,ADRA2A,AGT,MIF,TRIB2,APOE,MST1R,TNFSF11,ARRB2,TRIB3,ATF3,IRS2,PEA15,HYAL2,ADAM9,RIPK2,CEACAM1,BNIP2,C3,C5AR1,DOK2,CAV1,CAV2,TNFRSF11B,OSM,CD27,PRDX1,CD40,ERRFI1,CD44,PAK2,CD74,CD81,CDK1,PDGFRB,MAPKAPK2,ITGB1BP1,PER1,CHI3L1,RASGRP3,PLA2G2A,CCR1,CCR3,CCR7,MAP4K4,ARHGEF6,PRKD2,MAGED1,MAP3K8,CREB1,CRYAB,CSF1R,CSF2RA,CSK,UNC5CL,PKN1,CTGF,CTNNB1,MAP2K1,MAP2K3,CTSH,EIF2AK…
GO: Biological Process	GO:0015031	protein transport		7.51e-17	7.42e-13	4.47e-15	4.369e-14	368	1895	KIF18A,MCL1,TMEM173,ADAM8,ADAR,ADORA2A,PARP1,ADRA2A,AP2B1,AGT,MIF,DUOXA2,ANG,MCFD2,IFT20,SPCS1,ANXA1,ANXA2,ANXA4,ANXA5,BIRC5,APOBEC1,APOD,APOE,ARF4,ARRB2,RUVBL1,USO1,NXT1,ASPH,CD274,IRS2,VAMP4,STX11,HYAL2,MX2,ATG4A,ATP6V1B2,MYO5A,ADAM9,AZGP1,RNF19B,SEC11C,BCL3,BCL6,IL18R1,CEACAM1,BID,NEDD4,BNIP3L,RAB24,GBP5,SPHK1,NFKBIA,NFKBIE,AP1S2,AP1M1,NOS2,IL33,PNP,NPM1,TRPA1,CALR,CANX,CASP1,CASP4,CASP5,FAM3B…
GO: Biological Process	GO:0042327	positive regulation of phosphorylation		7.87e-17	7.775e-13	4.656e-15	4.551e-14	240	1102	ACVR1,ADAM8,ADCY3,MAP3K5,FZD4,ADRA2A,AGT,MIF,OSBPL8,MMP9,ADCY4,ANG,ANXA2,MST1R,TNFSF11,ARRB2,TBK1,IRS2,RAP2C,PEA15,ATP2B4,ADAM9,RIPK2,BAK1,NBN,CCND1,TNFRSF10A,CEACAM1,BNIP2,SPHK1,C3,C5AR1,NPM1,DDR2,CAV1,CAV2,TNFRSF11B,CCNB1,CCND2,OSM,CD27,CD40,CD44,PAK2,CD74,REG3A,CD81,CDK1,CDC6,CDC25B,CDK5,CENPE,PDGFRB,MAPKAPK2,ENPP2,ITGB1BP1,PECAM1,CHI3L1,TERF2IP,CLU,RASGRP3,PKD2,PLA2G2A,CCR1,PLAUR,CCR7,PLK1,PR…
GO: Biological Process	GO:0001934	positive regulation of protein phosphorylation		8.463e-17	8.361e-13	4.977e-15	4.865e-14	233	1061	ACVR1,ADAM8,ADCY3,MAP3K5,FZD4,ADRA2A,AGT,MIF,OSBPL8,MMP9,ADCY4,ANG,ANXA2,MST1R,TNFSF11,ARRB2,TBK1,IRS2,RAP2C,PEA15,ATP2B4,ADAM9,RIPK2,BAK1,NBN,CCND1,TNFRSF10A,CEACAM1,BNIP2,SPHK1,C3,C5AR1,NPM1,DDR2,CAV1,CAV2,TNFRSF11B,CCNB1,CCND2,OSM,CD27,CD40,CD44,PAK2,CD74,REG3A,CD81,CDK1,CDC6,CDC25B,CDK5,CENPE,PDGFRB,MAPKAPK2,ENPP2,ITGB1BP1,PECAM1,CHI3L1,TERF2IP,CLU,RASGRP3,PKD2,PLA2G2A,CCR1,PLAUR,CCR7,PLK1,PR…
GO: Biological Process	GO:0072358	cardiovascular system development		1.021e-16	1.009e-12	5.936e-15	5.803e-14	228	1033	RHOJ,HIPK1,MCAM,ACVR1,ADAM8,MEF2C,MEIS1,EOMES,FZD4,ADM,MFGE8,JAG1,AGT,APLNR,AHR,MMP9,MMP14,MMP19,ANG,ANGPT2,IFT20,ANXA2,ANXA3,APOD,APOE,AQP1,DCHS1,SERPINB7,MYH10,ADAM19,MYO1E,ADAM15,BAK1,CEACAM1,NEDD4,PRDM1,WISP1,ALDH1A2,NFATC1,SPHK1,C3,C3AR1,C5AR1,NOTCH3,CALR,SOCS3,CASP8,CAV1,CCNB1,OXCT1,ERRFI1,SERPINE1,CDK1,CDH5,PDGFRB,ENPP2,ITGB1BP1,PECAM1,SERPINF1,PF4,CHI3L1,PKD2,CCR3,PLAU,QKI,PLN,COL1A1,COL1…
GO: Biological Process	GO:0072359	circulatory system development		1.021e-16	1.009e-12	5.936e-15	5.803e-14	228	1033	RHOJ,HIPK1,MCAM,ACVR1,ADAM8,MEF2C,MEIS1,EOMES,FZD4,ADM,MFGE8,JAG1,AGT,APLNR,AHR,MMP9,MMP14,MMP19,ANG,ANGPT2,IFT20,ANXA2,ANXA3,APOD,APOE,AQP1,DCHS1,SERPINB7,MYH10,ADAM19,MYO1E,ADAM15,BAK1,CEACAM1,NEDD4,PRDM1,WISP1,ALDH1A2,NFATC1,SPHK1,C3,C3AR1,C5AR1,NOTCH3,CALR,SOCS3,CASP8,CAV1,CCNB1,OXCT1,ERRFI1,SERPINE1,CDK1,CDH5,PDGFRB,ENPP2,ITGB1BP1,PECAM1,SERPINF1,PF4,CHI3L1,PKD2,CCR3,PLAU,QKI,PLN,COL1A1,COL1…
GO: Biological Process	GO:0031589	cell-substrate adhesion		1.061e-16	1.049e-12	6.132e-15	5.994e-14	97	316	ACTN1,ADAM8,FZD4,AGT,MMP14,PREX1,ANGPT2,ITGA8,APOD,MUC4,ADAM15,ADAM9,UNC13D,BCL6,NID1,NINJ1,SGCE,CALR,SERPINE1,CD44,CDK5,ENPP2,ITGB1BP1,PLAU,CCR7,COL1A1,COL3A1,COL16A1,RHOD,COL5A3,EGFL6,CTGF,CTNNB1,SPOCK2,DBN1,LYPD5,KIF14,RAC2,FERMT3,GREM1,CTTN,TNFRSF12A,FBLN1,FBLN2,CCL21,FOXF1,NID2,FLNA,FBLN5,FN1,AGR2,OLFM4,POSTN,MYO1G,SPOCK1,SPP1,GBP1,SMOC2,PARVG,HPSE,RCC2,LYVE1,FERMT2,TEK,EMILIN1,CORO1A,THY1,M…
GO: Biological Process	GO:0060341	regulation of cellular localization		1.097e-16	1.084e-12	6.301e-15	6.159e-14	279	1341	MAP1B,TMEM173,ADAM8,MEF2C,ADORA2A,PARP1,ADRA2A,AGT,MIF,CXCL9,ANG,SPCS1,ANXA1,ANXA4,ANXA5,BIRC5,APOD,MSN,RHOG,TNFSF11,RUVBL1,STXBP6,ASPH,CD274,RACGAP1,IRS2,VAMP4,HYAL2,MX2,MYO5A,ADAM9,PPP1R12A,BAK1,SEC11C,UNC13D,BCL3,IL18R1,INPP4B,CEACAM1,BID,NEDD4,NEK2,BNIP3L,BST2,SPHK1,NFKBIA,NFKBIE,NMT1,NOS2,IL33,TRPA1,NUCB2,CASP1,CASP4,CASP5,CASP8,OAZ2,CAV1,CAV2,CCNB1,OSM,CD2,OXCT1,CD14,CD19,P2RX5,CD27,CD38,EN…
GO: Biological Process	GO:0052548	regulation of endopeptidase activity		1.573e-16	1.554e-12	8.983e-15	8.781e-14	112	392	A2M,SERPINA3,CARD16,MAP3K5,ADORA2A,MGMT,AGT,MMP9,BIRC3,BIRC5,CST7,AQP1,ARRB2,ASPH,SERPINB7,RIPK2,BAK1,BCL2A1,TNFRSF10A,BID,CFLAR,BOK,BST2,SERPING1,C3,NRDC,CAST,CASP1,CASP8,WFDC1,SERPINH1,CD14,CD27,FURIN,SERPINE1,CD44,PAK2,PTTG1,SERPINF1,SERPINA1,PI3,SERPINB5,SERPINB6,SERPINE2,SERPINB8,SERPINB9,SERPINI1,PLAUR,TNFAIP8,AIM2,PMAIP1,COL6A3,COL7A1,CR1,CRYAB,CSTA,CTGF,CTSH,DAP,PSME1,PSME2,BCL2L12,PIH1D1…
GO: Biological Process	GO:0043408	regulation of MAPK cascade		2.931e-16	2.896e-12	1.664e-14	1.627e-13	194	843	PIK3AP1,ADAM8,MAP3K5,FZD4,ADRA2A,AGT,MIF,TRIB2,APOE,MST1R,TNFSF11,ARRB2,TRIB3,ATF3,IRS2,PEA15,HYAL2,ADAM9,RIPK2,CEACAM1,BNIP2,C3,C5AR1,CAV1,CAV2,TNFRSF11B,OSM,CD27,PRDX1,CD40,ERRFI1,CD44,PAK2,CD74,CD81,CDK1,PDGFRB,MAPKAPK2,ITGB1BP1,PER1,CHI3L1,RASGRP3,PLA2G2A,CCR1,CCR7,MAP4K4,PRKD2,MAGED1,MAP3K8,CSF1R,CSF2RA,CSK,UNC5CL,PKN1,CTGF,CTNNB1,MAP2K1,MAP2K3,EIF2AK2,PSAP,RASSF2,PSMA1,PSMA4,PSMA7,PSMB5,PSM…
GO: Biological Process	GO:1903706	regulation of hemopoiesis		3.007e-16	2.97e-12	1.697e-14	1.659e-13	105	360	ADA,ADAM8,MEF2C,MEIS1,MEIS2,JAG1,MITF,MMP14,ANXA1,TNFSF11,RIPK2,BCL6,INPP4B,PRDM1,VNN1,BTK,NFKBIA,C1QC,NME1,PNP,CASP8,CD1D,CD2,CD27,CD86,CD44,CD74,CEBPB,PF4,CD83,SASH3,CCR1,CCR7,GPR171,PAF1,CREB1,CSF1R,CSF3R,ISG15,CTLA4,CTNNB1,EIF2AK2,RASSF2,PTPN6,PTPRC,MAFB,TESC,RASGRP1,EGR3,LILRB2,ETS1,IKZF1,SLC9B2,FES,CCL19,CCL21,IKZF3,FOS,SHB,SHH,SOD1,TOB2,SPI1,LILRB1,GLI3,KIAA0922,GNAS,SPINK5,ZEB1,ADRM1,TGFB…
GO: Biological Process	GO:0023014	signal transduction by protein phosphorylation		3.056e-16	3.019e-12	1.715e-14	1.677e-13	212	948	PIK3AP1,ACVR1,ADAM8,MEF2C,MAP3K5,FZD4,ADRA2A,AGT,MIF,TRIB2,APOE,MST1R,TNFSF11,ARRB2,TRIB3,ATF3,IRS2,PEA15,HYAL2,ADAM9,RIPK2,CEACAM1,BNIP2,C3,C5AR1,DOK2,CAV1,CAV2,TNFRSF11B,OSM,CD27,PRDX1,CD40,ERRFI1,CD44,PAK2,CD74,CD81,CDK1,PDGFRB,MAPKAPK2,ITGB1BP1,PER1,CHI3L1,RASGRP3,PLA2G2A,CCR1,CCR3,CCR7,MAP4K4,ARHGEF6,PRKD2,MAGED1,MAP3K8,CREB1,CRYAB,CSF1R,CSF2RA,CSK,UNC5CL,PKN1,CTGF,CTNNB1,MAP2K1,MAP2K3,CTSH,…
GO: Biological Process	GO:0045859	regulation of protein kinase activity		4.945e-16	4.886e-12	2.76e-14	2.698e-13	205	911	LRRC66,ADAM8,ADAR,ADCY3,MAP3K5,FZD4,ADORA2A,ADRA2A,AGT,MIF,OSBPL8,ADCY4,TRIB2,ANG,APOE,MST1R,TNFSF11,TRIB3,IRS2,RAP2C,PEA15,ATP2B4,HYAL2,ADAM9,RIPK2,BAK1,CCND1,TNFRSF10A,BGN,CEACAM1,BLM,C5AR1,NPM1,DDR2,SOCS3,CAV1,CCNA2,CCND2,CD40,ERRFI1,PAK2,CD74,CD81,CDK1,CDC6,CDC25B,CDK5,CDKN2C,CDKN3,CENPE,PDGFRB,MAPKAPK2,ITGB1BP1,CHI3L1,CKS2,CLU,RASGRP3,PKD2,CCR7,PLK1,SH3BP5,SERTAD1,MAGED1,MAP3K8,GMFG,CSF1R,CS…
GO: Biological Process	GO:0002218	activation of innate immune response		6.753e-16	6.672e-12	3.748e-14	3.664e-13	91	295	PIK3AP1,TMEM173,ADAM8,MEF2C,BIRC3,ARRB2,TBK1,RIPK2,NFATC1,BTK,NFKB2,NFKBIA,CASP8,CAV1,CD14,CD86,PAK2,MAPKAPK2,PLCG2,AIM2,UBQLN1,MAP3K8,CREB1,RSAD2,PPP3CA,PPP3R1,CTSB,MAP2K1,MAP2K3,CTSK,CYBA,PSMA1,PSMA4,PSMA7,PSMB5,PSMB6,PSMB10,PSMC3,PSMC4,PSMC5,PSMD1,PSMD4,PSME1,PSME2,CLEC4E,CLEC4A,DMBT1,TANK,DUSP3,DUSP4,DUSP6,DUSP7,IRAK4,PSME3,PSMD14,RPS6KA2,TNIP3,TLR8,FCER1G,FCN1,SCARA3,FOS,FYN,NOD2,MALT1,RFTN1…
GO: Biological Process	GO:1990266	neutrophil migration		1.125e-15	1.111e-11	6.208e-14	6.069e-13	46	101	ADAM8,PREX1,C3AR1,C5AR1,TREM1,CD74,PDE4B,PIK3CD,CCR7,PPBP,CSF3R,JAML,RAC2,EDNRA,IRAK4,CKLF,S100A8,S100A9,S100A12,FCER1G,CCL2,CCL4,CCL8,CCL11,CCL18,CCL19,CCL20,CCL21,CCL22,CCL24,CX3CL1,SELL,OLFM4,SPP1,NOD2,PIP5K1C,CXCL1,CXCL3,NCKAP1L,VAV1,IFNG,IL1A,IL1B,CXCR2,ITGAM,ITGB2
GO: Biological Process	GO:0022617	extracellular matrix disassembly		1.16e-15	1.146e-11	6.366e-14	6.223e-13	55	136	A2M,ADAM8,MMP1,MMP3,MMP7,MMP9,MMP10,MMP12,MMP14,MMP19,ADAM15,ADAM9,NID1,CAPG,DDR2,FURIN,CD44,COL1A1,COL1A2,COL3A1,COL4A1,COL4A2,COL5A1,COL5A2,COL6A2,COL6A3,COL7A1,COL9A3,COL12A1,COL15A1,COL16A1,COL5A3,CTSB,CTSG,CTSK,DCN,ENG,ETS1,FAP,FBN1,FN1,SPP1,ADAMTS5,TGFB1,COL18A1,SH3PXD2B,TIMP1,TIMP2,TPSAB1,HSPG2,LAMA5,LAMB1,LAMC1,LAMC2,LCP1
GO: Biological Process	GO:0071219	cellular response to molecule of bacterial origin		1.263e-15	1.248e-11	6.858e-14	6.704e-13	61	161	AICDA,MEF2C,MIF,ASS1,ADAM9,RIPK2,PRDM1,NFKBIA,NOS2,CXCL16,CD14,CD86,CD40,SERPINE1,PDE4B,CEBPB,PLAU,LY86,PAF1,CD55,PTAFR,STAP1,MTDH,LILRB2,TNIP3,FCGR2B,FCGR3B,CCL2,CCL20,ZC3H12A,SBNO2,GBP2,LILRB1,STAT1,NOD2,IL24,SASH1,TGFB1,GSTP1,TLR1,TLR2,TLR4,TNFAIP3,TNFRSF1B,HCK,LY96,WNT5A,ICAM1,IRF8,XBP1,IFNG,IL1B,IL6,IL18,CXCL10,IRAK1,IRF3,JAK2,LCN2,CD180,LYN
GO: Biological Process	GO:0034341	response to interferon-gamma		1.263e-15	1.248e-11	6.858e-14	6.704e-13	61	161	IFITM1,ASS1,OASL,GBP4,GBP5,BST2,NOS2,KYNU,SOCS3,OAS2,OAS3,CXCL16,CD86,CD44,SEC61A1,CYP27B1,PTAFR,PTPN6,PARP9,EPRS,TRIM22,IRF9,IFITM3,IFI30,CCL2,CCL4,CCL8,CCL11,CCL18,CCL19,CCL20,CCL21,CCL22,CCL24,CX3CL1,SYNCRIP,IFITM2,GBP1,GBP2,GBP3,TRIM21,STAT1,CDC37,HCK,HLA-B,HLA-DPA1,HLA-DQA1,HLA-DQB1,HLA-DRA,HLA-F,VCAM1,WNT5A,ICAM1,IRF8,IFNG,IFNGR1,IL12RB1,IRF1,IRF3,IRF7,JAK2
GO: Biological Process	GO:0097530	granulocyte migration		1.667e-15	1.647e-11	8.999e-14	8.797e-13	51	121	ADAM8,PREX1,ANXA1,C3AR1,C5AR1,TREM1,CD74,PDE4B,PIK3CD,CCR3,CCR7,PPBP,CSF3R,JAML,RAC2,EDNRA,IRAK4,CKLF,S100A7,S100A8,S100A9,S100A12,FCER1G,CCL2,CCL4,CCL8,CCL11,CCL18,CCL19,CCL20,CCL21,CCL22,CCL24,CX3CL1,SELL,OLFM4,SPP1,NOD2,PIP5K1C,CXCL1,CXCL3,NCKAP1L,CD300A,HRH1,VAV1,IFNG,IL1A,IL1B,CXCR2,ITGAM,ITGB2
GO: Biological Process	GO:0046631	alpha-beta T cell activation		1.726e-15	1.705e-11	9.242e-14	9.034e-13	53	129	ADA,EOMES,ADORA2A,SLAMF6,ANXA1,BTLA,RIPK2,BCL3,BCL6,IL18R1,CEACAM1,BLM,PNP,CD1D,CD86,CD44,CEBPB,CD83,SASH3,CCR7,RSAD2,CD55,PTPRC,PLA2G2D,DOCK2,EBI3,IKZF1,FCGR3B,CCL19,BATF,SHB,SHH,HSPH1,LILRB1,GLI3,SEMA4A,TGFB1,TGFBR2,NCKAP1L,HLA-DQB1,CD300A,HLX,IFNG,BCL11B,IL6,IL12RB1,IL15,IL18,ZBTB16,NKX2-3,IRF1,ITK,LY9
GO: Biological Process	GO:0051241	negative regulation of multicellular organismal process		1.73e-15	1.71e-11	9.242e-14	9.034e-13	237	1112	ACP5,MCC,ADA,MEF2C,MEIS1,MEIS2,ADM,ADRA2A,JAG1,AGT,AHR,ARRDC3,TRIB2,ANGPT2,ANXA1,ANXA2,VASN,ANXA4,ANXA5,APOC1,APOD,APOE,ARG2,ARHGAP4,ARHGDIB,ARRB2,TBK1,CD274,ATP2B4,NBN,BCL3,BCL6,INPP4B,CEACAM1,BRCA2,NFATC1,BST2,BTK,NFKBIA,SERPING1,C1QC,NME1,IL33,NOTCH3,CALR,CAV1,TNFRSF11B,NMI,TIGIT,CD86,FURIN,CD38,ERRFI1,SERPINE1,CD44,CD74,REG3A,CDH3,CDK5,PDE4B,UBE2L6,CYTH2,ITGB1BP1,SERPINF1,PF4,CD83,SERPINE2,CC…
GO: Biological Process	GO:0042592	homeostatic process		2.138e-15	2.112e-11	1.136e-13	1.11e-12	331	1698	SERPINA3,ACO1,ACP5,MCL1,SLC24A3,ADA,ADAM8,ADAR,ADCY3,MEF2C,ADM,ADORA2A,PARP1,ADRA2A,AGT,MIF,CXCL9,AHR,ARRDC3,AKR1B1,MPV17,AMPD2,ADCY4,AMPD3,STIM2,ANG,ANXA1,ANXA6,BIRC5,APOE,AQP1,AQP3,AQP9,TNFSF11,ASPH,IRS2,ATOX1,MUC2,MUC4,ATP2B4,HYAL2,ATP6V1B2,AZGP1,BAK1,VSIG1,NBN,TMTC2,BCL2A1,BCL6,TNFRSF17,INPP4B,CEACAM1,BLM,PROM1,NEK2,BPGM,C3AR1,C5AR1,NPC1,NPM1,TRPA1,CALR,NUCB2,CAV1,CLDN1,TNFRSF11B,LDB2,OXCT1,C…
GO: Biological Process	GO:1902105	regulation of leukocyte differentiation		2.503e-15	2.473e-11	1.322e-13	1.293e-12	84	267	ADA,ADAM8,MITF,MMP14,ANXA1,TNFSF11,RIPK2,BCL6,INPP4B,PRDM1,VNN1,BTK,C1QC,NME1,PNP,CASP8,CD1D,CD2,CD27,CD86,CD44,CD74,CEBPB,PF4,CD83,SASH3,CCR1,CCR7,CREB1,CSF1R,CTLA4,CTNNB1,RASSF2,PTPN6,PTPRC,MAFB,TESC,RASGRP1,EGR3,LILRB2,IKZF1,SLC9B2,CCL19,IKZF3,FOS,SHB,SHH,SOD1,TOB2,LILRB1,GLI3,KIAA0922,GNAS,SPINK5,ZEB1,ADRM1,TGFB1,TGFBR2,TLR4,HCLS1,NCKAP1L,HLA-B,HLA-DQA1,HLX,TYROBP,XBP1,IFNG,IL1B,IL2RA,IL6,IL7…
GO: Biological Process	GO:0097190	apoptotic signaling pathway		2.601e-15	2.57e-11	1.367e-13	1.336e-12	162	677	HIPK1,MCL1,ACVR1,MAP3K5,ADORA2A,AGT,MIF,NME5,MLH1,SRPX,MMP9,ANXA6,ARHGAP4,ARRB2,TRIB3,ATF3,MUC1,PEA15,HYAL2,BAK1,NBN,BCL2A1,BCL3,TNFRSF10C,TNFRSF10A,BID,BIK,CFLAR,BNIP3,BNIP3L,BOK,BRCA2,VNN1,BTK,MBD4,NMT1,NONO,IL33,PNP,NR4A2,CASP4,CASP8,CASP10,CAV1,RUNX3,CREB3L1,TNFRSF11B,OSM,CD14,P4HB,CD27,CD38,CD40,SERPINE1,CD44,PAK2,CD74,CEBPB,PDK1,CTSC,PF4,SELK,SGMS1,DNAJC10,CLU,PLAUR,TMEM109,PLSCR1,ARHGEF6,P…
GO: Biological Process	GO:0008285	negative regulation of cell proliferation		3.804e-15	3.759e-11	1.984e-13	1.939e-12	167	708	MCC,MEF2C,ADM,ADORA2A,AGT,SRPX,MMP9,MNDA,ANG,IFITM1,BTLA,APOD,APOE,ASPH,CD274,MUC2,AZGP1,BAK1,BCL6,CEACAM1,PRDM1,ALDH1A2,BRCA2,NFATC1,NME1,NPM1,WFDC1,CAV1,CAV2,RUNX3,OSM,CD33,CD37,CD44,CDC6,CDH5,CDKN2C,CDKN3,PTTG1,CEBPB,ITGB1BP1,SERPINF1,SERPINE2,PKD2,PLA2G2A,PMAIP1,PMP22,MAGED1,ADAMTS1,PTGES,PPP2R5C,CSF1R,CSK,PRKAR1A,PKN1,CTLA4,CTNNB1,MAP2K1,EIF2AK2,PRNP,CYP27B1,DACH1,PTGDS,PTGS2,RASSF5,PTPN6,DF…
GO: Biological Process	GO:0002449	lymphocyte mediated immunity		3.832e-15	3.786e-11	1.984e-13	1.939e-12	83	264	AICDA,KDM5D,SLAMF6,JAG1,MLH1,ARRB2,SLAMF7,STX11,TNFSF13,RNF19B,NBN,UNC13D,BCL3,BCL6,BTK,SERPING1,C1QA,C1QB,C1QC,C1R,C1S,C3,C4BPA,C4BPB,PNP,CD1D,CD8A,CD27,PRDX1,CD40,CD74,GCNT3,CTSC,SERPINB9,CLC,CLU,SASH3,IL27RA,POU2F2,CR1,CR2,RSAD2,CTSH,CD55,GAPT,PTPN6,PTPRC,RASGRP1,TLR8,BTN3A3,FCER1G,FCGR2B,SERPINB4,BATF,MYO1G,SWAP70,LILRB1,NOD2,MALT1,RFTN1,VAMP7,TAP2,BTN3A2,TGFB1,CORO1A,GZMB,CRTAM,HLA-B,HLA-DQB…
GO: Biological Process	GO:0002758	innate immune response-activating signal transduction		3.835e-15	3.789e-11	1.984e-13	1.939e-12	88	288	PIK3AP1,ADAM8,MEF2C,BIRC3,ARRB2,TBK1,RIPK2,NFATC1,BTK,NFKB2,NFKBIA,CASP8,CAV1,CD14,CD86,PAK2,MAPKAPK2,PLCG2,UBQLN1,MAP3K8,CREB1,RSAD2,PPP3CA,PPP3R1,CTSB,MAP2K1,MAP2K3,CTSK,CYBA,PSMA1,PSMA4,PSMA7,PSMB5,PSMB6,PSMB10,PSMC3,PSMC4,PSMC5,PSMD1,PSMD4,PSME1,PSME2,CLEC4E,CLEC4A,DMBT1,TANK,DUSP3,DUSP4,DUSP6,DUSP7,IRAK4,PSME3,PSMD14,RPS6KA2,TNIP3,TLR8,FCER1G,FCN1,SCARA3,FOS,FYN,NOD2,MALT1,RFTN1,PSME4,FFAR2,…
GO: Biological Process	GO:0071216	cellular response to biotic stimulus		4.304e-15	4.253e-11	2.215e-13	2.165e-12	65	182	AICDA,MEF2C,MIF,ASS1,ADAM9,RIPK2,PRDM1,BTK,NFKBIA,NOS2,CXCL16,CD14,CD86,CD40,SERPINE1,PDE4B,CEBPB,PLAU,LY86,PAF1,CD55,PTAFR,STAP1,MTDH,LILRB2,TNIP3,FCGR2B,FCGR3B,CCL2,CCL20,ZC3H12A,SBNO2,GBP2,LILRB1,STAT1,NOD2,IL24,SASH1,TGFB1,GSTP1,TLR1,TLR2,TLR4,TNFAIP3,TNFRSF1B,HCK,CLEC7A,LY96,HSPA5,WFS1,WNT5A,ICAM1,IRF8,XBP1,IFNG,IL1B,IL6,IL18,CXCL10,IRAK1,IRF3,JAK2,LCN2,CD180,LYN
GO: Biological Process	GO:0071222	cellular response to lipopolysaccharide		8.614e-15	8.511e-11	4.41e-13	4.311e-12	58	154	AICDA,MEF2C,MIF,ASS1,ADAM9,RIPK2,PRDM1,NFKBIA,NOS2,CXCL16,CD14,CD86,CD40,SERPINE1,PDE4B,CEBPB,PLAU,LY86,PAF1,CD55,PTAFR,STAP1,MTDH,LILRB2,TNIP3,FCGR3B,CCL2,CCL20,ZC3H12A,SBNO2,GBP2,LILRB1,STAT1,IL24,SASH1,TGFB1,GSTP1,TLR2,TLR4,TNFAIP3,TNFRSF1B,HCK,LY96,WNT5A,ICAM1,IRF8,XBP1,IFNG,IL1B,IL6,IL18,CXCL10,IRAK1,IRF3,JAK2,LCN2,CD180,LYN
GO: Biological Process	GO:0032880	regulation of protein localization		1.006e-14	9.936e-11	5.111e-13	4.996e-12	219	1020	TMEM173,ADAM8,ADORA2A,PARP1,ADRA2A,MIF,ANG,SPCS1,ANXA1,ANXA4,ANXA5,BIRC5,APOD,MSN,RHOG,RUVBL1,ASPH,CD274,RACGAP1,IRS2,VAMP4,HYAL2,ADAM9,SEC11C,BCL3,IL18R1,CEACAM1,BID,NEK2,BNIP3L,SPHK1,NFKBIA,NFKBIE,NMT1,NOS2,IL33,TRPA1,CASP1,CASP4,CASP5,CASP8,OAZ2,CAV2,CCNB1,CD2,OXCT1,CD14,CD27,CD38,PRDX1,CD40,PAM,CDK1,CDK5,PCSK1,CENPE,SLC26A4,ITGB1BP1,VPREB3,CHRM3,SELK,DERL3,PKD2,CCR7,AIM2,MAP4K4,PMAIP1,PIM3,CL…
GO: Biological Process	GO:0009306	protein secretion		1.009e-14	9.966e-11	5.111e-13	4.996e-12	136	542	ADAM8,ADORA2A,ADRA2A,AGT,MIF,ANG,SPCS1,ANXA1,ANXA4,ANXA5,BIRC5,CD274,IRS2,HYAL2,MYO5A,ADAM9,RNF19B,SEC11C,CEACAM1,GBP5,NOS2,IL33,PNP,TRPA1,CANX,CASP1,CASP4,CASP5,FAM3B,CD2,OXCT1,CD14,CD27,CD38,CD40,TREM1,PAM,PCSK1,CHI3L1,VPREB3,CHRM3,SELK,CCR7,PLEK,AIM2,MAP4K4,POU2F2,PDIA4,PIM3,RSAD2,PPP3CA,CSF1R,SRGN,PRKAR1A,PRKAR2B,LAX1,CLEC4E,ARFGAP3,TNFSF15,BANK1,RAB13,RHBDF2,TRIM27,GAL,RASGRP1,CYB5R4,F2R,TLR…
GO: Biological Process	GO:0030593	neutrophil chemotaxis		1.096e-14	1.083e-10	5.524e-13	5.4e-12	42	91	PREX1,C3AR1,C5AR1,TREM1,CD74,PDE4B,PIK3CD,CCR7,PPBP,CSF3R,JAML,RAC2,EDNRA,CKLF,S100A8,S100A9,S100A12,FCER1G,CCL2,CCL4,CCL8,CCL11,CCL18,CCL19,CCL20,CCL21,CCL22,CCL24,CX3CL1,SELL,SPP1,NOD2,PIP5K1C,CXCL1,CXCL3,NCKAP1L,VAV1,IFNG,IL1B,CXCR2,ITGAM,ITGB2
GO: Biological Process	GO:0009719	response to endogenous stimulus		1.188e-14	1.173e-10	5.956e-13	5.823e-12	335	1744	NCOA3,SERPINA3,AARS,ACVR1,MDK,ADA,ME1,ADCY3,MEF2C,ADM,ADORA2A,PARP1,MFGE8,ADRA2A,MGMT,JAG1,OSBPL8,AHR,MMP3,MMP14,ALDOB,AKR1B1,MMP19,ADCY4,ANG,ANXA1,VASN,ANXA3,ANXA5,PIK3R3,ITGA8,APOBEC1,AQP1,AQP9,MSN,ARRB2,STS,TRIB3,ASNS,ASPH,ASS1,IRS2,PEA15,ATP2B4,HYAL2,BCL9L,ATP6V1B2,MYO5A,ADAM9,RIPK2,NCF2,CCND1,CFB,BID,BLM,ALDH1A2,BRCA2,NFKBIA,EIF2B3,EIF2B2,C3,C5AR1,MBD4,NNMT,KYNU,NPC1,PLOD3,CALR,NUCB2,SOCS3,N…
GO: Biological Process	GO:0007162	negative regulation of cell adhesion		1.21e-14	1.195e-10	6.036e-13	5.9e-12	78	245	ADAM8,FZD4,ADORA2A,MMP14,ANGPT2,ANXA1,BTLA,APOD,ARHGDIB,ASS1,MYO1F,CD274,MUC1,ADAM15,FXYD5,BCL6,CEACAM1,TIGIT,SERPINE1,CD44,CD74,CEBPB,ENPP2,ITGB1BP1,JAM2,SERPINE2,LPXN,COL1A1,PODXL,PRKAR1A,CTLA4,MAP2K1,PRNP,LAX1,PTPN6,PTPRC,PLA2G2D,DUSP3,LILRB2,FBLN1,MAD2L2,CCL21,SEMA4D,SHH,SIPA1,POSTN,SNAI2,SWAP70,SPOCK1,LRRC32,GBP1,LILRB1,RCC2,RND1,GLI3,KIAA0922,TGFB1,GSTP1,GLMN,TNFAIP3,GTPBP4,HLA-DQA1,HLA-DQB…
GO: Biological Process	GO:0043549	regulation of kinase activity		1.374e-14	1.358e-10	6.824e-13	6.671e-12	210	969	LRRC66,ADAM8,ADAR,ADCY3,MAP3K5,FZD4,ADORA2A,ADRA2A,AGT,MIF,OSBPL8,ADCY4,TRIB2,ANG,PIK3R3,APOE,MST1R,TNFSF11,TRIB3,IRS2,RAP2C,PEA15,ATP2B4,HYAL2,ADAM9,RIPK2,BAK1,NBN,CCND1,TNFRSF10A,BGN,CEACAM1,BLM,C5AR1,NPM1,DDR2,SOCS3,CAV1,CCNA2,CCND2,CD40,ERRFI1,PAK2,CD74,CD81,CDK1,CDC6,CDC25B,CDK5,CDKN2C,CDKN3,CENPE,PDGFRB,MAPKAPK2,ITGB1BP1,CHI3L1,CKS2,CLU,RASGRP3,PKD2,CCR7,PLK1,SH3BP5,SERTAD1,MAGED1,MAP3K8,GM…
GO: Biological Process	GO:0002768	immune response-regulating cell surface receptor signaling pathway		1.588e-14	1.568e-10	7.842e-13	7.666e-12	134	534	ADA,MEF2C,MNDA,BTLA,TRIB3,IRS2,PEA15,RIPK2,BCL2A1,NFATC1,BTK,NFKB2,NFKBIA,C3AR1,C5AR1,CASP8,CD3D,CD3G,CD247,CD19,CD86,CD38,CD40,PAK2,CD79A,CMTM3,PDE4B,PDGFRB,PIK3CD,RASGRP3,LPXN,CCR7,PLCG2,PLSCR1,PRKD2,CR1,CR2,CREB1,PPP3CA,CSF2RA,PPP3R1,CSK,PRKCB,PRKCH,CTLA4,FCRL5,MAP2K1,PRNP,PSMA1,PSMA4,PSMA7,PSMB5,PSMB6,PSMB10,PSMC3,PSMC4,PSMC5,PSMD1,PSMD4,PSME1,PSME2,ELMO1,LAX1,STAP1,CLEC4E,PTPN6,PTPRC,CLEC4A,…
GO: Biological Process	GO:0006508	proteolysis		2.542e-14	2.511e-10	1.244e-12	1.216e-11	317	1638	A2M,SERPINA3,USP11,CARD16,DNAJB9,ADAM8,MAP3K5,ADORA2A,PARP1,ADRA2A,MGMT,AEBP1,AGT,MME,MMP1,MMP3,MMP7,MMP9,MMP10,MMP12,MMP14,MMP19,TRIB2,SPCS1,ENC1,BIRC3,BIRC5,CST7,COPS3,APOE,AQP1,ARRB2,RUVBL1,TRIB3,TMEM208,ASPH,ATG4A,SERPINB7,ZFAND2A,ADAM19,ADAM15,ADAM9,RNF19B,RIPK2,BAK1,SEC11C,BCL2A1,TNFRSF10A,CFB,BID,NEDD4,BLMH,CFLAR,NEK2,BOK,BST2,BUB1B,SERPING1,C1R,C1S,C3,C4BPA,C4BPB,IL33,NRDC,CAPN6,CAST,CASP…
GO: Biological Process	GO:1902107	positive regulation of leukocyte differentiation		2.543e-14	2.513e-10	1.244e-12	1.216e-11	57	153	ADA,ADAM8,MMP14,ANXA1,TNFSF11,RIPK2,PRDM1,VNN1,BTK,PNP,CASP8,CD1D,CD27,CD86,CD74,PF4,CD83,SASH3,CCR1,CCR7,CREB1,CSF1R,PTPRC,TESC,RASGRP1,EGR3,LILRB2,IKZF1,SLC9B2,CCL19,FOS,SHB,SHH,GLI3,GNAS,TGFB1,TGFBR2,HCLS1,NCKAP1L,HLA-DQA1,HLX,XBP1,IFNG,IL1B,IL2RA,IL6,IL7,IL7R,IL12RB1,IL15,IL15RA,IL17A,ZBTB16,IRF1,LCK,LGALS1,LIF
GO: Biological Process	GO:0030217	T cell differentiation		2.638e-14	2.606e-10	1.284e-12	1.255e-11	75	234	ADA,ADAM8,EOMES,SLAMF6,PREX1,ANXA1,RHOH,RIPK2,BCL2A1,BCL3,BCL6,IL18R1,BLM,VNN1,PNP,CD1D,CD2,CD3D,CD8A,CD27,CD86,CD44,CD74,CD83,SASH3,PIK3CD,CCR7,RSAD2,CTLA4,CTNNB1,CLEC4E,PTPRC,PLA2G2D,MAFB,DOCK2,RASGRP1,EGR1,EGR3,LILRB2,IKZF1,FCER1G,CCL19,BATF,SHB,SHH,SOD1,GLI3,KIAA0922,SEMA4A,SPINK5,ZEB1,ADRM1,TGFB1,TGFBR2,NCKAP1L,HLA-DQA1,HLX,VAV1,XBP1,IFNG,BCL11B,IL1B,IL2RA,IL6,IL7,IL7R,IL12RB1,IL15,ZBTB16,NK…
GO: Biological Process	GO:0071621	granulocyte chemotaxis		3.785e-14	3.739e-10	1.833e-12	1.792e-11	46	109	PREX1,ANXA1,C3AR1,C5AR1,TREM1,CD74,PDE4B,PIK3CD,CCR3,CCR7,PPBP,CSF3R,JAML,RAC2,EDNRA,CKLF,S100A7,S100A8,S100A9,S100A12,FCER1G,CCL2,CCL4,CCL8,CCL11,CCL18,CCL19,CCL20,CCL21,CCL22,CCL24,CX3CL1,SELL,SPP1,NOD2,PIP5K1C,CXCL1,CXCL3,NCKAP1L,HRH1,VAV1,IFNG,IL1B,CXCR2,ITGAM,ITGB2
GO: Biological Process	GO:0045766	positive regulation of angiogenesis		3.826e-14	3.78e-10	1.844e-12	1.803e-11	50	125	HIPK1,ADM,MMP9,ANGPT2,ANXA3,AQP1,SPHK1,C3,C3AR1,C5AR1,SERPINE1,CHI3L1,CCR3,PRKD2,PPP1R16B,PRKCB,CTSH,PTGS2,ECM1,ANGPTL4,GREM1,ENG,MTDH,ETS1,RRAS,F3,LRG1,FGF2,CCL11,CCL24,CX3CL1,SFRP2,CYSLTR1,SRPX2,SASH1,TEK,TGFBR2,TNFRSF1A,HGF,HIF1A,TWIST1,VEGFC,HYAL1,WNT5A,IL1A,IL1B,CXCR2,ITGB2,KDR,DLL1
GO: Biological Process	GO:0045595	regulation of cell differentiation		3.92e-14	3.873e-10	1.88e-12	1.838e-11	319	1656	NCOA3,MAP1B,ACVR1,FAM195B,ADA,ADAM8,MEF2C,MEIS1,MEIS2,MAP3K5,EOMES,ADM,JAG1,AGT,MIF,CXCL9,MITF,MMP14,PREX1,TSHZ3,TRIB2,ANXA1,VASN,ENC1,IFITM1,APOE,CPNE5,AQP3,ARHGAP4,TNFSF11,TRIB3,BCL9L,PPP1R12A,RIPK2,NBN,UNC13D,CCND1,BCL6,INPP4B,NEDD4,PRDM1,CFLAR,WISP1,PROM1,BNIP2,NFATC1,VNN1,SPHK1,BTK,NFKBIA,C1QC,NME1,NOTCH3,PNP,CALR,DDR2,NUCB2,SOCS3,CASP8,CAV1,RUNX3,CD1D,CD2,CD27,CD86,ERRFI1,CD44,CD53,CD74,REG…
GO: Biological Process	GO:0050851	antigen receptor-mediated signaling pathway		5.19e-14	5.127e-10	2.477e-12	2.421e-11	74	232	ADA,MEF2C,MNDA,RIPK2,BCL2A1,BTK,NFKBIA,CD3D,CD3G,CD247,CD19,CD38,PAK2,CD79A,CMTM3,PDE4B,PIK3CD,LPXN,CCR7,PLCG2,PRKD2,CSK,PRKCB,PRKCH,CTLA4,FCRL5,PRNP,PSMA1,PSMA4,PSMA7,PSMB5,PSMB6,PSMB10,PSMC3,PSMC4,PSMC5,PSMD1,PSMD4,PSME1,PSME2,LAX1,STAP1,PTPN6,PTPRC,DUSP3,PSME3,PSMD14,SHB,SH2B2,RBCK1,FYB,FYN,GBP1,MALT1,RFTN1,PSME4,BTN3A1,THY1,NCKAP1L,HLA-DPA1,HLA-DQA1,HLA-DQB1,CD300A,HLA-DRA,LAT2,IFNG,DUSP22,IT…
GO: Biological Process	GO:0034976	response to endoplasmic reticulum stress		5.673e-14	5.605e-10	2.695e-12	2.634e-11	80	261	AARS,DNAJB9,MAP3K5,SRPX,TRIB3,ASNS,ATF3,BAK1,CCND1,CALR,CASP4,CAV1,CREB3L1,P4HB,CEBPB,SRPRB,SELK,DNAJC10,DERL3,SEC61A1,PMAIP1,CHAC1,UBQLN1,DERL1,ERO1A,PDIA4,PPP2R5B,EDEM1,EIF2AK2,DNAJC3,PSMC3,PSMC4,PSMC5,FBXO6,FKBP14,FAM129A,COL4A3BP,TXNDC11,PREB,PDIA6,EIF2S1,LRRK2,BFAR,CCL2,CREB3,SEL1L,UBE2J1,RHBDD1,HYOU1,AGR2,SEC31A,UFM1,CDK5RAP3,ARFGAP1,EDEM2,SYVN1,DNAJB11,SRPRA,SSR1,ERLEC1,YIF1A,UBXN4,ERP27,S…
GO: Biological Process	GO:0042098	T cell proliferation		6.587e-14	6.508e-10	3.114e-12	3.044e-11	68	205	ANXA1,BTLA,CD274,RIPK2,CEACAM1,BLM,PNP,CD1D,CD86,CD44,CD59,CEBPB,SELK,CLC,SASH3,CCR7,PRKAR1A,CTLA4,CTNNB1,CTPS1,PRNP,PSMB10,CD55,PTPN6,PTPRC,PLA2G2D,RAC2,DOCK2,EBI3,LILRB2,FCGR3B,CCL19,FKBP1B,SHH,TNFSF13B,FYN,LRRC32,LILRB1,MALT1,KIAA0922,BTN3A1,TGFB1,GLMN,CORO1A,CRTAM,NCKAP1L,HLA-DPA1,HLA-DQA1,HLA-DQB1,VSIG4,TNFRSF4,VCAM1,IFNG,IGFBP2,IL1B,IL2RA,IL6,IL6ST,IL12RB1,IL15,IL18,IDO1,IRF1,ITGAL,ITGAM,IT…
GO: Biological Process	GO:0051130	positive regulation of cellular component organization		7.129e-14	7.043e-10	3.354e-12	3.279e-11	243	1185	MAP1B,MFGE8,AGT,MIF,CXCL9,MITF,AHR,MMP1,MMP3,MMP9,PREX1,GPR65,ANXA1,ANXA2,ENC1,BIRC5,APOE,CPNE5,AQP1,MSN,RHOG,ARRB2,RUVBL1,MUC1,BCL9L,ADAM9,BAK1,UNC13D,BCL6,BID,BIK,NEK2,BNIP3,GBP5,SPHK1,C3,NME1,NMT1,WASF1,NPM1,CALR,CAPG,DDR2,CASP8,CAV1,CCNB1,CD14,SERPINE1,CD53,CDC20,AURKB,CDK5,CENPE,PDGFRB,ENPP2,CFL2,ITGB1BP1,SERPINF1,PHF1,SERPINE2,CLU,PIP4K2A,PLAUR,CCR7,PLCG2,PLEK,PLK1,QKI,AIM2,PMAIP1,COL1A1,PR…
GO: Biological Process	GO:0042493	response to drug		7.456e-14	7.367e-10	3.491e-12	3.413e-11	115	441	MDK,ADA,MEF2C,ADORA2A,MGMT,MMP7,MMP9,MMP12,ALDOB,ABCC1,ANXA1,APOBEC1,APOD,AQP1,ASS1,ATR,PPP1R12A,BAK1,NCF2,CCND1,BLMH,NNMT,NOS2,PNP,NPC1,TRPA1,CALR,SOCS3,CASP1,WFDC1,CAV1,TNFRSF11B,CCNB1,OXCT1,CD86,CD38,SERPINE1,CD69,PAM,CDH3,PDE4B,AIM2,COL1A1,SLC31A1,PPAT,CREB1,PPP3CA,PRKAR2B,PRKCB,CTNNB1,CTPS1,PRNP,CYBA,CYBB,CYP27B1,PTGS2,PTPRM,DPYSL2,RAP2A,DUSP6,GAL,EGR1,MFSD10,RPN2,CCNO,ACSL1,CCL2,CCL4,SFRP2,…
GO: Biological Process	GO:0045621	positive regulation of lymphocyte differentiation		7.562e-14	7.471e-10	3.524e-12	3.445e-11	43	99	ADA,ADAM8,MMP14,ANXA1,RIPK2,PRDM1,VNN1,BTK,PNP,CD1D,CD27,CD86,CD74,CD83,SASH3,CCR7,PTPRC,RASGRP1,EGR3,LILRB2,IKZF1,CCL19,SHB,SHH,GLI3,TGFB1,TGFBR2,NCKAP1L,HLA-DQA1,HLX,XBP1,IFNG,IL1B,IL2RA,IL6,IL7,IL7R,IL12RB1,IL15,IL15RA,ZBTB16,IRF1,LCK
GO: Biological Process	GO:0023057	negative regulation of signaling		7.691e-14	7.599e-10	3.568e-12	3.487e-11	255	1260	PIK3AP1,LRRC66,APCDD1,MCC,MCL1,ACVR1,ADA,ADAR,TRIM59,ADM,ADRA2A,AP2B1,AGT,MIF,NME5,MMP3,MMP9,MMP14,RGS5,VASN,ANXA5,APOD,APOE,RHOH,ARRB2,ATF3,MUC1,PEA15,ATP2B4,HYAL2,BCL9L,CCND1,BCL6,BGN,CEACAM1,NEDD4,PRDM1,CFLAR,VNN1,NFKBIA,NONO,CALR,NUCB2,SOCS3,NR4A2,CASP8,CAV1,CAV2,CREB3L1,OSM,CD27,CD38,ERRFI1,SERPINE1,CD44,CD74,ITGB1BP1,PER1,PF4,SERPINE2,SGMS1,CLU,LPXN,CTHRC1,PLAUR,PLEK,MAP4K4,CHAC1,DDIT4,UBQL…
GO: Biological Process	GO:0051607	defense response to virus		7.888e-14	7.794e-10	3.642e-12	3.56e-11	95	337	TMEM173,ADAR,AP2B1,CXCL9,ANXA5,IFITM1,BIRC3,APOBEC1,FCN3,TBK1,OASL,HYAL2,MX1,MX2,UNC13D,BNIP3,BNIP3L,BST2,AP1S2,AP1M1,IL33,OAS2,OAS3,CD247,CD8A,CD86,CD37,CD40,TREM1,PAK2,SELK,HILPDA,AIM2,PLSCR1,PMAIP1,DDIT4,LMCD1,CPA3,SAMHD1,RSAD2,ISG15,PRF1,SLFN11,NUP93,EIF2AK2,DNAJC3,HTRA1,ELMO1,PTPRC,DMBT1,DOCK2,TMEM39B,EIF2S1,HERC5,STOM,SLC35C1,TRIM22,TLR8,IRF9,FCGR3B,IFITM3,CREB3,IFITM2,CD93,MBD5,FYN,GBP1,GB…
GO: Biological Process	GO:0010648	negative regulation of cell communication		8.908e-14	8.801e-10	4.094e-12	4.002e-11	257	1274	PIK3AP1,LRRC66,APCDD1,MCC,MCL1,ACVR1,ADA,ADAR,TRIM59,ADM,ADRA2A,AP2B1,AGT,MIF,NME5,MMP3,MMP9,MMP14,RGS5,VASN,ANXA5,APOD,APOE,RHOH,ARRB2,ATF3,MUC1,PEA15,ATP2B4,HYAL2,BCL9L,CCND1,BCL6,BGN,CEACAM1,NEDD4,PRDM1,CFLAR,VNN1,NFKBIA,NONO,NPC1,CALR,NUCB2,SOCS3,NR4A2,CASP8,CAV1,CAV2,CREB3L1,OSM,CD27,CD38,ERRFI1,SERPINE1,CD44,CD74,ITGB1BP1,PER1,PF4,SERPINE2,SGMS1,CLU,LPXN,CTHRC1,PLAUR,PLEK,MAP4K4,CHAC1,DDIT4…
GO: Biological Process	GO:0009968	negative regulation of signal transduction		9.041e-14	8.933e-10	4.135e-12	4.043e-11	233	1126	PIK3AP1,LRRC66,APCDD1,MCC,MCL1,ACVR1,ADA,ADAR,TRIM59,ADM,ADRA2A,AP2B1,AGT,MIF,NME5,MMP3,MMP9,MMP14,RGS5,VASN,APOD,APOE,RHOH,ARRB2,ATF3,MUC1,PEA15,ATP2B4,HYAL2,BCL9L,CCND1,BCL6,BGN,CEACAM1,NEDD4,PRDM1,CFLAR,VNN1,NFKBIA,NONO,CALR,NUCB2,SOCS3,NR4A2,CASP8,CAV1,CAV2,CREB3L1,CD27,ERRFI1,SERPINE1,CD44,CD74,ITGB1BP1,PER1,PF4,SERPINE2,SGMS1,CLU,LPXN,CTHRC1,PLAUR,PLEK,CHAC1,DDIT4,UBQLN1,CHRDL2,CHST11,CRY1,…
GO: Biological Process	GO:0070201	regulation of establishment of protein localization		9.263e-14	9.152e-10	4.217e-12	4.123e-11	191	873	TMEM173,ADAM8,ADORA2A,PARP1,ADRA2A,MIF,ANG,SPCS1,ANXA1,ANXA4,ANXA5,BIRC5,APOD,RHOG,RUVBL1,ASPH,CD274,IRS2,VAMP4,HYAL2,ADAM9,SEC11C,BCL3,IL18R1,CEACAM1,BID,BNIP3L,SPHK1,NFKBIA,NFKBIE,NMT1,NOS2,IL33,TRPA1,CASP1,CASP4,CASP5,CASP8,OAZ2,CD2,OXCT1,CD14,CD27,CD38,PRDX1,CD40,PAM,CDK1,CDK5,PCSK1,ITGB1BP1,VPREB3,CHRM3,SELK,DERL3,PKD2,CCR7,AIM2,MAP4K4,PMAIP1,PIM3,CLIP3,RSAD2,PPP3CA,CSF1R,PPP3R1,CSK,SRGN,PKI…
GO: Biological Process	GO:0051094	positive regulation of developmental process		1.176e-13	1.162e-09	5.331e-12	5.212e-11	257	1277	NCOA3,MAP1B,HIPK1,ACVR1,ADA,ADAM8,MEF2C,MAP3K5,EOMES,ADM,JAG1,AGT,MIF,CXCL9,MMP9,MMP14,PREX1,TSHZ3,ANGPT2,ANXA1,ANXA3,ENC1,IFITM1,APOE,CPNE5,AQP1,TNFSF11,SERPINB7,BCL9L,TNFSF13,ADAM9,RIPK2,UNC13D,CCND1,BCL6,PRDM1,WISP1,PROM1,BNIP2,BNIP3,VNN1,SPHK1,BTK,C3,C3AR1,C5AR1,NME1,PNP,CALR,DDR2,SOCS3,CASP8,CCNB1,CD1D,CD27,CD86,CD40,SERPINE1,CD53,CD74,CDK1,CDC20,CDH5,CEBPB,CEBPD,PDGFRB,ENPP2,SERPINF1,PF4,CD…
GO: Biological Process	GO:0071887	leukocyte apoptotic process		1.234e-13	1.22e-09	5.569e-12	5.444e-11	48	120	ADA,ADAM8,MEF2C,MIF,ANXA1,CD274,IRS2,BAK1,BCL2A1,BCL6,CEACAM1,BLM,BTK,PNP,CASP8,CD3G,CD27,CD44,CD74,AURKB,SERPINB9,CLC,CCR7,PKN1,FCER1G,FCGR2B,CCL19,CCL21,LILRB1,NOD2,GLI3,HSH2D,HCLS1,HIF1A,TNFRSF4,WNT5A,IFNG,GIMAP8,IL2RA,IL6,CXCR2,IL18,IDO1,IRF3,IRF7,DOCK8,SLC39A10,LYN
GO: Biological Process	GO:0050707	regulation of cytokine secretion		1.265e-13	1.25e-09	5.682e-12	5.554e-11	57	158	MIF,ANXA1,ANXA4,CD274,HYAL2,IL33,CASP1,CASP4,CASP5,CD2,CD14,SELK,CCR7,AIM2,CSF1R,SRGN,CLEC4E,TNFSF15,BANK1,TRIM27,RASGRP1,F2R,TLR8,FBLN1,FCN1,CCL19,FGR,CX3CL1,FN1,NLRP2,CARD8,POSTN,LRRC32,GBP1,LILRB1,NOD2,FFAR2,TEK,GLMN,TLR1,TLR2,TLR4,CRTAM,CLEC5A,TWIST1,TNFRSF4,WNT5A,XBP1,IFNG,IL1A,IL1B,IL6,IL17A,IRF3,PANX1,TLR10,LYN
GO: Biological Process	GO:0022603	regulation of anatomical structure morphogenesis		1.329e-13	1.313e-09	5.942e-12	5.809e-11	212	1002	MAP1B,RHOJ,HIPK1,FAM195B,ADA,MEF2C,ADM,AGT,CXCL9,MMP9,PREX1,ANGPT2,IFT20,ANXA1,VASN,ANXA3,GAS7,APOE,CPNE5,AQP1,MSN,ARHGAP4,BCL9L,MYH10,TNFSF13,ADAM9,UNC13D,BCL6,NEDD4,CFLAR,BNIP3,SPHK1,C3,C3AR1,FGD5,C5AR1,FMNL1,CALR,ODF2,TNFRSF11B,SERPINE1,CD53,CDK5,ENPP2,ITGB1BP1,SERPINF1,PF4,PARVB,CHI3L1,CHN1,CTHRC1,CCR3,PLAU,COL1A1,COL4A2,COL5A1,PRKD2,COL5A2,MAGED1,ADAMTS1,OSR2,PPP3CA,CSF1R,ITSN2,PPP1R16B,PRKC…
GO: Biological Process	GO:1904018	positive regulation of vasculature development		1.448e-13	1.43e-09	6.443e-12	6.298e-11	52	137	HIPK1,ADM,MMP9,ANGPT2,ANXA3,AQP1,SERPINB7,SPHK1,C3,C3AR1,C5AR1,SERPINE1,CHI3L1,CCR3,PRKD2,PPP1R16B,PRKCB,CTSH,PTGS2,ECM1,EGR1,ANGPTL4,GREM1,ENG,MTDH,ETS1,RRAS,F3,LRG1,FGF2,CCL11,CCL24,CX3CL1,SFRP2,CYSLTR1,SRPX2,SASH1,TEK,TGFBR2,TNFRSF1A,HGF,HIF1A,TWIST1,VEGFC,HYAL1,WNT5A,IL1A,IL1B,CXCR2,ITGB2,KDR,DLL1
GO: Biological Process	GO:0050777	negative regulation of immune response		1.548e-13	1.53e-09	6.86e-12	6.706e-11	51	133	A2M,ADAR,ANXA1,ARRB2,BCL6,BST2,SERPING1,C4BPA,C4BPB,IL33,NMI,CD59,FCRLB,SERPINB9,CCR1,IL27RA,COL3A1,CR1,CTLA4,PSMA1,CD55,PTPN6,PTPRC,TRIM27,LILRB2,FCGR2B,SERPINB4,FOXF1,OLFM4,SAMSN1,LILRB1,NOD2,TAP2,SPINK5,GPX1,GPX2,TGFB1,IRAK3,DUSP10,TNFAIP3,HLA-B,CD300A,HLX,IFI16,IL2RA,IL7R,IL13RA2,IRF1,DUSP22,KLRB1,LYN
GO: Biological Process	GO:0051338	regulation of transferase activity		1.597e-13	1.578e-09	7.044e-12	6.886e-11	227	1095	LRRC66,ADAM8,ADAR,ADCY3,MAP3K5,FZD4,ADORA2A,ADRA2A,AGT,MIF,OSBPL8,ARRDC3,ADCY4,TRIB2,ANG,PIK3R3,APOE,MST1R,TNFSF11,TRIB3,IRS2,RAP2C,PEA15,ATP2B4,HYAL2,ADAM9,RIPK2,BAK1,NBN,CCND1,TNFRSF10A,BGN,CEACAM1,BLM,NEK2,BUB1B,C5AR1,NPM1,DDR2,SOCS3,CAV1,CCNA2,CCNB1,CCND2,CD40,ERRFI1,PAK2,CD74,CD81,CDK1,CDC6,CDC20,CDC25B,CDC27,AURKB,CDK5,CDKN2C,CDKN3,CENPE,PDGFRB,MAPKAPK2,ITGB1BP1,CHI3L1,CKS2,CLU,RASGRP3,PKD2…
GO: Biological Process	GO:0019882	antigen processing and presentation		1.852e-13	1.83e-09	8.131e-12	7.949e-11	75	242	KIF18A,KDM5D,AP2B1,RACGAP1,AZGP1,NCF2,NCF4,BLMH,AP1S2,AP1M1,CALR,CANX,CD1C,CD1D,CD8A,CD74,CENPE,RAB33A,CCR7,SEC61A1,KIF23,SEC24C,CTSE,CTSH,CYBA,CYBB,PSMA1,PSMA4,PSMA7,PSMB5,PSMB6,PSMB10,PSMC3,PSMC4,PSMC5,PSMD1,PSMD4,PSME1,PSME2,TAPBPL,PSME3,PSMD14,LILRB2,FCER1G,FCGR2B,IFI30,CCL19,CCL21,SEC13,SEC31A,DCTN6,RAB8B,NOD2,RFTN1,PSME4,ERAP2,SEC61B,TAP2,KIF2C,PDIA3,SEC61G,HLA-B,HLA-DPA1,HLA-DQA1,HLA-DQB1,…
GO: Biological Process	GO:0045862	positive regulation of proteolysis		2.065e-13	2.041e-09	9.029e-12	8.826e-11	101	373	ADAM8,MAP3K5,ADRA2A,MMP14,TRIB2,APOE,RUVBL1,TRIB3,ASPH,ZFAND2A,ADAM9,RNF19B,BAK1,TNFRSF10A,BID,CFLAR,BOK,C3,IL33,NRDC,CASP1,CASP8,CAV1,CCNB1,CD14,FURIN,CDK1,CDC20,CDC27,PCOLCE,CENPE,CTSC,CLU,PLK1,AIM2,PMAIP1,RNF166,UBQLN1,CR1,CTGF,CTSH,PSMA1,PSMA4,PSMA7,DLGAP5,PSMB5,PSMB6,PSMB10,PSMC3,PSMC4,PSMC5,DAP,PSMD1,PSMD4,PSME1,PSME2,FBXO5,TNFSF15,EGLN3,AKIRIN2,RPS27L,ROBO1,PSME3,PSMD14,FBXW7,LRRK2,F2R,F3,…
GO: Biological Process	GO:0002274	myeloid leukocyte activation		2.166e-13	2.14e-09	9.428e-12	9.217e-11	62	182	MIF,PREX1,CD200,ANXA3,RHOH,MYO1F,STX11,HYAL2,ADAM9,UNC13D,BTK,IL33,CASP1,CD1D,CD2,CD86,CD37,CD48,CD74,CLU,PIK3CD,PLSCR1,PPBP,BATF2,PTAFR,STAP1,RAC2,DOCK2,RASGRP1,TLR8,S100A12,S100A13,FCER1G,FCGR2B,FES,BATF3,FGR,CX3CL1,FOXF1,ZC3H12A,BATF,SBNO2,CD93,FYB,SPI1,VAMP7,TFF2,TGFB1,TGFBR2,TLR1,TLR2,TLR4,CD300A,TYROBP,LAT2,WNT5A,CXCR2,IL13RA2,CXCR4,KIT,LCP2,LYN
GO: Biological Process	GO:0044403	symbiosis, encompassing mutualism through parasitism		2.78e-13	2.747e-09	1.2e-11	1.173e-10	187	859	ADAR,TRIM59,MAP3K5,MFGE8,AP2B1,MMP1,MMP9,RAE1,IFITM1,APOE,FCN3,AQP1,MST1R,TBK1,OASL,HYAL2,MX1,MPDZ,NBN,CEACAM1,NEDD4,CFLAR,BNIP3,BNIP3L,GBP4,BST2,NFKBIA,AP1S2,AP1M1,NMT1,NPC1,NPM1,CASP8,OAS3,CAV1,CAV2,CLDN1,CCNA2,CD1D,CD247,P4HB,CD86,FURIN,TREM1,PAK2,CD81,SERPINB9,NUP37,CCR3,CCDC86,PLSCR1,DERL1,COPB1,PILRA,CR1,CR2,PPIB,CREB1,RSAD2,ISG15,NUP93,CTSB,CTSG,EIF2AK2,PSMA1,PSMA4,ACY3,PSMA7,PSMB5,PSMB6,P…
GO: Biological Process	GO:0044419	interspecies interaction between organisms		2.78e-13	2.747e-09	1.2e-11	1.173e-10	187	859	ADAR,TRIM59,MAP3K5,MFGE8,AP2B1,MMP1,MMP9,RAE1,IFITM1,APOE,FCN3,AQP1,MST1R,TBK1,OASL,HYAL2,MX1,MPDZ,NBN,CEACAM1,NEDD4,CFLAR,BNIP3,BNIP3L,GBP4,BST2,NFKBIA,AP1S2,AP1M1,NMT1,NPC1,NPM1,CASP8,OAS3,CAV1,CAV2,CLDN1,CCNA2,CD1D,CD247,P4HB,CD86,FURIN,TREM1,PAK2,CD81,SERPINB9,NUP37,CCR3,CCDC86,PLSCR1,DERL1,COPB1,PILRA,CR1,CR2,PPIB,CREB1,RSAD2,ISG15,NUP93,CTSB,CTSG,EIF2AK2,PSMA1,PSMA4,ACY3,PSMA7,PSMB5,PSMB6,P…
GO: Biological Process	GO:0002819	regulation of adaptive immune response		2.84e-13	2.806e-09	1.22e-11	1.192e-10	52	139	ADA,MEF2C,MIF,ANXA1,TNFSF13,RIPK2,BCL6,BTK,C3,C4BPA,C4BPB,IL33,PNP,CD1D,CD40,CD44,CD74,CLC,SASH3,CCR7,IL27RA,CR1,RSAD2,PKN1,CD55,PTPN6,PTPRC,TRIM27,FCER1G,FCGR2B,CCL19,TNFSF13B,SAMSN1,LILRB1,NOD2,MALT1,TAP2,TGFB1,DUSP10,TNFAIP3,HLA-B,HLA-DQB1,HLX,HSPA6,IFNG,IL1B,IL6ST,IL7R,IL12RB1,IRF1,IRF7,DUSP22
GO: Biological Process	GO:0051223	regulation of protein transport		3.204e-13	3.166e-09	1.37e-11	1.34e-10	178	807	TMEM173,ADAM8,ADORA2A,PARP1,ADRA2A,MIF,ANG,SPCS1,ANXA1,ANXA4,ANXA5,BIRC5,APOD,RUVBL1,ASPH,CD274,IRS2,VAMP4,HYAL2,ADAM9,SEC11C,BCL3,IL18R1,CEACAM1,BNIP3L,SPHK1,NFKBIA,NFKBIE,NOS2,IL33,TRPA1,CASP1,CASP4,CASP5,OAZ2,CD2,OXCT1,CD14,CD27,CD38,PRDX1,CD40,PAM,CDK1,CDK5,PCSK1,ITGB1BP1,VPREB3,CHRM3,SELK,DERL3,PKD2,CCR7,AIM2,MAP4K4,PIM3,RSAD2,PPP3CA,CSF1R,PPP3R1,CSK,SRGN,PKIA,PRKAR1A,PRKAR2B,EDEM1,CTSK,PTGS…
GO: Biological Process	GO:1903708	positive regulation of hemopoiesis		3.245e-13	3.206e-09	1.382e-11	1.351e-10	63	188	ADA,ADAM8,JAG1,MMP14,ANXA1,TNFSF11,RIPK2,PRDM1,VNN1,BTK,PNP,CASP8,CD1D,CD27,CD86,CD74,PF4,CD83,SASH3,CCR1,CCR7,CREB1,CSF1R,ISG15,PTPRC,TESC,RASGRP1,EGR3,LILRB2,ETS1,IKZF1,SLC9B2,FES,CCL19,FOS,SHB,SHH,GLI3,GNAS,TGFB1,TGFBR2,HCLS1,NCKAP1L,HIF1A,HLA-DQA1,HLX,XBP1,IFNG,IL1B,IL2RA,IL6,IL7,IL7R,IL12RB1,IL15,IL15RA,IL17A,ZBTB16,INHBA,IRF1,LCK,LGALS1,LIF
GO: Biological Process	GO:0034613	cellular protein localization		3.812e-13	3.766e-09	1.616e-11	1.58e-10	297	1543	TMEM173,ADAR,PARP1,AP2B1,AGT,OSBPL8,IFT20,SPCS1,ANXA2,APOD,APOE,TSPAN33,ARF4,MSN,RHOG,RUVBL1,STXBP6,USO1,NXT1,ASPH,RACGAP1,VAMP4,STX11,HYAL2,ATG4A,MYO5A,SEC11C,BCL3,BCL6,IL18R1,CEACAM1,BID,NEDD4,NEK2,BNIP3L,SPHK1,NFKBIA,NFKBIE,BUB1B,AP1S2,AP1M1,NMT1,NPC1,NPM1,CALR,CASP8,OAZ2,CAV1,CAV2,CCNB1,CD27,SYNGR2,PRDX1,SLC28A2,CD74,CD81,CDK1,AURKB,CDK5,CENPE,ITGB1BP1,COPB2,SRPRB,TERF2IP,MIS12,DERL3,CLTB,PKD…
GO: Biological Process	GO:0048646	anatomical structure formation involved in morphogenesis		3.846e-13	3.8e-09	1.624e-11	1.588e-10	253	1265	HIPK1,MCAM,ACTN1,ACVR1,ADA,ADAM8,TRIM59,MEF2C,MEIS1,MEOX1,EOMES,ADM,MFAP2,MFGE8,JAG1,AGT,CXCL9,NME5,AHR,ALDH1A3,MMP9,MMP14,MMP19,ANG,ANGPT2,IFT20,ANXA2,ANXA3,ITGA8,APOD,AQP1,MYH10,TNFSF13,ADAM15,ADAM9,BAK1,UNC13D,BCL3,BCL6,CEACAM1,CFLAR,PROM1,NFATC1,SPHK1,NFKB2,C3,C3AR1,C5AR1,NOTCH3,CAST,CASP1,CASP8,CAV1,ODF2,SERPINE1,CD44,CD53,CDK5,PDGFRB,ENPP2,CFL2,ITGB1BP1,SERPINF1,PF4,CHI3L1,SNX10,CTHRC1,CCR3…
GO: Biological Process	GO:0002263	cell activation involved in immune response		5.212e-13	5.15e-09	2.191e-11	2.142e-10	72	232	AICDA,ADA,EOMES,SLAMF6,MLH1,ANXA1,ANXA3,MYO1F,STX11,TNFSF13,RIPK2,NBN,UNC13D,BCL3,BCL6,IL18R1,BTK,CD1C,CD86,CD40,PIK3CD,CCR7,PLCG2,IL27RA,PPBP,GAPT,PTAFR,CLEC4E,PTPRC,RAC2,DOCK2,GPR183,RASGRP1,S100A13,FCER1G,FES,CCL19,FGR,FOXF1,BATF,SHB,SBNO2,SWAP70,LILRB1,VAMP7,SEMA4A,TGFB1,CORO1A,TLR4,TNFAIP3,CD300A,CLEC7A,HLX,TYROBP,LAT2,ICAM1,XBP1,IFNG,IL6,IL12RB1,IL13RA2,C8orf4,NKX2-3,IRF1,ITGAL,KIT,LCP1,DLL…
Pathway	366171	Cytokine Signaling in Immune system	BioSystems: REACTOME	2.365e-14	6.788e-11	2.263e-11	1.932e-10	96	291	ADAR,RAE1,PIK3R3,IFITM1,OASL,IRS2,MX1,MX2,RIPK2,NEDD4,GBP4,GBP5,NFKB2,SOCS3,CASP1,OAS2,OAS3,CD44,CDK1,UBE2L6,BLNK,PIK3CD,NUP37,MAP3K8,CSF2RA,ISG15,XAF1,NUP93,MAP2K1,EIF2AK2,PTAFR,PTPN6,EGR1,EIF4A1,EIF4G1,IRAK4,HERC5,IRF9,IFITM3,IFI30,IFITM2,FYN,IFI6,NUP50,GBP1,GBP2,GBP3,STAT1,STAT3,NOD2,GRB2,IRAK3,HCK,HGF,DDX58,HLA-B,HLA-DPA1,HLA-DQA1,HLA-DQB1,HLA-DRA,HLA-F,UBA7,VAV1,VCAM1,ICAM1,IRF8,IFI27,IFI35,…
GO: Biological Process	GO:1901698	response to nitrogen compound		5.556e-13	5.49e-09	2.326e-11	2.274e-10	222	1077	SERPINA3,AARS,TMEM173,ADA,ADAR,ADCY3,MEF2C,MAP3K5,ADM,ADORA2A,PARP1,MGMT,JAG1,OSBPL8,AHR,MMP3,ALDOB,AKR1B1,MMP19,ADCY4,ANXA1,ANXA5,PIK3R3,APOBEC1,AQP1,AQP9,STS,TRIB3,ASNS,ASPH,ASS1,IRS2,PEA15,ATP2B4,ATP6V1B2,MYO5A,RIPK2,CCND1,BLM,NFKBIA,EIF2B3,EIF2B2,C5AR1,NNMT,KYNU,NPM1,NUCB2,SOCS3,NR4A2,CASP1,CASP4,CAV1,CAV2,CCNA2,P2RX5,ERRFI1,CDK1,DDX21,CDK5,PDE4B,CEBPB,PDGFRB,PER1,ATP6V1F,SERPINA1,VKORC1,PIK3…
GO: Biological Process	GO:0097285	cell-type specific apoptotic process		6.357e-13	6.281e-09	2.65e-11	2.591e-10	127	520	AARS,HIPK1,MCL1,MDK,ADA,ADAM8,MEF2C,MAP3K5,ADORA2A,AGT,MIF,ANXA1,BIRC5,APOE,ARRB2,RUVBL1,CD274,IRS2,BAK1,NCF2,BCL2A1,BCL6,CEACAM1,BID,BLM,BNIP3,BOK,BTK,C5AR1,NONO,PNP,NPM1,CAST,NR4A2,CASP8,CAV1,CD3G,CD27,CD40,SERPINE1,CD44,CD74,REG3A,AURKB,CDK5,CEBPB,SERPINB9,CLC,CCR7,QKI,PMAIP1,POLB,BAG3,PPT1,PRKCH,PKN1,CTNNB1,NQO1,KIF14,PCSK9,EGLN3,EGR1,EIF2S1,ANGPTL4,EIF5A,FBXW7,RPS6KA2,F2R,FAP,FCER1G,FCGR2B,C…
GO: Biological Process	GO:0007249	I-kappaB kinase/NF-kappaB signaling		6.457e-13	6.38e-09	2.681e-11	2.621e-10	79	267	PIK3AP1,TRIM59,BIRC3,RHOH,TNFSF11,TBK1,RIPK2,BCL3,IL18R1,CFLAR,BST2,SPHK1,BTK,NFKB2,NFKBIA,CASP1,CASP8,CASP10,CD14,CD27,PRDX1,CD40,PER1,TERF2IP,CCR7,UNC5CL,PRKCB,CTNNB1,PTGS2,TANK,GOLT1B,ECM1,ECT2,IRAK4,GREM1,MTDH,SHISA5,TNIP3,F2R,TRIM22,TLR8,S100A4,S100A12,S100A13,CCL19,CCL21,FLNA,PRDX4,OLFM4,CARD8,RBCK1,ATP2C1,TIFA,FYN,PLK2,STAT1,NOD2,GJA1,MALT1,CARD6,PIM2,GSTP1,TGM2,TLR2,TLR4,APOL3,TNFAIP3,TNF…
GO: Biological Process	GO:0045861	negative regulation of proteolysis		7.175e-13	7.089e-09	2.966e-11	2.9e-10	101	380	A2M,SERPINA3,CARD16,ADORA2A,AGT,MMP9,BIRC3,BIRC5,CST7,AQP1,ARRB2,SERPINB7,BCL2A1,TNFRSF10A,CFLAR,BST2,BUB1B,SERPING1,C3,C4BPA,C4BPB,CAST,CASP8,WFDC1,SERPINH1,CCNB1,CD27,FURIN,SERPINE1,CD44,CD59,PAK2,CDC20,CDC27,CDK5,PTTG1,CENPE,SERPINF1,SERPINA1,PI3,SERPINB5,SERPINB6,SERPINE2,SERPINB8,SERPINB9,SERPINI1,PLAT,PLAUR,TNFAIP8,PLK1,CHAC1,COL6A3,COL7A1,CR1,CRYAB,CSTA,CD55,BCL2L12,PIH1D1,DNAJB6,ECM1,PI15…
GO: Biological Process	GO:0010942	positive regulation of cell death		7.853e-13	7.758e-09	3.233e-11	3.16e-10	156	686	MCL1,ADAM8,MEF2C,MAP3K5,ADM,ADORA2A,AGT,SRPX,MMP3,ALDH1A3,MMP9,MNDA,ANXA1,ANXA5,APOE,DEGS1,ARHGAP4,ATF3,MUC2,PEA15,HYAL2,RIPK2,BAK1,NCF2,BCL2A1,BCL6,TNFRSF10A,CEACAM1,BID,BIK,CFLAR,ALDH1A2,BNIP3,BNIP3L,BOK,NMT1,CASP1,CASP8,CAV1,RUNX3,OSM,CD14,CD40,CD44,PAK2,CDK5,PNMA1,CTSC,CLU,PLAUR,PLSCR1,ARHGEF6,PMAIP1,DDIT4,MAGED1,PLEKHF1,G0S2,CREB1,CLIP3,PPP3R1,CTGF,CTLA4,ARHGEF3,CTNNB1,CTSH,EIF2AK2,APH1B,RAS…
GO: Biological Process	GO:0070727	cellular macromolecule localization		7.91e-13	7.815e-09	3.243e-11	3.17e-10	297	1552	TMEM173,ADAR,PARP1,AP2B1,AGT,OSBPL8,IFT20,SPCS1,ANXA2,APOD,APOE,TSPAN33,ARF4,MSN,RHOG,RUVBL1,STXBP6,USO1,NXT1,ASPH,RACGAP1,VAMP4,STX11,HYAL2,ATG4A,MYO5A,SEC11C,BCL3,BCL6,IL18R1,CEACAM1,BID,NEDD4,NEK2,BNIP3L,SPHK1,NFKBIA,NFKBIE,BUB1B,AP1S2,AP1M1,NMT1,NPC1,NPM1,CALR,CASP8,OAZ2,CAV1,CAV2,CCNB1,CD27,SYNGR2,PRDX1,SLC28A2,CD74,CD81,CDK1,AURKB,CDK5,CENPE,ITGB1BP1,COPB2,SRPRB,TERF2IP,MIS12,DERL3,CLTB,PKD…
GO: Biological Process	GO:0043065	positive regulation of apoptotic process		8.988e-13	8.88e-09	3.669e-11	3.587e-10	148	641	MCL1,ADAM8,MEF2C,MAP3K5,ADM,ADORA2A,AGT,SRPX,ALDH1A3,MMP9,MNDA,ANXA1,ANXA5,DEGS1,ARHGAP4,ATF3,MUC2,PEA15,HYAL2,RIPK2,BAK1,NCF2,BCL2A1,BCL6,TNFRSF10A,CEACAM1,BID,BIK,CFLAR,ALDH1A2,BNIP3,BNIP3L,BOK,NMT1,CASP1,CASP8,CAV1,RUNX3,OSM,CD14,CD40,CD44,PAK2,CDK5,PNMA1,CTSC,CLU,PLAUR,PLSCR1,ARHGEF6,PMAIP1,MAGED1,PLEKHF1,G0S2,CREB1,CLIP3,PPP3R1,CTGF,CTLA4,ARHGEF3,CTNNB1,CTSH,EIF2AK2,APH1B,RASSF2,DAP,MELK,PTG…
GO: Biological Process	GO:0043068	positive regulation of programmed cell death		9.297e-13	9.186e-09	3.78e-11	3.695e-10	149	647	MCL1,ADAM8,MEF2C,MAP3K5,ADM,ADORA2A,AGT,SRPX,ALDH1A3,MMP9,MNDA,ANXA1,ANXA5,DEGS1,ARHGAP4,ATF3,MUC2,PEA15,HYAL2,RIPK2,BAK1,NCF2,BCL2A1,BCL6,TNFRSF10A,CEACAM1,BID,BIK,CFLAR,ALDH1A2,BNIP3,BNIP3L,BOK,NMT1,CASP1,CASP8,CAV1,RUNX3,OSM,CD14,CD40,CD44,PAK2,CDK5,PNMA1,CTSC,CLU,PLAUR,PLSCR1,ARHGEF6,PMAIP1,MAGED1,PLEKHF1,G0S2,CREB1,CLIP3,PPP3R1,CTGF,CTLA4,ARHGEF3,CTNNB1,CTSH,EIF2AK2,APH1B,RASSF2,DAP,MELK,PTG…
GO: Biological Process	GO:0002366	leukocyte activation involved in immune response		1.007e-12	9.952e-09	4.079e-11	3.987e-10	71	230	AICDA,ADA,EOMES,SLAMF6,MLH1,ANXA1,ANXA3,MYO1F,STX11,TNFSF13,RIPK2,NBN,UNC13D,BCL3,BCL6,IL18R1,BTK,CD1C,CD86,CD40,PIK3CD,CCR7,PLCG2,IL27RA,PPBP,GAPT,PTAFR,CLEC4E,PTPRC,RAC2,DOCK2,GPR183,RASGRP1,S100A13,FCER1G,FES,CCL19,FGR,FOXF1,BATF,SHB,SBNO2,SWAP70,LILRB1,VAMP7,SEMA4A,TGFB1,CORO1A,TLR4,TNFAIP3,CD300A,CLEC7A,HLX,TYROBP,LAT2,ICAM1,XBP1,IFNG,IL6,IL12RB1,IL13RA2,NKX2-3,IRF1,ITGAL,KIT,LCP1,DLL1,LGALS…
GO: Biological Process	GO:0045582	positive regulation of T cell differentiation		1.097e-12	1.084e-08	4.425e-11	4.326e-10	38	86	ADA,ADAM8,ANXA1,RIPK2,VNN1,PNP,CD1D,CD27,CD86,CD74,CD83,SASH3,CCR7,PTPRC,RASGRP1,EGR3,LILRB2,IKZF1,CCL19,SHB,SHH,GLI3,TGFB1,TGFBR2,NCKAP1L,HLA-DQA1,HLX,XBP1,IFNG,IL1B,IL2RA,IL6,IL7,IL7R,IL12RB1,ZBTB16,IRF1,LCK
GO: Biological Process	GO:0014070	response to organic cyclic compound		1.297e-12	1.282e-08	5.21e-11	5.093e-10	188	879	NCOA3,TMEM173,MDK,ADA,ADAR,ADCY3,MEF2C,ADM,ADORA2A,PARP1,MFGE8,MGMT,MKI67,AHR,MMP12,MMP14,ALDOB,MMP19,ANGPT2,RAE1,ANXA1,ANXA3,AQP1,AQP3,AQP9,MSN,STS,ASNS,ASPH,ASS1,PEA15,ATP2B4,ADAM9,RIPK2,BAK1,P2RY13,NCF2,CCND1,BID,BLM,ALDH1A2,BRCA2,NFKBIA,C3,MBD4,NOS2,KYNU,NPC1,NPM1,TRPA1,CALR,CALU,SOCS3,NR4A2,CASP1,CASP8,WFDC1,CAV1,TNFRSF11B,CCNA2,CCNB1,P2RX5,P2RY6,CD38,ERRFI1,PAK2,DDX21,CDK5,PDE4B,PDGFRB,SERP…
GO: Biological Process	GO:0002699	positive regulation of immune effector process		1.308e-12	1.292e-08	5.231e-11	5.113e-10	61	184	SLAMF6,MIF,ANXA1,TNFSF13,RIPK2,UNC13D,CEACAM1,C3,NOS2,IL33,PNP,CD1D,CD86,CD37,CD40,CD74,SASH3,CCR7,RSAD2,PTAFR,STAP1,PTPRC,RAC2,RASGRP1,MZB1,FCER1G,FES,CCL2,CCL19,FGR,FOXF1,SHB,LILRB1,NOD2,MALT1,VAMP7,TAP2,FFAR2,TEK,TGFB1,TLR2,TLR4,CRTAM,HLA-B,CD300A,HLX,TNFRSF4,HSPA6,VAV1,WNT5A,XBP1,IFNG,IL1B,IL6,IL12RB1,IL13RA2,IRF1,KLRB1,LAG3,LYN,SH2D1A
GO: Biological Process	GO:0046634	regulation of alpha-beta T cell activation		1.561e-12	1.542e-08	6.219e-11	6.079e-10	37	83	ADA,ADORA2A,ANXA1,BTLA,RIPK2,BCL6,CEACAM1,BLM,PNP,CD1D,CD86,CD44,CD83,SASH3,CCR7,CD55,PTPRC,EBI3,IKZF1,CCL19,SHB,SHH,HSPH1,LILRB1,GLI3,TGFB1,TGFBR2,NCKAP1L,HLA-DQB1,CD300A,HLX,IFNG,IL6,IL12RB1,IL18,ZBTB16,IRF1
GO: Biological Process	GO:0071346	cellular response to interferon-gamma		1.582e-12	1.563e-08	6.276e-11	6.136e-10	51	140	ASS1,OASL,GBP4,GBP5,NOS2,SOCS3,OAS2,OAS3,CD44,PTAFR,PTPN6,EPRS,TRIM22,IRF9,IFI30,CCL2,CCL4,CCL8,CCL11,CCL18,CCL19,CCL20,CCL21,CCL22,CCL24,CX3CL1,SYNCRIP,GBP1,GBP2,GBP3,TRIM21,STAT1,CDC37,HCK,HLA-B,HLA-DPA1,HLA-DQA1,HLA-DQB1,HLA-DRA,HLA-F,VCAM1,WNT5A,ICAM1,IRF8,IFNG,IFNGR1,IL12RB1,IRF1,IRF3,IRF7,JAK2
GO: Molecular Function	GO:0042802	identical protein binding		4.972e-14	1.316e-10	6.58e-11	5.566e-10	266	1336	A2M,PIK3AP1,ACPP,MCL1,ACTN1,TMEM173,ACVR1,MAP3K5,FZD4,ADORA2A,PARP1,ADRA2A,ALDH1A3,MMP9,ALDOB,ALOX5AP,CD200,ANG,ANXA1,ANXA4,ANXA6,BIRC5,APOE,BHLHE40,PDXK,ASNS,ASS1,AOC3,ATF3,RNASEH1,RIPK2,BAK1,BCAT1,BCL2A1,GIMAP7,CEACAM1,BNIP2,BNIP3,BNIP3L,BOK,GBP5,BST2,BTK,NFKBIA,C1QB,C1S,NME1,NONO,NOS2,KYNU,NPM1,CARS,NR4A2,CLIC6,CAV1,ODC1,CAV2,PRC1,CLDN12,CLDN2,CLDN1,CD2,CD247,OXCT1,CD8A,TIGIT,ENTPD1,PRDX1,PAK2…
GO: Biological Process	GO:0045619	regulation of lymphocyte differentiation		1.807e-12	1.785e-08	7.142e-11	6.982e-10	55	158	ADA,ADAM8,MMP14,ANXA1,RIPK2,BCL6,PRDM1,VNN1,BTK,PNP,CD1D,CD2,CD27,CD86,CD44,CD74,CD83,SASH3,CCR7,CTLA4,PTPN6,PTPRC,RASGRP1,EGR3,LILRB2,IKZF1,CCL19,IKZF3,SHB,SHH,SOD1,GLI3,KIAA0922,SPINK5,ZEB1,ADRM1,TGFB1,TGFBR2,NCKAP1L,HLA-DQA1,HLX,XBP1,IFNG,IL1B,IL2RA,IL6,IL7,IL7R,IL12RB1,IL15,IL15RA,ZBTB16,INHBA,IRF1,LCK
GO: Biological Process	GO:1903036	positive regulation of response to wounding		2.004e-12	1.98e-08	7.887e-11	7.709e-10	60	181	ADAM8,ADRA2A,AGT,MIF,ALOX5AP,ANXA1,TNFSF11,AOC3,HYAL2,GBP5,C3,IL33,OSM,SERPINE1,REG3A,OSMR,PLA2G2A,CCR7,PLEK,PTGS2,HBEGF,EDNRA,F2R,F3,S100A8,S100A9,S100A12,FCER1G,CCL2,CCL4,CCL8,CCL11,CCL18,CCL24,CX3CL1,FKBP1B,SELP,PDPN,HPSE,NOD2,VAMP7,FFAR2,TGM2,THBD,TLR2,TLR4,TNFRSF1A,WNT5A,IL1B,IL6,IL6ST,IL15,IL17A,IL18,IDO1,ITGA2,JAK2,PLA2G7,TLR10,ANO6
GO: Biological Process	GO:0002703	regulation of leukocyte mediated immunity		2.346e-12	2.318e-08	9.198e-11	8.992e-10	59	177	SLAMF6,ARRB2,TNFSF13,UNC13D,BCL6,BST2,BTK,C3,C4BPA,C4BPB,NOS2,PNP,CD1D,CD40,SERPINB9,CLC,SASH3,IL27RA,CR1,RSAD2,CD55,PTAFR,STAP1,PTPN6,PTPRC,RAC2,RASGRP1,FCER1G,FCGR2B,SERPINB4,FES,CCL2,FGR,CXCL6,FOXF1,LILRB1,NOD2,MALT1,VAMP7,TAP2,TGFB1,TLR2,TLR4,CRTAM,HLA-B,CD300A,HSPA6,VAV1,ICAM1,IFNG,IL1B,IL7R,IL12RB1,IL13RA2,DUSP22,KLRB1,LAG3,LYN,SH2D1A
GO: Biological Process	GO:0010243	response to organonitrogen compound		2.443e-12	2.413e-08	9.539e-11	9.325e-10	205	988	SERPINA3,AARS,ADA,ADCY3,MEF2C,ADM,ADORA2A,PARP1,MGMT,JAG1,OSBPL8,AHR,MMP3,ALDOB,AKR1B1,MMP19,ADCY4,ANXA1,ANXA5,PIK3R3,APOBEC1,AQP1,AQP9,STS,TRIB3,ASNS,ASPH,ASS1,IRS2,PEA15,ATP2B4,ATP6V1B2,MYO5A,RIPK2,CCND1,BLM,NFKBIA,EIF2B3,EIF2B2,C5AR1,NNMT,KYNU,NUCB2,SOCS3,NR4A2,CASP1,CASP4,CAV1,CAV2,CCNA2,P2RX5,ERRFI1,CDK1,CDK5,PDE4B,CEBPB,PDGFRB,PER1,ATP6V1F,SERPINA1,VKORC1,PIK3C2A,RASGRP3,PLAU,PLCG2,PLN,HOME…
GO: Biological Process	GO:0045580	regulation of T cell differentiation		2.91e-12	2.875e-08	1.132e-10	1.106e-09	48	129	ADA,ADAM8,ANXA1,RIPK2,BCL6,VNN1,PNP,CD1D,CD2,CD27,CD86,CD44,CD74,CD83,SASH3,CCR7,CTLA4,PTPRC,RASGRP1,EGR3,LILRB2,IKZF1,CCL19,SHB,SHH,SOD1,GLI3,KIAA0922,SPINK5,ZEB1,ADRM1,TGFB1,TGFBR2,NCKAP1L,HLA-DQA1,HLX,XBP1,IFNG,IL1B,IL2RA,IL6,IL7,IL7R,IL12RB1,IL15,ZBTB16,IRF1,LCK
GO: Biological Process	GO:0034620	cellular response to unfolded protein		4.036e-12	3.988e-08	1.564e-10	1.529e-09	48	130	AARS,DNAJB9,ASNS,ATF3,BAK1,CCND1,CALR,CREB3L1,SRPRB,DERL3,SEC61A1,DERL1,ERO1A,PPP2R5B,EDEM1,EIF2AK2,DNAJC3,FKBP14,PREB,PDIA6,EIF2S1,BFAR,CCL2,CREB3,RHBDD1,HYOU1,AGR2,SEC31A,CDK5RAP3,ARFGAP1,EDEM2,SYVN1,DNAJB11,SRPRA,SSR1,YIF1A,SEC61B,PDIA5,KDELR3,SEC61G,HSP90B1,SDF2L1,HSPA5,VCP,CREB3L2,WFS1,XBP1,IFNG
GO: Biological Process	GO:2001233	regulation of apoptotic signaling pathway		4.252e-12	4.201e-08	1.641e-10	1.604e-09	105	412	MCL1,ACVR1,ADORA2A,AGT,MIF,NME5,SRPX,MMP9,ARRB2,ATF3,MUC1,PEA15,HYAL2,BAK1,TNFRSF10A,BID,BIK,CFLAR,BNIP3,VNN1,NMT1,NONO,NR4A2,CASP8,CAV1,RUNX3,CREB3L1,OSM,CD14,P4HB,SERPINE1,CD44,PAK2,CD74,CTSC,PF4,SGMS1,CLU,PLAUR,PLSCR1,PMAIP1,UBQLN1,MAGED1,PLEKHF1,G0S2,PPP3R1,CTNNB1,CTSH,BCL2L12,DFNA5,PTPRC,PIH1D1,FAIM,SH3GLB1,PSME3,CTTN,FBXW7,LRRK2,TNFRSF12A,S100A8,S100A9,CX3CL1,CREB3,SFRP2,HYOU1,RBCK1,NOX1,SN…
GO: Biological Process	GO:0060337	type I interferon signaling pathway		5.43e-12	5.365e-08	2.088e-10	2.041e-09	36	82	ADAR,IFITM1,OASL,MX1,MX2,BST2,SOCS3,OAS2,OAS3,SAMHD1,RSAD2,ISG15,XAF1,PTPN6,EGR1,IRF9,IFITM3,IFITM2,IFI6,GBP2,STAT1,CDC37,HLA-B,HLA-F,ZBP1,WNT5A,IRF8,IFI27,IFI35,IFIT1,IFIT3,IFNAR2,IRF1,IRF3,IRF7,ISG20
GO: Biological Process	GO:0002440	production of molecular mediator of immune response		5.506e-12	5.44e-08	2.109e-10	2.061e-09	57	171	AICDA,MIF,MLH1,MMP7,TNFSF13,NBN,BCL6,CEACAM1,BST2,BTK,IL33,CD27,CD37,CD40,TREM1,CD74,GCNT3,VPREB3,CLC,SASH3,IL27RA,POLB,POU2F2,RSAD2,PKN1,CD55,GAPT,LAX1,PTPRC,MZB1,FCER1G,FCGR2B,BATF,TNFSF13B,GALNT2,SWAP70,LILRB1,NOD2,MALT1,SPINK5,FFAR2,TEK,TGFB1,TLR2,TLR4,IRAK3,TNFAIP3,HLA-DQB1,MR1,TNFRSF4,WNT5A,XBP1,IFNG,IL6,IL7R,IL13RA2,KIT
GO: Biological Process	GO:0009628	response to abiotic stimulus		5.767e-12	5.698e-08	2.2e-10	2.15e-09	240	1214	ADA,ADAM8,SNN,MEIS2,ADM,MFAP4,MGMT,AGT,MKI67,MME,MMP7,MMP14,AKR1B1,ALOX5,ANG,ANGPT2,GPR65,RAE1,IFT20,ANXA1,VASN,APOBEC1,COPS3,APOE,AQP1,BHLHE40,AQP9,KMO,ARRB2,STS,ASNS,ATP2B4,HYAL2,ATR,BAK1,BCAT1,NCF2,CCND1,BCL3,TNFRSF10A,NEDD4,BLM,BNIP3,BNIP3L,BRCA2,NFKBIA,EIF2B3,EIF2B2,AP1S2,MBD4,NMT1,NOS2,PNP,TRPA1,SOCS3,NR4A2,CASP1,CASP5,CASP8,CAV1,CCNB1,OSM,CD14,P4HB,CD38,CD40,ERRFI1,PAM,AURKB,CDK5,PDGFRB,PD…
GO: Biological Process	GO:0002690	positive regulation of leukocyte chemotaxis		5.814e-12	5.744e-08	2.209e-10	2.16e-09	37	86	CXCL9,C3AR1,C5AR1,CALR,SERPINE1,CD74,PF4,CCR1,CCR6,CCR7,PPBP,RAC2,EDNRA,S100A7,CCL2,CCL4,CCL19,CCL21,CXCL6,CXCL11,CXCL5,CX3CL1,CREB3,SELL,CXCL13,SWAP70,CXCL1,CXCL3,NCKAP1L,VEGFC,WNT5A,IL1B,IL6,CXCR2,CXCL10,PLA2G7,ANO6
GO: Biological Process	GO:0050729	positive regulation of inflammatory response		6.13e-12	6.056e-08	2.312e-10	2.26e-09	47	127	ADAM8,AGT,MIF,ALOX5AP,TNFSF11,AOC3,HYAL2,GBP5,C3,IL33,OSM,SERPINE1,OSMR,PLA2G2A,CCR7,PTGS2,EDNRA,S100A8,S100A9,S100A12,FCER1G,CCL2,CCL4,CCL8,CCL11,CCL18,CCL24,CX3CL1,NOD2,VAMP7,FFAR2,TGM2,TLR2,TLR4,TNFRSF1A,WNT5A,IL1B,IL6,IL6ST,IL15,IL17A,IL18,IDO1,ITGA2,JAK2,PLA2G7,TLR10
GO: Biological Process	GO:0030968	endoplasmic reticulum unfolded protein response		6.13e-12	6.056e-08	2.312e-10	2.26e-09	47	127	AARS,DNAJB9,ASNS,ATF3,BAK1,CCND1,CALR,CREB3L1,SRPRB,DERL3,SEC61A1,DERL1,ERO1A,PPP2R5B,EDEM1,EIF2AK2,DNAJC3,FKBP14,PREB,PDIA6,EIF2S1,BFAR,CCL2,CREB3,HYOU1,AGR2,SEC31A,CDK5RAP3,ARFGAP1,EDEM2,SYVN1,DNAJB11,SRPRA,SSR1,YIF1A,SEC61B,PDIA5,KDELR3,SEC61G,HSP90B1,SDF2L1,HSPA5,VCP,CREB3L2,WFS1,XBP1,IFNG
GO: Biological Process	GO:0002695	negative regulation of leukocyte activation		6.553e-12	6.474e-08	2.462e-10	2.406e-09	54	158	ADAM8,ADORA2A,MNDA,CD200,ANXA1,BTLA,CD274,BCL6,CEACAM1,PRDM1,TIGIT,CD37,CD44,CD74,CEBPB,PRKAR1A,PKN1,CTLA4,PRNP,LAX1,TBC1D10C,PTPN6,PLA2G2D,BANK1,DUSP3,GAL,LILRB2,FCGR2B,FOXF1,ZC3H12A,SHH,LRRC32,SAMSN1,LILRB1,GLI3,KIAA0922,TFF2,TGFB1,GLMN,TNFAIP3,HLA-DQA1,HLA-DQB1,CD300A,VSIG4,HLX,IL2RA,IL13RA2,IDO1,INHBA,IRF1,DUSP22,LST1,LAG3,LYN
GO: Biological Process	GO:0071900	regulation of protein serine/threonine kinase activity		8.163e-12	8.065e-08	3.055e-10	2.986e-09	115	471	ADAM8,MAP3K5,FZD4,ADRA2A,AGT,MIF,TRIB2,APOE,MST1R,TNFSF11,TRIB3,PEA15,ATP2B4,HYAL2,RIPK2,CCND1,TNFRSF10A,CEACAM1,BLM,C5AR1,CAV1,CCNA2,CCND2,CD40,CD74,CD81,CDK1,CDC6,CDKN2C,CDKN3,PDGFRB,MAPKAPK2,CHI3L1,CKS2,PKD2,CCR7,PLK1,SERTAD1,MAGED1,CSF1R,CSK,PKIA,PRKAR1A,PRKAR2B,PKN1,MAP2K1,MAP2K3,LAX1,PTPN6,PTPRC,PIH1D1,TNFSF15,RALB,DUSP2,DUSP3,DUSP4,DUSP5,DUSP6,DUSP7,RGS2,RASGRP1,LATS2,SPRED1,HERC5,LRRK2,EZ…
GO: Biological Process	GO:0071357	cellular response to type I interferon		8.394e-12	8.294e-08	3.13e-10	3.059e-09	36	83	ADAR,IFITM1,OASL,MX1,MX2,BST2,SOCS3,OAS2,OAS3,SAMHD1,RSAD2,ISG15,XAF1,PTPN6,EGR1,IRF9,IFITM3,IFITM2,IFI6,GBP2,STAT1,CDC37,HLA-B,HLA-F,ZBP1,WNT5A,IRF8,IFI27,IFI35,IFIT1,IFIT3,IFNAR2,IRF1,IRF3,IRF7,ISG20
GO: Biological Process	GO:0051345	positive regulation of hydrolase activity		8.821e-12	8.715e-08	3.276e-10	3.203e-09	180	849	ADCY3,MEF2C,MAP3K5,PLEKHG1,AGT,MMP14,ALDOB,PREX1,ADCY4,ANG,GPR65,RGS5,PKP4,ARF4,RHOG,ARHGAP4,ARHGDIB,ASPH,RACGAP1,DOCK11,PPP1R12A,BAK1,TNFRSF10A,BID,CFLAR,BNIP2,BOK,EIF2B3,EIF2B2,FGD5,C5AR1,CASP1,CASP8,CAV1,CAV2,CD14,CD40,ERRFI1,PCOLCE,PDGFRB,CYTH2,CHN1,DNAJC10,RASGRP3,CCR7,PLEK,AIM2,PLSCR1,ARHGEF6,PMAIP1,PRKD2,CR1,CREB1,ITSN2,PRKAR1A,PRKAR2B,CTGF,ARHGEF3,MAP2K1,CTSH,ACAP1,DAP,EPS8L1,PSME1,PSME2,…
GO: Biological Process	GO:0051604	protein maturation		9.038e-12	8.929e-08	3.344e-10	3.269e-09	95	363	A2M,ADAM8,PARP1,AEBP1,AGT,MME,MMP14,SPCS1,BIRC3,BIRC5,TSPAN33,RUVBL1,TMEM208,ASPH,ATG4A,BAK1,SEC11C,TNFRSF10A,CFB,BID,CFLAR,BOK,SERPING1,C3,C4BPA,C4BPB,NRDC,CALR,CASP1,CASP8,SERPINH1,CD14,FURIN,SERPINE1,CD59,PCSK1,CFP,SERPINE2,PLAT,BACE2,PMAIP1,CHAC1,ERO1A,CPA3,CR1,SRGN,CTSE,CTSG,CTSH,APH1B,KLK6,CD55,DAP,BCL2L12,TESC,TNFSF15,PCSK9,EGLN3,RHBDF2,RPS27L,ACE2,ROBO1,RPS6KA2,LRRK2,F2R,F3,S100A8,S100A9,…
GO: Biological Process	GO:0050920	regulation of chemotaxis		1.092e-11	1.079e-07	4.026e-10	3.935e-09	62	197	CXCL9,ANGPT2,C3AR1,C5AR1,CALR,SERPINE1,CD74,PDGFRB,PF4,CCR1,CCR6,CCR7,PRKD2,PPBP,STAP1,RAC2,S1PR1,EDNRA,EFNB2,PLXNC1,ROBO1,GREM1,F3,S100A7,FGF2,CCL2,CCL4,CCL19,CCL21,CXCL6,CXCL11,CXCL5,CX3CL1,CREB3,SELL,SEMA4D,SEMA4B,FN1,CXCL13,SNAI2,SWAP70,PLXND1,NOD2,SEMA4A,CXCL1,CXCL3,TGFB1,AGRN,NCKAP1L,VEGFC,WNT5A,IL1B,IL6,CXCR2,CXCL10,SEMA3G,ITGA2,CXCR4,KDR,PLA2G7,ANO6,LYN
GO: Biological Process	GO:0050921	positive regulation of chemotaxis		1.166e-11	1.152e-07	4.284e-10	4.188e-09	47	129	CXCL9,C3AR1,C5AR1,CALR,SERPINE1,CD74,PDGFRB,PF4,CCR1,CCR6,CCR7,PRKD2,PPBP,RAC2,S1PR1,EDNRA,F3,S100A7,FGF2,CCL2,CCL4,CCL19,CCL21,CXCL6,CXCL11,CXCL5,CX3CL1,CREB3,SELL,FN1,CXCL13,SNAI2,SWAP70,CXCL1,CXCL3,TGFB1,NCKAP1L,VEGFC,WNT5A,IL1B,IL6,CXCR2,CXCL10,ITGA2,KDR,PLA2G7,ANO6
GO: Biological Process	GO:0002526	acute inflammatory response		1.324e-11	1.309e-07	4.847e-10	4.738e-09	51	147	A2M,SERPINA3,ACVR1,ADAM8,ADRA2A,MIF,ALOX5,ALOX5AP,TNFSF11,ASS1,AOC3,CFB,VNN1,SERPING1,C3,C4BPA,C4BPB,OSM,CD59,REG3A,OSMR,CEBPB,CFP,CD163,SERPINA1,SERPINB9,CCR7,PLSCR1,PTGES,CR1,CD55,PTGS2,EDNRB,F3,S100A8,FCER1G,FCGR2B,FN1,STAT3,FFAR2,GSTP1,APOL2,ICAM1,CFI,IL1A,IL1B,IL1RN,IL6,IL6ST,CXCR2,ANO6
GO: Biological Process	GO:2000106	regulation of leukocyte apoptotic process		1.338e-11	1.322e-07	4.877e-10	4.768e-09	40	100	ADA,ADAM8,MEF2C,MIF,ANXA1,CD274,IRS2,BCL2A1,BCL6,CEACAM1,BLM,BTK,PNP,CASP8,CD3G,CD27,CD44,CD74,AURKB,SERPINB9,CCR7,FCER1G,FCGR2B,CCL19,CCL21,LILRB1,NOD2,HSH2D,HCLS1,HIF1A,TNFRSF4,WNT5A,GIMAP8,CXCR2,IL18,IDO1,IRF7,DOCK8,SLC39A10,LYN
GO: Biological Process	GO:0043122	regulation of I-kappaB kinase/NF-kappaB signaling		1.448e-11	1.431e-07	5.261e-10	5.143e-09	70	237	PIK3AP1,TRIM59,BIRC3,RHOH,TNFSF11,TBK1,RIPK2,BCL3,IL18R1,CFLAR,BST2,SPHK1,NFKBIA,CASP1,CASP8,CASP10,CD27,PRDX1,CD40,PER1,TERF2IP,CCR7,UNC5CL,PRKCB,CTNNB1,PTGS2,GOLT1B,ECM1,ECT2,IRAK4,GREM1,MTDH,SHISA5,TNIP3,F2R,TRIM22,S100A4,S100A12,S100A13,CCL19,CCL21,FLNA,OLFM4,CARD8,RBCK1,ATP2C1,FYN,PLK2,STAT1,NOD2,GJA1,MALT1,CARD6,PIM2,GSTP1,TGM2,TLR2,TLR4,APOL3,TNFAIP3,TNFRSF1A,AJUBA,TRIP6,IL1A,IL1B,IL18,C8o…
GO: Biological Process	GO:0046635	positive regulation of alpha-beta T cell activation		1.524e-11	1.505e-07	5.514e-10	5.39e-09	30	62	ADA,ANXA1,RIPK2,CEACAM1,BLM,PNP,CD1D,CD86,CD83,SASH3,CCR7,CD55,PTPRC,EBI3,IKZF1,CCL19,SHB,SHH,HSPH1,GLI3,TGFBR2,NCKAP1L,HLA-DQB1,HLX,IFNG,IL6,IL12RB1,IL18,ZBTB16,IRF1
GO: Biological Process	GO:0070664	negative regulation of leukocyte proliferation		1.86e-11	1.838e-07	6.708e-10	6.558e-09	35	81	MNDA,BTLA,CD274,CEACAM1,PRDM1,CD44,CEBPB,PRKAR1A,PKN1,CTLA4,PRNP,PTPN6,PLA2G2D,GAL,GREM1,LILRB2,FCGR2B,CCL2,CCL8,SHH,LRRC32,LILRB1,KIAA0922,TGFB1,GSTP1,GLMN,TNFAIP3,HLA-DQA1,HLA-DQB1,CD300A,VSIG4,IL2RA,IDO1,LST1,LYN
GO: Biological Process	GO:0006986	response to unfolded protein		1.872e-11	1.85e-07	6.726e-10	6.575e-09	56	171	AARS,DNAJB9,ASNS,ATF3,BAK1,CCND1,CALR,SERPINH1,CREB3L1,SRPRB,DERL3,SEC61A1,CHAC1,DERL1,ERO1A,PPP2R5B,EDEM1,EIF2AK2,DNAJC3,FBXO6,FKBP14,PREB,PDIA6,EIF2S1,BFAR,CCL2,CREB3,RHBDD1,HYOU1,AGR2,SEC31A,CDK5RAP3,ARFGAP1,EDEM2,SYVN1,DNAJB11,HSPH1,SRPRA,SSR1,YIF1A,UBXN4,SEC61B,PDIA5,KDELR3,SEC61G,HSP90B1,SDF2L1,DNAJA1,HSPA5,HSPA6,VCP,CREB3L2,WFS1,XBP1,IFNG,MANF
GO: Biological Process	GO:0034340	response to type I interferon		1.953e-11	1.929e-07	6.989e-10	6.833e-09	36	85	ADAR,IFITM1,OASL,MX1,MX2,BST2,SOCS3,OAS2,OAS3,SAMHD1,RSAD2,ISG15,XAF1,PTPN6,EGR1,IRF9,IFITM3,IFITM2,IFI6,GBP2,STAT1,CDC37,HLA-B,HLA-F,ZBP1,WNT5A,IRF8,IFI27,IFI35,IFIT1,IFIT3,IFNAR2,IRF1,IRF3,IRF7,ISG20
GO: Biological Process	GO:0042100	B cell proliferation		2.015e-11	1.991e-07	7.185e-10	7.024e-09	38	93	ADA,MEF2C,MIF,AHR,MNDA,BTLA,IRS2,BCL6,PRDM1,MS4A1,CD27,CD38,CD40,CD74,CD79A,CD81,SASH3,CR2,PKN1,CTLA4,CTPS1,GAPT,PTPRC,GPR183,MZB1,FCGR2B,IKZF3,SHB,TNFSF13B,TLR4,NCKAP1L,CD300A,TNFRSF4,IL7,IL7R,SLC39A10,CD180,LYN
GO: Biological Process	GO:2000107	negative regulation of leukocyte apoptotic process		2.029e-11	2.005e-07	7.185e-10	7.024e-09	29	59	ADA,MIF,IRS2,BCL2A1,BCL6,BLM,PNP,CD27,CD44,CD74,AURKB,SERPINB9,CCR7,FCER1G,FCGR2B,CCL19,CCL21,LILRB1,NOD2,HSH2D,HCLS1,HIF1A,TNFRSF4,CXCR2,IL18,IDO1,IRF7,DOCK8,SLC39A10
GO: Biological Process	GO:0030888	regulation of B cell proliferation		2.029e-11	2.005e-07	7.185e-10	7.024e-09	29	59	ADA,MEF2C,MIF,AHR,MNDA,BTLA,IRS2,BCL6,PRDM1,CD38,CD40,CD74,CD81,SASH3,PKN1,CTLA4,PTPRC,GPR183,MZB1,FCGR2B,IKZF3,TNFSF13B,TLR4,NCKAP1L,CD300A,TNFRSF4,IL7,SLC39A10,LYN
GO: Biological Process	GO:0032963	collagen metabolic process		2.181e-11	2.155e-07	7.695e-10	7.523e-09	47	131	MFAP4,MMP1,MMP3,MMP7,MMP9,MMP10,MMP12,MMP14,MMP19,SERPINB7,ADAM15,ADAM9,SERPINH1,FURIN,ERRFI1,PDGFRB,COL1A1,COL1A2,COL3A1,COL4A1,COL4A2,COL5A1,COL5A2,COL6A2,COL6A3,COL7A1,COL9A3,COL12A1,COL15A1,COL16A1,COL5A3,CTGF,TRAM2,CTSB,CTSK,KLK6,ENG,F2R,FAP,CCL2,TGFB1,COL18A1,HIF1A,ID1,IL6,IL18,ITGA2
GO: Molecular Function	GO:0050839	cell adhesion molecule binding		9.452e-13	2.502e-09	8.34e-10	7.054e-09	65	203	ACTN1,ADAM8,MFGE8,MMP14,CD200,MSN,CTNNAL1,ADAM15,ADAM9,FXYD5,WISP1,PROM1,NOS2,CALR,CD1D,TIGIT,P4HB,ITGB1BP1,COL3A1,COL5A1,COL16A1,EGFL6,CTGF,CTNNB1,JAML,PTPRM,FERMT3,S1PR3,LILRB2,FAP,FBLN1,FBN1,GPNMB,SDCBP,SELL,FBLN5,SFRP2,FN1,OLFM4,POSTN,ADAMTS5,THY1,TIMP2,CRTAM,TSPAN4,VCAM1,VWF,ICAM1,ICAM2,ICAM3,CYR61,ITGA6,ITGA2,ITGA4,ITGA5,ITGAL,ITGB2,ITGB6,PVRL4,KDR,LAMA5,LAMB1,LAMB2,LYN,MADCAM1
GO: Biological Process	GO:0042129	regulation of T cell proliferation		2.589e-11	2.558e-07	9.103e-10	8.899e-09	54	163	ANXA1,BTLA,CD274,RIPK2,CEACAM1,BLM,PNP,CD1D,CD86,CD44,CD59,CEBPB,SELK,CLC,SASH3,CCR7,PRKAR1A,CTLA4,CTNNB1,PRNP,CD55,PTPN6,PTPRC,PLA2G2D,RAC2,EBI3,LILRB2,CCL19,SHH,TNFSF13B,LRRC32,LILRB1,KIAA0922,TGFB1,GLMN,CORO1A,NCKAP1L,HLA-DPA1,HLA-DQA1,HLA-DQB1,VSIG4,VCAM1,IFNG,IGFBP2,IL1B,IL2RA,IL6,IL6ST,IL12RB1,IL15,IL18,IDO1,IRF1,ITGAL
GO: Biological Process	GO:0044259	multicellular organismal macromolecule metabolic process		2.624e-11	2.593e-07	9.194e-10	8.988e-09	48	136	MFAP4,MMP1,MMP3,MMP7,MMP9,MMP10,MMP12,MMP14,MMP19,SERPINB7,ADAM15,ADAM9,SERPINH1,FURIN,ERRFI1,PDGFRB,COL1A1,COL1A2,COL3A1,COL4A1,COL4A2,COL5A1,COL5A2,COL6A2,COL6A3,COL7A1,COL9A3,COL12A1,COL15A1,COL16A1,COL5A3,CTGF,TRAM2,CTSB,CTSK,KLK6,ACE2,ENG,F2R,FAP,CCL2,TGFB1,COL18A1,HIF1A,ID1,IL6,IL18,ITGA2
GO: Biological Process	GO:0050866	negative regulation of cell activation		2.647e-11	2.615e-07	9.238e-10	9.031e-09	57	177	ADAM8,ADORA2A,MNDA,CD200,ANXA1,BTLA,APOE,CD274,BCL6,CEACAM1,PRDM1,TIGIT,CD37,CD44,CD74,CEBPB,SERPINE2,PRKAR1A,PKN1,CTLA4,PRNP,LAX1,TBC1D10C,PTPN6,PLA2G2D,BANK1,DUSP3,GAL,LILRB2,FCGR2B,FOXF1,ZC3H12A,SHH,LRRC32,SAMSN1,LILRB1,GLI3,KIAA0922,TFF2,TGFB1,GLMN,THBD,TNFAIP3,HLA-DQA1,HLA-DQB1,CD300A,VSIG4,HLX,IL2RA,IL13RA2,IDO1,INHBA,IRF1,DUSP22,LST1,LAG3,LYN
GO: Biological Process	GO:0002688	regulation of leukocyte chemotaxis		2.656e-11	2.624e-07	9.238e-10	9.031e-09	41	106	CXCL9,C3AR1,C5AR1,CALR,SERPINE1,CD74,PF4,CCR1,CCR6,CCR7,PPBP,STAP1,RAC2,EDNRA,GREM1,S100A7,CCL2,CCL4,CCL19,CCL21,CXCL6,CXCL11,CXCL5,CX3CL1,CREB3,SELL,CXCL13,SWAP70,NOD2,CXCL1,CXCL3,NCKAP1L,VEGFC,WNT5A,IL1B,IL6,CXCR2,CXCL10,PLA2G7,ANO6,LYN
GO: Biological Process	GO:0051347	positive regulation of transferase activity		2.786e-11	2.753e-07	9.659e-10	9.442e-09	160	740	ADAM8,ADCY3,MAP3K5,FZD4,ADRA2A,AGT,MIF,OSBPL8,ARRDC3,ADCY4,TRIB2,ANG,MST1R,TNFSF11,TRIB3,IRS2,PEA15,ATP2B4,ADAM9,RIPK2,BAK1,NBN,CCND1,TNFRSF10A,CEACAM1,NEK2,C5AR1,NPM1,DDR2,CCNB1,CCND2,CD40,PAK2,CD74,CD81,CDK1,CDC6,CDC20,CDC25B,CDC27,AURKB,CDK5,CENPE,PDGFRB,MAPKAPK2,ITGB1BP1,CHI3L1,CLU,RASGRP3,PKD2,CCR7,PLK1,MAGED1,MAP3K8,CSF1R,CSF2RA,CSK,PRKAR1A,PRKAR2B,PKN1,CTNNB1,MAP2K1,MAP2K3,EIF2AK2,RASSF2,P…
GO: Biological Process	GO:0050671	positive regulation of lymphocyte proliferation		2.963e-11	2.928e-07	1.024e-09	1.001e-08	47	132	ADA,MEF2C,MIF,ANXA1,CD274,IRS2,RIPK2,BCL6,CEACAM1,BLM,PNP,CD1D,CD86,CD38,CD40,CD59,CD74,CD81,SELK,SASH3,CCR7,CD55,PTPRC,GPR183,EBI3,LILRB2,CCL19,SHH,TNFSF13B,CORO1A,TLR4,NCKAP1L,HLA-DPA1,TNFRSF4,VCAM1,IFNG,IGFBP2,IL1B,IL2RA,IL6,IL6ST,IL7,IL12RB1,IL15,IL18,ITGAL,SLC39A10
GO: Biological Process	GO:0043410	positive regulation of MAPK cascade		3.146e-11	3.108e-07	1.083e-09	1.059e-08	142	635	ADAM8,MAP3K5,FZD4,ADRA2A,AGT,MIF,MST1R,TNFSF11,ARRB2,IRS2,PEA15,ADAM9,RIPK2,CEACAM1,BNIP2,C3,C5AR1,CAV2,TNFRSF11B,OSM,CD27,CD40,CD44,CD74,CD81,CDK1,PDGFRB,MAPKAPK2,CHI3L1,RASGRP3,PLA2G2A,CCR1,CCR7,PRKD2,MAGED1,MAP3K8,CSF1R,CSF2RA,CSK,UNC5CL,PKN1,CTGF,CTNNB1,MAP2K1,MAP2K3,EIF2AK2,PSAP,RASSF2,PSMA1,PSMA4,PSMA7,PSMB5,PSMB6,PSMB10,PSMC3,PSMC4,PSMC5,PSMD1,PSMD4,PSME1,PSME2,PTPRC,BANK1,RASA2,HBEGF,DUSP…
Pathway	83051	Cytokine-cytokine receptor interaction	BioSystems: KEGG	1.531e-12	4.393e-09	1.098e-09	9.379e-09	86	265	ACVR1,CXCL9,TNFSF11,TNFSF13,TNFRSF10C,TNFRSF10A,TNFRSF17,IL18RAP,IL18R1,CXCL16,TNFRSF11B,OSM,CD27,CD40,OSMR,PDGFRB,PF4,CCR1,CCR3,CCR6,CCR7,PPBP,CSF1R,CSF2RA,CSF3R,IL21R,TNFSF15,TNFRSF12A,CCL2,CCL4,CCL8,CCL11,CCL18,CCL19,CCL20,CCL21,CCL22,CCL24,CXCL6,CXCL11,CXCL5,CX3CL1,CXCL13,CXCR6,PLEKHO2,TNFSF13B,PDGFC,IL24,CCR10,CXCL1,CXCL3,TGFB1,TGFBR2,TNFRSF1A,TNFRSF1B,HGF,TNFRSF4,CCL28,VEGFC,IFNAR2,IFNG,IFN…
GO: Biological Process	GO:0070371	ERK1 and ERK2 cascade		3.206e-11	3.168e-07	1.1e-09	1.075e-08	76	271	AGT,MIF,TNFSF11,ARRB2,ATF3,RIPK2,C3,C5AR1,CAV1,ERRFI1,CD44,CD74,PDGFRB,ITGB1BP1,CHI3L1,PLA2G2A,CCR1,CCR3,CCR7,PRKD2,CSF1R,CSK,CTGF,MAP2K1,CTSH,TBC1D10C,PTPN6,DUSP3,DUSP6,PRKCDBP,GPR183,EDNRA,APIP,ACE2,RASGRP1,EPHA2,FBXW7,RRAS,F2R,S100A7,FBLN1,FGF2,CCL2,CCL4,CCL8,CCL11,CCL18,CCL19,CCL20,CCL21,CCL22,CCL24,CX3CL1,FN1,RGS14,SOX9,GBP1,GCG,ST5,NOD2,PDGFC,TEK,TFF2,GSTP1,TLR2,TLR4,ICAM1,CYR61,IL1A,IL1B,I…
GO: Biological Process	GO:0007160	cell-matrix adhesion		3.574e-11	3.531e-07	1.222e-09	1.195e-08	62	202	ACTN1,ADAM8,AGT,MMP14,ITGA8,APOD,MUC4,ADAM15,ADAM9,BCL6,NID1,NINJ1,SGCE,SERPINE1,CD44,CDK5,ENPP2,ITGB1BP1,PLAU,CCR7,COL3A1,COL16A1,RHOD,COL5A3,CTGF,CTNNB1,LYPD5,GREM1,CTTN,CCL21,NID2,FBLN5,FN1,POSTN,PARVG,HPSE,RCC2,LYVE1,FERMT2,TEK,THY1,MACF1,AJUBA,TRIP6,CORO1C,CCL28,VCAM1,VEGFC,RAPH1,ITGA6,ITGA2,ITGA4,ITGAL,ITGAV,ITGB2,ITGB6,ZYX,KDR,LAMA5,LIMS1,MADCAM1,MIA
GO: Molecular Function	GO:0061134	peptidase regulator activity		2.307e-12	6.107e-09	1.329e-09	1.124e-08	68	221	A2M,SERPINA3,CARD16,AGT,MMP14,BIRC3,BIRC5,CST7,SERPINB7,BCL2A1,TNFRSF10A,CFLAR,BST2,SERPING1,C3,CAST,CASP1,WFDC1,CAV1,SERPINH1,CD27,FURIN,SERPINE1,PCOLCE,PTTG1,CTSC,SERPINF1,SERPINA1,PI3,SERPINB5,SERPINB6,SERPINE2,SERPINB8,SERPINB9,SERPINI1,TNFAIP8,COL6A3,COL7A1,CSTA,CTSH,PSME1,PSME2,PI15,RPS27L,SERPINB1,PSME3,PSMD14,FBLN1,SERPINB3,SERPINB4,SFRP2,FN1,CARD8,SLPI,SPINK1,SPOCK1,SPINK4,PSME4,SPINK5,A…
GO: Molecular Function	GO:0032403	protein complex binding		2.51e-12	6.643e-09	1.329e-09	1.124e-08	214	1053	NCOA3,KIF18A,MAP1B,SKA2,ACTN1,ACVR1,ADAM8,MFAP2,MFGE8,ADRA2A,AP2B1,MIF,MLH1,MMP3,MMP9,MMP14,ADCY4,RAE1,ANXA6,GAS7,BIRC5,MYO1B,ARRB2,PSMG1,RACGAP1,IRS2,MYH10,CTNNAL1,ATR,MYO1E,ADAM15,ADAM9,CCND1,CFLAR,MLKL,WISP1,NFKBIA,NID1,NME1,NME4,WASF1,FMNL1,CALR,CAPG,DDR2,CAPN6,CASP8,DOK2,PRC1,SERPINH1,CCNB1,CD1D,CD3G,MS4A1,P4HB,CD44,CD74,CD81,PCOLCE,CENPE,PDK1,CETN2,ITGB1BP1,PFKP,PKM,PLK1,MLPH,COL3A1,COL5A1,…
GO: Biological Process	GO:0045860	positive regulation of protein kinase activity		3.989e-11	3.941e-07	1.359e-09	1.328e-08	142	637	ADAM8,ADCY3,MAP3K5,FZD4,ADRA2A,AGT,MIF,OSBPL8,ADCY4,ANG,MST1R,TNFSF11,IRS2,PEA15,ATP2B4,ADAM9,RIPK2,BAK1,CCND1,TNFRSF10A,CEACAM1,C5AR1,NPM1,DDR2,CCND2,CD40,PAK2,CD74,CD81,CDK1,CDC6,CDC25B,CDK5,CENPE,PDGFRB,MAPKAPK2,ITGB1BP1,CHI3L1,CLU,RASGRP3,PKD2,CCR7,MAGED1,MAP3K8,CSF1R,CSF2RA,CSK,PRKAR1A,PRKAR2B,PKN1,MAP2K1,MAP2K3,EIF2AK2,RASSF2,PSMA1,PSMA4,PSMA7,PSMB5,PSMB6,PSMB10,PSMC3,PSMC4,PSMC5,PSMD1,PSMD…
GO: Biological Process	GO:0050864	regulation of B cell activation		4.009e-11	3.961e-07	1.361e-09	1.331e-08	47	133	ADA,MEF2C,MIF,AHR,MMP14,MNDA,BTLA,IRS2,TNFSF13,BCL6,PRDM1,BTK,PNP,CD27,CD38,CD40,CD74,CD81,SASH3,IL27RA,PKN1,CTLA4,TBC1D10C,PTPN6,PTPRC,BANK1,GPR183,MZB1,IKZF1,FCGR2B,IKZF3,TNFSF13B,SAMSN1,NOD2,TGFB1,TLR4,TNFAIP3,NCKAP1L,CD300A,TNFRSF4,XBP1,IFNG,IL6,IL7,INHBA,SLC39A10,LYN
GO: Biological Process	GO:0046632	alpha-beta T cell differentiation		4.392e-11	4.34e-07	1.486e-09	1.453e-08	37	91	ADA,EOMES,SLAMF6,ANXA1,RIPK2,BCL3,BCL6,IL18R1,BLM,PNP,CD1D,CD86,CD83,SASH3,CCR7,RSAD2,PLA2G2D,IKZF1,CCL19,BATF,SHB,SHH,GLI3,SEMA4A,TGFB1,TGFBR2,NCKAP1L,HLX,IFNG,BCL11B,IL6,IL12RB1,ZBTB16,NKX2-3,IRF1,ITK,LY9
GO: Biological Process	GO:0006979	response to oxidative stress		4.603e-11	4.548e-07	1.552e-09	1.517e-08	104	422	MCL1,ADA,MAP3K5,PARP1,MGMT,NME5,MMP3,MMP9,MMP14,AKR1B1,MPV17,ABCC1,ANXA1,NUDT2,APOD,APOE,AQP1,NUDT1,ATOX1,HYAL2,ADAM9,BAK1,BNIP3,VNN1,BTK,NONO,TRPA1,NR4A2,P4HB,CD38,PRDX1,REG3A,PDGFRB,PDK1,SELK,PKD2,CCR7,COL1A1,UBQLN1,ERO1A,DUOX2,CRYAB,MAP2K1,PRNP,SRXN1,PSAP,PSMB5,MELK,PTGS1,PTGS2,ADPRHL2,NQO1,ECT2,FBXW7,STX2,LRRK2,ETS1,EZH2,F3,S100A7,CCL19,FKBP1B,SCARA3,SDC1,FBLN5,GPX8,FOS,RGS14,NOX1,FUT8,G6PD,S…
GO: Molecular Function	GO:0005178	integrin binding		3.705e-12	9.806e-09	1.634e-09	1.382e-08	45	118	ACTN1,ADAM8,MFGE8,MMP14,ADAM15,ADAM9,WISP1,CALR,P4HB,ITGB1BP1,COL3A1,COL5A1,COL16A1,EGFL6,CTGF,JAML,FERMT3,S1PR3,FAP,FBLN1,FBN1,GPNMB,FBLN5,SFRP2,FN1,ADAMTS5,THY1,TIMP2,TSPAN4,VCAM1,VWF,ICAM1,ICAM2,ICAM3,CYR61,ITGA6,ITGA2,ITGA5,ITGB6,KDR,LAMA5,LAMB1,LAMB2,LYN,MADCAM1
GO: Biological Process	GO:0032946	positive regulation of mononuclear cell proliferation		5.403e-11	5.338e-07	1.816e-09	1.775e-08	47	134	ADA,MEF2C,MIF,ANXA1,CD274,IRS2,RIPK2,BCL6,CEACAM1,BLM,PNP,CD1D,CD86,CD38,CD40,CD59,CD74,CD81,SELK,SASH3,CCR7,CD55,PTPRC,GPR183,EBI3,LILRB2,CCL19,SHH,TNFSF13B,CORO1A,TLR4,NCKAP1L,HLA-DPA1,TNFRSF4,VCAM1,IFNG,IGFBP2,IL1B,IL2RA,IL6,IL6ST,IL7,IL12RB1,IL15,IL18,ITGAL,SLC39A10
GO: Biological Process	GO:0031400	negative regulation of protein modification process		5.502e-11	5.436e-07	1.843e-09	1.801e-08	148	675	LRRC66,ADAR,ADORA2A,TRIB2,APOE,ARRB2,TRIB3,ATF3,ATP2B4,HYAL2,BAK1,BGN,CEACAM1,BUB1B,NPM1,SOCS3,CAV1,CCNB1,ERRFI1,PAK2,PAX5,CDC20,CDC27,CDK5,CDKN2C,CENPE,ITGB1BP1,PECAM1,PER1,TRIP12,PHF1,DNAJC10,PLK1,SH3BP5,DDIT4,GMFG,CRY1,ISG15,CSK,PKIA,PPP1R16B,PRKAR1A,PRKAR2B,PKN1,CTNNB1,DNAJC3,PRNP,RASSF2,ASPN,PSMA1,PSMA4,PSMA7,PSMB5,PSMB6,PSMB10,PSMC3,PSMC4,PSMC5,PSMD1,PSMD4,PSME1,PSME2,DCN,LAX1,TBC1D10C,PTPN…
GO: Biological Process	GO:0007169	transmembrane receptor protein tyrosine kinase signaling pathway		5.564e-11	5.497e-07	1.857e-09	1.816e-08	195	959	ADCY3,MEF2C,FZD4,ADORA2A,ADRA2A,AP2B1,AGT,OSBPL8,MMP9,ADCY4,ANGPT2,PIK3R3,APOD,ARF4,MST1R,ARHGAP4,TRIB3,IRS2,PEA15,ATP6V1B2,MYH10,MYO1E,RIPK2,NCF2,NCF4,NEDD4,SPHK1,BTK,NFKBIA,DDR2,NUCB2,SOCS3,DOK2,CAV1,CAV2,CD8A,CD19,CD86,FURIN,ERRFI1,PAK2,CDH3,CDH5,PDGFRL,PDGFRB,MAPKAPK2,BLNK,ATP6V1F,CHN1,PIK3C2A,PIK3CD,RASGRP3,PLAT,PLAUR,ARHGEF6,PRKD2,DDIT4,MAGED1,PILRA,CREB1,TIPARP,PPP2R5B,CSF1R,CSF2RA,CSK,PRK…
Pathway	167325	Protein processing in endoplasmic reticulum	BioSystems: KEGG	3.462e-12	9.937e-09	1.987e-09	1.697e-08	62	167	MAP3K5,BAK1,CALR,CANX,P4HB,DNAJC10,DERL3,SEC61A1,UBQLN1,DERL1,ERO1A,BAG2,PDIA4,CRYAB,SEC24C,EDEM1,EIF2AK2,DNAJC3,DDOST,FBXO6,PREB,PDIA6,EIF2S1,RPN1,RPN2,SEC23B,SEC13,SEL1L,UBE2J1,HYOU1,SEC31A,EDEM2,SYVN1,DNAJB11,HSPH1,SSR1,SSR2,SSR3,SSR4,ERLEC1,MAN1A2,SEC61B,DNAJC1,CKAP4,PDIA3,SIL1,TRAM1,SEC61G,HSP90B1,HSPBP1,UBE2E2,DNAJA1,HSPA5,HSPA6,VCP,ERO1B,WFS1,XBP1,SAR1A,UGGT1,STT3A,LMAN1
GO: Biological Process	GO:0050673	epithelial cell proliferation		5.997e-11	5.925e-07	1.988e-09	1.943e-08	96	380	MCC,MEF2C,MKI67,MMP12,MMP14,ANG,BIRC5,APOE,TNFSF11,CCND1,ALDH1A2,BRCA2,C5AR1,NME1,WFDC1,CAV1,CAV2,RUNX3,CCND2,ERRFI1,REG3A,CDH3,CEBPB,ITGB1BP1,SERPINF1,SERPINB5,PLA2G2A,CCR3,PLAU,PRKD2,MAGED1,OSR2,PPP1R16B,CTNNB1,MAP2K1,CYBA,HTRA1,JAML,PTPRM,TINF2,REG1A,ECM1,EDNRA,EDNRB,EFNB2,EGR3,EPHA2,ROBO1,EGFL7,ENG,FBXW7,F3,LRG1,FAP,FGF2,CCL2,CCL11,CCL24,SFRP2,SRSF6,FERMT1,SHH,SNAI2,SOX9,GAS1,STAT1,NOD2,GJA1,…
GO: Biological Process	GO:0030099	myeloid cell differentiation		5.997e-11	5.925e-07	1.988e-09	1.943e-08	96	380	ACTN1,ADAM8,ADAR,MEF2C,MEIS1,MEIS2,MFAP2,PARP1,JAG1,MITF,MMP9,ANXA2,PIR,TNFSF11,PABPC4,BCL6,INPP4B,BPGM,NFATC1,NFKBIA,C1QC,NME1,CASP8,CASP10,CBFB,CD86,CEBPB,PF4,PIK3CD,PIP4K2A,SNX10,CCR1,CCR7,GPR171,PLSCR1,EXOC6,PAF1,BATF2,CREB1,CSF1R,CSF3R,ISG15,CTNNB1,RASSF2,STAP1,PTPN6,MAFB,TESC,DNASE2,EFNA2,EPHA2,ETS1,IKZF1,SLC9B2,FES,BATF3,CCL19,CCL21,FLI1,BATF,FOS,SBNO2,G6PD,TOB2,SPI1,LILRB1,GNAS,TGFB1,TGFB…
GO: Biological Process	GO:0033674	positive regulation of kinase activity		6.018e-11	5.946e-07	1.988e-09	1.943e-08	146	664	ADAM8,ADCY3,MAP3K5,FZD4,ADRA2A,AGT,MIF,OSBPL8,ADCY4,ANG,MST1R,TNFSF11,IRS2,PEA15,ATP2B4,ADAM9,RIPK2,BAK1,NBN,CCND1,TNFRSF10A,CEACAM1,C5AR1,NPM1,DDR2,CCND2,CD40,PAK2,CD74,CD81,CDK1,CDC6,CDC25B,CDK5,CENPE,PDGFRB,MAPKAPK2,ITGB1BP1,CHI3L1,CLU,RASGRP3,PKD2,CCR7,MAGED1,MAP3K8,CSF1R,CSF2RA,CSK,PRKAR1A,PRKAR2B,PKN1,MAP2K1,MAP2K3,EIF2AK2,RASSF2,PSMA1,PSMA4,PSMA7,PSMB5,PSMB6,PSMB10,PSMC3,PSMC4,PSMC5,PSMD1,…
GO: Biological Process	GO:0050708	regulation of protein secretion		6.035e-11	5.963e-07	1.988e-09	1.943e-08	108	446	ADAM8,ADORA2A,ADRA2A,MIF,ANG,SPCS1,ANXA1,ANXA4,ANXA5,BIRC5,CD274,IRS2,HYAL2,ADAM9,SEC11C,CEACAM1,NOS2,IL33,TRPA1,CASP1,CASP4,CASP5,CD2,OXCT1,CD14,CD38,CD40,PAM,PCSK1,VPREB3,CHRM3,SELK,CCR7,AIM2,MAP4K4,PIM3,RSAD2,PPP3CA,CSF1R,SRGN,PRKAR1A,PRKAR2B,CLEC4E,TNFSF15,BANK1,RHBDF2,TRIM27,RASGRP1,F2R,TLR8,FBLN1,FCN1,CCL19,FGR,CX3CL1,FKBP1B,FN1,NLRP2,SLC2A1,CARD8,POSTN,LRRC32,GBP1,GCG,LILRB1,NOD2,GJA1,GJA5…
GO: Biological Process	GO:0016192	vesicle-mediated transport		6.221e-11	6.146e-07	2.042e-09	1.996e-08	265	1402	A2M,ACTN1,DYSF,ADCY3,CDC7,ADM,ADORA2A,MFGE8,ADRA2A,AP2B1,SRPX,MCFD2,ANXA1,ANXA2,ANXA3,MYO1B,APOC1,APOE,APOL1,FCN3,ARF4,MSN,ARRB2,STXBP6,USO1,MYO1F,VAMP4,STX11,MYH10,MYO1E,MYO5A,UNC13D,NEDD4,BTK,SERPING1,AP1S2,AP1M1,C3,C4BPA,C4BPB,NME1,NPC1,CALR,CALU,CANX,CXCL16,CAV1,CAV2,CD3G,CD247,CD14,SERPINE1,CD59,CD81,CDK5,MAPKAPK2,ENPP2,CYTH2,CTSC,PECAM1,COPB2,PF4,CD163,SERPINA1,PIK3C2A,CLU,PIK3CD,CLTB,SNX10…
GO: Biological Process	GO:0000302	response to reactive oxygen species		6.278e-11	6.203e-07	2.054e-09	2.008e-08	68	234	ADA,MAP3K5,PARP1,NME5,MMP3,AKR1B1,MPV17,ANXA1,NUDT2,APOD,APOE,AQP1,ATOX1,HYAL2,ADAM9,BAK1,BNIP3,BTK,TRPA1,P4HB,PRDX1,REG3A,PDGFRB,PKD2,CCR7,COL1A1,ERO1A,CRYAB,PSAP,ADPRHL2,NQO1,ECT2,LRRK2,ETS1,EZH2,F3,S100A7,CCL19,FKBP1B,SDC1,FBLN5,GPX8,FOS,NOX1,SOD1,SOD3,SETX,HSPH1,GLRX,GPX1,GPX2,GPX7,GSTP1,GUCY1B3,TNFAIP3,HBB,HGF,HK3,UCP2,HYAL1,IL1B,IL1R1,IL6,ITGAV,LCK,LCN2,LDHA,FOSL1
GO: Biological Process	GO:0035967	cellular response to topologically incorrect protein		6.336e-11	6.26e-07	2.066e-09	2.02e-08	48	139	AARS,DNAJB9,ASNS,ATF3,BAK1,CCND1,CALR,CREB3L1,SRPRB,DERL3,SEC61A1,DERL1,ERO1A,PPP2R5B,EDEM1,EIF2AK2,DNAJC3,FKBP14,PREB,PDIA6,EIF2S1,BFAR,CCL2,CREB3,RHBDD1,HYOU1,AGR2,SEC31A,CDK5RAP3,ARFGAP1,EDEM2,SYVN1,DNAJB11,SRPRA,SSR1,YIF1A,SEC61B,PDIA5,KDELR3,SEC61G,HSP90B1,SDF2L1,HSPA5,VCP,CREB3L2,WFS1,XBP1,IFNG
GO: Biological Process	GO:0051050	positive regulation of transport		6.741e-11	6.66e-07	2.191e-09	2.142e-08	205	1023	TMEM173,ADAM8,ADORA2A,PARP1,MFGE8,ADRA2A,AGT,MIF,CXCL9,OSBPL8,STIM2,ANG,ANXA1,ANXA2,PIK3R3,APOE,AQP1,MSN,TNFSF11,ARRB2,RUVBL1,ASPH,AOC3,CD274,IRS2,HYAL2,ADAM9,BAK1,UNC13D,IL18R1,CEACAM1,BID,NEDD4,SPHK1,NFKBIA,C3,NMT1,IL33,TRPA1,CALR,NUCB2,CASP1,CASP4,CASP5,CASP8,OAZ2,CAV1,CD2,OXCT1,CD14,CD19,P2RX5,CD27,CD38,SERPINE1,CDK1,CDH3,CDK5,PDGFRB,ITGB1BP1,SELK,LIPG,PKD2,CCR1,CCR7,PLCG2,GSTO1,AIM2,HOMER1,P…
GO: Biological Process	GO:0051250	negative regulation of lymphocyte activation		7.252e-11	7.165e-07	2.349e-09	2.296e-08	47	135	ADORA2A,MNDA,ANXA1,BTLA,CD274,BCL6,CEACAM1,PRDM1,TIGIT,CD44,CD74,CEBPB,PRKAR1A,PKN1,CTLA4,PRNP,LAX1,TBC1D10C,PTPN6,PLA2G2D,BANK1,DUSP3,GAL,LILRB2,FCGR2B,SHH,LRRC32,SAMSN1,LILRB1,GLI3,KIAA0922,TGFB1,GLMN,TNFAIP3,HLA-DQA1,HLA-DQB1,CD300A,VSIG4,HLX,IL2RA,IDO1,INHBA,IRF1,DUSP22,LST1,LAG3,LYN
GO: Biological Process	GO:0010951	negative regulation of endopeptidase activity		7.596e-11	7.505e-07	2.452e-09	2.397e-08	71	250	A2M,SERPINA3,CARD16,ADORA2A,AGT,MMP9,BIRC3,BIRC5,CST7,AQP1,ARRB2,SERPINB7,BCL2A1,TNFRSF10A,CFLAR,BST2,SERPING1,C3,CAST,CASP8,WFDC1,SERPINH1,CD27,FURIN,SERPINE1,CD44,PAK2,PTTG1,SERPINF1,SERPINA1,PI3,SERPINB5,SERPINB6,SERPINE2,SERPINB8,SERPINB9,SERPINI1,PLAUR,TNFAIP8,COL6A3,COL7A1,CR1,CRYAB,CSTA,BCL2L12,PIH1D1,DNAJB6,SERPINB1,SERPINB3,SERPINB4,SFRP2,SLPI,IFI6,SPINK1,SPOCK1,SPINK4,SPINK5,IL24,GPX1,I…
GO: Biological Process	GO:0016032	viral process		8.017e-11	7.921e-07	2.58e-09	2.522e-08	170	810	ADAR,TRIM59,MAP3K5,MFGE8,AP2B1,MMP1,MMP9,RAE1,IFITM1,APOE,FCN3,MST1R,TBK1,OASL,HYAL2,MX1,MPDZ,NBN,CEACAM1,NEDD4,CFLAR,BNIP3,BNIP3L,BST2,NFKBIA,AP1S2,AP1M1,NMT1,NPC1,NPM1,CASP8,OAS3,CAV1,CAV2,CLDN1,CCNA2,CD1D,CD247,P4HB,CD86,FURIN,PAK2,CD81,NUP37,CCR3,CCDC86,PLSCR1,DERL1,COPB1,PILRA,CR1,CR2,PPIB,CREB1,RSAD2,ISG15,NUP93,CTSB,EIF2AK2,PSMA1,PSMA4,ACY3,PSMA7,PSMB5,PSMB6,PSMB10,CD55,PSMC3,PSMC4,PSMC5,P…
GO: Biological Process	GO:0051046	regulation of secretion		8.187e-11	8.089e-07	2.626e-09	2.567e-08	164	774	ADA,ADAM8,MEF2C,ADORA2A,ADRA2A,AGT,MIF,ANG,SPCS1,ANXA1,ANXA4,ANXA5,BIRC5,AQP1,TNFSF11,STXBP6,CD274,IRS2,HYAL2,MYO5A,ADAM9,SEC11C,UNC13D,CEACAM1,SPHK1,NOS2,IL33,TRPA1,NUCB2,CASP1,CASP4,CASP5,OSM,CD2,OXCT1,CD14,CD38,ENTPD1,CD40,PAM,CD74,CDK5,PCSK1,VPREB3,CHRM3,SELK,CCR7,AIM2,MAP4K4,CREB1,CRY1,PIM3,RSAD2,PPP3CA,CSF1R,SRGN,PRKAR1A,PRKAR2B,PRKCB,CYBA,RIMS3,PTAFR,PTGS1,CLEC4E,RAB5A,TNFSF15,BANK1,RAB27B…
GO: Biological Process	GO:0048002	antigen processing and presentation of peptide antigen		8.307e-11	8.208e-07	2.656e-09	2.597e-08	60	196	KIF18A,AP2B1,RACGAP1,AZGP1,NCF2,NCF4,BLMH,AP1S2,AP1M1,CALR,CANX,CD74,CENPE,SEC61A1,KIF23,SEC24C,CTSE,CYBA,CYBB,PSMA1,PSMA4,PSMA7,PSMB5,PSMB6,PSMB10,PSMC3,PSMC4,PSMC5,PSMD1,PSMD4,PSME1,PSME2,TAPBPL,PSME3,PSMD14,FCER1G,FCGR2B,IFI30,SEC13,SEC31A,DCTN6,PSME4,ERAP2,SEC61B,TAP2,KIF2C,PDIA3,SEC61G,HLA-B,HLA-DPA1,HLA-DQA1,HLA-DQB1,HLA-DRA,HLA-F,MR1,AP1S3,KIF4A,ITGAV,KLC1,KIF11
GO: Biological Process	GO:0070665	positive regulation of leukocyte proliferation		8.436e-11	8.335e-07	2.689e-09	2.628e-08	48	140	ADA,MEF2C,MIF,ANXA1,CD274,IRS2,RIPK2,BCL6,CEACAM1,BLM,PNP,CD1D,CD86,CD38,CD40,CD59,CD74,CD81,SELK,SASH3,CCR7,CD55,PTPRC,GPR183,EBI3,LILRB2,CCL19,SHH,TNFSF13B,CORO1A,TLR4,NCKAP1L,HLA-DPA1,TNFRSF4,VCAM1,IFNG,IGFBP2,IL1B,IL2RA,IL6,IL6ST,IL7,IL12RB1,IL15,IL18,ITGAL,SLC39A10,LYN
GO: Biological Process	GO:0035966	response to topologically incorrect protein		9.099e-11	8.99e-07	2.881e-09	2.817e-08	57	182	AARS,DNAJB9,ASNS,ATF3,BAK1,CCND1,CALR,SERPINH1,CREB3L1,SRPRB,CLU,DERL3,SEC61A1,CHAC1,DERL1,ERO1A,PPP2R5B,EDEM1,EIF2AK2,DNAJC3,FBXO6,FKBP14,PREB,PDIA6,EIF2S1,BFAR,CCL2,CREB3,RHBDD1,HYOU1,AGR2,SEC31A,CDK5RAP3,ARFGAP1,EDEM2,SYVN1,DNAJB11,HSPH1,SRPRA,SSR1,YIF1A,UBXN4,SEC61B,PDIA5,KDELR3,SEC61G,HSP90B1,SDF2L1,DNAJA1,HSPA5,HSPA6,VCP,CREB3L2,WFS1,XBP1,IFNG,MANF
GO: Biological Process	GO:0019884	antigen processing and presentation of exogenous antigen		9.099e-11	8.99e-07	2.881e-09	2.817e-08	57	182	KIF18A,AP2B1,RACGAP1,NCF2,NCF4,AP1S2,AP1M1,CALR,CANX,CD1C,CD1D,CD74,CENPE,SEC61A1,KIF23,SEC24C,CTSE,CYBA,CYBB,PSMA1,PSMA4,PSMA7,PSMB5,PSMB6,PSMB10,PSMC3,PSMC4,PSMC5,PSMD1,PSMD4,PSME1,PSME2,PSME3,PSMD14,FCER1G,FCGR2B,IFI30,SEC13,SEC31A,DCTN6,PSME4,SEC61B,TAP2,KIF2C,PDIA3,SEC61G,HLA-B,HLA-DPA1,HLA-DQA1,HLA-DQB1,HLA-DRA,HLA-F,AP1S3,KIF4A,ITGAV,KLC1,KIF11
GO: Biological Process	GO:0043900	regulation of multi-organism process		9.188e-11	9.078e-07	2.9e-09	2.835e-08	119	511	TMEM173,ADA,ADAR,TRIM59,AP2B1,MIF,TPST2,ANXA5,IFITM1,BIRC3,APOE,FCN3,ARHGDIB,TBK1,OASL,MX1,RIPK2,NBN,CEACAM1,PRDM1,BST2,AP1S2,AP1M1,NOS2,OAS3,CAV1,CAV2,CD247,P4HB,CD37,TREM1,PAK2,SELK,PLAT,PLAU,HILPDA,AIM2,LY86,PLSCR1,DERL1,LMCD1,CPA3,PPIB,RSAD2,ISG15,NUP93,CTSG,EIF2AK2,CYBA,HTRA1,CD55,PTAFR,PTGDS,ELMO1,PTX3,DOCK2,TMEM39B,TRIM27,EDNRB,EIF2S1,HERC5,STOM,SLC35C1,FBLN1,FCGR3B,IFITM3,FCN1,SCD,CCL4,CX…
GO: Biological Process	GO:0007167	enzyme linked receptor protein signaling pathway		9.811e-11	9.693e-07	3.087e-09	3.018e-08	246	1286	ACVR1,ADCY3,MEF2C,FZD4,ADORA2A,PARP1,ADRA2A,AP2B1,AGT,OSBPL8,MMP9,ADCY4,ANGPT2,VASN,PIK3R3,ITGA8,APOD,ARF4,MST1R,ARHGAP4,ARRB2,TRIB3,IRS2,PEA15,BCL9L,ATP6V1B2,MYH10,MYO1E,ADAM9,RIPK2,NCF2,NCF4,NEDD4,SPHK1,BTK,NFKBIA,DDR2,NUCB2,SOCS3,DOK2,CAV1,CAV2,CD8A,CD19,CD86,FURIN,ERRFI1,SERPINE1,PAK2,CDH3,CDH5,SLC33A1,PDGFRL,PDGFRB,MAPKAPK2,BLNK,ATP6V1F,CHN1,PIK3C2A,PIK3CD,RASGRP3,PLAT,PLAUR,ARHGEF6,COL1A2,C…
GO: Biological Process	GO:0048520	positive regulation of behavior		1.03e-10	1.017e-06	3.23e-09	3.157e-08	52	159	MEF2C,ADORA2A,CXCL9,C3AR1,C5AR1,CALR,CASP1,SERPINE1,CD74,PDGFRB,PF4,CCR1,CCR6,CCR7,PRKD2,PPBP,RAC2,INSL5,S1PR1,EDNRA,F3,S100A7,FGF2,CCL2,CCL4,CCL19,CCL21,CXCL6,CXCL11,CXCL5,CX3CL1,CREB3,SELL,FN1,CXCL13,SNAI2,SWAP70,GJA1,CXCL1,CXCL3,TGFB1,NCKAP1L,VEGFC,WNT5A,IL1B,IL6,CXCR2,CXCL10,ITGA2,KDR,PLA2G7,ANO6
GO: Biological Process	GO:0010466	negative regulation of peptidase activity		1.086e-10	1.073e-06	3.395e-09	3.319e-08	73	262	A2M,SERPINA3,CARD16,ADORA2A,AGT,MMP9,BIRC3,BIRC5,CST7,AQP1,ARRB2,SERPINB7,BCL2A1,TNFRSF10A,CFLAR,BST2,SERPING1,C3,CAST,CASP8,WFDC1,SERPINH1,CD27,FURIN,SERPINE1,CD44,PAK2,PTTG1,SERPINF1,SERPINA1,PI3,SERPINB5,SERPINB6,SERPINE2,SERPINB8,SERPINB9,SERPINI1,PLAUR,TNFAIP8,COL6A3,COL7A1,CR1,CRYAB,CSTA,BCL2L12,PIH1D1,DNAJB6,ECM1,PI15,SERPINB1,SERPINB3,SERPINB4,SFRP2,SLPI,IFI6,SPINK1,SPOCK1,SPINK4,SPINK5,I…
GO: Biological Process	GO:0030168	platelet activation		1.108e-10	1.095e-06	3.455e-09	3.377e-08	72	257	A2M,ACTN1,ADRA2A,APOE,RHOG,ARRB2,SERPING1,CALU,ENTPD1,CD40,SERPINE1,PECAM1,PF4,SERPINA1,SERPINE2,CLU,PIK3CD,PLCG2,PLEK,PLSCR1,COL1A1,COL1A2,COL3A1,PPBP,GNA14,CSK,SRGN,PRKCB,PRKCH,PSAP,PTPN6,RAC2,FERMT3,RASGRP1,F2R,F2RL2,MYL9,FCER1G,CX3CL1,SELP,EVL,FLNA,FN1,MMRN1,PDPN,FYN,SOD1,STXBP1,GNA15,GNAI2,GNAI3,GNAS,RAPGEF4,GRB2,PIP5K1C,TGFB1,THBD,TIMP1,TLR4,HBB,HGF,SLC7A11,TUBA4A,HSPA5,VAV1,VEGFC,VWF,IL6,I…
GO: Biological Process	GO:0022408	negative regulation of cell-cell adhesion		1.213e-10	1.199e-06	3.769e-09	3.684e-08	51	155	ADAM8,ADORA2A,ANXA1,BTLA,ASS1,CD274,FXYD5,BCL6,CEACAM1,TIGIT,CD44,CD74,CEBPB,SERPINE2,PODXL,PRKAR1A,CTLA4,MAP2K1,PRNP,LAX1,PTPN6,PLA2G2D,DUSP3,LILRB2,MAD2L2,CCL21,SHH,SNAI2,SWAP70,LRRC32,LILRB1,GLI3,KIAA0922,TGFB1,GSTP1,GLMN,TNFAIP3,GTPBP4,HLA-DQA1,HLA-DQB1,CD300A,VSIG4,HLX,CCL28,IL1RN,IL2RA,IDO1,IRF1,DUSP22,JAK2,LAG3
GO: Biological Process	GO:0016485	protein processing		1.232e-10	1.217e-06	3.815e-09	3.729e-08	87	336	A2M,ADAM8,PARP1,AEBP1,AGT,MME,MMP14,SPCS1,BIRC3,BIRC5,RUVBL1,TMEM208,ASPH,ATG4A,BAK1,SEC11C,TNFRSF10A,CFB,BID,CFLAR,BOK,SERPING1,C3,C4BPA,C4BPB,NRDC,CASP1,CASP8,CD14,FURIN,SERPINE1,CD59,PCSK1,CFP,SERPINE2,PLAT,BACE2,PMAIP1,CHAC1,CPA3,CR1,SRGN,CTSE,CTSG,CTSH,APH1B,KLK6,CD55,DAP,BCL2L12,TNFSF15,PCSK9,EGLN3,RHBDF2,RPS27L,ACE2,ROBO1,RPS6KA2,LRRK2,F2R,F3,S100A8,S100A9,RHBDD1,SCG5,SHH,CARD8,GAS1,STAT1,…
GO: Biological Process	GO:0042176	regulation of protein catabolic process		1.306e-10	1.29e-06	4.032e-09	3.941e-08	100	407	ADAM8,ADRA2A,TRIB2,ANXA2,APOE,MSN,TRIB3,ZFAND2A,ADAM9,RNF19B,NEDD4,BUB1B,C4BPA,C4BPB,NOS2,IL33,NRDC,OAZ2,CAV1,ODC1,CCNB1,FURIN,CD81,CDK1,CDC6,CDC20,CDC27,CENPE,CTSC,SERPINE2,CLU,DERL3,PLK1,RNF166,UBQLN1,SEC22B,TIPARP,EDEM1,PSMA1,PSMA4,PSMA7,DLGAP5,PSMB5,PSMB6,PSMB10,PSMC3,PSMC4,PSMC5,PSMD1,PSMD4,PSME1,PSME2,FBXO5,PCSK9,DYNC1LI1,SERPINB1,PSME3,PSMD14,FBXW7,LPCAT1,LRRK2,SAMD9L,MAD2L2,SNX9,UBE2J1,FL…
GO: Biological Process	GO:0051051	negative regulation of transport		1.357e-10	1.341e-06	4.177e-09	4.083e-08	119	514	MAP1B,ADA,ADRA2A,AGT,MMP9,ANXA1,ANXA2,ANXA4,ANXA5,APOC1,APOD,APOE,STXBP6,IRS2,PEA15,NEDD4,BST2,NFKBIA,NFKBIE,IL33,NUCB2,OAZ2,CAV1,OSM,CD27,ENTPD1,CD74,CDK5,ITGB1BP1,VPREB3,SERPINE2,PIK3C2A,CLIC2,DERL3,PKD2,GSTO1,PLN,MAP4K4,CNN2,UBQLN1,CRY1,CRYAB,PIM3,RSAD2,PPP3CA,CSK,SRGN,PKIA,PRKCB,FCRL5,SNPH,PTGS1,PTGS2,PXK,TBC1D10C,BANK1,PCSK9,RANGAP1,KCNE3,RHBDF2,TRIM27,MZB1,LILRB2,LRRK2,F2R,FBLN1,FCGR2B,TACC…
GO: Biological Process	GO:0009100	glycoprotein metabolic process		1.374e-10	1.357e-06	4.215e-09	4.12e-08	116	497	HS6ST2,PARP1,MGAT1,MGAT2,MCFD2,ARF4,ART3,USO1,MUC1,MUC2,MUC4,BGN,ST3GAL5,NPC1,CALR,CANX,OAS2,CD59,GCNT3,CTSC,CFP,PGM3,OSTC,SERPINA1,MUC17,DERL3,CHPF2,CCR7,BACE2,GMPPA,PMM2,COL7A1,SEC22B,CHST11,TIPARP,SEC24C,VCAN,NUS1,SDC3,CTNNB1,EDEM1,MLEC,SPOCK2,DCN,DDOST,IMPAD1,FBXO6,TINF2,PTX3,GFPT2,CHPF,DPAGT1,SRD5A3,HBEGF,PARP3,GPC6,PREB,RAMP1,RPN1,RPN2,BET1,EXT2,CSGALNACT2,CHST15,GPC4,CHST12,CCL19,CCL21,SDC…
GO: Biological Process	GO:0043123	positive regulation of I-kappaB kinase/NF-kappaB signaling		1.39e-10	1.373e-06	4.251e-09	4.156e-08	56	179	BIRC3,TNFSF11,TBK1,RIPK2,IL18R1,CFLAR,BST2,SPHK1,CASP1,CASP8,CASP10,CD27,CD40,TERF2IP,CCR7,UNC5CL,PRKCB,CTNNB1,PTGS2,GOLT1B,ECM1,ECT2,IRAK4,GREM1,MTDH,SHISA5,F2R,TRIM22,S100A4,S100A12,S100A13,CCL19,CCL21,FLNA,RBCK1,ATP2C1,FYN,PLK2,NOD2,GJA1,MALT1,PIM2,TGM2,TLR2,TLR4,APOL3,TNFRSF1A,AJUBA,TRIP6,IL1A,IL1B,IL18,C8orf4,IRAK1,IRF3,LGALS1
GO: Biological Process	GO:0002474	antigen processing and presentation of peptide antigen via MHC class I		1.577e-10	1.559e-06	4.796e-09	4.688e-08	40	107	AZGP1,NCF2,NCF4,BLMH,CALR,CANX,SEC61A1,SEC24C,CYBA,CYBB,PSMA1,PSMA4,PSMA7,PSMB5,PSMB6,PSMB10,PSMC3,PSMC4,PSMC5,PSMD1,PSMD4,PSME1,PSME2,TAPBPL,PSME3,PSMD14,FCER1G,IFI30,SEC13,SEC31A,PSME4,ERAP2,SEC61B,TAP2,PDIA3,SEC61G,HLA-B,HLA-F,MR1,ITGAV
GO: Biological Process	GO:1903038	negative regulation of leukocyte cell-cell adhesion		1.577e-10	1.559e-06	4.796e-09	4.688e-08	40	107	ADAM8,ADORA2A,ANXA1,BTLA,ASS1,CD274,BCL6,CEACAM1,TIGIT,CD44,CD74,CEBPB,PRKAR1A,CTLA4,PRNP,LAX1,PTPN6,PLA2G2D,DUSP3,LILRB2,CCL21,SHH,LRRC32,LILRB1,GLI3,KIAA0922,TGFB1,GSTP1,GLMN,HLA-DQA1,HLA-DQB1,CD300A,VSIG4,HLX,CCL28,IL2RA,IDO1,IRF1,DUSP22,LAG3
GO: Biological Process	GO:1903555	regulation of tumor necrosis factor superfamily cytokine production		1.608e-10	1.588e-06	4.863e-09	4.754e-08	43	120	ACP5,ADAM8,ARRB2,CD274,RIPK2,BCL3,CD2,CD14,CD86,ERRFI1,MAPKAPK2,PF4,SELK,CLU,SASH3,CCR7,CYBA,PTAFR,TRIM27,RASGRP1,FCER1G,CCL2,CCL4,GPNMB,CCL19,UBE2J1,ZC3H12A,LILRB1,NOD2,GSTP1,TLR1,TLR2,TLR4,IRAK3,TNFAIP3,TNFRSF1A,CLEC7A,LY96,TWIST1,ZFP36,IFNG,IL18,JAK2
GO: Biological Process	GO:0044764	multi-organism cellular process		1.609e-10	1.59e-06	4.863e-09	4.754e-08	171	823	ADAR,TRIM59,MAP3K5,MFGE8,AP2B1,MMP1,MMP9,RAE1,IFITM1,BIRC3,APOE,FCN3,MST1R,TBK1,OASL,HYAL2,MX1,MPDZ,NBN,CEACAM1,NEDD4,CFLAR,BNIP3,BNIP3L,BST2,NFKBIA,AP1S2,AP1M1,NMT1,NPC1,NPM1,CASP8,OAS3,CAV1,CAV2,CLDN1,CCNA2,CD1D,CD247,P4HB,CD86,FURIN,PAK2,CD81,NUP37,CCR3,CCDC86,PLSCR1,DERL1,COPB1,PILRA,CR1,CR2,PPIB,CREB1,RSAD2,ISG15,NUP93,CTSB,EIF2AK2,PSMA1,PSMA4,ACY3,PSMA7,PSMB5,PSMB6,PSMB10,CD55,PSMC3,PSMC4,P…
GO: Biological Process	GO:0002478	antigen processing and presentation of exogenous peptide antigen		1.668e-10	1.648e-06	5.026e-09	4.913e-08	55	175	KIF18A,AP2B1,RACGAP1,NCF2,NCF4,AP1S2,AP1M1,CALR,CANX,CD74,CENPE,SEC61A1,KIF23,SEC24C,CTSE,CYBA,CYBB,PSMA1,PSMA4,PSMA7,PSMB5,PSMB6,PSMB10,PSMC3,PSMC4,PSMC5,PSMD1,PSMD4,PSME1,PSME2,PSME3,PSMD14,FCER1G,FCGR2B,IFI30,SEC13,SEC31A,DCTN6,PSME4,SEC61B,TAP2,KIF2C,PDIA3,SEC61G,HLA-B,HLA-DPA1,HLA-DQA1,HLA-DQB1,HLA-DRA,HLA-F,AP1S3,KIF4A,ITGAV,KLC1,KIF11
GO: Biological Process	GO:1902532	negative regulation of intracellular signal transduction		1.7e-10	1.679e-06	5.104e-09	4.99e-08	109	459	LRRC66,MCL1,TRIM59,MIF,NME5,MMP3,MMP9,APOE,RHOH,ATF3,MUC1,ATP2B4,HYAL2,BCL6,BGN,CEACAM1,VNN1,NFKBIA,NONO,SOCS3,CASP8,CAV1,CREB3L1,CD27,ERRFI1,CD44,CD74,ITGB1BP1,PER1,SERPINE2,CLU,PLAUR,PLEK,DDIT4,CSK,PRNP,RASSF2,ASPN,DCN,LAX1,TBC1D10C,BCL2L12,PTPN6,STMN3,BANK1,RASA2,DUSP2,DUSP3,DUSP4,DUSP5,DUSP6,DUSP7,PRKCDBP,RGS2,ACE2,SH3GLB1,EPHA2,SPRED1,TNIP3,LRRK2,FBLN1,SERPINB3,CREB3,FOXM1,SFRP2,HYOU1,RNF149…
GO: Biological Process	GO:0044236	multicellular organismal metabolic process		1.858e-10	1.836e-06	5.563e-09	5.438e-08	50	152	MFAP4,MMP1,ARRDC3,MMP3,MMP7,MMP9,MMP10,MMP12,MMP14,MMP19,SERPINB7,ADAM15,ADAM9,SERPINH1,FURIN,ERRFI1,PDGFRB,COL1A1,COL1A2,COL3A1,COL4A1,COL4A2,COL5A1,COL5A2,COL6A2,COL6A3,COL7A1,COL9A3,COL12A1,COL15A1,COL16A1,COL5A3,TIPARP,CTGF,TRAM2,CTSB,CTSK,KLK6,ACE2,ENG,F2R,FAP,CCL2,TGFB1,COL18A1,HIF1A,ID1,IL6,IL18,ITGA2
GO: Biological Process	GO:1903047	mitotic cell cycle process		1.927e-10	1.904e-06	5.753e-09	5.624e-08	181	886	KIF18A,SPC25,MCM5,SKA2,ACVR1,CDC7,CDC45,RAE1,ANXA1,BIRC3,BIRC5,RUVBL1,RACGAP1,MUC1,MYBL2,MYH10,PPP1R12A,BCAT1,NBN,CCND1,BID,BLM,NEK2,NFATC1,BUB1B,MBD4,CAV2,ODF2,PRC1,CCNA2,CCNB1,CCND2,CCNG2,CDK1,CDC6,CDC20,CDC25B,CDC27,AURKB,NOLC1,CDKN2C,CDKN3,PTTG1,CENPE,PDGFRB,CETN2,MIS12,ANLN,NUP37,PKD2,PLK1,KIF23,POLE2,PPAT,PPP2R5C,PPP3CA,CEP135,PKIA,PRKAR2B,PRKCB,SLFN11,NUP93,MAP2K1,CDCA3,KNTC1,NDE1,ERCC6L,P…
GO: Molecular Function	GO:0042379	chemokine receptor binding		1.604e-11	4.247e-08	6.067e-09	5.131e-08	29	59	CXCL9,YARS,CXCL16,PF4,PPBP,CKLF,CCL2,CCL4,CCL8,CCL11,CCL18,CCL19,CCL20,CCL21,CCL22,CCL24,CXCL6,CXCL11,CXCL5,CX3CL1,CREB3,CXCL13,STAT1,STAT3,CXCL1,CXCL3,TFF2,CCL28,CXCL10
GO: Biological Process	GO:0031334	positive regulation of protein complex assembly		2.097e-10	2.072e-06	6.24e-09	6.1e-08	61	205	MAP1B,MITF,AHR,MMP1,MMP3,MSN,BID,BIK,GBP5,WASF1,CAPG,CAV1,CCR7,PLEK,AIM2,PMAIP1,GMFG,CREB1,PPP2R5B,CTNNB1,PSMC3,PSMC4,PSMC5,PIH1D1,TRIM27,RGS2,ARPC1B,ACTR3,SH3GLB1,CTTN,IKZF1,FES,CDC42EP2,CCL11,CCL21,CCL24,SNX9,EVL,CXCL13,PALLD,SETX,BAIAP2L1,PSRC1,GRB2,CDC42EP1,TGFB1,CORO1A,TLR4,AJUBA,HCK,NCKAP1L,TWIST1,VCP,WIPF1,ICAM1,IRF8,IDE,SPIRE1,LCP1,FOSL1,ARPC5L
GO: Biological Process	GO:1903530	regulation of secretion by cell		2.118e-10	2.093e-06	6.284e-09	6.143e-08	153	717	ADAM8,MEF2C,ADORA2A,ADRA2A,AGT,MIF,ANG,SPCS1,ANXA1,ANXA4,ANXA5,BIRC5,TNFSF11,STXBP6,CD274,IRS2,HYAL2,MYO5A,ADAM9,SEC11C,UNC13D,CEACAM1,SPHK1,NOS2,IL33,TRPA1,NUCB2,CASP1,CASP4,CASP5,OSM,CD2,OXCT1,CD14,CD38,ENTPD1,CD40,PAM,CDK5,PCSK1,VPREB3,CHRM3,SELK,CCR7,AIM2,MAP4K4,CREB1,CRY1,PIM3,RSAD2,PPP3CA,CSF1R,SRGN,PRKAR1A,PRKAR2B,PRKCB,RIMS3,PTAFR,PTGS1,CLEC4E,RAB5A,TNFSF15,BANK1,RAB27B,RAC2,RALA,RALB,DPY…
GO: Biological Process	GO:1901137	carbohydrate derivative biosynthetic process		2.314e-10	2.286e-06	6.844e-09	6.69e-08	174	845	HS6ST2,ADA,ADCY3,ADM,ADORA2A,PARP1,MGAT1,ADRA2A,MGAT2,NME5,AMPD2,ADCY4,AMPD3,GPR65,MCFD2,APOE,AQP1,ARF4,ART3,USO1,MUC1,MUC2,MUC4,P2RY13,BGN,ST3GAL5,NME1,NME4,NOS2,PNP,NPC1,CALR,CANX,NUCB2,OAS2,PAPSS1,ENTPD1,CD59,CDA,GCNT3,PDGFRB,CTSC,CFP,PGM3,OSTC,SERPINA1,MUC17,DERL3,PKM,CHPF2,PLAUR,CCR7,CHST2,BACE2,NME7,GMPPA,PLSCR1,PMM2,COL7A1,SEC22B,CHST11,PPAT,TIPARP,SEC24C,VCAN,NUS1,SDC3,CTNNB1,CTPS1,EDEM1,…
GO: Biological Process	GO:0001933	negative regulation of protein phosphorylation		2.496e-10	2.466e-06	7.362e-09	7.197e-08	101	417	LRRC66,ADAR,ADORA2A,TRIB2,APOE,TRIB3,ATF3,HYAL2,BAK1,BGN,CEACAM1,NPM1,SOCS3,CAV1,CCNB1,ERRFI1,PAK2,CDKN2C,ITGB1BP1,PECAM1,PER1,DNAJC10,PLK1,SH3BP5,DDIT4,GMFG,CSK,PKIA,PRKAR1A,PRKAR2B,PKN1,DNAJC3,PRNP,RASSF2,ASPN,DCN,LAX1,TBC1D10C,PTPN6,PTPRC,TESC,FAM129A,DUSP2,DUSP3,DUSP4,DUSP5,DUSP6,DUSP7,TRIM27,RGS2,ACE2,LATS2,SPRED1,GREM1,ENG,LRRK2,FBLN1,SERPINB3,FOXM1,SEMA4D,SFRP2,SHB,RNF149,RGS14,CDK5RAP3,DK…
GO: Biological Process	GO:0000278	mitotic cell cycle		2.52e-10	2.49e-06	7.41e-09	7.243e-08	209	1063	KIF18A,SPC25,MCM5,SKA2,ACVR1,CDC7,CDC45,RAE1,ANXA1,BIRC3,BIRC5,RUVBL1,USO1,ASNS,RACGAP1,MUC1,MYBL2,MYH10,PPP1R12A,BCAT1,NBN,CCND1,BID,BLM,NEK2,BRCA2,NFATC1,SPHK1,BUB1B,MBD4,CAV2,ODF2,PRC1,CCNA2,CCNB1,CCND2,CCNG2,PAK2,CDK1,CDC6,CDC20,CDC25B,CDC27,AURKB,NOLC1,CDKN2C,CDKN3,PTTG1,CENPE,PDGFRB,CETN2,MIS12,ANLN,NUP37,PKD2,PLK1,MAP4K4,KIF23,MAP3K8,POLE2,PPAT,PIM3,GORASP2,PPP2R5C,PPP3CA,CEP135,PKIA,PRKAR…
GO: Biological Process	GO:0050678	regulation of epithelial cell proliferation		2.676e-10	2.644e-06	7.845e-09	7.668e-08	82	314	MCC,MEF2C,MMP12,ANG,BIRC5,APOE,CCND1,ALDH1A2,BRCA2,C5AR1,NME1,WFDC1,CAV1,CAV2,RUNX3,CCND2,ERRFI1,REG3A,CDH3,SERPINF1,SERPINB5,PLA2G2A,CCR3,PLAU,PRKD2,MAGED1,OSR2,PPP1R16B,CTNNB1,CYBA,HTRA1,JAML,PTPRM,TINF2,REG1A,ECM1,EDNRA,EDNRB,EFNB2,EGR3,ROBO1,EGFL7,ENG,FBXW7,F3,LRG1,FGF2,CCL2,CCL11,CCL24,SFRP2,SRSF6,SHH,SNAI2,SOX9,GAS1,STAT1,NOD2,GJA1,SULF2,SULF1,GLUL,GPX1,TEK,TGFB1,TNFAIP3,HIF1A,TWIST1,VEGFC,…
GO: Biological Process	GO:0042326	negative regulation of phosphorylation		2.922e-10	2.887e-06	8.541e-09	8.349e-08	109	463	LRRC66,ADAR,ADORA2A,TRIB2,BIRC3,APOE,RHOH,TRIB3,ATF3,IRS2,HYAL2,BAK1,BGN,CEACAM1,NPM1,SOCS3,CAV1,CCNB1,ERRFI1,PAK2,CDKN2C,ITGB1BP1,PECAM1,PER1,DNAJC10,PLK1,SH3BP5,DDIT4,GMFG,CSK,PKIA,PRKAR1A,PRKAR2B,PKN1,DNAJC3,PRNP,RASSF2,ASPN,DCN,LAX1,STAP1,TBC1D10C,PTPN6,PTPRC,TESC,FAM129A,DUSP2,DUSP3,DUSP4,DUSP5,DUSP6,DUSP7,TRIM27,RGS2,ACE2,LATS2,SPRED1,GREM1,ENG,LRRK2,FBLN1,SERPINB3,FOXM1,SEMA4D,SFRP2,SHB,RN…
Pathway	812256	TNF signaling pathway	BioSystems: KEGG	1.914e-11	5.493e-08	9.155e-09	7.818e-08	46	110	MAP3K5,JAG1,MMP3,MMP9,MMP14,PIK3R3,BIRC3,BCL3,IL18R1,CFLAR,MLKL,NFKBIA,SOCS3,CASP8,CASP10,CREB3L1,CEBPB,PIK3CD,MAP3K8,CREB1,MAP2K1,MAP2K3,PTGS2,CCL2,CCL20,CXCL5,CX3CL1,CREB3,SELE,FOS,NOD2,CXCL1,CXCL3,TNFAIP3,TNFRSF1A,TNFRSF1B,VCAM1,CREB3L2,VEGFC,ICAM1,IL1B,IL6,IL15,CXCL10,JUNB,LIF
GO: Biological Process	GO:0002822	regulation of adaptive immune response based on somatic recombination of immune receptors built from immunoglobulin superfamily domains		3.474e-10	3.432e-06	1.013e-08	9.898e-08	44	127	ADA,MEF2C,ANXA1,TNFSF13,RIPK2,BCL6,BTK,C3,C4BPA,C4BPB,IL33,PNP,CD1D,CD40,CLC,SASH3,CCR7,IL27RA,CR1,RSAD2,PKN1,CD55,PTPN6,PTPRC,FCER1G,FCGR2B,CCL19,TNFSF13B,LILRB1,NOD2,MALT1,TAP2,TGFB1,TNFAIP3,HLA-B,HLA-DQB1,HLX,HSPA6,IFNG,IL1B,IL7R,IL12RB1,IRF1,DUSP22
GO: Biological Process	GO:0080135	regulation of cellular response to stress		3.555e-10	3.512e-06	1.033e-08	1.01e-07	146	680	MCL1,MAP3K5,FZD4,PARP1,MGMT,MIF,NME5,MMP3,RAE1,IFT20,TNFSF11,RUVBL1,TBK1,MUC1,ATR,RIPK2,BAK1,BCL6,CEACAM1,BNIP3,BNIP3L,VNN1,NONO,PNP,NPC1,NPM1,CAV1,CREB3L1,P4HB,CD27,PRDX1,CD44,CD74,REG3A,MAPKAPK2,PER1,TRIP12,TERF2IP,RAB33A,CLU,NUP37,DERL3,PIP4K2A,CCR7,MAP4K4,PLSCR1,PMAIP1,PRRX1,UBQLN1,BAG3,BAG2,CRY1,FEZ1,UNC5CL,PKN1,CTGF,NUP93,EDEM1,MAP2K1,CTSK,EIF2AK2,DNAJC3,PSAP,RASSF2,QSOX1,BCL2L12,NUAK1,PARP…
GO: Biological Process	GO:0071706	tumor necrosis factor superfamily cytokine production		3.968e-10	3.921e-06	1.15e-08	1.124e-07	43	123	ACP5,ADAM8,ARRB2,CD274,RIPK2,BCL3,CD2,CD14,CD86,ERRFI1,MAPKAPK2,PF4,SELK,CLU,SASH3,CCR7,CYBA,PTAFR,TRIM27,RASGRP1,FCER1G,CCL2,CCL4,GPNMB,CCL19,UBE2J1,ZC3H12A,LILRB1,NOD2,GSTP1,TLR1,TLR2,TLR4,IRAK3,TNFAIP3,TNFRSF1A,CLEC7A,LY96,TWIST1,ZFP36,IFNG,IL18,JAK2
GO: Biological Process	GO:0050852	T cell receptor signaling pathway		4.113e-10	4.063e-06	1.188e-08	1.161e-07	54	174	ADA,RIPK2,BCL2A1,NFKBIA,CD3D,CD3G,CD247,PAK2,PDE4B,PIK3CD,CCR7,PLCG2,PRKD2,CSK,PRNP,PSMA1,PSMA4,PSMA7,PSMB5,PSMB6,PSMB10,PSMC3,PSMC4,PSMC5,PSMD1,PSMD4,PSME1,PSME2,PTPN6,PTPRC,DUSP3,PSME3,PSMD14,SHB,RBCK1,FYB,FYN,GBP1,MALT1,RFTN1,PSME4,BTN3A1,THY1,HLA-DPA1,HLA-DQA1,HLA-DQB1,CD300A,HLA-DRA,IFNG,DUSP22,ITK,KCNN4,LCK,LCP2
GO: Biological Process	GO:0070372	regulation of ERK1 and ERK2 cascade		4.418e-10	4.365e-06	1.273e-08	1.244e-07	70	254	MIF,TNFSF11,ARRB2,ATF3,RIPK2,C3,C5AR1,CAV1,ERRFI1,CD44,CD74,PDGFRB,ITGB1BP1,CHI3L1,PLA2G2A,CCR1,CCR7,PRKD2,CSF1R,CSK,CTGF,TBC1D10C,PTPN6,DUSP3,DUSP6,PRKCDBP,GPR183,EDNRA,APIP,ACE2,RASGRP1,EPHA2,FBXW7,RRAS,F2R,S100A7,FBLN1,FGF2,CCL2,CCL4,CCL8,CCL11,CCL18,CCL19,CCL20,CCL21,CCL22,CCL24,CX3CL1,FN1,RGS14,GBP1,GCG,ST5,NOD2,PDGFC,TEK,TFF2,GSTP1,TLR2,TLR4,ICAM1,CYR61,IL1A,IL1B,IL6,FAM83D,KDR,LIF,LYN
GO: Biological Process	GO:0050715	positive regulation of cytokine secretion		4.611e-10	4.556e-06	1.324e-08	1.295e-07	39	106	MIF,CD274,HYAL2,IL33,CASP1,CASP4,CASP5,CD2,CD14,SELK,CCR7,AIM2,CSF1R,CLEC4E,TNFSF15,RASGRP1,F2R,FCN1,CCL19,FGR,NLRP2,CARD8,POSTN,NOD2,FFAR2,TEK,GLMN,TLR2,CRTAM,CLEC5A,TWIST1,WNT5A,XBP1,IFNG,IL1A,IL1B,IL17A,IRF3,PANX1
GO: Biological Process	GO:0010952	positive regulation of peptidase activity		4.671e-10	4.615e-06	1.338e-08	1.308e-07	52	165	MAP3K5,MMP14,ASPH,BAK1,TNFRSF10A,BID,CFLAR,BOK,CASP1,CASP8,CAV1,CD14,PCOLCE,AIM2,PMAIP1,CR1,CTGF,CTSH,DAP,PSME1,PSME2,TNFSF15,EGLN3,AKIRIN2,RPS27L,ROBO1,PSME3,PSMD14,F2R,F3,S100A8,S100A9,FBLN1,SERPINB3,SEMG1,SFRP2,FN1,NLRP2,CARD8,STAT1,PSME4,IL24,ADRM1,TLR4,LY96,VCP,XDH,IFI16,IFI27,CYR61,JAK2,LCK
GO: Biological Process	GO:0002224	toll-like receptor signaling pathway		5.591e-10	5.524e-06	1.596e-08	1.561e-07	51	161	PIK3AP1,MEF2C,BIRC3,ARRB2,TBK1,RIPK2,BTK,NFKB2,NFKBIA,CASP8,CAV1,CD14,CD86,MAPKAPK2,UBQLN1,MAP3K8,CREB1,RSAD2,CTSB,MAP2K1,MAP2K3,CTSK,CYBA,TANK,DUSP3,DUSP4,DUSP6,DUSP7,IRAK4,RPS6KA2,TNIP3,TLR8,SCARA3,FOS,NOD2,RFTN1,TLR1,TLR2,TLR4,IRAK3,TNFAIP3,HSP90B1,LY96,IRAK1,IRF1,IRF3,IRF7,ITGAM,ITGB2,TLR10,LYN
GO: Biological Process	GO:0002698	negative regulation of immune effector process		5.706e-10	5.637e-06	1.625e-08	1.588e-07	40	111	A2M,ANXA1,ARRB2,BCL6,BST2,SERPING1,C4BPA,C4BPB,IL33,CD59,VPREB3,SERPINB9,CR1,EIF2AK2,HTRA1,CD55,PTPN6,PTPRC,FCGR2B,SERPINB4,FOXF1,LILRB1,NOD2,TAP2,SPINK5,TGFB1,IRAK3,DUSP10,TNFAIP3,HLA-B,CD300A,HLX,IFIT1,IL2RA,IL7R,IL13RA2,IRF1,IRF3,DUSP22,KLRB1
GO: Biological Process	GO:0051701	interaction with host		5.902e-10	5.831e-06	1.676e-08	1.638e-07	58	195	TRIM59,MMP9,RAE1,IFITM1,FCN3,HYAL2,NBN,CEACAM1,NEDD4,NPC1,CAV1,CAV2,CLDN1,P4HB,CD86,CD81,SERPINB9,NUP37,DERL1,CR1,CR2,NUP93,CTSB,EIF2AK2,CD55,PTX3,ACE2,EFNB2,FBLN1,IFITM3,FCN1,SERPINB3,SELPLG,IFITM2,FUCA2,NUP50,TRIM21,TAP2,DYNLT1,TGFB1,GUCY1A3,TLR2,CLEC5A,TNFRSF4,TYMS,ICAM1,IDE,IFIT1,ITGA2,ITGA5,ITGAV,ITGB6,CXCR4,PVRL4,KPNB1,KPNA3,LGALS1,AAAS
GO: Biological Process	GO:0019725	cellular homeostasis		6.001e-10	5.929e-06	1.699e-08	1.661e-07	174	855	ACO1,MCL1,SLC24A3,ADM,ADRA2A,AGT,CXCL9,STIM2,ANXA6,BIRC5,APOE,AQP1,ASPH,IRS2,ATOX1,ATP2B4,ATP6V1B2,BAK1,INPP4B,C3AR1,C5AR1,NPM1,TRPA1,CALR,NUCB2,CAV1,OXCT1,CD19,P2RX5,P4HB,CD38,CD40,CD52,CFL2,SLC26A4,SERPINF1,ATP6V1F,SLC39A13,DNAJC10,MUC17,CLIC2,PKD2,SLC39A6,CCR1,CCR3,PLAU,CCR6,CCR7,PLCG2,GSTO1,PLN,MAP4K4,SLC31A1,SLC31A2,ERO1A,POLE2,SLC40A1,PDIA4,SLC30A7,PIM3,PPP3CA,PPT1,PRKCB,FCRL5,SLC26A11,PRNP…
GO: Biological Process	GO:0001906	cell killing		6.153e-10	6.079e-06	1.737e-08	1.698e-07	44	129	SLAMF6,APOL1,ARRB2,SLAMF7,STX11,RNF19B,UNC13D,NOS2,PNP,CD1D,PRDX1,TREM1,CTSC,SERPINB9,CTSG,CTSH,STAP1,DEFA5,DEFA6,PTPN6,PTPRC,RASGRP1,S100A12,SERPINB4,CCL2,CXCL6,GNLY,LILRB1,VAMP7,TAP2,CORO1A,GZMB,CRTAM,HLA-B,HSPA6,VAV1,ICAM1,IFNG,IL7R,IL11,IL12RB1,KLRB1,LAG3,SH2D1A
GO: Biological Process	GO:0045732	positive regulation of protein catabolic process		6.202e-10	6.128e-06	1.746e-08	1.707e-07	71	261	ADAM8,ADRA2A,TRIB2,APOE,MSN,TRIB3,ZFAND2A,ADAM9,RNF19B,NEDD4,C4BPA,C4BPB,IL33,NRDC,OAZ2,CAV1,CCNB1,FURIN,CD81,CDK1,CDC20,CDC27,CENPE,CTSC,CLU,PLK1,RNF166,UBQLN1,SEC22B,TIPARP,EDEM1,PSMA1,PSMA4,PSMA7,DLGAP5,PSMB5,PSMB6,PSMB10,PSMC3,PSMC4,PSMC5,PSMD1,PSMD4,PSME1,PSME2,FBXO5,PCSK9,PSME3,PSMD14,FBXW7,LPCAT1,LRRK2,SNX9,RHBDD1,CDK5RAP3,EDEM2,SOX9,PLK2,AURKA,GJA1,PSME4,UBE2C,TNFAIP3,TNFRSF1B,HSPBP1,VCP,…
GO: Biological Process	GO:0050795	regulation of behavior		6.605e-10	6.526e-06	1.854e-08	1.812e-07	74	277	MDK,ADA,MEF2C,ADORA2A,CXCL9,ARRDC3,ANGPT2,CEACAM1,C3AR1,C5AR1,CALR,CASP1,SERPINE1,CD74,PDGFRB,PF4,CCR1,CCR6,CCR7,PRKD2,PPBP,DBN1,PTGDS,STAP1,RAC2,INSL5,S1PR1,EDNRA,EFNB2,PLXNC1,ROBO1,GREM1,F3,S100A7,FGF2,CCL2,CCL4,CCL19,CCL21,CXCL6,CXCL11,CXCL5,CX3CL1,CREB3,SELL,SEMA4D,SEMA4B,FN1,CXCL13,SNAI2,SWAP70,PLXND1,STAT3,NOD2,GJA1,SEMA4A,CXCL1,CXCL3,TGFB1,AGRN,NCKAP1L,VEGFC,WNT5A,IL1B,IL6,CXCR2,CXCL10,SEM…
GO: Molecular Function	GO:0044877	macromolecular complex binding		6.032e-11	1.597e-07	1.996e-08	1.688e-07	290	1578	NCOA3,KIF18A,MAP1B,MCM5,SKA2,ACTN1,ACVR1,ADAM8,MEF2C,MEIS1,CDC45,MEOX1,EOMES,MFAP2,PARP1,MFGE8,ADRA2A,AP2B1,MIF,MITF,MLH1,MMP3,MMP9,MMP14,ADCY4,TSHZ3,RAE1,SPCS1,ANXA6,GAS7,BIRC5,MYO1B,APOBEC1,CBX4,APOE,ATAD2,ARRB2,UBE2T,PSMG1,RACGAP1,IRS2,MYH10,CTNNAL1,ATR,MYO1E,ADAM15,ADAM9,CCND1,BCL6,CFLAR,MLKL,WISP1,NFATC1,NFKB2,NFKBIA,NID1,NME1,NME4,WASF1,NONO,FMNL1,NPM1,CALR,CAPG,DDR2,CAPN6,CASP8,DOK2,PRC1,S…
GO: Biological Process	GO:0097193	intrinsic apoptotic signaling pathway		7.635e-10	7.544e-06	2.137e-08	2.089e-07	81	315	HIPK1,MCL1,MAP3K5,MIF,NME5,MLH1,MMP9,TRIB3,MUC1,BAK1,NBN,BCL2A1,BCL3,BID,BNIP3,BOK,BRCA2,VNN1,MBD4,NMT1,NONO,PNP,CASP4,CASP8,CAV1,CREB3L1,P4HB,CD44,CD74,CEBPB,PDK1,SELK,DNAJC10,CLU,PLAUR,TMEM109,PLSCR1,PMAIP1,CHAC1,DDIT4,UBQLN1,POLB,ERO1A,PLEKHF1,PPP2R5C,PPP3R1,MELK,BCL2L12,DFNA5,RPS27L,SH3GLB1,EPHA2,FBXW7,SHISA5,LRRK2,S100A8,S100A9,CREB3,SFRP2,HYOU1,NOX1,SNAI2,SYVN1,SOD1,HSPH1,GCG,MLLT11,GPX1,GR…
Pathway	193147	Osteoclast differentiation	BioSystems: KEGG	5.311e-11	1.524e-07	2.177e-08	1.859e-07	51	132	ACP5,MITF,PIK3R3,TNFSF11,NCF2,NCF4,NFATC1,BTK,NFKB2,NFKBIA,SOCS3,TNFRSF11B,BLNK,PIK3CD,PLCG2,LILRA5,CREB1,PPP3CA,CSF1R,PPP3R1,MAP2K1,CTSK,CYBA,CYBB,LILRB2,IRF9,FCGR2B,FCGR3B,FHL2,FOS,FOSB,NOX1,FYN,SPI1,LILRB1,STAT1,GRB2,TGFB1,TGFBR2,TNFRSF1A,TYROBP,IFNAR2,IFNG,IFNGR1,IL1A,IL1B,IL1R1,JUNB,LCK,LCP2,FOSL1
Pathway	187103	Interferon Signaling	BioSystems: REACTOME	6.368e-11	1.828e-07	2.284e-08	1.951e-07	61	173	ADAR,RAE1,IFITM1,OASL,MX1,MX2,NEDD4,GBP4,GBP5,SOCS3,OAS2,OAS3,CD44,UBE2L6,NUP37,ISG15,XAF1,NUP93,EIF2AK2,PTAFR,PTPN6,EGR1,EIF4A1,EIF4G1,HERC5,IRF9,IFITM3,IFI30,IFITM2,IFI6,NUP50,GBP1,GBP2,GBP3,STAT1,DDX58,HLA-B,HLA-DPA1,HLA-DQA1,HLA-DQB1,HLA-DRA,HLA-F,UBA7,VCAM1,ICAM1,IRF8,IFI27,IFI35,IFIT1,IFIT3,IFNAR2,IFNG,IFNGR1,IRF1,IRF3,IRF7,ISG20,JAK2,KPNB1,KPNA3,AAAS
GO: Biological Process	GO:0007229	integrin-mediated signaling pathway		8.301e-10	8.201e-06	2.317e-08	2.265e-07	36	95	ITGA8,ADAM15,ADAM9,CEACAM1,ITGB1BP1,PLEK,COL3A1,COL16A1,ADAMTS1,CTGF,CCM2,FERMT3,FBLN1,FCER1G,FGR,FLNA,FUT8,RCC2,FERMT2,TIMP1,HCK,TYROBP,VAV1,ITGA6,ITGA2,ITGA4,ITGA5,ITGAL,ITGAM,ITGAV,ITGB2,ITGB6,ZYX,LAMA5,LIMS1,MADCAM1
GO: Biological Process	GO:0090130	tissue migration		8.623e-10	8.519e-06	2.4e-08	2.346e-07	66	237	MCC,ACTG2,ADAM8,AGT,MMP9,ANGPT2,ANXA3,APOE,AQP1,ADAM9,SERPINE1,ENPP2,ITGB1BP1,SERPINF1,ANLN,CCR6,PRKD2,PKN1,CTSH,PTGS2,PTPRG,PTPRM,RAB13,HBEGF,EFNB2,EGR3,EPHA2,MMRN2,ROBO1,GREM1,FBXW7,ETS1,S100A2,S100P,FAP,FGF2,FOXF1,EVL,FERMT1,CXCL13,SNAI2,SOX9,PLXND1,STAT1,STC1,SRPX2,SEMA4A,SASH1,GPX1,TEK,TGFB1,TGFBR2,PTP4A3,MACF1,HIF1A,CORO1C,VEGFC,HYAL1,WNT5A,ID1,IFNG,ITGA2,ITGAV,ITGB2,KDR,KIT
GO: Biological Process	GO:1902580	single-organism cellular localization		9.01e-10	8.901e-06	2.5e-08	2.444e-07	244	1302	KIF18A,MAP1B,TMEM173,ADAR,PARP1,AGT,OSBPL8,MLH1,MCFD2,SPCS1,ANXA2,APOD,APOE,TSPAN33,RHOG,RUVBL1,USO1,VAMP4,STX11,HYAL2,ATG4A,MYO5A,SEC11C,UNC13D,BCL3,BCL6,IL18R1,CEACAM1,BID,NEDD4,BNIP3L,BRCA2,SPHK1,BTK,NFKBIA,NFKBIE,AP1S2,NMT1,NPC1,NPM1,CANX,CASP8,CAV1,CCNB1,CD2,CD27,PRDX1,CD59,CDK1,CDH3,CDK5,CENPE,CTSC,ITGB1BP1,COPB2,SRPRB,SERPINA1,PIK3CD,PKD2,NME7,SEC61A1,PMAIP1,COL7A1,COPB1,PLEKHF1,SEC22B,CLI…
GO: Molecular Function	GO:0001948	glycoprotein binding		8.682e-11	2.298e-07	2.554e-08	2.16e-07	43	119	AZGP1,NID1,CALR,CANX,CD2,SERPINA1,PLAT,COL5A1,COL5A3,CSNK1G2,EDEM1,CTSB,CTSK,PTPRC,FBXO6,PLA2G2D,GPC6,ACE2,GREM1,LRRK2,GPC4,SDC1,SDCBP,SELP,FLNA,AGR2,SHB,SHH,EDEM2,FYN,CECR1,ERLEC1,TGFB1,AGRN,HSPA5,VIM,VWF,IDE,ITGAM,ITGB2,LRP8,LCK,LGALS1
GO: Biological Process	GO:0097191	extrinsic apoptotic signaling pathway		9.572e-10	9.458e-06	2.649e-08	2.59e-07	69	253	HIPK1,MCL1,ACVR1,AGT,SRPX,ATF3,PEA15,HYAL2,BAK1,BCL2A1,TNFRSF10C,TNFRSF10A,BID,CFLAR,BOK,IL33,CASP8,CASP10,CAV1,RUNX3,CD14,CD27,SERPINE1,PAK2,PF4,SGMS1,PMAIP1,MAGED1,G0S2,BAG3,PTPRC,FAIM,PSME3,CTTN,TNFRSF12A,CX3CL1,SFRP2,RBCK1,SNAI2,FYN,IFI6,GAS1,STK3,MLLT11,GPX1,PDIA3,TGFB1,GSTP1,TLR4,TNFAIP3,TNFRSF1A,TNFRSF1B,HGF,TRPS1,LY96,TNFRSF4,ICAM1,IFNG,ITPRIP,IL1A,IL1B,IL7,IL18,INHBA,ITGA6,ITGAV,JAK2,TMC…
GO: Biological Process	GO:0045597	positive regulation of cell differentiation		9.844e-10	9.725e-06	2.717e-08	2.656e-07	187	941	NCOA3,MAP1B,ACVR1,ADA,ADAM8,MEF2C,MAP3K5,EOMES,ADM,JAG1,AGT,MIF,CXCL9,MMP14,PREX1,TSHZ3,ANXA1,ENC1,IFITM1,APOE,CPNE5,TNFSF11,BCL9L,RIPK2,UNC13D,BCL6,PRDM1,WISP1,PROM1,BNIP2,VNN1,SPHK1,BTK,NME1,PNP,CALR,DDR2,SOCS3,CASP8,CD1D,CD27,CD86,CD53,CD74,CDH5,CEBPB,CEBPD,ENPP2,SERPINF1,PF4,CD83,SERPINE2,CLU,SASH3,CTHRC1,PLA2G2A,CCR1,CCR7,QKI,COL1A1,ADAMTS1,CREB1,PPP2R5B,CSF1R,ISG15,FEZ1,ITSN2,PRKCH,CTGF,CTN…
GO: Biological Process	GO:0070098	chemokine-mediated signaling pathway		9.986e-10	9.866e-06	2.748e-08	2.686e-07	32	79	CXCL9,PF4,CCR1,CCR3,CCR6,CCR7,PPBP,ROBO1,CCL2,CCL4,CCL8,CCL11,CCL18,CCL19,CCL20,CCL21,CCL22,CCL24,CXCL6,CXCL11,CXCL5,CX3CL1,CXCL13,CXCR6,CCR10,CXCL1,CXCL3,TFF2,HIF1A,CXCR2,CXCL10,CXCR4
GO: Biological Process	GO:0001909	leukocyte mediated cytotoxicity		1.065e-09	1.053e-05	2.924e-08	2.859e-07	37	100	SLAMF6,ARRB2,SLAMF7,STX11,RNF19B,UNC13D,NOS2,PNP,CD1D,PRDX1,TREM1,CTSC,SERPINB9,CTSG,CTSH,STAP1,PTPN6,PTPRC,RASGRP1,SERPINB4,CCL2,CXCL6,LILRB1,VAMP7,TAP2,CORO1A,GZMB,CRTAM,HLA-B,HSPA6,VAV1,ICAM1,IL7R,IL12RB1,KLRB1,LAG3,SH2D1A
GO: Biological Process	GO:0010631	epithelial cell migration		1.088e-09	1.075e-05	2.979e-08	2.912e-07	64	228	MCC,ADAM8,AGT,MMP9,ANGPT2,ANXA3,APOE,AQP1,ADAM9,SERPINE1,ENPP2,ITGB1BP1,SERPINF1,ANLN,CCR6,PRKD2,PKN1,CTSH,PTGS2,PTPRG,PTPRM,RAB13,HBEGF,EFNB2,EGR3,EPHA2,MMRN2,ROBO1,GREM1,FBXW7,ETS1,S100A2,S100P,FAP,FGF2,EVL,FERMT1,CXCL13,SNAI2,SOX9,PLXND1,STAT1,STC1,SRPX2,SEMA4A,SASH1,GPX1,TEK,TGFB1,TGFBR2,PTP4A3,MACF1,HIF1A,CORO1C,VEGFC,HYAL1,WNT5A,ID1,IFNG,ITGA2,ITGAV,ITGB2,KDR,KIT
GO: Biological Process	GO:0007568	aging		1.114e-09	1.101e-05	3.04e-08	2.972e-07	74	280	ADA,ADM,AGT,MIF,MME,MMP7,APOD,APOE,ASS1,HYAL2,ATR,BAK1,NCF2,BCL6,BRCA2,NFKB2,SERPING1,NPM1,CALR,CANX,SOCS3,CAST,CAV1,CD86,FURIN,SERPINE1,CDK1,PAX5,CTSC,SERPINF1,COL3A1,POLB,CRYAB,CTGF,MAP2K1,CYP27B1,DCN,PTGS1,BCL2L12,NUAK1,NQO1,ENG,RPN2,LRRK2,F3,CCL2,CX3CL1,FOXM1,CARM1,CISD2,FOS,SOD1,STAT3,GPX1,GRB2,TGFB1,TIMP1,TIMP2,TIMP3,TNFRSF1B,HMGA1,TWIST1,TYMS,UCP2,ICAM1,IDE,IGFBP2,IL1B,IL6,IL15,IRAK1,LCK,L…
Pathway	M5884	Ensemble of genes encoding core extracellular matrix including ECM glycoproteins, collagens and proteoglycans	MSigDB C2: MIT	9.583e-11	2.75e-07	3.056e-08	2.61e-07	84	275	MFAP2,MFAP4,MFGE8,MGP,AEBP1,SPARCL1,SRPX,BGN,WISP1,NID1,PCOLCE,CTHRC1,COL1A1,COL1A2,COL3A1,COL4A1,COL4A2,COL5A1,COL5A2,COL6A2,COL6A3,COL7A1,COL9A3,MXRA5,COL12A1,COL15A1,COL16A1,EFEMP2,CRELD2,COL5A3,SRGN,VCAN,CTGF,ASPN,SPOCK2,DCN,DMBT1,CRISPLD2,DPT,ECM1,MMRN2,LRG1,FBLN1,FBLN2,FBN1,EFEMP1,NID2,FBLN5,FMOD,FN1,MMRN1,POSTN,HAPLN3,SPOCK1,SPP1,SMOC2,FGL2,FNDC1,SRPX2,EMILIN1,RSPO3,COL18A1,THBS2,TNFAIP6,A…
GO: Biological Process	GO:0018212	peptidyl-tyrosine modification		1.309e-09	1.294e-05	3.564e-08	3.484e-07	87	351	ADRA2A,AGT,MIF,TPST2,TPST1,MST1R,ARRB2,RAP2C,HYAL2,RIPK2,DYRK4,BTK,DDR2,CAV1,CAV2,OSM,CD40,ERRFI1,CD44,PAK2,CD74,CD81,PDGFRB,ENPP2,PECAM1,SH3BP5,PPP2R5B,CSF1R,CSK,MAP2K1,MAP2K3,EIF2AK2,MELK,STAP1,PTPN6,PTPRC,TRIM27,EPHA2,GREM1,FBXW7,F2R,EHD4,EFEMP1,FES,FGR,SEMA4D,SFRP2,FYN,SPINK1,HSPH1,SAMSN1,NOD2,AFAP1L2,PDGFC,IL24,TEK,TGFB1,TIE1,TLR4,TNFRSF1A,AGRN,HCK,HCLS1,HGF,HK1,CD300A,TTK,VEGFC,ICAM1,IFNG,I…
GO: Biological Process	GO:1901135	carbohydrate derivative metabolic process		1.694e-09	1.674e-05	4.598e-08	4.495e-07	249	1343	AICDA,ACLY,HS6ST2,ACPP,ADA,ADCY3,ADM,ADORA2A,PARP1,MGAT1,ADRA2A,MGAT2,MIF,CXCL9,NME5,MKI67,ALDOB,AKR1B1,MPG,AMPD2,ADCY4,AMPD3,GPR65,MCFD2,APOBEC1,APOE,AQP1,ARF4,STS,ART3,USO1,NUDT1,MUC1,MUC2,MUC4,HYAL2,ATP6V1B2,P2RY13,BGN,BPGM,ST3GAL5,NME1,NME4,MBD4,NOS2,PNP,NPC1,CALR,CANX,NUCB2,OAS2,PAPSS1,ENTPD1,CD44,CD59,CDA,PDE4B,GCNT3,PDGFRB,CTSC,PF4,CFP,PFKFB3,CHI3L1,CHI3L2,PFKP,PGM3,OSTC,SERPINA1,MUC17,DER…
GO: Molecular Function	GO:0005539	glycosaminoglycan binding		1.798e-10	4.76e-07	4.76e-08	4.026e-07	63	216	MDK,MMP7,ANG,APOE,HYAL2,BGN,WISP1,CD44,PCOLCE,PF4,SERPINE2,LIPG,COL5A1,ADAMTS1,COL5A3,VCAN,CTGF,CTSG,SPOCK2,DCN,PTPRC,PLA2G2D,CRISPLD2,DPYSL3,HBEGF,ENG,REG4,FGF2,CCL2,CCL8,GPNMB,CXCL6,CXCL11,SELL,SELP,FMOD,FN1,CXCL13,SHH,POSTN,HAPLN3,SOD3,SMOC2,CECR1,NOD2,LYVE1,GNS,ADAMTS5,RSPO3,TGFBR2,THBS2,TLR2,TNFAIP6,AGRN,TPSB2,TPSAB1,HMMR,CYR61,CXCL10,ITGAM,LAMC2,LPL,LTBP2
GO: Biological Process	GO:0002285	lymphocyte activation involved in immune response		1.762e-09	1.741e-05	4.769e-08	4.662e-07	50	161	AICDA,ADA,EOMES,SLAMF6,MLH1,ANXA1,STX11,TNFSF13,RIPK2,NBN,UNC13D,BCL3,BCL6,IL18R1,CD1C,CD86,CD40,CCR7,PLCG2,IL27RA,GAPT,CLEC4E,PTPRC,GPR183,FCER1G,CCL19,BATF,SHB,SWAP70,LILRB1,VAMP7,SEMA4A,TGFB1,CORO1A,TLR4,TNFAIP3,HLX,ICAM1,XBP1,IFNG,IL6,IL12RB1,NKX2-3,IRF1,ITGAL,LCP1,DLL1,LGALS1,LY9,CD180
GO: Biological Process	GO:0051348	negative regulation of transferase activity		1.812e-09	1.79e-05	4.891e-08	4.781e-07	94	392	LRRC66,ADAR,ADORA2A,TRIB2,APOE,TRIB3,IRS2,HYAL2,BGN,BUB1B,NPM1,SOCS3,CAV1,CCNB1,ERRFI1,PAK2,CDC20,CDC27,CDKN2C,CENPE,ITGB1BP1,PLK1,SH3BP5,GMFG,CSK,PKIA,PRKAR1A,PRKAR2B,PKN1,DNAJC3,ASPN,PSMA1,PSMA4,PSMA7,PSMB5,PSMB6,PSMB10,PSMC3,PSMC4,PSMC5,PSMD1,PSMD4,PSME1,PSME2,DCN,LAX1,PTPN6,PTPRC,FBXO5,TINF2,TESC,DUSP2,DUSP3,DUSP4,DUSP5,DUSP6,DUSP7,TRIM27,RGS2,LATS2,DYNC1LI1,SPRED1,PSME3,PSMD14,SERPINB3,MAD2L…
GO: Biological Process	GO:0090132	epithelium migration		1.937e-09	1.914e-05	5.216e-08	5.099e-07	64	231	MCC,ADAM8,AGT,MMP9,ANGPT2,ANXA3,APOE,AQP1,ADAM9,SERPINE1,ENPP2,ITGB1BP1,SERPINF1,ANLN,CCR6,PRKD2,PKN1,CTSH,PTGS2,PTPRG,PTPRM,RAB13,HBEGF,EFNB2,EGR3,EPHA2,MMRN2,ROBO1,GREM1,FBXW7,ETS1,S100A2,S100P,FAP,FGF2,EVL,FERMT1,CXCL13,SNAI2,SOX9,PLXND1,STAT1,STC1,SRPX2,SEMA4A,SASH1,GPX1,TEK,TGFB1,TGFBR2,PTP4A3,MACF1,HIF1A,CORO1C,VEGFC,HYAL1,WNT5A,ID1,IFNG,ITGA2,ITGAV,ITGB2,KDR,KIT
GO: Biological Process	GO:0050854	regulation of antigen receptor-mediated signaling pathway		2.049e-09	2.024e-05	5.501e-08	5.377e-07	22	43	ADA,CMTM3,LPXN,CCR7,PRKD2,PRKCB,PRKCH,FCRL5,PRNP,STAP1,PTPN6,PTPRC,DUSP3,GBP1,MALT1,THY1,CD300A,DUSP22,KCNN4,LCK,SLC39A10,LYN
GO: Molecular Function	GO:0019899	enzyme binding		2.449e-10	6.482e-07	5.892e-08	4.984e-07	328	1851	A2M,AICDA,TMEM173,MEF2C,MAP3K5,FZD4,ADORA2A,PARP1,ADRA2A,ALDOB,PREX1,ALOX5AP,TRIB2,ANGPT2,ANXA2,ANXA5,BIRC5,CBX4,TSPAN33,MSN,ARG2,MST1R,ARHGAP4,RHOH,ARRB2,TRIB3,UBE2T,STXBP6,NXT1,RACGAP1,IRS2,PEA15,ATP2B4,HYAL2,MYO5A,DOCK11,ADAM9,PPP1R12A,RNF19B,NAP1L1,UNC13D,NCF2,CCND1,TNFRSF10A,CEACAM1,BID,NEDD4,PRDM1,CFLAR,MLKL,NEK2,BNIP3,BRCA2,NFATC1,SPHK1,NFKBIA,FGD5,NME1,WASF1,NOS2,FMNL1,NOTCH3,NPM1,CALR,CA…
Pathway	167324	Amoebiasis	BioSystems: KEGG	2.105e-10	6.04e-07	5.979e-08	5.106e-07	44	109	ACTN1,PIK3R3,ARG2,MUC2,NOS2,CD1D,CD14,SERPINB6,SERPINB9,PIK3CD,COL1A1,COL1A2,COL3A1,COL4A1,COL4A2,COL5A1,COL5A2,COL5A3,GNA14,PRKCB,CTSG,RAB5A,SERPINB1,SERPINB3,SERPINB4,FN1,GNA15,GNAS,CXCL1,TGFB1,TLR2,TLR4,COL27A1,IFNG,IL1B,IL1R1,IL6,ITGAM,ITGB2,LAMA5,LAMB1,LAMB2,LAMC1,LAMC2
Pathway	M5885	Ensemble of genes encoding ECM-associated proteins including ECM-affilaited proteins, ECM regulators and secreted factors	MSigDB C2: MIT	2.292e-10	6.577e-07	5.979e-08	5.106e-07	179	753	A2M,SERPINA3,MDK,ADAM8,AGT,CXCL9,MMP1,MMP3,MMP7,MMP9,MMP10,MMP12,MMP14,MMP19,ANGPT2,ANXA1,ANXA2,ANXA3,ANXA4,ANXA5,ANXA6,CST7,FCN3,TNFSF11,MUC1,MUC2,MUC4,HYAL2,SERPINB7,ADAM19,TNFSF13,ADAM15,ADAM9,SERPING1,C1QA,C1QB,C1QC,PLOD3,SERPINH1,OSM,P4HA1,SERPINE1,REG3A,CTSC,SERPINF1,PF4,SERPINA1,PI3,SERPINB5,SERPINB6,SERPINE2,SERPINB8,SERPINB9,CLC,SERPINI1,MUC17,PLAT,PLAU,PLOD1,CHRDL2,S100A16,ADAMTS1,PPBP,…
GO: Biological Process	GO:0010035	response to inorganic substance		2.263e-09	2.236e-05	6.06e-08	5.924e-07	113	502	ACO1,ADA,MEF2C,MAP3K5,PARP1,MMP3,ALDOB,AKR1B1,ALOX5AP,ANXA1,ANXA5,APOBEC1,AQP1,AQP3,AQP9,ASPH,ASS1,ATP2B4,ADAM9,BAK1,CCND1,NEDD4,BLM,BNIP3,C3,NPC1,TRPA1,CALR,NR4A2,CASP8,CAV1,TNFRSF11B,CCNB1,CD14,CD86,PRDX1,REG3A,PDGFRB,SERPINF1,PKD2,CCR7,PLCG2,PLN,HOMER1,COL1A1,S100A16,SELM,PTGES,CREB1,SLC40A1,SLC30A7,CRYAB,PPP3CA,PRNP,PSAP,CYP27B1,PTGS2,ADPRHL2,NQO1,ECT2,CYBRD1,LRRK2,ETS1,EZH2,F3,S100A8,S100A9,…
GO: Biological Process	GO:0097305	response to alcohol		2.372e-09	2.343e-05	6.333e-08	6.19e-07	87	355	NCOA3,MGMT,ANXA1,APOBEC1,AQP1,AQP3,MSN,ASS1,BAK1,CCND1,BID,BLM,ALDH1A2,BRCA2,C3,MBD4,CALR,SOCS3,CASP8,WFDC1,CCNA2,OXCT1,CD14,CD27,CD38,ERRFI1,CDK1,PDGFRB,SERPINF1,PLN,COL1A1,ADAMTS1,POLB,CRYAB,PRF1,CTGF,CTNNB1,CTSB,CYP27B1,PTGFR,PTGS1,PTGS2,NQO1,RBBP8,EGR1,PSMD14,RAMP3,ETS1,F3,S100A8,S100A9,CCL2,HOXB13,FOS,FOSB,SHH,SNAI2,FYN,G6PD,SOD1,SPI1,SPP1,STAT3,STC1,AURKA,GLRX,GPX1,PDIA3,TGFB1,TGFBR2,TK1,TL…
GO: Biological Process	GO:0007010	cytoskeleton organization		2.513e-09	2.483e-05	6.693e-08	6.543e-07	217	1142	KIF18A,MAP1B,RHOJ,SPC25,SKA2,ACTN1,MEF2C,ADRA2A,MLH1,PREX1,ANG,GPR65,ANXA1,NTMT1,BIRC3,GAS7,BIRC5,MYO1B,APOE,AQP1,PDLIM4,RHOG,ARHGAP4,ARHGDIB,MYO1F,RACGAP1,VAMP4,MYBL2,MYH10,PPP1R12A,BCL6,CFLAR,NEK2,BNIP2,BRCA2,BST2,FGD5,WASF1,FMNL1,NPM1,CALR,CAPG,CAPN6,CASP4,CAV1,PRC1,CCNB1,PAK2,PAM,CDK1,AURKB,CDK5,CENPE,PDGFRB,CETN2,CFL2,CYTH2,ITGB1BP1,PECAM1,PFDN1,PARVB,MIS12,MID1IP1,ANLN,PKD2,CCR7,PLEK,PLK1,R…
GO: Biological Process	GO:0009894	regulation of catabolic process		2.546e-09	2.516e-05	6.762e-08	6.61e-07	147	705	AADAC,ADAM8,ADRA2A,MIF,TRIB2,IFT20,ANXA2,APOC1,APOE,MSN,RUVBL1,TRIB3,TBK1,IRS2,ATP2B4,ZFAND2A,ADAM9,RNF19B,RIPK2,NEDD4,BNIP3,BNIP3L,BPGM,BUB1B,C4BPA,C4BPB,NOS2,IL33,NPC1,NRDC,CASP1,OAZ2,CAV1,ODC1,CCNB1,FURIN,CD81,CDK1,CDC6,CDC20,CDC27,CENPE,CTSC,RAB33A,SERPINE2,CLU,DERL3,PIP4K2A,PLK1,DDIT4,RNF166,UBQLN1,PLEKHF1,SEC22B,TIPARP,FEZ1,EDEM1,CTSK,PSMA1,PSMA4,PSMA7,DLGAP5,PSMB5,PSMB6,PSMB10,PSMC3,PSMC4,…
GO: Biological Process	GO:0040013	negative regulation of locomotion		2.595e-09	2.564e-05	6.873e-08	6.719e-07	74	285	MCC,ADA,TRIM59,ADORA2A,OSBPL8,ARRDC3,ANGPT2,IFITM1,APOD,APOE,FCN3,ARHGAP4,ARHGDIB,RAP2C,MUC2,HYAL2,ADAM15,NBN,BST2,IL33,SERPINE1,ITGB1BP1,SERPINF1,CNN2,COL3A1,ROBO4,DACH1,DBN1,STAP1,PTPRG,PTPRM,PTX3,DPYSL3,RAP2A,MMRN2,ROBO1,GREM1,EGFL7,ENG,RRAS,FBLN1,IFITM3,FCN1,FGF2,OLFM1,CCL2,CCL21,SEMG1,EVL,SEMA4D,SEMA4B,SFRP2,CXCL13,SHH,IFITM2,STAT3,STC1,SULF1,SEMA4A,IL24,ABHD2,TGFB1,THY1,TIE1,TIMP1,GTPBP4,CD…
GO: Molecular Function	GO:0008009	chemokine activity		3.276e-10	8.671e-07	7.225e-08	6.112e-07	24	47	CXCL9,CXCL16,PF4,PPBP,CKLF,CCL2,CCL4,CCL8,CCL11,CCL18,CCL19,CCL20,CCL21,CCL22,CCL24,CXCL6,CXCL11,CXCL5,CX3CL1,CXCL13,CXCL1,CXCL3,CCL28,CXCL10
GO: Biological Process	GO:0006816	calcium ion transport		2.745e-09	2.712e-05	7.252e-08	7.089e-07	94	395	SLC24A3,ADORA2A,ADRA2A,AGT,CXCL9,STIM2,ANXA5,ANXA6,ARRB2,ASPH,ATP2B4,MYO5A,BAK1,NFATC1,CACNA2D1,TRPA1,CAV1,CD19,P2RX5,SERPINE1,PDE4B,PDGFRB,SELK,CLIC2,PKD2,CCR1,CCR7,PLCG2,GSTO1,PLN,HOMER1,UBQLN1,ERO1A,PPP3CA,PRKCB,CTGF,FCRL5,CTNNB1,CYBA,CYP27B1,PTGS2,PTPN6,PTPRC,CCDC109B,KCNE3,TRIM27,EDNRA,CALCRL,RAMP1,RAMP3,LILRB2,F2R,TRPV2,FGF2,CCL2,CCL4,CCL8,CCL19,CCL21,CXCL11,FKBP1B,CREB3,SEMG1,ORAI2,ATP2C1,…
GO: Biological Process	GO:0018193	peptidyl-amino acid modification		2.792e-09	2.758e-05	7.355e-08	7.19e-07	243	1311	NCOA3,ACVR1,CDC7,PARP1,MGAT1,ADRA2A,MGAT2,AGT,MIF,TPST2,TPST1,RAE1,MCFD2,NTMT1,HAT1,CBX4,MST1R,ARRB2,RUVBL1,USO1,TBK1,ASPH,RAP2C,MUC1,ATP2B4,HYAL2,ATR,RIPK2,BAK1,DYRK4,BGN,BLM,BRCA2,ST3GAL5,SPHK1,BTK,NMT1,NOS2,CALR,CANX,DDR2,CAV1,CAV2,CCNB1,OSM,P4HA1,P4HB,FURIN,CD40,ERRFI1,CD44,CD59,PAK2,CD74,CD81,CDK1,PAX5,AURKB,CDK5,PDGFRB,PDK1,CETN2,MAPKAPK2,ENPP2,CTSC,PECAM1,PER1,CHI3L1,TERF2IP,PGM3,PHF1,OSTC…
Pathway	106028	Hemostasis	BioSystems: REACTOME	3.181e-10	9.128e-07	7.607e-08	6.496e-07	128	493	A2M,KIF18A,ACTN1,ADRA2A,MMP1,ANGPT2,PIK3R3,RHOG,ARRB2,RACGAP1,ATP2B4,DOCK11,SERPING1,NOS2,CALU,ESAM,DOK2,CAV1,SLC7A6,CD2,SLC16A3,SERPINE1,CD48,TREM1,CDK5,CENPE,PECAM1,PF4,JAM2,SERPINA1,SERPINB6,SERPINE2,SERPINB8,CLU,PLAT,PLAU,PLAUR,PLCG2,PLEK,KIF23,PPBP,PPP2R5B,PPP2R5C,GNA14,CSK,SRGN,PRKAR1A,PRKAR2B,PRKCB,PRKCH,PSAP,JAML,PTPN6,RAB5A,RAC2,DOCK2,KIF20A,RASGRP1,MRVI1,F2R,F2RL2,F3,EHD3,EHD2,FCER1G,FG…
GO: Biological Process	GO:0009725	response to hormone		2.982e-09	2.947e-05	7.837e-08	7.661e-07	206	1074	NCOA3,SERPINA3,MDK,ME1,ADCY3,MEF2C,ADM,PARP1,MFGE8,ADRA2A,OSBPL8,MMP14,ALDOB,AKR1B1,MMP19,ADCY4,ANG,ANXA1,ANXA3,ANXA5,PIK3R3,APOBEC1,AQP1,MSN,STS,TRIB3,ASNS,ASS1,IRS2,PEA15,ATP6V1B2,MYO5A,ADAM9,NCF2,CCND1,CFB,BID,ALDH1A2,BRCA2,EIF2B3,EIF2B2,C3,MBD4,NPC1,PLOD3,CALR,NUCB2,SOCS3,NR4A2,CASP8,WFDC1,CAV1,CAV2,TNFRSF11B,CCNA2,OXCT1,P2RY6,CD38,ERRFI1,PDGFRB,SERPINF1,ATP6V1F,SERPINA1,SERPINB9,PIK3C2A,RASG…
GO: Biological Process	GO:0032611	interleukin-1 beta production		3.007e-09	2.971e-05	7.881e-08	7.705e-07	27	62	ACP5,ARRB2,GBP5,SPHK1,CASP1,CASP4,CASP5,ERRFI1,CCR7,TNFAIP8,AIM2,S1PR3,F2R,CCL19,NLRP2,CARD8,NOD2,GSTP1,TLR4,TNFAIP3,MR1,WNT5A,IFI16,IFNG,IL1B,PANX1,JAK2
GO: Biological Process	GO:0030574	collagen catabolic process		3.158e-09	3.12e-05	8.242e-08	8.057e-07	31	78	MMP1,MMP3,MMP7,MMP9,MMP10,MMP12,MMP14,MMP19,ADAM15,ADAM9,FURIN,COL1A1,COL1A2,COL3A1,COL4A1,COL4A2,COL5A1,COL5A2,COL6A2,COL6A3,COL7A1,COL9A3,COL12A1,COL15A1,COL16A1,COL5A3,CTSB,CTSK,KLK6,FAP,COL18A1
GO: Biological Process	GO:0031099	regeneration		3.162e-09	3.124e-05	8.242e-08	8.057e-07	55	188	ADM,MIF,MKI67,ANGPT2,ANXA1,ANXA3,APOD,APOE,ADAM15,BAK1,CCND1,CFLAR,NINJ1,NINJ2,C5AR1,NNMT,CALU,SOCS3,CAST,CAV1,CCNA2,CCNB1,P2RX5,CDK1,CEBPB,PKM,PLAU,MAP4K4,PRRX1,PPAT,MAP2K1,PRPS1,KLK6,EIF4A1,EZH2,CCL2,CXCL6,FKBP1B,FPGS,SPP1,LPIN1,GJA1,SULF2,GPX1,TEK,TGFB1,TIMP3,HGF,TYMS,UCP2,TNC,JAK2,LAMB2,SEPN1,LIF
GO: Biological Process	GO:0032680	regulation of tumor necrosis factor production		3.385e-09	3.344e-05	8.8e-08	8.603e-07	40	117	ACP5,ARRB2,RIPK2,BCL3,CD2,CD14,ERRFI1,MAPKAPK2,PF4,SELK,CLU,SASH3,CCR7,CYBA,PTAFR,TRIM27,RASGRP1,FCER1G,CCL2,CCL4,GPNMB,CCL19,UBE2J1,ZC3H12A,LILRB1,NOD2,GSTP1,TLR1,TLR2,TLR4,IRAK3,TNFAIP3,TNFRSF1A,CLEC7A,LY96,TWIST1,ZFP36,IFNG,IL18,JAK2
GO: Biological Process	GO:0044712	single-organism catabolic process		3.461e-09	3.42e-05	8.976e-08	8.774e-07	226	1204	AADAC,AICDA,DNAJB9,ADA,ADRA2A,MIF,MMP1,MMP3,MMP7,MMP9,MMP10,MMP12,MMP14,ALDOB,MMP19,MPG,AMPD3,ANXA5,APOBEC1,APOC1,APOE,KMO,ARG2,STS,RUVBL1,NUDT1,IRS2,ATP2B4,HYAL2,ATG4A,ADAM15,ADAM9,BCAT1,NCF2,INPP4B,BGN,BLVRA,BNIP2,BNIP3,BNIP3L,BPGM,SPHK1,BUB1B,GYG2,MBD4,NOS2,KYNU,PNP,CAV1,CBR3,CCNB1,OXCT1,P2RX5,FURIN,ENTPD1,ENTPD3,PRDX1,CD44,TREM1,CDA,CDC6,CDC20,CDC27,PDE4B,CENPE,PDK1,ENPP2,PFKFB3,PFKP,PCYOX1L,…
Pathway	198909	B Cell Receptor Signaling Pathway	BioSystems: WikiPathways	4.066e-10	1.167e-06	8.977e-08	7.666e-07	56	159	PIK3AP1,ATP2B4,BCL6,NFATC1,BTK,NFKBIA,CCNA2,CCND2,CD19,CD72,CD79A,CD81,CMTM3,MAPKAPK2,BLNK,RASGRP3,PIP4K2A,PLCG2,CR2,CREB1,PPP3CA,PPP3R1,CSK,PRKCB,CTNNB1,MAP2K1,STAP1,PTPN6,PTPRC,BANK1,RAP2A,DUSP4,DUSP6,ARPC1B,ACTR3,DOK3,CHST15,FCGR2B,SH3BP2,SH2B2,DAPP1,FYN,STAT1,STAT3,GRB2,PIP5K1C,MAP4K1,HCK,HCLS1,VAV1,LAT2,ITK,ITPR1,LCK,LCP2,LYN
GO: Biological Process	GO:0009896	positive regulation of catabolic process		3.607e-09	3.564e-05	9.33e-08	9.12e-07	94	397	AADAC,ADAM8,ADRA2A,MIF,TRIB2,APOE,MSN,TRIB3,TBK1,IRS2,ZFAND2A,ADAM9,RNF19B,RIPK2,NEDD4,BNIP3,BNIP3L,C4BPA,C4BPB,IL33,NRDC,OAZ2,CAV1,CCNB1,FURIN,CD81,CDK1,CDC20,CDC27,CENPE,CTSC,CLU,PIP4K2A,PLK1,RNF166,UBQLN1,PLEKHF1,SEC22B,TIPARP,EDEM1,PSMA1,PSMA4,PSMA7,DLGAP5,PSMB5,PSMB6,PSMB10,PSMC3,PSMC4,PSMC5,PSMD1,PSMD4,PSME1,PSME2,DCN,FBXO5,PCSK9,RALB,SH3GLB1,PSME3,PSMD14,MTDH,FBXW7,LPCAT1,LRRK2,TRIM22,SNX9…
GO: Biological Process	GO:0002573	myeloid leukocyte differentiation		3.817e-09	3.771e-05	9.847e-08	9.626e-07	59	209	ADAM8,MEF2C,PARP1,MITF,MMP9,ANXA2,PIR,TNFSF11,INPP4B,NFATC1,C1QC,NME1,CASP8,CASP10,CD86,CEBPB,PF4,PIK3CD,SNX10,CCR1,CCR7,BATF2,CREB1,CSF1R,CTNNB1,RASSF2,MAFB,TESC,EFNA2,EPHA2,IKZF1,SLC9B2,BATF3,CCL19,BATF,FOS,SBNO2,TOB2,SPI1,LILRB1,GNAS,TGFB1,TGFBR2,TLR4,HCLS1,HHEX,TYROBP,CD300LF,IFI16,IFNG,IL17A,INHBA,NKX2-3,IRF7,ITGAM,JUNB,KIT,LIF,LYN
GO: Biological Process	GO:0030163	protein catabolic process		3.855e-09	3.809e-05	9.918e-08	9.695e-07	167	832	USP11,DNAJB9,ADAM8,ADRA2A,MMP3,TRIB2,ANXA2,ENC1,COPS3,APOE,MSN,ARRB2,TRIB3,ZFAND2A,ADAM9,RNF19B,NEDD4,NEK2,BNIP3,BNIP3L,BUB1B,C4BPA,C4BPB,NOS2,IL33,NRDC,CAST,CASP8,OAZ2,CAV1,ODC1,CCNB1,FURIN,CD81,CDK1,CDC6,CDC20,CDC27,AURKB,PTTG1,UBE2L6,CENPE,CTSC,TRIP12,PCYOX1L,SERPINE2,DNAJC10,CLU,DERL3,BACE2,PLK1,CPVL,PMAIP1,RNF166,UBQLN1,DERL1,SEC22B,TIPARP,PPP2R5C,PPT1,ISG15,EDEM1,CTSB,CTSE,CTSH,CTSK,DNAJC3,…
GO: Biological Process	GO:0032845	negative regulation of homeostatic process		3.874e-09	3.828e-05	9.943e-08	9.72e-07	54	184	ADA,ADRA2A,MIF,CXCL9,ARRDC3,ASPH,TNFRSF11B,CD19,CD38,CD44,CD74,TERF2IP,CLIC2,PKD2,CCR7,PLCG2,GSTO1,PLN,MAP4K4,ERO1A,PIM3,CSK,FCRL5,CYBA,PTPN6,PTPRC,TINF2,MAFB,EDNRA,F2R,FCER1G,FCGR2B,FGF2,CCL19,CCL21,CXCL11,FKBP1B,RTEL1,GNAS,TGFB1,CORO1A,THY1,TNFAIP3,TNFRSF4,UCP2,CXCR2,IL18,ACD,CXCL10,ITGAV,ITPR1,LCK,LMO2,LYN
GO: Biological Process	GO:0005975	carbohydrate metabolic process		4.146e-09	4.096e-05	1.061e-07	1.037e-06	191	983	MAN2B1,HS6ST2,ME1,PARP1,MGAT1,MGAT2,MIF,ALDOB,AKR1B1,RAE1,MCFD2,APOD,ARF4,ART3,USO1,ATF3,IRS2,MUC1,MUC2,MUC4,HYAL2,PGM2L1,INPP4B,BGN,BPGM,ST3GAL5,GYG2,NPC1,MGAM,CALR,CANX,OAS2,PAPSS1,CD44,CD59,GCNT3,PDK1,CTSC,CFP,PFKFB3,CHI3L1,CHI3L2,PFKP,PGM3,OSTC,SERPINA1,MUC17,NUP37,DERL3,PKM,CHPF2,CHST2,PLEK,GMPPA,GSTO1,PMAIP1,PMM2,DDIT4,COL7A1,SEC22B,CHST11,CREM,TIPARP,CRY1,SEC24C,VCAN,NUS1,SDC3,NUP93,EDEM1,…
GO: Biological Process	GO:0044770	cell cycle phase transition		4.265e-09	4.214e-05	1.089e-07	1.064e-06	115	519	MCM5,ACVR1,CDC7,CDC45,ANXA1,BIRC5,MUC1,ATP2B4,MYBL2,PPP1R12A,BCAT1,NBN,CCND1,BID,BLM,NEK2,NFATC1,BUB1B,MBD4,NPM1,ODF2,CCNA2,CCNB1,CCND2,CDK1,CDC6,CDC20,CDC25B,CDC27,CDKN2C,CDKN3,CENPE,CETN2,ANLN,PKD2,PLK1,POLE2,PPAT,PPP2R5C,PPP3CA,CEP135,PKIA,PRKAR2B,SLFN11,KNTC1,NDE1,PSMA1,PSMA4,PSMA7,DLGAP5,PSMB5,PSMB6,PSMB10,PSMC3,PSMC4,PSMC5,PSMD1,PSMD4,PSME1,PSME2,MELK,PTPN6,PTPRC,FBXO5,TIPIN,KIF14,RBBP8,E2F…
GO: Biological Process	GO:0032640	tumor necrosis factor production		4.482e-09	4.428e-05	1.141e-07	1.116e-06	40	118	ACP5,ARRB2,RIPK2,BCL3,CD2,CD14,ERRFI1,MAPKAPK2,PF4,SELK,CLU,SASH3,CCR7,CYBA,PTAFR,TRIM27,RASGRP1,FCER1G,CCL2,CCL4,GPNMB,CCL19,UBE2J1,ZC3H12A,LILRB1,NOD2,GSTP1,TLR1,TLR2,TLR4,IRAK3,TNFAIP3,TNFRSF1A,CLEC7A,LY96,TWIST1,ZFP36,IFNG,IL18,JAK2
GO: Biological Process	GO:0001776	leukocyte homeostasis		4.697e-09	4.64e-05	1.193e-07	1.166e-06	35	96	ADA,MEF2C,MIF,AHR,ANXA1,BAK1,BCL2A1,TNFRSF17,CEACAM1,CD44,CD74,PDE4B,PIK3CD,PMAIP1,SLC40A1,PKN1,GAPT,FCER1G,FCGR2B,CXCL6,SH2B2,TNFSF13B,TGFB1,CORO1A,TNFAIP3,NCKAP1L,HIF1A,TNFRSF4,IFNG,IL2RA,IL6,CXCR2,IL18,NKX2-3,LYN
GO: Biological Process	GO:0032612	interleukin-1 production		4.718e-09	4.662e-05	1.195e-07	1.168e-06	30	75	ACP5,ANXA1,ARRB2,GBP5,SPHK1,CASP1,CASP4,CASP5,ERRFI1,CCR7,TNFAIP8,AIM2,S1PR3,F2R,S100A13,CCL19,CCL20,NLRP2,CARD8,NOD2,GSTP1,TLR4,TNFAIP3,MR1,WNT5A,IFI16,IFNG,IL1B,PANX1,JAK2
GO: Biological Process	GO:1903557	positive regulation of tumor necrosis factor superfamily cytokine production		4.796e-09	4.739e-05	1.212e-07	1.185e-06	29	71	ADAM8,RIPK2,CD2,CD14,CD86,MAPKAPK2,PF4,SELK,CLU,SASH3,CCR7,CYBA,PTAFR,RASGRP1,FCER1G,CCL2,CCL4,CCL19,NOD2,TLR1,TLR2,TLR4,TNFRSF1A,CLEC7A,LY96,TWIST1,IFNG,IL18,JAK2
GO: Biological Process	GO:0071396	cellular response to lipid		4.929e-09	4.87e-05	1.242e-07	1.214e-06	98	422	NCOA3,AICDA,ADCY3,MEF2C,FZD4,MIF,ANXA1,AQP1,MSN,ASS1,ADAM9,RIPK2,PRDM1,ALDH1A2,NFKBIA,NOS2,NPC1,NR4A2,CXCL16,CCNB1,CD14,P2RY6,CD86,CD40,ERRFI1,SERPINE1,PDE4B,CEBPB,SERPINF1,SERPINB9,PLAU,LY86,COL1A1,ADAMTS1,PAF1,CYP27B1,CD55,PTAFR,PTGER2,PTGFR,STAP1,TESC,NR1H4,EGR1,MTDH,RAMP3,LILRB2,TNIP3,FCGR3B,CCL2,CCL20,ZC3H12A,SGK1,SBNO2,SNAI2,SOX9,SETX,GBP2,LILRB1,STAT1,STC1,GLRX,GNAS,IL24,SASH1,FFAR2,PDIA3,…
GO: Biological Process	GO:0018108	peptidyl-tyrosine phosphorylation		4.952e-09	4.892e-05	1.245e-07	1.217e-06	85	349	ADRA2A,AGT,MIF,MST1R,ARRB2,RAP2C,HYAL2,RIPK2,DYRK4,BTK,DDR2,CAV1,CAV2,OSM,CD40,ERRFI1,CD44,PAK2,CD74,CD81,PDGFRB,ENPP2,PECAM1,SH3BP5,PPP2R5B,CSF1R,CSK,MAP2K1,MAP2K3,EIF2AK2,MELK,STAP1,PTPN6,PTPRC,TRIM27,EPHA2,GREM1,FBXW7,F2R,EHD4,EFEMP1,FES,FGR,SEMA4D,SFRP2,FYN,SPINK1,HSPH1,SAMSN1,NOD2,AFAP1L2,PDGFC,IL24,TEK,TGFB1,TIE1,TLR4,TNFRSF1A,AGRN,HCK,HCLS1,HGF,HK1,CD300A,TTK,VEGFC,ICAM1,IFNG,IL6,IL6ST,IL1…
GO: Biological Process	GO:0001667	ameboidal-type cell migration		4.987e-09	4.927e-05	1.25e-07	1.222e-06	83	338	MCC,ACVR1,ADAM8,AGT,MMP1,MMP9,ANGPT2,ANXA3,APOE,AQP1,ARHGAP4,ARHGDIB,HYAL2,ADAM9,DDR2,SERPINE1,ENPP2,ITGB1BP1,SERPINF1,ANLN,CCR6,PRKD2,PKN1,CTSH,PTGS2,PTPRG,PTPRM,RAB13,HBEGF,EDNRB,EFNB2,EGR3,EPHA2,MMRN2,ROBO1,GREM1,FBXW7,ETS1,S100A2,S100P,FAP,FGF2,EVL,SEMA4D,SEMA4B,FERMT1,CXCL13,SHH,LEFTY1,SNAI2,SOX9,PLXND1,RCC2,STAT1,STC1,SRPX2,SEMA4A,SASH1,GPX1,TEK,TGFB1,TGFBR2,PTP4A3,TIMP1,MACF1,TNS1,HIF1A,CO…
GO: Biological Process	GO:0044089	positive regulation of cellular component biogenesis		5.392e-09	5.328e-05	1.349e-07	1.318e-06	97	417	MAP1B,AGT,MITF,AHR,MMP1,MMP3,GPR65,APOE,AQP1,MSN,BID,BIK,GBP5,WASF1,CAPG,CAV1,LDB2,ENPP2,ITGB1BP1,CLU,PIP4K2A,CCR7,PLEK,AIM2,PMAIP1,COL16A1,GMFG,CREB1,PPP2R5B,CTGF,CTNNB1,PSMC3,PSMC4,PSMC5,EPS8L1,PIH1D1,RAC2,RALA,RALB,DPYSL3,TRIM27,RGS2,ARPC1B,ACTR3,ACE2,SH3GLB1,CTTN,MNS1,IKZF1,FES,CDC42EP2,CCL11,CCL19,CCL21,CCL24,SNX9,SDC1,SDCBP,EVL,CXCL13,PALLD,SOX9,SETX,SWAP70,SRPX2,BAIAP2L1,PSRC1,GRB2,TEK,CDC…
GO: Biological Process	GO:0033627	cell adhesion mediated by integrin		5.461e-09	5.396e-05	1.363e-07	1.332e-06	24	52	ADA,MUC1,ADAM9,SERPINE1,ITGB1BP1,LPXN,PLAU,COL16A1,PODXL,PTPN6,TESC,FERMT3,EPHA2,CCL21,SFRP2,CXCL13,SNAI2,SWAP70,NCKAP1L,ICAM1,ITGA6,ITGA2,ITGA5,LYN
GO: Biological Process	GO:0072511	divalent inorganic cation transport		5.688e-09	5.62e-05	1.416e-07	1.384e-06	102	446	SLC24A3,ADORA2A,ADRA2A,AGT,CXCL9,STIM2,ANXA5,ANXA6,ARRB2,ASPH,ATP2B4,MYO5A,BAK1,NFATC1,CACNA2D1,TRPA1,CAV1,CD19,P2RX5,SERPINE1,PDE4B,PDGFRB,SLC39A13,SELK,PIK3C2A,CLIC2,PKD2,SLC39A6,CCR1,CCR7,PLCG2,GSTO1,PLN,HOMER1,UBQLN1,ERO1A,SLC40A1,SLC30A7,PPP3CA,PRKCB,CTGF,FCRL5,CTNNB1,CYBA,CYP27B1,PTGS2,PTPN6,PTPRC,CCDC109B,KCNE3,TRIM27,EDNRA,CALCRL,RAMP1,RAMP3,LILRB2,F2R,TRPV2,FGF2,CCL2,CCL4,CCL8,CCL19,CCL2…
GO: Biological Process	GO:0002377	immunoglobulin production		5.736e-09	5.668e-05	1.424e-07	1.392e-06	36	101	AICDA,MLH1,TNFSF13,NBN,BCL6,CEACAM1,IL33,CD27,CD37,CD40,GCNT3,VPREB3,SASH3,IL27RA,POLB,POU2F2,PKN1,GAPT,LAX1,PTPRC,MZB1,FCGR2B,BATF,TNFSF13B,GALNT2,SWAP70,NOD2,TGFB1,TNFAIP3,HLA-DQB1,TNFRSF4,XBP1,IFNG,IL6,IL7R,IL13RA2
GO: Biological Process	GO:0002221	pattern recognition receptor signaling pathway		5.874e-09	5.803e-05	1.454e-07	1.422e-06	56	196	PIK3AP1,MEF2C,BIRC3,ARRB2,TBK1,RIPK2,BTK,NFKB2,NFKBIA,CASP8,CAV1,CD14,CD86,MAPKAPK2,UBQLN1,MAP3K8,CREB1,RSAD2,CTSB,MAP2K1,MAP2K3,CTSK,CYBA,DMBT1,TANK,DUSP3,DUSP4,DUSP6,DUSP7,IRAK4,RPS6KA2,TNIP3,TLR8,FCN1,SCARA3,FOS,NOD2,RFTN1,FFAR2,TLR1,TLR2,TLR4,IRAK3,TNFAIP3,HSP90B1,DDX58,CLEC7A,LY96,IRAK1,IRF1,IRF3,IRF7,ITGAM,ITGB2,TLR10,LYN
GO: Biological Process	GO:0046638	positive regulation of alpha-beta T cell differentiation		6.167e-09	6.093e-05	1.523e-07	1.489e-06	22	45	ADA,ANXA1,RIPK2,PNP,CD1D,CD86,CD83,SASH3,CCR7,IKZF1,CCL19,SHB,SHH,GLI3,TGFBR2,NCKAP1L,HLX,IFNG,IL6,IL12RB1,ZBTB16,IRF1
Pathway	366160	Adaptive Immune System	BioSystems: REACTOME	7.675e-10	2.203e-06	1.573e-07	1.344e-06	157	648	PIK3AP1,KIF18A,AP2B1,CD200,PIK3R3,IFITM1,BTLA,TRIB3,CD274,RACGAP1,IRS2,RNF19B,RIPK2,NCF2,NCF4,NEDD4,BLMH,BTK,NFKBIA,NFKBIE,AP1S2,AP1M1,C3,CALR,CANX,SOCS3,CD3D,CD3G,CD247,CD8A,CD19,CD86,CD40,PAK2,CD74,CD79A,CD81,CDC20,CDC27,UBE2L6,CENPE,PDGFRB,CTSC,BLNK,TRIP12,ICOS,PIK3CD,RASGRP3,PLCG2,SEC61A1,KIF23,MAP3K8,CREB1,PPP2R5B,PPP2R5C,SEC24C,CSK,UBE2F,PRKCB,CTLA4,CTSB,CTSE,CTSH,CTSK,CTSO,CYBA,CYBB,PSMA1,…
GO: Biological Process	GO:0042590	antigen processing and presentation of exogenous peptide antigen via MHC class I		6.511e-09	6.433e-05	1.604e-07	1.568e-06	31	80	NCF2,NCF4,CALR,SEC61A1,CYBA,CYBB,PSMA1,PSMA4,PSMA7,PSMB5,PSMB6,PSMB10,PSMC3,PSMC4,PSMC5,PSMD1,PSMD4,PSME1,PSME2,PSME3,PSMD14,FCER1G,IFI30,PSME4,SEC61B,TAP2,PDIA3,SEC61G,HLA-B,HLA-F,ITGAV
GO: Biological Process	GO:0006959	humoral immune response		6.674e-09	6.594e-05	1.64e-07	1.603e-06	60	217	A2M,MEF2C,ADM,MMP7,ANG,FCN3,BCL3,CFB,BST2,SERPING1,C1QA,C1QB,C1QC,C1R,C1S,C3,C4BPA,C4BPB,MS4A1,CD37,TREM1,CD59,PAX5,BLNK,CFP,CD83,CLU,CCR6,CCR7,LY86,POU2AF1,POU2F2,CR1,CR2,PSMB10,CD55,DEFA5,DEFA6,PTPN6,PTPRC,DMBT1,GPR183,EBI3,FCGR2B,FCN1,CCL2,SEMG1,CXCL13,SLPI,NOD2,SPINK5,HLA-DQB1,VSIG4,HIST1H2BK,VIP,CFI,IFNG,IL6,IL7,SH2D1A
GO: Biological Process	GO:0031348	negative regulation of defense response		6.769e-09	6.688e-05	1.66e-07	1.622e-06	49	162	A2M,ACP5,ADA,ADAR,ADORA2A,APOD,APOE,ARRB2,SERPING1,SOCS3,WFDC1,NMI,CD44,SERPINF1,SERPINB9,CCR1,CR1,EIF2AK2,HTRA1,PSMA1,CALCRL,ETS1,FCGR2B,SERPINB4,FOXF1,PBK,LILRB1,NOD2,TAP2,SPINK5,GPX1,GPX2,TEK,TFF2,GSTP1,IRAK3,DUSP10,TNFAIP3,TNFAIP6,TNFRSF1A,TNFRSF1B,HGF,HLA-B,IFI16,IFIT1,ZFP36,IL2RA,IRF3,KLRB1
GO: Biological Process	GO:0032945	negative regulation of mononuclear cell proliferation		6.829e-09	6.747e-05	1.666e-07	1.629e-06	30	76	MNDA,BTLA,CD274,CEACAM1,PRDM1,CD44,CEBPB,PRKAR1A,PKN1,CTLA4,PRNP,PTPN6,PLA2G2D,GAL,LILRB2,FCGR2B,SHH,LRRC32,LILRB1,KIAA0922,TGFB1,GLMN,HLA-DQA1,HLA-DQB1,CD300A,VSIG4,IL2RA,IDO1,LST1,LYN
GO: Biological Process	GO:0050672	negative regulation of lymphocyte proliferation		6.829e-09	6.747e-05	1.666e-07	1.629e-06	30	76	MNDA,BTLA,CD274,CEACAM1,PRDM1,CD44,CEBPB,PRKAR1A,PKN1,CTLA4,PRNP,PTPN6,PLA2G2D,GAL,LILRB2,FCGR2B,SHH,LRRC32,LILRB1,KIAA0922,TGFB1,GLMN,HLA-DQA1,HLA-DQB1,CD300A,VSIG4,IL2RA,IDO1,LST1,LYN
GO: Biological Process	GO:0034111	negative regulation of homotypic cell-cell adhesion		6.868e-09	6.785e-05	1.671e-07	1.634e-06	39	115	ADAM8,ADORA2A,ANXA1,BTLA,CD274,BCL6,CEACAM1,TIGIT,CD44,CD74,CEBPB,SERPINE2,PRKAR1A,CTLA4,MAP2K1,PRNP,LAX1,PTPN6,PLA2G2D,DUSP3,LILRB2,SHH,LRRC32,LILRB1,GLI3,KIAA0922,TGFB1,GSTP1,GLMN,HLA-DQA1,HLA-DQB1,CD300A,VSIG4,HLX,IL2RA,IDO1,IRF1,DUSP22,LAG3
GO: Biological Process	GO:0050857	positive regulation of antigen receptor-mediated signaling pathway		7.236e-09	7.149e-05	1.757e-07	1.717e-06	12	15	ADA,CMTM3,CCR7,PRKD2,PRKCB,PRKCH,STAP1,PTPRC,KCNN4,LCK,SLC39A10,LYN
GO: Biological Process	GO:0032386	regulation of intracellular transport		8.272e-09	8.173e-05	2.003e-07	1.958e-06	130	614	MAP1B,TMEM173,PARP1,CXCL9,APOD,MSN,RUVBL1,ASPH,VAMP4,HYAL2,MX2,PPP1R12A,BAK1,UNC13D,BCL3,IL18R1,INPP4B,CEACAM1,BID,NEDD4,BNIP3L,BST2,SPHK1,NFKBIA,NFKBIE,NMT1,CASP8,OAZ2,CAV1,CD19,P2RX5,CD27,PRDX1,CDK1,CDK5,ITGB1BP1,CLIC2,DERL3,PKD2,GSTO1,PLN,PMAIP1,CRYAB,PPP3CA,PPP3R1,CSK,NUS1,PKIA,FCRL5,EDEM1,MAP2K1,CTSK,CYBA,DBN1,PTGS2,TBC1D10C,PTPN6,RAC2,RANGAP1,ECT2,EDNRA,RNASE2,SH3GLB1,GREM1,STOM,FBXW7,RGS19…
GO: Biological Process	GO:0044243	multicellular organismal catabolic process		8.586e-09	8.483e-05	2.074e-07	2.028e-06	32	85	MMP1,MMP3,MMP7,MMP9,MMP10,MMP12,MMP14,MMP19,ADAM15,ADAM9,FURIN,COL1A1,COL1A2,COL3A1,COL4A1,COL4A2,COL5A1,COL5A2,COL6A2,COL6A3,COL7A1,COL9A3,COL12A1,COL15A1,COL16A1,COL5A3,CTSB,CTSK,KLK6,ACE2,FAP,COL18A1
Pathway	P00034	Integrin signalling pathway	PantherDB	1.116e-09	3.203e-06	2.109e-07	1.801e-06	57	167	ACTN1,MAP3K5,PIK3R3,ITGA8,RAP2C,CAV1,PARVB,PIK3C2A,PIK3CD,COL1A1,COL1A2,COL3A1,COL4A1,COL4A2,COL5A1,COL5A2,COL6A2,COL6A3,COL7A1,COL9A3,COL12A1,COL15A1,COL16A1,COL5A3,CSK,MAP2K1,MAP2K3,ELMO1,RAC2,RAP2A,ARPC1B,RRAS,FLNA,FN1,ELMO2,ARFGAP1,FYN,ARHGAP26,RND1,COL27A1,MICALL1,ITGA6,ITGA2,ITGA4,ITGA5,ITGAL,ITGAM,ITGAV,ITGB2,ITGB6,LAMA5,LAMB1,LAMB2,LAMC1,LAMC2,LIMS1,ARPC5L
Pathway	106110	Integrin cell surface interactions	BioSystems: REACTOME	1.188e-09	3.409e-06	2.109e-07	1.801e-06	31	66	ITGA8,CD44,PECAM1,JAM2,COL4A1,COL4A2,COL9A3,COL16A1,FBN1,FN1,SPP1,COL18A1,AGRN,VCAM1,HSPG2,TNC,ICAM1,ICAM2,ICAM3,ITGA6,ITGA2,ITGA4,ITGA5,ITGAL,ITGAM,ITGAV,ITGB2,ITGB6,KDR,LUM,MADCAM1
Pathway	106359	Chemokine receptors bind chemokines	BioSystems: REACTOME	1.249e-09	3.586e-06	2.109e-07	1.801e-06	28	56	CXCL9,CXCL16,PF4,CCR1,CCR3,CCR6,CCR7,PPBP,CCL2,CCL4,CCL11,CCL19,CCL20,CCL21,CCL22,CXCL6,CXCL11,CXCL5,CX3CL1,CXCL13,CXCR6,CCR10,CXCL1,CXCL3,CCL28,CXCR2,CXCL10,CXCR4
GO: Biological Process	GO:0072593	reactive oxygen species metabolic process		9.259e-09	9.148e-05	2.231e-07	2.181e-06	69	266	ACP5,AGT,MMP3,PREX1,DUOXA2,MPV17,BIRC3,ARF4,ARG2,ASS1,ATP2B4,NCF2,BNIP3,NOS2,CAV1,PRDX1,PDGFRB,CLU,PKD2,PLAU,PMAIP1,DDIT4,DUOX2,CRYAB,CTGF,CYBA,CYBB,PTGS2,PTS,PTX3,NQO1,RAC2,ACE2,EIF5A,CYB5R4,LRRK2,FOXM1,FBLN5,ZC3H12A,PRDX4,NOX1,SOD1,SOD3,GCHFR,STAT3,GLA,GPX1,GRB2,TGFB1,GSTP1,TGFBR2,SH3PXD2B,TLR2,TLR4,HBB,HIF1A,HK2,HRH1,VAV1,ICAM1,XDH,IFNG,CYR61,IL1B,IL6,IL18,ITGB2,JAK2,PXDN
GO: Biological Process	GO:0071822	protein complex subunit organization		9.312e-09	9.2e-05	2.239e-07	2.188e-06	333	1927	KIF18A,MAP1B,SPC25,ACTN1,ME1,MGP,AP2B1,MIF,MITF,AHR,MLH1,MMP1,MMP3,MMP9,ALDOB,PREX1,ALOX5AP,ANG,GPR65,MCFD2,ANXA2,ANXA5,ANXA6,NTMT1,HAT1,BIRC3,GAS7,BIRC5,MYO1B,MSN,TNFSF11,RUVBL1,STXBP6,USO1,PSMG1,ASPH,RACGAP1,VAMP4,MYBL2,NAP1L5,NAP1L1,KCTD21,BID,BIK,BLM,MLKL,NEK2,BNIP3,GBP5,WASF1,NPM1,PLOD3,TRPA1,CALR,CAPG,DDR2,CASP4,CASP8,CAV1,CAV2,PRC1,SLC7A6,SERPINH1,CLDN1,CCNB1,CD3D,CD3G,P2RX5,P4HA1,ENTPD1,C…
GO: Biological Process	GO:0046907	intracellular transport		9.845e-09	9.727e-05	2.361e-07	2.308e-06	321	1847	MAP1B,TMEM173,ADAR,PARP1,AP2B1,AGT,CXCL9,RAE1,MCFD2,IFT20,SPCS1,ANXA2,MYO1B,APOD,APOE,MSN,RUVBL1,STXBP6,USO1,NXT1,ASPH,ATOX1,VAMP4,STX11,ATP2B4,HYAL2,MX2,ATG4A,MYO5A,PPP1R12A,BAK1,SEC11C,UNC13D,BCL3,BCL6,IL18R1,INPP4B,CEACAM1,BID,NEDD4,BNIP3,BNIP3L,BST2,SPHK1,BTK,NFKBIA,NFKBIE,AP1S2,AP1M1,NMT1,NPC1,NPM1,TRPA1,CALR,CASP8,OAZ2,CAV1,CD19,P2RX5,CD27,SYNGR2,PRDX1,CD59,CD74,CDK1,CDK5,CTSC,ITGB1BP1,COPB…
Pathway	83078	Hematopoietic cell lineage	BioSystems: KEGG	1.488e-09	4.27e-06	2.372e-07	2.026e-06	37	88	MME,CD1C,CD1D,CD2,CD3D,CD3G,CD8A,CD14,CD19,MS4A1,CD33,CD37,CD38,CD44,CD59,CR1,CR2,CSF1R,CSF2RA,CSF3R,CD55,HLA-DRA,IL1A,IL1B,IL1R1,IL2RA,IL3RA,IL6,IL7,IL7R,IL11,ITGA6,ITGA2,ITGA4,ITGA5,ITGAM,KIT
GO: Biological Process	GO:0007049	cell cycle		9.988e-09	9.868e-05	2.389e-07	2.336e-06	311	1780	KIF18A,SPC25,MCM5,SKA2,ACVR1,ADCY3,CDC7,CDC45,MIF,MKI67,AHR,MLH1,RAE1,ANXA1,PKP4,NTMT1,BIRC3,GAS7,BIRC5,RUVBL1,USO1,ASNS,RACGAP1,MUC1,PEA15,ATP2B4,MX2,MYBL2,MYH10,ATR,PPP1R12A,BAK1,BCAT1,NBN,CCND1,BID,BLM,NEK2,BRCA2,NFATC1,SPHK1,BUB1B,MBD4,NPM1,CALR,CAST,CAV2,ODF2,PRC1,RUNX3,CCNA2,CCNB1,CCND2,CCNG2,OSM,PAK2,CDK1,CDC6,CDC20,CDC25B,CDC27,AURKB,CDK5,NOLC1,CDKN2C,CDKN3,PTTG1,CENPE,PDGFRB,CETN2,MAPKAP…
GO: Biological Process	GO:0035710	CD4-positive, alpha-beta T cell activation		1.023e-08	0.000101	2.441e-07	2.386e-06	29	73	SLAMF6,ANXA1,RIPK2,BCL3,BCL6,IL18R1,CEACAM1,CD86,CD44,CEBPB,CD83,SASH3,CCR7,RSAD2,CD55,PLA2G2D,CCL19,BATF,SHB,SEMA4A,TGFB1,NCKAP1L,HLX,IFNG,IL6,IL12RB1,NKX2-3,IRF1,LY9
GO: Biological Process	GO:0002706	regulation of lymphocyte mediated immunity		1.119e-08	0.0001106	2.664e-07	2.605e-06	41	126	SLAMF6,ARRB2,TNFSF13,BCL6,BTK,C3,C4BPA,C4BPB,PNP,CD1D,CD40,SERPINB9,CLC,SASH3,IL27RA,CR1,RSAD2,CD55,PTPN6,PTPRC,RASGRP1,FCER1G,FCGR2B,SERPINB4,LILRB1,NOD2,MALT1,TAP2,TGFB1,CRTAM,HLA-B,HSPA6,VAV1,IFNG,IL1B,IL7R,IL12RB1,DUSP22,KLRB1,LAG3,SH2D1A
GO: Biological Process	GO:1903649	regulation of cytoplasmic transport		1.136e-08	0.0001122	2.698e-07	2.637e-06	105	469	TMEM173,PARP1,CXCL9,APOD,MSN,RUVBL1,ASPH,VAMP4,HYAL2,MX2,PPP1R12A,BAK1,BCL3,IL18R1,INPP4B,CEACAM1,NEDD4,BNIP3L,SPHK1,NFKBIA,NFKBIE,CAV1,CD19,P2RX5,CD27,PRDX1,CDK1,CDK5,CLIC2,DERL3,PKD2,GSTO1,PLN,PPP3CA,PPP3R1,CSK,PKIA,FCRL5,EDEM1,MAP2K1,CTSK,CYBA,PTGS2,TBC1D10C,PTPN6,RAC2,RANGAP1,ECT2,EDNRA,RNASE2,SH3GLB1,GREM1,FBXW7,RGS19,LRRK2,F2R,CCL19,TACC3,CXCL11,FKBP1B,CREB3,UBE2J1,FLNA,SFRP2,SHH,ABLIM3,RBC…
GO: Biological Process	GO:0051346	negative regulation of hydrolase activity		1.164e-08	0.000115	2.757e-07	2.695e-06	97	423	A2M,SERPINA3,CARD16,ADORA2A,AGT,MMP9,ANXA1,BIRC3,BIRC5,CST7,APOC1,AQP1,RHOH,ARRB2,SERPINB7,BCL2A1,TNFRSF10A,CFLAR,BST2,SERPING1,C3,CAST,CASP8,WFDC1,SERPINH1,CD27,FURIN,SERPINE1,CD44,PAK2,PTTG1,PECAM1,SERPINF1,SERPINA1,PI3,SERPINB5,SERPINB6,SERPINE2,SERPINB8,SERPINB9,SERPINI1,PLAUR,TNFAIP8,PLN,COL6A3,COL7A1,CR1,CRYAB,CSTA,DBN1,PXK,BCL2L12,PTX3,PIH1D1,DNAJB6,ECM1,PI15,RGS2,ANGPTL4,SERPINB1,SPRED1,L…
GO: Biological Process	GO:0050868	negative regulation of T cell activation		1.187e-08	0.0001173	2.806e-07	2.743e-06	35	99	ADORA2A,ANXA1,BTLA,CD274,BCL6,CEACAM1,TIGIT,CD44,CD74,CEBPB,PRKAR1A,CTLA4,PRNP,LAX1,PTPN6,PLA2G2D,DUSP3,LILRB2,SHH,LRRC32,LILRB1,GLI3,KIAA0922,TGFB1,GLMN,HLA-DQA1,HLA-DQB1,CD300A,VSIG4,HLX,IL2RA,IDO1,IRF1,DUSP22,LAG3
GO: Biological Process	GO:0070227	lymphocyte apoptotic process		1.198e-08	0.0001183	2.824e-07	2.761e-06	32	86	ADA,ADAM8,MIF,CD274,IRS2,BAK1,BCL2A1,BCL6,CEACAM1,BLM,BTK,PNP,CASP8,CD3G,CD27,CD44,CD74,AURKB,SERPINB9,CLC,PKN1,GLI3,HSH2D,HIF1A,TNFRSF4,WNT5A,GIMAP8,IL2RA,IDO1,DOCK8,SLC39A10,LYN
GO: Biological Process	GO:0043405	regulation of MAP kinase activity		1.213e-08	0.0001198	2.853e-07	2.789e-06	77	311	ADAM8,MAP3K5,FZD4,ADRA2A,MIF,TRIB2,APOE,MST1R,TNFSF11,TRIB3,PEA15,HYAL2,RIPK2,CEACAM1,C5AR1,CAV1,CD40,CD74,CD81,CDK1,PDGFRB,MAPKAPK2,CCR7,MAGED1,CSK,PKN1,MAP2K1,MAP2K3,LAX1,PTPN6,PTPRC,DUSP2,DUSP3,DUSP4,DUSP5,DUSP6,DUSP7,RGS2,RASGRP1,SPRED1,LRRK2,EZH2,S100A12,SERPINB3,FGF2,CCL19,SFRP2,FPR1,RGS14,CDK5RAP3,SOD1,NOD2,PDGFC,SASH1,DUSP14,TGFB1,GSTP1,MAP4K1,TLR4,FZD10,IRAK3,DUSP10,AJUBA,TPD52L1,HGF,CD3…
GO: Biological Process	GO:0006461	protein complex assembly		1.288e-08	0.0001272	3.015e-07	2.947e-06	259	1438	MAP1B,ME1,MGP,AP2B1,MIF,MITF,AHR,MLH1,MMP1,MMP3,MMP9,ALDOB,PREX1,ALOX5AP,ANG,MCFD2,ANXA2,ANXA5,ANXA6,HAT1,BIRC3,GAS7,BIRC5,MSN,TNFSF11,RUVBL1,STXBP6,USO1,PSMG1,RACGAP1,VAMP4,MYBL2,NAP1L5,NAP1L1,KCTD21,BID,BIK,BLM,MLKL,NEK2,GBP5,WASF1,NPM1,TRPA1,CALR,CAPG,CASP8,CAV1,CAV2,SLC7A6,CLDN1,CCNB1,CD3D,CD3G,P2RX5,ENTPD1,CD40,CD59,PAM,CD74,REG3A,CDA,CDK1,AURKB,CENPE,CTSC,ITGB1BP1,PECAM1,PF4,PFKP,SERPINA1,M…
GO: Biological Process	GO:0070271	protein complex biogenesis		1.288e-08	0.0001272	3.015e-07	2.947e-06	259	1438	MAP1B,ME1,MGP,AP2B1,MIF,MITF,AHR,MLH1,MMP1,MMP3,MMP9,ALDOB,PREX1,ALOX5AP,ANG,MCFD2,ANXA2,ANXA5,ANXA6,HAT1,BIRC3,GAS7,BIRC5,MSN,TNFSF11,RUVBL1,STXBP6,USO1,PSMG1,RACGAP1,VAMP4,MYBL2,NAP1L5,NAP1L1,KCTD21,BID,BIK,BLM,MLKL,NEK2,GBP5,WASF1,NPM1,TRPA1,CALR,CAPG,CASP8,CAV1,CAV2,SLC7A6,CLDN1,CCNB1,CD3D,CD3G,P2RX5,ENTPD1,CD40,CD59,PAM,CD74,REG3A,CDA,CDK1,AURKB,CENPE,CTSC,ITGB1BP1,PECAM1,PF4,PFKP,SERPINA1,M…
GO: Biological Process	GO:0050730	regulation of peptidyl-tyrosine phosphorylation		1.3e-08	0.0001284	3.036e-07	2.968e-06	62	231	ADRA2A,AGT,MIF,ARRB2,RAP2C,HYAL2,RIPK2,CAV1,CAV2,OSM,CD40,ERRFI1,CD44,PAK2,CD74,CD81,PDGFRB,ENPP2,PECAM1,SH3BP5,PPP2R5B,CSF1R,STAP1,PTPN6,PTPRC,GREM1,FBXW7,EHD4,SEMA4D,SFRP2,FYN,SPINK1,HSPH1,SAMSN1,NOD2,AFAP1L2,PDGFC,IL24,TGFB1,TLR4,TNFRSF1A,AGRN,HCLS1,HGF,CD300A,VEGFC,ICAM1,IFNG,IL6,IL6ST,IL11,IL15,IL18,IRF1,ITGA5,ITGB2,LRP8,JAK2,KIT,LCK,LIF,LYN
[truncated: 1,832 more rows]

## Sheet: down genes pathway
Category	ID	Name	Source	p-value	q-value Bonferroni	q-value FDR B&H	q-value FDR B&Y	Hit Count in Query List	Hit Count in Genome	Hit in Query List
[truncated: 646 more rows]
